# Supplementary material for: iSignDB: A database for smartphone signature biometrics
Source: Data Brief. 2020 Nov 28;33:106597. doi: 10.1016/j.dib.2020.106597 (PMC7725742; doi:10.1016/j.dib.2020.106597)
Supplement: Supplementary file 1 [file mmc1.zip › u01/genuine/Sensor Data/u01_s1_g010_Acc.csv]

timestamp	x	y	z
8732650	-0.298330	2.279460	8.985814
8732750	-0.083377	2.385739	9.199869
8732850	0.092807	2.091451	9.216185
8732950	-0.465682	2.379901	9.528885
8733050	-0.207020	2.497257	9.397308
8733150	-0.435744	2.423011	9.393416
8733250	-0.296234	2.530638	10.034234
8733350	0.006736	2.292483	8.715326
8733450	0.273481	2.021696	9.339828
8733560	0.233215	2.144890	9.555529
8733660	0.034279	2.077530	9.660162
8733760	0.005538	2.180216	9.471853
8733860	0.220941	1.977388	9.553883
8733959	0.134420	2.247127	9.547895
8734059	-0.092358	2.326761	9.866582
8734159	0.177082	2.242337	8.666378
8734259	0.459395	2.073638	9.037756
8734359	0.156874	1.876647	9.175320
8734459	0.087418	1.723366	9.703272
8734559	-0.564027	2.579735	9.339079
8734659	-0.455054	2.259252	9.595496
8734815	-0.504152	1.801504	9.449849
8734915	-0.605191	1.926644	9.268726
8735015	-0.484991	1.846560	9.684261
8735115	-0.917143	2.203119	9.492061
8735215	-0.599803	2.020947	9.372759
8735315	-0.667013	2.051783	9.683064
8735414	-0.633183	2.277813	9.285790
8735514	-1.606459	3.346291	8.911419
8735614	-0.219144	1.815125	8.990903
8735714	0.384850	1.718726	10.074201
8735814	-1.309627	2.893633	9.074280
8735914	-0.274080	2.297273	9.617949
8736014	-0.841999	2.283052	8.807086
8736114	-0.021405	2.006877	9.598789
8736214	-1.486708	2.786755	9.401649
8736314	-0.031135	2.097887	9.067095
8736414	-0.552800	1.912423	10.310110
8736514	-1.165177	3.355123	8.670869
8736614	0.217348	1.459315	9.868528
8736714	-0.542771	2.527195	9.645791
8736814	-0.770897	2.607578	8.841065
8736913	0.490380	1.670227	9.585018
8737013	-1.274300	3.060985	9.571546
8737113	-0.598006	2.807861	8.481962
8737213	0.532443	1.615141	9.852661
8737313	-1.004112	2.659220	9.893077
8737413	-0.201331	2.452500	8.584648
8737513	-0.598605	2.433939	9.719887
8737613	-0.412392	2.635420	9.479787
8737713	-0.624501	2.384242	9.697135
8737813	-0.512983	2.791695	9.611213
8737913	-0.219444	2.615212	9.501192
8738013	-1.092129	2.911296	9.228459
8738113	-0.247286	2.534380	9.360335
8738213	0.251327	2.059118	8.834778
8738313	-0.642614	2.826422	9.516311
8738412	-0.989442	3.146756	8.956924
8738512	-0.770298	2.794988	9.418414
8738612	-1.362916	3.658392	9.292676
8738712	-0.358654	2.452500	9.744287
8738812	0.995580	0.683928	8.879834
8738911	0.338596	2.081721	9.318273
8739012	0.544418	1.653162	9.630972
8739112	0.104034	2.651586	9.659114
8739212	0.935854	1.366359	9.517209
8739312	0.565524	1.959725	8.819510
8739408	0.040715	2.366579	9.364227
8739508	0.131427	2.347868	9.039103
8739608	-0.068258	2.410288	9.126821
8739708	-0.132175	2.647993	9.274863
8739808	-0.443228	2.698439	9.383537
8739907	-0.464185	2.760260	9.799671
8740007	-0.340093	2.905308	9.075927
8740107	0.135768	2.166295	10.107132
8740207	0.001497	2.066752	9.769135
8740307	-0.056882	2.244283	9.548045
8740407	-0.047302	2.109713	9.625883
8740507	-0.032782	2.315235	9.413624
8740652	-0.175735	2.334096	9.409433
8740752	-0.645009	3.015629	10.448422
