# Supplementary material for: iSignDB: A database for smartphone signature biometrics
Source: Data Brief. 2020 Nov 28;33:106597. doi: 10.1016/j.dib.2020.106597 (PMC7725742; doi:10.1016/j.dib.2020.106597)
Supplement: Supplementary file 1 [file mmc1.zip › u01/genuine/Sensor Data/u01_s1_g010_AngVel.csv]

timestamp	x	y	z
8732650	0.079207	0.121953	0.095055
8732750	0.114092	0.092767	0.221015
8732850	0.140856	0.086417	0.128517
8732950	0.039436	-0.059757	-0.026338
8733050	-0.011215	-0.094324	-0.048490
8733150	0.007349	0.062515	-0.150524
8733250	-0.205174	-0.176722	-0.040032
8733350	-0.171433	-0.123755	0.033408
8733450	-0.138791	-0.056119	-0.077188
8733550	-0.184477	-0.195451	-0.203344
8733649	0.030709	0.023714	-0.101162
8733749	0.104019	0.047554	0.020765
8733849	0.120540	0.157894	0.081192
8733949	0.145055	0.194180	-0.028983
8734125	-0.681172	-0.902404	-0.151849
8734225	-0.282435	-0.168096	-0.061974
8734324	-0.276384	-0.335061	-0.356132
8734425	0.004291	0.115150	-0.503003
8734525	-0.211211	0.025567	-0.949661
8734625	0.023314	0.041554	-0.176078
8734716	0.091927	0.101412	0.082825
8734816	0.118744	0.187857	-0.042687
8734916	-0.003928	0.064547	-0.256744
8735016	0.092919	0.096457	-0.061120
8735116	0.020076	-0.031682	0.010848
8735215	-0.018360	0.009634	0.057938
8735315	-0.051976	0.033817	0.014708
8735415	0.400463	0.240274	-0.137570
8735515	0.028785	-0.020652	0.289225
8735615	-0.209956	0.060205	0.374542
8735715	-0.184403	-0.202541	-0.098073
8735815	-0.028584	-0.039107	-0.060746
8735915	-0.009195	-0.109358	0.018458
8736015	0.076653	0.098009	0.149454
8736115	0.056851	0.096579	-0.037919
8736215	0.043800	-0.160469	0.016933
8736315	0.005128	0.116259	0.146508
8736415	0.032577	-0.151404	-0.185108
8736515	-0.047332	-0.137192	0.049641
8736614	-0.079060	0.110015	0.181326
8736714	0.262225	-0.024379	-0.257786
8736814	-0.053950	0.001921	0.137034
8736914	0.049557	0.137498	-0.012763
8737014	0.158548	-0.109312	-0.238358
8737114	-0.079843	0.073672	0.337889
8737214	-0.015983	0.097851	-0.035299
8737314	0.128458	-0.122497	-0.241787
8737414	-0.028208	0.194690	0.154458
8737514	0.027917	0.075407	0.068499
8737614	0.081687	0.074700	0.090401
8737714	0.187144	-0.000442	0.007463
8737814	-0.016667	0.009925	0.157883
8737914	0.065608	0.159437	0.374870
8738014	0.005970	-0.041051	0.471050
8738114	-0.147246	-0.144472	0.468802
8738213	0.245808	0.611871	-0.080736
8738313	0.053536	-0.016509	-0.263869
8738413	0.023028	-0.034408	0.015029
8738513	-0.077603	-0.036448	0.064648
8738613	-0.464614	-0.238598	0.500540
8738713	-0.063582	0.011514	1.170280
8738813	0.075687	-0.001907	0.426558
8738913	-0.052696	-0.078298	-0.159629
8739013	-0.020284	-0.209112	-0.153210
8739113	-0.471893	-0.247912	-0.289768
8739213	-0.018768	-0.067008	-0.597640
8739313	0.297011	0.435877	-0.593333
8739412	0.220827	0.156209	-0.344496
8739512	0.220244	0.159223	-0.150931
8739612	0.114067	0.167851	0.043244
8739711	0.204542	0.262791	0.206546
8739811	-0.047686	-0.015488	0.018447
8739911	-0.018921	-0.139794	-0.027101
8740011	-0.679737	-0.493026	-0.071630
8740111	-0.260089	-0.276651	0.033843
8740211	-0.067373	-0.104663	-0.058217
8740311	0.007952	0.045244	0.094025
8740411	0.195188	0.208671	0.265465
8740511	0.063995	0.053323	0.062243
8740652	0.067489	0.015978	0.012674
8740752	-0.109739	0.048506	0.116358
