# Supplementary material for: iSignDB: A database for smartphone signature biometrics
Source: Data Brief. 2020 Nov 28;33:106597. doi: 10.1016/j.dib.2020.106597 (PMC7725742; doi:10.1016/j.dib.2020.106597)
Supplement: Supplementary file 1 [file mmc1.zip › u01/genuine/Sensor Data/u01_s1_g010_MagField.csv]

timestamp	x	y	z
8732724	-23.941994	6.574457	-34.973816
8732824	-23.680180	6.631304	-34.977722
8732924	-23.603273	6.640266	-35.692505
8733024	-23.794891	6.369568	-35.102905
8733124	-23.537527	5.836492	-35.933807
8733224	-23.626902	5.611574	-35.912659
8733324	-24.362965	6.421589	-34.846069
8733424	-24.563019	6.678905	-35.120483
8740491	-25.149067	6.121571	-34.430389
8740591	-24.622616	5.490276	-34.957336
8740691	-24.645973	5.201819	-34.929749
