# Supplementary material for: iSignDB: A database for smartphone signature biometrics
Source: Data Brief. 2020 Nov 28;33:106597. doi: 10.1016/j.dib.2020.106597 (PMC7725742; doi:10.1016/j.dib.2020.106597)
Supplement: Supplementary file 1 [file mmc1.zip › u01/genuine/Sensor Data/u01_s1_g010_Orient.csv]

timestamp	x	y	z
8732724	60.054050	-13.266220	1.325639
8732824	58.828326	-13.817225	1.077573
8732924	58.541771	-14.225248	1.007656
8733024	58.469521	-14.551228	0.824605
8733124	58.690371	-15.494737	1.401649
8733224	59.227054	-14.563928	1.076713
8733324	59.311804	-13.947121	0.274945
8733424	59.034584	-13.671948	-0.036315
8740491	62.104385	-12.576059	0.412589
8740591	62.191216	-12.933375	0.171795
8740691	62.343119	-13.452116	0.431587
