# Supplementary material for: iSignDB: A database for smartphone signature biometrics
Source: Data Brief. 2020 Nov 28;33:106597. doi: 10.1016/j.dib.2020.106597 (PMC7725742; doi:10.1016/j.dib.2020.106597)
Supplement: Supplementary file 1 [file mmc1.zip › u01/genuine/Sensor Data/u01_s1_g010_Pos.csv]

timestamp	lat	long	alt	speed	course	hacc
8736404	28.562960	77.280630	209.136000	0.383000	0.000000	48.000000
8737407	28.563000	77.280660	188.660000	0.383000	0.000000	32.000000
8738407	28.563030	77.280610	200.305000	0.373000	0.000000	48.000000
8739406	28.563060	77.280580	201.320000	0.289000	0.000000	48.000000
8740406	28.563120	77.280480	201.319000	0.111000	0.000000	48.007000
