# Supplementary material for: iSignDB: A database for smartphone signature biometrics
Source: Data Brief. 2020 Nov 28;33:106597. doi: 10.1016/j.dib.2020.106597 (PMC7725742; doi:10.1016/j.dib.2020.106597)
Supplement: Supplementary file 1 [file mmc1.zip › u01/genuine/Sensor Data/u01_s1_g01_Acc.csv]

timestamp	x	y	z
7546565	0.038320	2.430047	9.775572
7546665	0.023202	2.213896	9.472153
7546765	0.142055	2.413132	9.223969
7546865	0.230371	2.200873	9.420211
7546965	0.291444	2.281855	9.442365
7547065	0.489632	2.190245	9.453292
7547165	0.314197	2.073189	9.034612
7547265	0.430205	2.477797	8.898396
7547364	0.514031	2.235900	9.279204
7547464	0.359552	2.457739	9.205707
7547564	0.390837	2.261497	9.346564
7547664	0.315095	2.528093	9.263187
7547764	0.252824	2.295177	9.592652
7547864	0.273781	2.382146	9.265283
7547964	0.285157	2.355502	9.727372
7548064	-0.022902	2.388433	9.708511
7548159	0.367785	2.125131	9.566307
7548259	0.379760	2.044149	9.658066
7548359	0.092508	2.370920	9.536219
7548459	-0.010628	2.327360	9.344618
7548559	0.445025	2.036216	9.292376
7548658	0.089214	2.289489	9.627529
7548758	0.090412	2.446662	9.469159
7548858	-0.017963	2.312840	9.344468
7548958	0.027842	2.397265	9.376202
7549058	-0.784369	1.504072	11.564352
7549158	-0.023052	2.647544	9.991273
7549258	-0.104183	1.982028	9.769434
7549358	0.045206	2.267634	9.732312
7549458	-0.191452	2.306853	9.048384
7549558	-0.162412	1.336720	10.061028
7549658	-0.423020	2.447560	8.860824
7549781	-0.229772	2.519561	9.890533
7549881	-0.540526	1.495839	9.065897
7549981	-0.706680	1.088387	10.343790
7550081	-0.513133	1.514850	9.573492
7550181	-0.789458	1.484912	9.419312
7550281	-0.674647	1.798959	9.623188
7550381	-0.796194	1.546734	10.108030
7550481	-0.381407	1.395698	9.531429
7550581	-1.295257	2.604434	9.132808
7550680	-1.711241	2.611170	9.102721
7550781	0.195793	1.169219	10.134675
7550881	-0.125439	1.393452	9.873767
7550981	-1.400937	2.314038	9.169632
7551080	-0.538430	2.027983	9.696536
7551180	-1.168171	2.366878	8.809481
7551280	0.186812	1.502276	9.794881
7551380	-1.704805	2.814597	9.227112
7551480	0.023501	1.945355	8.848400
7551580	-0.540975	1.358874	10.647808
7551680	-1.347797	3.002756	8.589738
7551780	0.684377	0.765957	10.054891
7551880	-1.173260	2.482587	9.514814
7551980	-1.096021	2.849924	8.694669
7552080	0.159119	1.360521	10.011631
7552180	-0.612227	2.335892	9.833651
7552279	-0.987197	2.775678	8.527168
7552379	-0.459993	2.070195	9.641151
7552479	-0.758622	2.671944	8.790470
7552579	-0.412692	2.395618	8.984018
7552679	-0.388742	2.215692	9.764345
7552779	-0.428708	2.492018	8.990903
7552879	-0.342787	2.265539	9.618698
7552979	-0.429607	2.305506	9.563463
7553079	-0.222887	2.209406	9.182655
7553179	-0.405058	2.239493	9.344618
7553279	-0.760419	2.406246	9.448801
7553379	-0.894390	2.428550	9.419013
7553479	-1.068628	2.357148	9.799372
7553578	-0.602198	2.289639	9.543554
7553678	-0.797991	2.149829	9.346115
7553778	-0.495919	2.263743	9.416468
7553878	-0.963397	1.798959	9.875564
7553978	-1.229693	2.286346	9.204210
7554078	-0.950972	2.214794	9.470356
7554178	-1.010549	2.625540	9.320668
7554278	-1.254691	2.607578	8.968600
7554378	-0.813858	2.260599	9.345516
7554478	-0.755928	2.107767	9.217981
7554578	-0.904270	2.380649	9.421857
7554677	-0.796494	2.130819	9.728120
7554777	-1.029260	2.448159	9.427695
7554877	-0.851579	2.578688	9.430090
7554977	-0.583786	2.340832	9.548494
7555077	-1.117426	2.631079	9.547296
7555177	-0.896935	2.678829	9.118438
7555277	-0.714913	2.404600	9.407038
7555377	-0.612526	2.496359	9.452394
7555477	-0.443079	2.595303	9.416169
7555577	-0.253273	2.815944	9.250314
7555677	-0.359253	2.870281	9.298214
7555777	-0.445174	2.868485	9.252110
7555877	-0.042811	2.623445	9.161698
7555977	-0.260907	2.563270	9.382938
7556076	-0.759371	2.924618	9.245224
7556176	-0.918340	3.241809	9.073831
7556276	-1.112936	3.064427	9.198222
7556376	-0.578248	3.083139	9.059311
7556476	-1.256487	3.455564	9.169332
7556576	-0.043859	1.635349	9.694440
7556676	1.465752	3.780838	8.957822
7556776	-0.290995	2.221830	9.499695
7556876	-0.663271	3.045716	9.872720
7556976	-0.240849	3.073109	9.349707
7557076	-0.689317	2.094295	8.668025
7557176	0.263003	2.135759	9.129365
7557268	-0.047751	2.485881	9.243877
7557367	-0.235011	2.650838	9.520502
7557467	-0.440235	2.978656	9.194929
7557567	0.142354	2.440824	9.323512
7557667	0.029938	2.327510	9.486074
7557767	-0.387095	3.098706	9.392668
7557866	-0.386646	2.412383	9.742341
7557967	-0.208666	2.562821	9.393416
7558067	-0.364791	2.898273	9.228160
7558167	-0.050744	2.543361	9.520951
7558267	-0.030237	2.349514	9.493558
7558367	0.018711	2.619702	9.276360
7558467	-0.200882	2.410437	9.458082
7558566	-0.099094	2.376308	9.295370
7558712	-0.275427	2.444117	9.505982
7558812	-0.156425	2.514022	9.564061
