# Supplementary material for: iSignDB: A database for smartphone signature biometrics
Source: Data Brief. 2020 Nov 28;33:106597. doi: 10.1016/j.dib.2020.106597 (PMC7725742; doi:10.1016/j.dib.2020.106597)
Supplement: Supplementary file 1 [file mmc1.zip › u01/genuine/Sensor Data/u01_s1_g01_AngVel.csv]

timestamp	x	y	z
7546561	-0.203257	-0.179287	0.029554
7546661	-0.074928	-0.082413	-0.009304
7546761	0.000458	-0.024184	0.014252
7546861	0.003874	-0.021122	0.019222
7546961	0.007315	-0.043614	-0.011740
7547061	0.099159	-0.140466	0.069961
7547161	0.086426	0.128344	-0.047612
7547261	0.064747	0.012046	0.035995
7547360	-0.024730	-0.004869	-0.005736
7547460	0.082758	0.128458	0.001974
7547560	0.004680	0.057005	-0.004010
7547660	-0.013985	0.051828	-0.003116
7547760	-0.123639	-0.111756	-0.072667
7547860	-0.018673	-0.008521	0.003726
7547960	-0.226257	-0.151102	0.003806
7548060	0.188876	0.158998	0.141450
7548161	-0.034107	0.039650	0.081121
7548261	-0.083095	-0.007996	-0.040846
7548361	0.003521	-0.003135	-0.065785
7548461	0.026900	-0.017014	0.060631
7548622	0.007176	0.073708	-0.058843
7548721	0.082184	0.072575	-0.034886
7548821	0.083037	0.018009	0.000865
7548940	0.029955	0.028044	-0.039747
7549039	-0.500220	-0.921956	-0.076249
7549139	0.064506	0.031675	0.001870
7549239	-0.070665	-0.130404	-0.279870
7549339	0.249281	0.140477	-0.339552
7549439	-0.067718	-0.076774	-0.383654
7549539	-0.165727	0.123092	-1.010053
7549639	-0.285552	-0.555928	-1.092585
7549777	-0.948747	-0.509185	-1.009742
7549876	0.542180	0.569324	0.542448
7549976	-0.000214	-0.102531	0.025547
7550076	0.057189	-0.087372	-0.057192
7550176	-0.005202	0.053165	0.024001
7550276	-0.045101	0.078521	0.049328
7550376	0.004957	-0.095887	0.014547
7550476	-0.083788	-0.064122	0.000359
7550576	0.276070	0.001885	-0.145008
7550676	-0.228353	-0.140815	0.333779
7550776	-0.215708	0.019258	0.323445
7550876	0.167776	-0.036979	-0.253148
7550976	-0.028181	0.020845	-0.048146
7551075	0.028665	-0.119097	-0.070400
7551175	-0.090635	-0.008820	0.168700
7551275	0.006177	0.039334	-0.053376
7551375	0.081354	-0.175815	-0.140421
7551475	-0.114138	0.094497	0.250848
7551575	0.069286	-0.105109	-0.226148
7551674	0.030023	0.014812	0.199501
7551775	-0.040702	0.065081	0.064644
7551875	0.320691	-0.048478	-0.350503
7551975	-0.122082	0.014406	0.284997
7552075	-0.214283	0.013576	0.120229
7552175	0.113099	-0.062531	-0.231011
7552275	0.036262	-0.012584	0.109045
7552374	-0.083959	-0.057124	-0.051537
7552474	0.022598	0.010316	0.029403
7552574	-0.113862	0.046488	0.095762
7552674	0.063989	-0.050325	0.041526
7552774	0.011404	-0.029348	0.043961
7552874	-0.092779	0.011209	0.037110
7552974	0.020071	-0.052249	-0.009941
7553074	-0.009229	0.061205	-0.043676
7553174	-0.012575	0.134074	-0.099548
7553274	0.031811	0.174783	0.004006
7553374	0.292201	0.204217	0.070175
7553474	-0.164665	-0.092495	0.060764
7553574	-0.075618	-0.043086	0.121247
7553673	0.016004	0.038841	0.010396
7553773	-0.111709	0.105823	0.030674
7553873	0.007550	-0.018760	-0.158856
7553973	0.065226	0.042476	-0.099051
7554073	0.206993	0.172676	0.006408
7554173	-0.065403	-0.069683	0.194233
7554273	-0.131065	0.022955	0.235266
7554373	0.009657	0.309152	0.643595
7554473	0.093819	0.310548	0.440553
7554573	0.041711	0.154972	0.433780
7554673	0.034324	0.007406	0.171847
7554773	0.090093	0.035958	0.179112
7554872	0.194008	0.128959	0.130391
7554972	-0.008875	0.058541	0.018079
7555072	0.061336	-0.002337	-0.016699
7555172	-0.045926	0.000458	0.087703
7555272	-0.053793	-0.080181	0.081753
7555372	-0.089493	-0.163974	0.057711
7555472	0.086554	-0.058304	0.158478
7555572	0.201385	-0.005422	0.294130
7555672	-0.006205	0.083227	0.091932
7555772	-0.101783	0.022734	0.046282
7555872	-0.001454	0.085885	0.062601
7555972	0.026268	0.093430	-0.175679
7556072	0.114399	0.175128	-0.201418
7556171	-0.004766	0.037572	-0.039417
7556271	-0.090941	0.035404	0.127115
7556371	-0.089610	0.047689	0.108341
7556471	-0.418582	-0.109692	0.427998
7556571	0.035829	-0.072966	0.381810
7556671	-0.163888	-0.265888	0.303588
7556771	-0.135366	-0.015328	-0.090739
7556871	0.179013	-0.169752	-0.054605
7556971	-0.196292	-0.020114	-0.031711
7557071	-0.021052	-0.231339	0.063012
7557171	-0.041278	-0.173598	-0.094038
7557270	-0.116060	-0.010136	-0.234362
7557369	0.041237	0.023439	-0.109320
7557469	0.008711	0.010327	0.074491
7557569	0.005470	0.015298	0.116834
7557669	0.027963	-0.010558	-0.139230
7557769	-0.041984	0.121408	-0.021495
7557869	0.047576	-0.031121	0.031654
7557969	0.137022	0.171493	-0.022662
7558069	0.008903	0.084955	0.076397
7558169	-0.074733	-0.024709	0.072554
7558269	-0.076997	-0.088066	-0.106433
7558369	-0.009088	-0.013734	0.004843
7558550	0.039509	0.006605	0.005528
7558649	-0.029730	0.035382	-0.021010
7558749	-0.020712	-0.029708	0.002393
7558849	0.093954	0.251885	0.200850
