# Supplementary material for: iSignDB: A database for smartphone signature biometrics
Source: Data Brief. 2020 Nov 28;33:106597. doi: 10.1016/j.dib.2020.106597 (PMC7725742; doi:10.1016/j.dib.2020.106597)
Supplement: Supplementary file 1 [file mmc1.zip › u01/genuine/Sensor Data/u01_s1_g01_MagField.csv]

timestamp	x	y	z
7546520	-22.163321	9.308529	-35.664551
7546620	-21.914064	9.031672	-35.782318
7546720	-21.928066	9.037115	-35.735016
7546820	-22.011343	9.396017	-35.770813
7546920	-22.148235	9.320683	-35.525452
7547020	-22.544363	9.280865	-35.485229
7547120	-22.984913	9.120083	-35.836029
7547220	-22.415220	9.018660	-35.690033
7547320	-23.313375	9.300455	-35.141876
7547420	-23.007456	9.120943	-35.138580
7547519	-22.971458	9.138212	-35.527283
7547619	-22.951651	9.261183	-35.159210
7547719	-22.505615	9.136257	-35.271606
7547819	-22.804504	8.934135	-35.228027
7547919	-23.013691	9.064684	-35.533142
7548019	-23.127840	9.205366	-34.993286
7548119	-22.910070	9.371738	-35.059784
7558557	-21.267822	8.876318	-36.545166
7558657	-21.080780	8.658751	-36.638245
7558756	-21.132694	8.575819	-36.533508
7558856	-20.967249	8.572250	-36.476990
