# Supplementary material for: iSignDB: A database for smartphone signature biometrics
Source: Data Brief. 2020 Nov 28;33:106597. doi: 10.1016/j.dib.2020.106597 (PMC7725742; doi:10.1016/j.dib.2020.106597)
Supplement: Supplementary file 1 [file mmc1.zip › u01/genuine/Sensor Data/u01_s1_g01_Orient.csv]

timestamp	x	y	z
7546520	50.800825	-13.698908	-0.511641
7546620	50.501411	-13.810884	-0.477832
7546720	50.535497	-13.768323	-0.752155
7546820	50.511934	-13.675147	-0.976575
7546920	50.485932	-13.572395	-1.291667
7547020	50.475265	-13.576761	-1.710323
7547120	50.199805	-14.223679	-2.105480
7547220	50.368197	-14.152179	-2.323009
7547320	50.368844	-14.198626	-2.509468
7547420	50.393445	-14.133704	-2.414674
7547519	50.411633	-14.250600	-2.224182
7547619	50.463507	-14.243724	-2.068745
7547719	50.568306	-14.182691	-1.647941
7547819	50.983502	-13.849671	-1.860876
7547919	50.988743	-13.921995	-1.753533
7548019	50.993357	-13.091487	-2.059138
7548119	50.480211	-13.538055	-1.709897
7558557	50.658669	-14.406240	1.015284
7558657	51.537019	-14.141540	1.355904
7558756	51.524305	-14.247239	0.999748
7558856	51.374551	-14.867526	1.565215
