# Supplementary material for: iSignDB: A database for smartphone signature biometrics
Source: Data Brief. 2020 Nov 28;33:106597. doi: 10.1016/j.dib.2020.106597 (PMC7725742; doi:10.1016/j.dib.2020.106597)
Supplement: Supplementary file 1 [file mmc1.zip › u01/genuine/Sensor Data/u01_s1_g01_Pos.csv]

timestamp	lat	long	alt	speed	course	hacc
7552406	28.562670	77.280540	254.661000	0.325000	0.000000	32.000000
7553406	28.562690	77.280530	189.658000	0.325000	0.000000	48.000000
7554445	28.562860	77.280530	200.343000	0.325000	0.000000	32.000000
7555455	28.563000	77.280560	201.139000	0.461000	0.000000	24.000000
7556455	28.563080	77.280590	189.425000	0.279000	0.000000	48.007000
7557455	28.563100	77.280610	201.329000	0.285000	0.000000	32.005000
