# Supplementary material for: iSignDB: A database for smartphone signature biometrics
Source: Data Brief. 2020 Nov 28;33:106597. doi: 10.1016/j.dib.2020.106597 (PMC7725742; doi:10.1016/j.dib.2020.106597)
Supplement: Supplementary file 1 [file mmc1.zip › u01/genuine/Sensor Data/u01_s1_g02_Acc.csv]

timestamp	x	y	z
8265956	0.098645	2.722988	9.334589
8266056	-0.083377	2.609673	9.061257
8266156	0.170645	2.638413	9.444610
8266256	-1.135838	3.876938	9.392518
8266356	0.536484	2.213597	9.408235
8266456	-0.106279	2.732119	9.038055
8266556	-0.360900	2.957849	9.043294
8266655	-0.197439	2.784959	9.561966
8266755	-0.156125	2.764152	9.446256
8266855	0.177381	2.778971	9.055269
8266955	0.030836	2.453997	9.643396
8267055	-0.336351	2.849774	9.201216
8267155	0.099693	2.222728	9.353000
8267263	0.052541	2.517166	9.420809
8267363	-0.003143	2.504292	9.188043
8267463	-0.108973	2.562970	9.317374
8267563	0.220192	2.305206	9.398206
8267663	-0.028740	2.413880	9.583970
8267763	-0.192051	2.616709	9.309591
8267863	-0.170046	2.972818	7.010821
8267962	0.107327	2.659520	8.989107
8268062	0.307012	2.407743	8.947793
8268162	0.251477	1.866319	9.295220
8268262	-0.439935	1.982028	10.312655
8268362	-0.402363	2.589914	9.805360
8268462	-1.084944	2.819088	9.050330
8268605	-0.443977	2.348167	9.497151
8268705	-0.478405	1.992057	9.540560
8268805	-0.724493	2.506238	9.125024
8268905	-0.761167	2.309398	9.523945
8269005	-0.556842	2.377057	9.497600
8269105	-0.430804	2.333647	9.452244
8269204	-0.580044	2.167642	9.495354
8269304	-0.705184	2.356550	9.363628
8269404	-0.541125	2.362088	9.420959
8269504	-0.445025	2.138902	9.478439
8269604	-0.292791	2.298021	9.162447
8269704	-0.224234	1.890419	10.176438
8269804	-0.227377	2.071093	9.706864
8269904	-0.305215	2.337689	9.172326
8270004	-0.529000	2.443369	9.557176
8270104	-0.627944	2.518363	9.030721
8270204	-0.132175	1.906436	9.840986
8270304	-0.269739	2.248624	9.454489
8270404	-0.942290	2.009870	9.729617
8270503	-0.769699	2.330055	9.165440
8270603	-0.772543	2.262395	9.264684
8270703	-0.746947	2.190994	9.581276
8270803	-0.603246	2.167792	9.655222
8270903	-0.632734	2.152224	9.653575
8271003	-1.870061	3.500620	8.629255
8271103	-0.401914	2.136058	9.243728
8271203	0.106728	1.629811	9.953402
8271303	-1.416953	2.652035	9.037307
8271403	-0.575853	2.521057	9.071885
8271503	-1.181493	2.672093	9.234147
8271603	-0.602497	2.451153	8.909473
8271703	-0.406405	1.990261	9.951905
8271802	-1.442550	3.276985	8.625813
8271902	0.014370	2.055376	9.401649
8272002	-0.913251	2.255809	10.028396
8272102	-1.207689	3.293751	8.856483
8272202	-0.582888	2.328408	9.261391
8272302	-0.528401	2.439776	9.811796
8272402	-1.028511	2.729424	9.145981
8272502	-0.346529	2.195185	9.282647
8272602	-0.339644	2.226470	9.484726
8272702	-0.478555	2.241289	9.706715
8272802	-1.419648	3.088228	9.141191
8272902	-0.452509	2.389182	9.224268
8273002	0.232467	2.126478	9.842333
8273101	-0.911155	2.827321	9.254355
8273201	-0.916843	3.041375	9.062155
8273301	0.215402	2.114802	9.554781
8273401	-0.538730	2.440375	10.400522
8273501	-1.225052	3.737129	8.928483
8273601	-0.743953	3.284021	8.232281
8273701	0.445773	1.597328	10.027947
8273801	-0.673300	2.607278	9.795929
8273901	-0.940195	3.920647	8.046068
8274001	-0.237855	2.317780	9.904304
8274101	-0.747246	3.257526	9.148675
8274201	-0.249381	2.593207	9.470805
8274301	0.051493	2.500251	9.403445
8274400	0.118104	2.478246	9.285042
8274500	-0.071252	2.312990	9.328601
8274600	-0.193997	2.390529	9.485475
8274700	-0.621508	2.788701	9.482631
8274800	-0.444426	2.678231	9.253158
8274900	-0.526156	2.805316	9.235195
8275000	-0.644260	3.182831	8.929381
8275100	-0.647553	3.112328	9.188792
8275200	-0.640368	3.071912	9.281000
8275300	-0.735870	3.091072	9.422456
8275400	-0.891546	3.098407	9.161998
8275500	-0.867596	3.228935	9.195677
8275600	-1.010698	3.516637	8.938512
8275700	-0.717907	3.326083	8.825797
8275799	-0.626597	3.127297	9.170230
8275899	-0.610131	3.097060	9.123677
8275999	-0.281115	2.680775	9.387878
8276099	-0.180076	2.490671	9.257649
8276199	-0.362696	2.723586	9.401499
8276299	-0.561782	2.826722	9.403895
8276399	-0.537083	3.055895	9.024583
8276499	-0.658780	3.213218	9.376202
8276599	-0.722248	3.240910	9.243279
8276699	-0.511037	3.321742	8.883726
8276799	-0.551753	3.383414	8.960517
8276899	-0.406105	3.202440	9.167985
8276999	-0.362696	3.210973	9.129515
8277098	-0.547561	3.318300	9.055569
8277198	-0.577349	3.433859	9.063203
8277298	-0.593516	3.428171	9.101972
8277398	-0.500110	3.321742	9.102421
8277498	-0.479902	3.301684	9.063203
8277598	-0.597408	3.394341	9.140293
8277698	-0.581990	3.330873	8.972941
8277798	-0.592618	3.328478	9.051976
8277898	-0.566871	3.339256	9.047486
8277998	-0.643362	3.232079	9.255703
8278098	-0.682431	3.434757	9.071885
8278198	-0.642464	3.329676	9.152717
8278298	-0.721949	3.509153	9.015303
8278397	-0.295635	3.128045	8.937614
8278497	-0.802182	2.475552	11.880644
8278597	-0.190254	2.491120	9.317823
8278697	-1.135539	3.581602	9.541608
8278797	-0.742755	3.824098	8.925340
8278897	-0.715961	3.188220	9.700727
8278997	-0.723745	2.896477	9.931248
8279097	-0.258063	2.677183	9.483978
8279194	-0.221689	2.956652	9.231603
8279294	-0.461939	2.960244	9.299711
8279394	-0.232916	2.899471	9.106014
8279494	-0.222587	2.881208	9.318722
8279594	-0.137863	2.843637	9.203162
8279694	-0.183518	2.843337	9.105266
8279793	-0.409848	3.087929	9.263786
8279893	-0.423918	3.197650	9.085806
8279993	-0.276325	3.074157	9.080567
8280093	-0.270188	2.921774	9.377699
8280193	-0.374222	2.545457	10.726544
8280293	-0.227527	3.188370	9.338481
8280393	-0.100741	2.807711	9.206156
8280493	-0.195943	3.038082	9.073681
8280593	-0.439636	3.253634	9.074130
8280693	-0.275128	2.659220	9.520951
8280793	-0.040416	2.627785	9.223220
8280924	-0.175285	2.810106	9.453292
8281023	-0.174238	2.678231	9.507329
8281123	-0.162712	2.956801	8.242310
