# Supplementary material for: iSignDB: A database for smartphone signature biometrics
Source: Data Brief. 2020 Nov 28;33:106597. doi: 10.1016/j.dib.2020.106597 (PMC7725742; doi:10.1016/j.dib.2020.106597)
Supplement: Supplementary file 1 [file mmc1.zip › u01/genuine/Sensor Data/u01_s1_g02_AngVel.csv]

timestamp	x	y	z
8265979	0.106366	0.074297	0.094117
8266078	0.062925	0.050180	0.037048
8266178	0.025760	-0.049918	0.071506
8266278	0.068662	0.300445	0.248049
8266378	0.073556	-0.033571	-0.062400
8266478	0.004941	-0.099555	-0.125690
8266578	-0.020328	0.058929	-0.009771
8266678	-0.067785	-0.021619	0.014875
8266778	0.066981	0.098236	-0.041315
8266878	-0.180355	-0.135395	-0.012705
8266978	-0.308219	0.053223	0.030998
8267078	0.007898	-0.011425	0.103580
8267178	-0.006127	0.021698	-0.002123
8267276	0.008077	0.003424	-0.062744
8267376	-0.012508	-0.079402	-0.112174
8267476	0.047155	0.040790	0.063308
8267576	-0.023028	0.010065	-0.007574
8267676	-0.014324	-0.029901	-0.119445
8267807	0.022476	-0.038941	-0.042815
8267905	-0.720342	-1.007169	-0.151101
8268005	-0.138087	-0.154803	-0.034480
8268105	-0.154810	-0.266608	-0.509660
8268205	0.190888	0.437468	-0.640566
8268305	0.220877	0.117741	-0.384302
8268405	-0.103730	0.016919	-0.049220
8268505	-0.317338	-0.001752	0.186486
8268605	-0.252175	0.003966	0.112568
8268704	0.060313	-0.064840	-0.063308
8268804	0.058687	0.055090	-0.032476
8268904	-0.034410	-0.000814	0.044692
8269004	-0.074587	-0.050004	0.087135
8269104	-0.007682	-0.004000	0.013302
8269204	0.032858	-0.002226	0.000063
8269304	-0.009220	-0.025267	-0.029223
8269404	-0.060787	-0.025060	0.046781
8269504	-0.016231	-0.132795	-0.028271
8269604	-0.024337	-0.115516	0.008282
8269704	-0.106746	-0.426003	-0.107857
8269804	-0.089015	-0.118117	-0.112012
8269903	-0.025771	0.047473	-0.087692
8270003	0.050524	-0.069169	0.036548
8270103	-0.081076	0.270380	0.133725
8270203	-0.001242	0.050526	-0.002143
8270303	-0.105794	0.088299	-0.236129
8270403	0.170839	-0.018132	-0.131697
8270503	0.041678	-0.026095	0.035806
8270603	-0.040589	0.041280	0.082884
8270703	-0.049621	0.038248	0.083986
8270803	-0.103354	0.040694	0.078394
8270903	0.337190	0.039278	-0.170557
8271003	-0.001753	0.097765	0.239912
8271103	-0.065795	0.165214	0.444980
8271202	-0.055666	-0.103744	-0.084566
8271302	0.108148	-0.009242	-0.241899
8271402	0.112320	0.131324	0.059716
8271502	0.119549	-0.057323	-0.010697
8271602	-0.071036	0.143632	0.213291
8271702	0.065037	-0.052483	-0.135339
8271802	0.067082	-0.024793	0.109444
8271902	-0.127006	0.056150	0.130482
8272002	0.054847	-0.084008	-0.151995
8272102	-0.025856	-0.064969	0.085693
8272202	-0.134363	0.008003	0.055081
8272302	-0.078751	-0.033268	-0.039385
8272402	-0.024062	-0.029289	0.072243
8272502	-0.118114	-0.023856	0.080006
8272601	0.030503	0.032956	-0.036907
8272701	0.223383	-0.014087	-0.116442
8272801	0.014039	-0.113566	0.052947
8272901	-0.159788	0.061250	0.243868
8273001	0.096813	-0.053026	-0.113963
8273101	0.202525	-0.029101	-0.122042
8273201	-0.110042	-0.007627	0.183061
8273301	-0.080068	0.002141	0.216483
8273401	-0.044471	-0.108805	-0.149833
8273501	-0.046071	-0.238154	-0.189778
8273601	-0.189600	0.085717	0.355379
8273701	-0.103831	0.088822	0.099344
8273801	0.103232	-0.151018	-0.290501
8273900	-0.008543	0.127460	0.117574
8274000	-0.025832	-0.172908	-0.059950
8274100	-0.063034	-0.044201	0.102060
8274200	-0.071879	-0.204801	0.154294
8274300	-0.039891	-0.052665	0.115659
8274400	-0.095036	0.004762	-0.040207
8274500	0.069515	-0.028785	-0.216312
8274600	0.012996	0.009828	-0.370385
8274700	-0.020860	-0.004106	-0.077885
8274800	0.189456	0.320573	0.274181
8274900	0.220131	0.269172	0.276485
8275000	0.071958	0.085902	0.204564
8275100	0.003958	0.079542	0.264742
8275199	0.019833	0.140978	0.222611
8275299	0.044259	0.080758	0.091432
8275399	0.111301	0.139782	0.098934
8275499	0.099383	0.093252	0.058379
8275599	0.235051	0.243822	0.092771
8275699	0.032027	0.182854	0.203534
8275799	-0.015340	0.021910	0.179819
8275899	-0.197722	-0.135437	0.232525
8275999	-0.105166	-0.110790	0.129463
8276099	-0.004666	-0.008182	-0.024587
8276199	-0.011513	0.066257	-0.095852
8276299	0.185418	0.124779	-0.018811
8276399	0.098075	0.030709	-0.059977
8276498	0.018366	-0.049766	-0.046920
8276598	0.127352	-0.000472	0.014055
8276698	0.065816	-0.004610	0.052905
8276798	-0.036062	0.010322	0.063133
8276898	-0.014921	0.011982	0.038803
8276998	0.026369	-0.021334	-0.038400
8277098	0.010026	0.002726	-0.044798
8277198	0.012532	-0.003347	-0.006902
8277298	-0.007788	-0.014107	0.030482
8277398	0.008343	0.032129	0.032065
8277498	-0.000430	0.036660	0.008249
8277598	-0.062335	0.024449	0.017238
8277698	-0.012509	0.020793	0.022836
8277797	-0.043393	0.045566	0.042679
8277897	-0.018962	0.021753	0.059817
8277997	0.007029	-0.004653	0.014756
8278097	-0.000941	0.032483	0.052697
8278197	-0.006715	0.003146	0.075500
8278297	-0.030297	-0.002826	0.252870
8278397	-0.094907	0.049026	0.253869
8278497	-0.273534	-0.359106	0.299240
8278597	-0.001777	0.033137	-0.054673
8278697	0.200587	0.013810	0.081836
8278797	-0.135942	-0.155644	-0.044421
8278897	-0.507269	-0.331154	-0.095561
8278997	-0.027278	-0.033637	0.198898
8279096	-0.026419	-0.074336	0.048420
8279197	-0.058614	-0.045429	-0.006158
8279297	0.011073	-0.078252	0.042277
8279397	-0.023567	0.025468	0.029954
8279497	0.013099	-0.006357	0.006233
8279598	0.024259	-0.035368	-0.041030
8279698	0.063907	0.021187	-0.094741
8279798	0.002953	-0.014048	-0.078242
8279898	0.028008	0.005542	-0.012598
8279998	-0.024421	0.014895	0.052309
8280098	-0.021490	-0.032502	0.030753
8280197	-0.427264	-0.573389	-0.112697
8280297	-0.140241	-0.091830	0.070888
8280396	-0.032386	-0.026673	-0.013724
8280496	-0.031914	-0.013830	-0.035360
8280596	-0.077869	-0.012447	0.038555
8280776	0.005445	0.006347	0.082945
8280923	-0.104779	-0.000932	0.026773
8281023	0.050359	-0.088539	-0.022472
8281123	-0.056015	0.092689	0.008291
