# Supplementary material for: iSignDB: A database for smartphone signature biometrics
Source: Data Brief. 2020 Nov 28;33:106597. doi: 10.1016/j.dib.2020.106597 (PMC7725742; doi:10.1016/j.dib.2020.106597)
Supplement: Supplementary file 1 [file mmc1.zip › u01/genuine/Sensor Data/u01_s1_g02_MagField.csv]

timestamp	x	y	z
8265912	-20.853647	8.417938	-36.699677
8266012	-20.421721	8.584553	-36.805054
8266112	-20.531071	8.457159	-36.784088
8266212	-20.780085	8.813166	-36.607971
8266312	-19.559879	7.753385	-37.426422
8266412	-20.143789	8.466845	-36.883850
8266512	-20.899000	7.871754	-37.163422
8266612	-20.645515	7.793903	-37.240936
8266712	-20.459614	7.890932	-36.882324
8266812	-20.075394	7.794246	-37.368652
8266911	-20.779415	7.916266	-37.107147
8267011	-20.711086	8.719410	-36.480743
8267111	-20.854053	8.933973	-36.671936
8280755	-19.152960	9.076931	-37.538940
8280855	-19.169994	9.150326	-37.500366
8280955	-19.075100	9.210373	-37.314209
8281055	-19.363371	9.038836	-37.337799
