# Supplementary material for: iSignDB: A database for smartphone signature biometrics
Source: Data Brief. 2020 Nov 28;33:106597. doi: 10.1016/j.dib.2020.106597 (PMC7725742; doi:10.1016/j.dib.2020.106597)
Supplement: Supplementary file 1 [file mmc1.zip › u01/genuine/Sensor Data/u01_s1_g02_Orient.csv]

timestamp	x	y	z
8265912	49.395954	-15.735097	0.672946
8266012	48.989039	-15.706148	0.415105
8266112	48.768932	-15.757591	0.210535
8266212	48.478081	-15.883086	0.029898
8266312	47.945678	-16.835120	1.503664
8266412	48.086220	-16.346879	0.649091
8266512	48.822666	-16.433064	0.139622
8266612	48.982570	-16.550652	0.535409
8266712	48.910814	-16.380238	0.629449
8266812	49.071695	-16.854883	1.063450
8266911	49.491738	-16.030063	0.282873
8267011	49.394963	-15.061593	0.477882
8267111	49.034692	-15.278161	0.195963
8280755	46.200357	-17.936528	2.785992
8280855	46.203459	-15.918890	1.568866
8280955	46.153742	-15.852875	1.156128
8281055	46.272943	-16.249382	0.956936
