# Supplementary material for: iSignDB: A database for smartphone signature biometrics
Source: Data Brief. 2020 Nov 28;33:106597. doi: 10.1016/j.dib.2020.106597 (PMC7725742; doi:10.1016/j.dib.2020.106597)
Supplement: Supplementary file 1 [file mmc1.zip › u01/genuine/Sensor Data/u01_s1_g02_Pos.csv]

timestamp	lat	long	alt	speed	course	hacc
8265860	28.563080	77.280520	199.934000	0.207000	0.000000	32.005000
8267387	28.563080	77.280520	194.061000	0.104000	0.000000	24.004000
8268387	28.563080	77.280520	201.213000	0.205000	0.000000	16.002000
8269387	28.563080	77.280530	201.225000	0.205000	0.000000	16.002000
8270387	28.563090	77.280540	201.226000	0.143000	0.000000	16.002000
8271387	28.563090	77.280540	201.226000	0.131000	0.000000	16.002000
8272387	28.563080	77.280530	201.226000	0.365000	0.000000	12.002000
8273387	28.563080	77.280530	201.226000	0.241000	0.000000	12.002000
8274387	28.563080	77.280530	201.226000	0.196000	0.000000	12.002000
8275388	28.563070	77.280540	201.226000	0.141000	0.000000	12.002000
8276388	28.563060	77.280540	201.226000	0.154000	0.000000	12.002000
8277388	28.563060	77.280540	201.226000	0.213000	0.000000	12.002000
8278388	28.563060	77.280540	201.226000	0.213000	0.000000	12.002000
8279388	28.563060	77.280540	201.226000	0.390000	0.000000	16.002000
8280388	28.563050	77.280530	201.226000	0.111000	0.000000	16.002000
