# Supplementary material for: iSignDB: A database for smartphone signature biometrics
Source: Data Brief. 2020 Nov 28;33:106597. doi: 10.1016/j.dib.2020.106597 (PMC7725742; doi:10.1016/j.dib.2020.106597)
Supplement: Supplementary file 1 [file mmc1.zip › u01/genuine/Sensor Data/u01_s1_g03_Acc.csv]

timestamp	x	y	z
2114160	0.105680	2.589465	9.506431
2114260	0.149539	2.420317	9.506731
2114360	0.068857	2.507735	9.152417
2114473	0.157772	2.373015	9.747131
2114573	0.044458	2.706073	8.953182
2114673	-0.039368	2.886897	9.247919
2114773	0.220641	2.625241	8.684041
2114873	-0.344883	2.695894	9.448951
2114972	-0.374222	2.718946	9.740694
2115072	0.058528	2.598297	9.123827
2115172	0.343685	2.206861	9.542506
2115276	0.117356	2.479294	9.337283
2115376	0.147593	2.469565	9.322164
2115476	0.083227	2.456242	9.347462
2115576	0.278271	2.501299	9.481882
2115676	0.134121	2.399810	9.381142
2115776	0.094005	2.509681	9.663904
2115876	0.083377	2.525099	9.449999
2115976	0.227976	3.816464	3.524870
2116080	0.042512	2.560875	9.741742
2116180	0.117805	2.421065	9.852512
2116279	0.244591	2.321672	9.273815
2116379	-0.003143	2.024989	9.217532
2116479	-0.787063	2.493664	10.331066
2116579	-0.703687	2.478696	9.083411
2116679	-1.162932	2.539918	9.298364
2116779	-0.707279	1.964814	9.191636
2116879	-0.341889	2.097139	9.281150
2116979	-0.683179	2.324067	9.485175
2117079	-0.518073	2.031126	9.848470
2117179	-0.934357	2.308499	9.372610
2117279	-0.830473	2.300267	9.261840
2117379	-0.640368	1.981579	9.389225
2117479	-0.262404	1.589395	10.009236
2117579	-1.525777	2.791844	9.521849
2117679	-1.106948	2.480941	8.965157
2117778	0.143102	1.842069	9.545949
2117878	-0.107027	1.896706	9.859996
2117978	-1.684148	2.580933	9.476793
2118078	-0.770148	2.653083	9.189690
2118178	-0.819097	2.350712	8.912017
2118278	-0.377515	2.356400	9.947265
2118378	-0.930465	2.393074	8.551268
2118478	0.202828	2.105222	9.677675
2118578	-1.633403	2.731071	9.538914
2118678	-0.252225	3.048411	8.176297
2118778	-0.244891	1.887724	10.814860
2118878	-1.437161	3.583548	8.616532
2118978	-0.259560	2.294429	8.484506
2119077	-0.069007	2.084865	10.785372
2119177	-1.660198	3.506907	8.716973
2119277	0.361648	1.843417	8.910221
2119376	0.067210	2.125730	10.213411
2119477	-1.676663	4.534969	7.944879
2119577	-0.215252	2.451003	9.374705
2119677	-0.555645	2.934198	9.297616
2119777	-0.718057	2.004182	10.180031
2119877	-0.727038	3.366799	9.075477
2119977	-0.664468	2.675387	9.500294
2120077	0.066761	2.582130	9.216784
2120177	0.246837	2.429149	9.259744
2120277	0.040117	2.300416	9.077274
2120377	-0.787662	3.376379	8.476423
2120477	-1.430575	3.639532	9.066496
2120576	-1.355880	3.715274	8.770711
2120676	-1.362167	3.602708	9.118887
2120776	-1.051713	3.443439	8.945847
2120876	-1.191373	3.573669	8.937614
2120976	-1.512455	4.089047	9.027128
2121076	-0.473765	2.625091	10.456206
2121176	0.419727	2.171534	9.255703
2121276	-0.075892	2.017505	9.309441
2121376	-0.139211	2.527644	9.492660
2121476	-0.517474	3.141367	9.474398
2121576	-1.011147	4.271667	8.670270
2121676	-0.090412	2.874173	9.124126
2121776	0.140558	2.619403	9.638008
2121875	-0.283361	3.079845	8.915011
2121975	-0.164658	3.096910	9.157507
2122075	-0.195943	2.636467	9.533076
2122175	-0.073647	2.736310	9.257499
2122275	0.229473	2.440824	9.142388
2122375	0.062121	2.652634	9.235046
2122475	-0.229922	2.870431	9.354797
2122575	-0.008832	2.868784	9.147777
2122675	0.090412	2.550995	9.417965
2122775	0.069156	2.414928	10.112222
2122875	0.194595	2.502646	8.663085
2122975	0.396825	2.596650	9.105715
2123075	0.066462	2.486629	9.244177
2123175	0.454455	2.555486	9.263337
2123274	0.247735	2.470463	9.231603
2123374	0.196841	2.326911	9.580976
2123474	0.113165	2.532284	9.250913
2123573	0.053289	2.482587	9.421408
2123674	0.034578	2.483486	9.551787
