# Supplementary material for: iSignDB: A database for smartphone signature biometrics
Source: Data Brief. 2020 Nov 28;33:106597. doi: 10.1016/j.dib.2020.106597 (PMC7725742; doi:10.1016/j.dib.2020.106597)
Supplement: Supplementary file 1 [file mmc1.zip › u01/genuine/Sensor Data/u01_s1_g03_AngVel.csv]

timestamp	x	y	z
2114163	-0.115352	0.022488	0.097851
2114263	-0.051140	-0.027584	0.011206
2114362	-0.001901	-0.024576	0.002265
2114476	0.028075	-0.022539	-0.046935
2114575	0.127717	0.040003	-0.019544
2114676	0.002110	0.021046	0.001003
2114776	0.129058	0.222459	0.083232
2114876	0.039275	-0.049348	-0.106546
2114976	-0.364775	-0.292217	-0.099423
2115076	-0.001983	0.008331	0.132283
2115176	-0.073238	-0.051434	-0.034656
2115276	0.056972	0.002932	-0.094536
2115376	0.054057	-0.018335	-0.013196
2115476	0.033202	0.020326	-0.008511
2115576	-0.028251	0.012926	0.028321
2115701	0.002878	0.014742	-0.026413
2115801	-0.016878	-0.007977	-0.065701
2115901	0.007559	-0.025949	-0.049821
2115999	-0.233842	-0.375090	0.009274
2116099	-0.009811	-0.004575	-0.014517
2116199	-0.058126	-0.101592	-0.111649
2116299	-0.174036	-0.071062	-0.583663
2116399	-0.168777	0.249233	-1.086780
2116499	-0.072294	-0.041495	-0.655338
2116599	0.129455	0.131090	-0.151544
2116699	0.044831	0.069913	0.065241
2116799	-0.002666	0.058829	0.048282
2116899	-0.114146	0.002454	0.005375
2116999	-0.062480	-0.033317	-0.021661
2117098	-0.018945	-0.075875	-0.141582
2117198	0.043885	-0.026360	-0.033381
2117298	-0.020456	0.009188	0.087368
2117398	0.144744	0.256708	0.106020
2117498	0.274728	0.083055	-0.128310
2117598	-0.031380	-0.294752	-0.018900
2117698	-0.203859	-0.014171	0.312043
2117798	-0.179242	0.041053	0.121591
2117898	0.397764	0.249364	-0.178344
2117998	0.026334	-0.048019	-0.020357
2118098	-0.066443	-0.164903	0.011510
2118198	-0.042298	0.077012	0.108349
2118298	0.069485	-0.072445	-0.084369
2118398	0.059644	0.081474	0.126314
2118497	-0.053486	-0.062258	-0.093870
2118596	0.035754	-0.215198	-0.166131
2118697	-0.264550	0.136539	0.306014
2118797	0.424760	-0.033259	-0.292399
2118897	0.013276	-0.092588	0.033373
2118997	0.056480	0.258767	0.213430
2119097	0.282516	-0.197444	-0.446442
2119197	0.007506	0.073849	0.359664
2119297	-0.096864	0.182821	0.230171
2119397	0.082806	-0.193766	-0.482478
2119497	-0.002134	0.102769	0.150191
2119597	-0.067768	0.099863	0.088762
2119697	0.147526	0.021770	0.028620
2119797	-0.053234	-0.164282	-0.097491
2119896	-0.189499	-0.101393	0.305721
2119996	-0.172733	-0.124900	0.247718
2120096	-0.142546	-0.133318	0.296930
2120196	0.177509	0.156145	0.374195
2120296	0.571289	0.594057	-0.174346
2120396	0.380300	0.617706	0.063686
2120496	0.133486	0.245323	-0.001378
2120596	0.016245	0.067052	0.068878
2120696	-0.031136	-0.054906	0.078769
2120796	-0.028121	-0.034929	0.049735
2120896	-0.193361	-0.170540	0.069774
2120996	-0.852343	-0.654102	0.456596
2121096	-0.302981	-0.235831	0.752905
2121195	-0.008174	0.091434	0.444689
2121295	-0.087062	0.016048	0.101244
2121395	-0.110147	-0.024596	-0.094827
2121495	0.527449	0.361815	0.021447
2121595	-0.054290	-0.052286	-0.005369
2121695	-0.062343	-0.039112	-0.044358
2121795	0.058477	-0.028398	-0.009705
2121895	0.000863	-0.014541	-0.031320
2121995	-0.065947	0.016139	0.133752
2122095	-0.024275	-0.056546	-0.038188
2122195	-0.064994	-0.092714	0.045320
2122295	-0.193710	-0.096475	-0.218831
2122395	-0.036676	-0.039086	-0.134186
2122495	0.001811	-0.074924	-0.056252
2122595	-0.037385	0.030806	0.036659
2122694	-0.002617	0.009441	0.010846
2122793	0.039066	-0.086051	-0.097291
2122894	0.204877	0.348584	0.108213
2122994	0.058109	0.083730	0.045517
2123094	0.074577	0.018467	-0.004035
2123194	-0.212475	-0.216722	-0.255162
2123294	-0.033148	0.050895	-0.144446
2123394	0.020623	-0.004722	-0.015590
2123494	0.058702	0.129661	0.101891
2123594	-0.033601	0.040473	0.078077
2123694	0.012628	-0.088181	-0.012835
