# Supplementary material for: iSignDB: A database for smartphone signature biometrics
Source: Data Brief. 2020 Nov 28;33:106597. doi: 10.1016/j.dib.2020.106597 (PMC7725742; doi:10.1016/j.dib.2020.106597)
Supplement: Supplementary file 1 [file mmc1.zip › u01/genuine/Sensor Data/u01_s1_g03_MagField.csv]

timestamp	x	y	z
2114160	-22.259504	7.663643	-36.135559
2114260	-22.242243	7.851609	-36.216064
2114360	-22.250687	7.989462	-36.184021
2114460	-22.166563	8.019646	-36.418518
2114560	-22.483595	7.745136	-36.089935
2114660	-22.101311	6.994459	-36.157196
2114760	-21.957581	7.091935	-36.252380
2114860	-21.150763	6.844306	-36.935211
2114960	-21.220600	6.883342	-36.992493
2115060	-22.590240	7.806905	-35.926605
2115159	-22.620729	7.977170	-35.929413
2123406	-24.186298	7.401270	-34.920319
2123506	-23.989422	7.379087	-35.420837
2123606	-23.001738	7.458914	-35.794312
2123706	-23.108189	7.162971	-36.221436
