# Supplementary material for: iSignDB: A database for smartphone signature biometrics
Source: Data Brief. 2020 Nov 28;33:106597. doi: 10.1016/j.dib.2020.106597 (PMC7725742; doi:10.1016/j.dib.2020.106597)
Supplement: Supplementary file 1 [file mmc1.zip › u01/genuine/Sensor Data/u01_s1_g03_Orient.csv]

timestamp	x	y	z
2114160	52.256288	-15.392348	-0.055708
2114260	51.890140	-15.183377	-0.145655
2114360	51.909683	-15.238997	-0.291163
2114460	51.973681	-14.971765	-0.235605
2114560	52.359058	-15.561289	-0.506068
2114660	52.536397	-16.162133	-0.120469
2114760	52.193799	-16.431624	0.435426
2114860	52.169468	-17.093736	1.274182
2114960	52.238047	-16.413092	0.920748
2115060	52.502320	-15.108636	-0.487392
2115160	52.143238	-15.028912	-0.610307
2123407	55.617305	-14.370501	-0.781362
2123507	55.621145	-14.286224	-0.533894
2123606	54.922885	-14.825299	0.065739
2123706	54.714788	-14.845960	-0.148359
