# Supplementary material for: iSignDB: A database for smartphone signature biometrics
Source: Data Brief. 2020 Nov 28;33:106597. doi: 10.1016/j.dib.2020.106597 (PMC7725742; doi:10.1016/j.dib.2020.106597)
Supplement: Supplementary file 1 [file mmc1.zip › u01/genuine/Sensor Data/u01_s1_g03_Pos.csv]

timestamp	lat	long	alt	speed	course	hacc
2118734	28.563090	77.280420	200.247000	0.429000	0.000000	48.000000
2119734	28.563080	77.280430	188.251000	0.565000	0.000000	48.000000
2120734	28.563040	77.280470	199.929000	0.429000	0.000000	48.000000
2121734	28.563030	77.280550	201.096000	0.348000	0.000000	48.007000
2122734	28.563040	77.280550	201.213000	0.080000	0.000000	32.005000
