# Supplementary material for: iSignDB: A database for smartphone signature biometrics
Source: Data Brief. 2020 Nov 28;33:106597. doi: 10.1016/j.dib.2020.106597 (PMC7725742; doi:10.1016/j.dib.2020.106597)
Supplement: Supplementary file 1 [file mmc1.zip › u01/genuine/Sensor Data/u01_s1_g04_Acc.csv]

timestamp	x	y	z
8325762	-0.386646	2.755171	9.385782
8325862	-0.075443	2.600842	9.488469
8325962	-0.047601	2.484982	9.340726
8326062	-0.162412	2.749333	9.321865
8326162	-0.054636	2.743794	8.277487
8326262	0.322430	2.244582	9.369466
8326362	0.332159	2.135759	10.015523
8326462	-0.127684	2.896028	8.601413
8326562	0.132175	2.297872	9.421258
8326669	0.253423	2.440375	9.550889
8326768	0.027094	2.503244	9.232351
8326868	0.014819	2.670896	9.229507
8326968	0.095052	2.709366	9.150322
8327068	0.114063	2.671195	9.356892
8327168	-0.000150	2.685266	9.418265
8327268	0.127086	3.527115	6.561006
8327368	-0.123044	2.681374	9.776320
8327468	0.084125	2.450105	9.748328
8327568	-0.019310	2.632126	9.349408
8327668	-0.063468	2.759212	9.169183
8327768	-0.248633	2.618804	9.323362
8327868	-0.126337	2.369273	8.834179
8327992	-0.439935	2.106569	9.264235
8328092	-1.200504	2.467020	10.224638
8328192	-0.345631	1.754651	9.724677
8328291	-1.190325	1.738185	9.918674
8328391	-1.031056	1.789379	9.803114
8328491	-0.951571	1.105002	9.844578
8328590	-1.080753	1.200653	9.729467
8328691	-0.899779	1.220113	9.549991
8328791	-1.253344	1.199306	10.018516
8328891	-1.021925	0.953367	9.478589
8328991	-0.603246	0.772693	10.239607
8329091	-2.622097	1.870061	9.497151
8329191	-1.204096	1.476679	8.643326
8329291	0.047601	0.639470	10.134525
8329391	-1.716930	1.616638	9.456136
8329491	-0.664169	1.532363	9.530082
8329591	-1.640139	1.821712	9.117540
8329691	-0.549507	1.562301	9.965078
8329790	-2.018552	1.761237	9.511970
8329890	-0.261207	1.394051	9.587413
8329990	-1.541794	1.638942	9.648785
8330090	-1.097967	2.210603	8.538694
8330190	-0.569566	0.982557	10.574311
8330290	-1.854344	2.355951	9.060808
8330390	-1.153202	1.996099	8.479118
8330490	-0.345931	1.277893	10.195448
8330590	-1.683848	2.009721	9.702224
8330690	-0.584834	1.917363	8.951984
8330790	-1.096919	1.936673	9.619895
8330890	-1.135539	1.967658	9.354348
8330990	-0.909958	1.755849	9.601334
8331090	-0.890947	1.876198	9.345965
8331189	-1.168770	1.836082	9.681567
8331289	-1.608256	1.829496	9.653126
8331389	-0.473465	1.893712	9.491163
8331489	-1.117127	1.586551	9.799971
8331589	-1.481769	2.366279	8.822204
8331689	-1.388812	1.942061	9.791888
8331789	-1.217269	2.079326	9.548045
8331889	-0.858615	1.958078	9.618099
8331989	-1.285826	1.970802	9.385632
8332089	-0.991837	2.098187	9.858649
8332189	-0.695005	2.441573	9.665401
8332289	-1.274150	2.269580	9.333690
8332389	-1.152753	2.689008	9.505234
8332489	-0.999472	2.966381	9.203012
8332588	-0.885708	3.410807	8.926837
8332688	-1.004112	3.528013	9.046887
8332787	-1.208437	3.528163	9.322763
8332888	-1.303789	3.505860	9.182655
8332988	-1.436862	3.710634	9.026529
8333088	-1.380579	4.230203	8.796009
8333188	-1.287323	3.689827	9.151669
8333288	-0.817300	3.218158	9.288035
8333388	-0.947530	3.264262	9.219179
8333488	-1.066682	3.416346	9.072783
8333588	-0.929268	3.364404	9.132958
8333688	-0.853375	3.202590	9.041947
8333788	-0.738115	3.235671	9.029224
8333888	-0.668061	3.190016	9.123378
8333987	-0.684527	3.052452	9.171877
8334087	-0.666714	3.084486	9.102122
8334187	-0.595611	2.972519	9.198073
8334287	-0.211360	3.282973	8.983569
8334387	0.070952	2.806963	9.010513
8334487	-0.583786	1.445843	10.341994
8334587	0.063169	2.230661	9.520652
8334687	-0.227976	2.390978	9.613309
8334787	-0.195643	2.625540	9.236393
8334887	-0.138462	2.454147	9.275162
8334987	-0.228575	2.546205	9.430389
8335087	-0.252675	2.871628	9.197025
8335187	-0.526006	3.513793	8.947643
8335287	-0.629740	3.252287	9.374855
8335386	0.040117	2.018253	9.757759
8335480	-0.202828	2.423610	9.824370
8335580	-0.332010	2.542463	9.486523
8335680	-0.215701	2.684218	9.092692
8335780	-0.240999	2.716701	9.306297
8335880	-0.140408	2.464924	9.326356
8335980	-0.284409	2.586621	9.390872
8336080	-0.223186	2.752327	9.356144
8336180	-0.505948	2.935246	9.482032
8336280	-0.863105	2.915787	11.028316
8336380	-0.165107	2.710563	9.411229
8336480	-0.223934	2.634821	9.374106
8336580	-0.271086	2.936444	9.132509
8336680	-0.383802	2.635420	9.590706
8336780	-0.270488	2.722988	9.261990
8336879	-0.239652	2.784659	9.195977
8336987	-0.279169	2.900069	9.283694
8337087	-0.124541	2.514321	9.724677
