# Supplementary material for: iSignDB: A database for smartphone signature biometrics
Source: Data Brief. 2020 Nov 28;33:106597. doi: 10.1016/j.dib.2020.106597 (PMC7725742; doi:10.1016/j.dib.2020.106597)
Supplement: Supplementary file 1 [file mmc1.zip › u01/genuine/Sensor Data/u01_s1_g04_AngVel.csv]

timestamp	x	y	z
8325760	0.179434	0.199377	0.159554
8325860	0.049445	0.019522	0.127527
8325960	0.022683	-0.042561	-0.063954
8326060	-0.011810	-0.069837	-0.016724
8326159	0.261126	0.292913	-0.049341
8326259	-0.057144	-0.284991	-0.192370
8326359	-0.133789	0.084728	0.023413
8326459	0.163123	0.062220	0.155016
8326559	-0.096995	0.055796	0.101204
8326661	-0.031857	-0.064929	-0.045471
8326760	0.038814	-0.076018	-0.086043
8326861	0.030140	-0.010899	-0.027400
8326961	0.059426	0.066870	0.025385
8327071	-0.007090	0.038442	0.016239
8327171	0.014369	0.086775	-0.033187
8327272	0.222605	0.415149	0.099110
8327372	0.057646	0.058705	0.059217
8327472	-0.069162	-0.095226	-0.031957
8327571	-0.006224	-0.054643	-0.110729
8327671	0.023278	0.032106	-0.045965
8327771	0.000580	0.122000	-0.107848
8327931	-0.648677	-0.585106	-0.817679
8328031	-0.312605	-0.349159	-1.671642
8328131	0.445685	0.509901	-0.346139
8328231	-0.113841	0.052301	-0.560988
8328331	-0.176260	0.076477	-0.528855
8328431	-0.208004	0.015194	-0.233663
8328531	-0.158389	-0.011894	-0.203356
8328631	0.072289	0.163511	0.083906
8328731	-0.017902	0.150592	0.234871
8328831	-0.100220	-0.145255	0.133545
8328930	0.018783	0.203099	0.114265
8329030	0.319293	0.177543	-0.128799
8329130	0.055221	-0.060528	0.283017
8329230	-0.079994	-0.038585	0.437299
8329330	0.150341	0.000751	-0.065115
8329430	0.034275	0.086166	-0.001708
8329530	-0.039893	-0.086707	-0.087238
8329630	-0.058217	0.099920	0.201168
8329730	-0.010834	-0.105280	-0.081465
8329830	-0.061841	0.052377	0.192157
8329930	0.032457	-0.058338	-0.096994
8330030	0.031274	-0.098069	-0.067211
8330130	-0.173481	0.052829	0.166206
8330230	0.316688	0.031651	-0.203057
8330329	0.058549	0.055640	0.054778
8330429	-0.228091	-0.035197	0.234303
8330529	0.084136	-0.005713	-0.133340
8330629	0.087549	-0.018517	0.052756
8330729	-0.083496	-0.014309	0.042579
8330829	-0.021971	-0.023249	0.016810
8330929	-0.010900	0.046717	0.078770
8331029	0.020090	-0.019282	0.010394
8331129	0.043828	0.075146	-0.046246
8331229	-0.126816	0.051027	0.045476
8331329	-0.127078	-0.041931	0.125076
8331429	0.032886	0.075542	-0.030168
8331529	0.169469	-0.028155	-0.186268
8331629	-0.031534	0.053561	0.061542
8331729	0.012924	-0.022777	0.074829
8331828	-0.070241	-0.105176	0.094637
8331928	0.013385	-0.072752	0.026156
8332028	-0.000296	-0.033968	0.133502
8332128	0.167487	-0.147483	0.402511
8332228	0.394131	0.481036	1.046753
8332328	-0.056712	-0.045039	1.131349
8332428	-0.093973	-0.155529	0.373165
8332528	0.108558	0.024235	0.345562
8332628	0.040852	0.118957	0.257759
8332728	0.003860	0.017017	0.017922
8332828	0.052541	0.093055	0.002971
8332928	0.098264	0.035447	-0.018761
8333028	0.082043	0.043331	0.068530
8333128	0.129224	0.115461	0.033577
8333227	-0.134437	-0.042685	0.086818
8333327	-0.044294	-0.026685	0.014697
8333427	-0.041447	-0.057307	-0.077272
8333527	-0.053387	-0.006616	0.004673
8333627	-0.073186	-0.048243	0.033945
8333727	-0.049675	-0.036842	0.032935
8333827	-0.051793	-0.024092	0.050109
8333927	-0.061007	-0.044807	0.033130
8334027	-0.083964	-0.071665	0.005228
8334127	-0.147554	-0.179294	0.007323
8334227	-0.284109	-0.326037	0.051380
8334327	-0.183394	-0.124863	0.410755
8334427	-0.055118	0.284614	0.535141
8334527	-0.068695	0.128509	0.150377
8334626	-0.020682	0.051829	-0.060785
8334726	0.011065	-0.007988	-0.054926
8334826	0.003022	-0.003831	0.007725
8334926	0.038564	0.081679	0.083487
8335026	-0.046982	-0.012388	0.134873
8335126	-0.133237	-0.371049	-0.125676
8335226	-0.050731	0.096352	0.046528
8335326	-0.375485	-0.226364	-0.012560
8335426	-0.070182	-0.026658	-0.043890
8335524	0.064446	0.029926	-0.075372
8335624	0.095877	-0.012001	-0.045695
8335724	-0.010263	0.009520	0.023881
8335824	0.030223	0.032549	0.053436
8335924	0.034666	0.035611	0.013945
8336065	0.024962	-0.006050	-0.047817
8336164	0.069822	-0.041007	-0.085940
8336262	0.147537	0.512802	0.126117
8336362	-0.026992	0.038864	0.097380
8336462	0.003867	-0.078277	-0.045469
8336562	-0.018408	-0.058710	-0.038084
8336662	0.040270	0.023031	0.013765
8336762	0.065213	0.029250	0.048185
8336862	-0.062010	0.019741	0.017118
8336980	-0.036959	0.011545	0.081098
8337080	-0.133920	-0.084506	-0.004342
