# Supplementary material for: iSignDB: A database for smartphone signature biometrics
Source: Data Brief. 2020 Nov 28;33:106597. doi: 10.1016/j.dib.2020.106597 (PMC7725742; doi:10.1016/j.dib.2020.106597)
Supplement: Supplementary file 1 [file mmc1.zip › u01/genuine/Sensor Data/u01_s1_g04_MagField.csv]

timestamp	x	y	z
8325815	-22.690094	6.429804	-36.485992
8325914	-22.809170	6.233297	-36.256714
8326014	-23.052370	6.365667	-36.501587
8326114	-23.025845	6.224679	-36.412842
8326214	-22.555798	5.942636	-36.481445
8326314	-23.244732	5.907710	-35.781921
8326414	-23.797672	6.674820	-35.835785
8326514	-23.950340	6.404973	-35.402496
8336839	-22.523911	6.031947	-36.710693
8336939	-22.378616	6.170228	-36.980438
8337039	-22.103781	6.080702	-36.581818
8337139	-22.249765	6.180136	-37.171814
