# Supplementary material for: iSignDB: A database for smartphone signature biometrics
Source: Data Brief. 2020 Nov 28;33:106597. doi: 10.1016/j.dib.2020.106597 (PMC7725742; doi:10.1016/j.dib.2020.106597)
Supplement: Supplementary file 1 [file mmc1.zip › u01/genuine/Sensor Data/u01_s1_g04_Orient.csv]

timestamp	x	y	z
8325815	55.482384	-15.841404	1.247295
8325914	54.935200	-15.906856	0.846967
8326014	55.191301	-16.122832	0.650048
8326114	55.255163	-16.236065	0.518860
8326214	55.442945	-16.680881	1.049113
8326314	56.025887	-15.844992	-0.347649
8326414	55.876101	-15.160486	-0.198241
8326514	55.268707	-15.460817	-0.417804
8336839	56.136588	-16.572392	1.943928
8336939	55.818367	-16.508017	1.695388
8337039	55.546066	-16.366995	1.932537
8337139	55.580311	-16.660933	2.201898
