# Supplementary material for: iSignDB: A database for smartphone signature biometrics
Source: Data Brief. 2020 Nov 28;33:106597. doi: 10.1016/j.dib.2020.106597 (PMC7725742; doi:10.1016/j.dib.2020.106597)
Supplement: Supplementary file 1 [file mmc1.zip › u01/genuine/Sensor Data/u01_s1_g04_Pos.csv]

timestamp	lat	long	alt	speed	course	hacc
8329009	28.563360	77.280230	158.360000	0.412000	0.000000	96.000000
8329984	28.563150	77.280330	187.247000	0.412000	0.000000	32.000000
8330984	28.563110	77.280370	199.828000	0.140000	0.000000	128.019000
8331984	28.563100	77.280410	201.086000	0.270000	0.000000	128.019000
8332984	28.563090	77.280370	201.211000	0.282000	0.000000	32.005000
8333984	28.563090	77.280360	201.224000	0.285000	0.000000	32.005000
8335148	28.563090	77.280360	201.225000	0.172000	0.000000	24.004000
8336148	28.563100	77.280360	201.225000	0.130000	0.000000	24.004000
