# Supplementary material for: iSignDB: A database for smartphone signature biometrics
Source: Data Brief. 2020 Nov 28;33:106597. doi: 10.1016/j.dib.2020.106597 (PMC7725742; doi:10.1016/j.dib.2020.106597)
Supplement: Supplementary file 1 [file mmc1.zip › u01/genuine/Sensor Data/u01_s1_g05_Acc.csv]

timestamp	x	y	z
6106040	-0.142055	2.589615	9.483529
6106140	-0.021405	2.456093	9.692794
6106240	-0.115859	2.636168	9.542207
6106340	0.290995	2.458188	9.260642
6106440	-0.232916	2.642754	9.601633
6106540	-0.320184	2.909200	9.611513
6106640	-0.179477	2.609374	9.071735
6106740	-0.253423	3.123405	9.454639
6106840	-0.814905	3.647615	9.649234
6106940	0.019609	2.666255	9.206305
6107050	0.515378	2.646946	8.620873
6107150	0.084874	2.635869	9.354348
6107250	-0.034728	2.660567	9.198522
6107350	-0.067360	2.692002	9.355695
6107449	0.089963	2.722538	9.292975
6107549	-0.054038	2.681524	9.213341
6107649	0.080533	2.719844	9.317075
6107749	0.111368	2.658322	9.344917
6107849	0.031584	3.573818	6.305637
6107949	-0.163161	2.684518	9.918375
6108049	0.123493	2.504143	9.480984
6108149	-0.020956	2.748435	9.359736
6108249	0.027842	2.728975	9.147627
6108349	0.002994	2.672393	9.275911
6108449	-0.098645	2.772534	9.370215
6108583	-0.210762	1.304687	9.121731
6108683	-0.975521	1.945504	10.507100
6108783	-0.935854	1.611998	10.953023
6108882	-0.544717	1.467548	9.828561
6108982	-0.993484	1.548829	10.026450
6109082	-1.320105	2.727927	8.391999
6109182	-1.279389	0.746947	9.618398
6109282	-1.045725	1.909429	8.958870
6109382	-1.136736	1.745670	9.391770
6109482	-0.885109	0.833766	9.929601
6109582	-1.340313	2.249971	9.536070
6109682	-1.277444	2.111060	9.351204
6109782	-1.360072	2.061663	9.149873
6109882	-1.186582	2.096391	9.409583
6109982	-1.241369	1.982328	9.333092
6110082	-0.995879	1.752855	9.656419
6110182	-1.127006	1.977238	9.537417
6110281	-1.882785	2.707121	8.869655
6110381	-0.973875	1.860930	9.352701
6110481	-0.671055	1.508114	9.654174
6110581	-1.394949	2.060166	9.597741
6110681	-1.492846	1.936523	9.640103
6110781	-1.156495	2.070045	9.530531
6110881	-1.512754	2.295027	8.975036
6110981	-0.775238	2.000440	9.660311
6111081	-1.719774	2.121089	9.574839
6111181	-1.052312	2.212998	9.027128
6111281	-0.906515	1.770518	9.682316
6111381	-1.464854	2.255360	9.517508
6111481	-1.378633	2.480492	8.988359
6111581	-0.784519	1.699715	9.622739
6111680	-1.171464	2.336042	9.536369
6111780	-1.194965	2.107018	9.453591
6111880	-1.485810	2.434238	9.070987
6111980	-0.697999	1.855242	9.488918
6112080	-0.943787	1.957928	10.094708
6112180	-1.927242	2.851720	8.972941
6112280	-1.233734	2.486479	8.876242
6112380	-0.494272	1.819317	9.787547
6112480	-1.229393	2.138004	9.742341
6112580	-1.350941	2.621948	8.869206
6112680	-1.055605	2.375111	9.365574
6112780	-1.249302	2.449955	9.487870
6112880	-1.075364	2.209705	9.310788
6112979	-1.367556	1.493145	10.103091
6113079	-1.200054	2.643054	9.445209
6113179	-1.180296	2.496658	9.393566
6113279	-0.991987	2.643353	9.237740
6113379	-0.659678	2.754722	8.923244
6113479	0.245789	1.633403	9.632319
6113579	0.044757	1.774859	10.026300
6113679	-0.045356	2.316882	9.520801
6113779	-0.189207	2.662513	9.108559
6113879	-0.397274	2.224524	10.259665
6113979	-0.417033	3.013683	9.301208
6114079	-0.098645	2.756069	8.995693
6114178	-0.362247	2.677632	9.049881
6114279	-0.198038	2.496209	9.424552
6114379	-0.311802	2.741399	9.573342
6114478	-1.172661	3.160378	9.387279
6114578	-0.201780	2.185306	9.976304
6114672	-0.094005	2.520608	9.523945
6114772	-0.386945	2.668052	9.420959
6114872	-0.215402	2.591561	9.129515
6114972	-0.155826	2.884651	9.296119
6115072	-0.277972	2.751279	9.440868
6115172	-0.526306	2.921924	9.362431
6115272	-0.491428	3.019072	9.327703
6115372	-0.495470	3.027754	9.484128
6115472	-0.468077	3.168910	9.124126
6115572	0.023202	2.690355	9.235495
6115672	-0.001497	2.502646	9.432784
6115772	-0.188608	2.766697	8.728499
6115871	-0.316592	2.286645	9.711205
6115971	-0.277972	2.594704	9.192085
6116121	-0.364043	2.622397	9.494007
