# Supplementary material for: iSignDB: A database for smartphone signature biometrics
Source: Data Brief. 2020 Nov 28;33:106597. doi: 10.1016/j.dib.2020.106597 (PMC7725742; doi:10.1016/j.dib.2020.106597)
Supplement: Supplementary file 1 [file mmc1.zip › u01/genuine/Sensor Data/u01_s1_g05_AngVel.csv]

timestamp	x	y	z
6106040	0.212812	0.180903	0.160112
6106140	-0.018237	-0.026832	0.029378
6106240	-0.018171	-0.028413	0.035739
6106340	0.023303	-0.069694	0.028879
6106440	0.107298	0.038431	-0.039452
6106540	-0.079089	-0.035912	0.043336
6106640	0.062614	0.185160	-0.034799
6106740	-0.103518	-0.063676	-0.049263
6106840	-0.266073	-0.334038	-0.076364
6106939	-0.123251	-0.105449	0.074145
6107040	-0.225799	-0.124129	-0.169187
6107140	-0.074327	-0.084371	-0.036904
6107240	0.012722	-0.016514	0.002754
6107340	0.001632	0.005891	-0.001139
6107440	0.031993	0.005895	-0.015304
6107533	0.025311	0.004075	0.003726
6107633	-0.010616	0.013798	0.022760
6107733	-0.002438	-0.018024	-0.046173
6107833	0.016206	0.018064	-0.069893
6107934	0.189290	0.145035	0.142313
6108034	0.004499	-0.006590	0.029789
6108134	-0.016768	-0.042378	-0.067748
6108234	-0.011396	-0.033394	-0.029149
6108333	-0.015232	0.001336	-0.064668
6108451	-0.002386	0.042752	-0.146165
6108551	-0.271174	0.016833	-1.942654
6108651	-1.144318	-1.027905	-2.705675
6108751	0.065443	0.381187	-1.041860
6108851	0.164248	0.178028	-0.480235
6108951	0.234336	0.479075	-0.228089
6109051	-0.008020	0.404611	0.363035
6109151	-0.306620	-0.132493	0.827926
6109251	-0.186051	-0.314028	0.290116
6109351	0.014169	0.036213	1.058055
6109451	0.286651	0.221340	0.980233
6109551	0.245177	0.166014	-0.252079
6109651	0.076276	0.023511	-0.128323
6109750	-0.095562	-0.130678	-0.048632
6109850	-0.060060	-0.060855	-0.002875
6109950	-0.072684	-0.083016	0.010684
6110050	-0.055900	0.026372	0.043590
6110150	0.151874	-0.048809	-0.188229
6110250	-0.050103	-0.055497	-0.011897
6110350	-0.140627	0.015918	0.210288
6110450	-0.028428	0.033399	0.068445
6110550	0.078149	0.047479	-0.116913
6110650	0.025972	0.062136	0.045306
6110750	0.022364	0.009147	0.004293
6110850	-0.002522	-0.037399	-0.003657
6110950	-0.040979	0.075660	0.087372
6111050	0.052060	-0.065017	-0.076653
6111149	-0.114316	-0.048601	0.044062
6111249	-0.077716	-0.029460	0.019586
6111349	0.101173	-0.022126	-0.133049
6111449	0.010360	-0.001326	0.070399
6111549	-0.082813	0.114935	0.109917
6111649	0.013684	-0.074738	-0.090744
6111749	0.107810	0.017772	-0.054178
6111849	0.033515	-0.099800	-0.015825
6111949	-0.036447	0.089602	0.176531
6112049	0.087936	0.043655	-0.115993
6112149	0.067393	-0.021590	-0.104369
6112249	-0.124916	0.042899	0.164201
6112349	-0.062733	0.087067	0.141553
6112449	0.105404	-0.038152	-0.158161
6112548	0.073735	0.069964	0.043015
6112648	-0.032174	-0.048882	-0.001450
6112748	0.041030	0.048849	0.065094
6112848	0.020382	0.014477	0.068292
6112948	-0.194942	0.140540	0.202929
6113048	-0.069811	0.010222	0.204371
6113148	-0.004953	0.016065	0.421654
6113248	-0.007291	-0.202980	0.325382
6113348	-0.207934	-0.478595	0.517676
6113447	-0.079814	0.072632	0.513182
6113548	0.134474	0.229802	0.097597
6113648	0.245416	0.142719	0.276105
6113748	0.224300	0.174046	0.157645
6113848	-0.019795	-0.083500	0.029739
6113947	-0.047201	0.017163	0.084423
6114047	0.036916	0.053539	0.120387
6114146	-0.095552	-0.036988	-0.018134
6114247	0.083659	0.232809	0.197381
6114347	-0.233740	-0.139737	-0.024405
6114447	-0.105829	-0.143009	-0.122374
6114547	0.056556	0.161945	0.046848
6114648	0.041812	-0.032533	-0.210846
6114748	0.082261	-0.073927	-0.121045
6114848	0.009636	-0.024434	0.001909
6114948	0.098192	0.006938	-0.082349
6115136	0.150472	0.118464	0.074365
6115236	0.086704	0.086221	0.104346
6115335	0.022605	-0.030024	0.022321
6115434	-0.376369	-0.446513	-0.124672
6115534	-0.295230	-0.179007	0.012320
6115634	-0.061774	-0.078982	-0.090502
6115734	-0.372422	-0.338427	-0.428115
6115834	0.021151	0.136003	0.169809
6115934	0.080031	0.019467	0.088216
6116120	-0.026925	-0.064701	0.015985
