# Supplementary material for: iSignDB: A database for smartphone signature biometrics
Source: Data Brief. 2020 Nov 28;33:106597. doi: 10.1016/j.dib.2020.106597 (PMC7725742; doi:10.1016/j.dib.2020.106597)
Supplement: Supplementary file 1 [file mmc1.zip › u01/genuine/Sensor Data/u01_s1_g05_MagField.csv]

timestamp	x	y	z
6106089	-22.992401	6.945981	-36.210693
6106189	-23.182962	6.889294	-36.128967
6106289	-22.891071	7.182138	-35.684387
6106389	-23.010384	6.884871	-35.861420
6106489	-22.866188	6.307455	-35.749237
6106589	-22.771687	6.297586	-36.343719
6106689	-21.806808	5.741936	-36.794464
6106789	-21.772261	5.767154	-36.970062
6106889	-22.810787	6.237714	-36.284790
6106989	-22.753351	6.522952	-35.883423
6115961	-23.846226	5.566850	-36.108978
6116061	-23.708961	5.024166	-36.152313
6116161	-23.614635	5.079654	-35.873718
