# Supplementary material for: iSignDB: A database for smartphone signature biometrics
Source: Data Brief. 2020 Nov 28;33:106597. doi: 10.1016/j.dib.2020.106597 (PMC7725742; doi:10.1016/j.dib.2020.106597)
Supplement: Supplementary file 1 [file mmc1.zip › u01/genuine/Sensor Data/u01_s1_g05_Orient.csv]

timestamp	x	y	z
6106089	55.340438	-15.270711	0.512736
6106189	55.071317	-15.265686	0.346437
6106289	54.813334	-15.485690	0.170502
6106389	54.622302	-15.816830	-0.085126
6106489	54.784798	-16.470565	0.345175
6106589	54.591415	-17.054022	0.912838
6106689	54.571461	-18.182219	2.052563
6106789	54.769362	-17.885524	2.009195
6106889	54.977860	-16.652987	0.703377
6106989	54.491531	-16.813608	0.558788
6115961	59.857800	-14.147207	1.795972
6116061	60.303885	-14.825644	2.077663
6116161	60.221805	-15.444606	2.055600
