# Supplementary material for: iSignDB: A database for smartphone signature biometrics
Source: Data Brief. 2020 Nov 28;33:106597. doi: 10.1016/j.dib.2020.106597 (PMC7725742; doi:10.1016/j.dib.2020.106597)
Supplement: Supplementary file 1 [file mmc1.zip › u01/genuine/Sensor Data/u01_s1_g05_Pos.csv]

timestamp	lat	long	alt	speed	course	hacc
6110350	28.563120	77.280560	211.180000	0.410000	0.000000	48.000000
6111346	28.563240	77.280670	188.474000	0.244000	0.000000	32.000000
6112346	28.563260	77.280690	249.957000	0.352000	0.000000	32.005000
6113346	28.563240	77.280650	200.064000	0.157000	0.000000	32.005000
6114814	28.563220	77.280670	237.033000	0.117000	0.000000	24.004000
6115814	28.563220	77.280660	201.371000	0.108000	0.000000	24.004000
