# Supplementary material for: iSignDB: A database for smartphone signature biometrics
Source: Data Brief. 2020 Nov 28;33:106597. doi: 10.1016/j.dib.2020.106597 (PMC7725742; doi:10.1016/j.dib.2020.106597)
Supplement: Supplementary file 1 [file mmc1.zip › u01/genuine/Sensor Data/u01_s1_g06_Acc.csv]

timestamp	x	y	z
1881627	0.375719	2.568958	8.986562
1881727	0.151784	2.369572	9.424402
1881827	0.123942	2.424508	9.539962
1881927	0.448617	2.277664	9.148975
1882027	-0.060175	2.414479	9.843381
1882127	0.134720	2.440226	9.181457
1882227	-0.120050	2.669249	10.267000
1882327	0.291294	2.090403	9.792935
1882426	0.168849	2.631677	9.003777
1882526	0.217498	2.115700	9.452992
1882626	0.235460	2.418521	9.336984
1882726	0.251477	2.253564	9.688303
1882826	0.146845	2.417922	9.205707
1882926	0.529898	2.203268	9.394015
1883026	0.077389	2.483336	9.381441
1883126	0.083077	3.472629	8.383916
1883226	-0.233963	2.557282	9.910890
1883326	-0.163909	2.753973	9.822125
1883426	-0.114662	2.289489	9.745933
1883526	0.197589	2.189647	9.638906
1883626	0.138013	2.632576	9.542207
1883726	0.079485	2.441722	9.454489
1883826	0.247435	2.442022	9.339528
1883925	0.239801	2.590663	9.351653
1884025	0.213905	2.543361	9.298963
1884125	0.142653	2.518662	9.151070
1884225	0.139360	2.402354	9.698931
1884325	0.190404	2.538870	8.991053
1884425	0.295336	2.573149	8.773705
1884525	-0.237257	2.521806	9.474248
1884625	0.081880	2.447710	9.268277
1884725	0.022004	2.246977	9.521849
1884825	-0.218995	2.216591	9.421408
1884995	-0.875978	2.416575	9.536219
1885095	-0.418380	2.526746	8.999136
1885195	-0.503553	2.217489	9.590407
1885295	-0.715213	2.305506	9.720037
1885394	-0.584385	2.302662	9.403146
1885494	-0.326621	1.958378	9.890383
1885594	-0.654140	2.504891	9.312435
1885694	-0.901126	2.715802	9.157357
1885794	-0.439636	2.317032	9.124875
1885894	-0.122146	1.870061	9.848171
1885994	-0.730481	2.409240	9.458082
1886094	-0.648302	2.512525	8.922496
1886194	-0.520767	2.320774	9.685609
1886294	-0.806223	2.596051	8.922795
1886394	-0.074395	2.282603	9.428593
1886494	-0.756377	2.372866	9.674831
1886594	-0.471519	2.617158	8.583002
1886694	-0.175884	2.003733	9.980945
1886794	-0.928070	2.500400	9.487421
1886893	-0.565524	2.685865	8.550070
1886993	-0.137863	1.708846	10.402318
1887093	-0.623154	2.655478	9.102272
1887193	-0.827030	2.633923	8.965157
1887293	-0.312400	2.290686	9.486523
1887393	-0.470472	2.191143	10.384056
1887493	-1.279539	3.142864	8.949739
1887593	-0.534389	2.679877	8.751850
1887693	0.409698	1.725911	9.958940
1887793	-0.923879	2.578089	9.391470
1887893	-0.489183	2.750830	9.023835
1887993	-0.611478	2.345323	9.717193
1888093	-0.508942	2.625840	9.384285
1888193	-0.821043	2.889591	7.777227
1888292	-0.477208	2.637815	9.573043
1888392	-0.256566	2.535128	9.395512
1888492	-0.625998	2.793940	9.253457
1888592	-0.423320	3.065924	8.884924
1888692	0.049996	2.610272	8.956774
1888792	-0.530796	3.397934	9.225316
1888892	-0.885259	3.560945	9.393716
1888992	0.640368	2.024390	9.308992
1889092	1.040786	1.763782	8.910970
1889192	-0.179776	2.545008	11.335178
1889292	0.919987	1.611249	9.382339
1889392	-0.136516	2.583777	9.689800
1889492	0.733026	1.851500	9.190588
1889586	0.558938	2.081721	9.335337
1889685	-0.013322	2.872527	9.583072
1889785	-0.343685	2.937791	9.322015
1889885	-0.006137	2.780169	9.330547
1889985	0.225581	2.432292	9.566906
1890085	-0.168549	2.848427	9.441915
1890185	-0.226778	2.950514	8.657996
1890285	-0.091011	2.846930	9.401499
1890385	0.210462	2.598596	9.411229
1890485	0.033530	2.490371	9.449999
1890585	-0.008083	2.657873	9.213191
1890685	-0.110919	2.482438	9.492510
1890785	0.017963	2.550845	9.336834
1890929	-0.039368	2.354604	9.493259
