# Supplementary material for: iSignDB: A database for smartphone signature biometrics
Source: Data Brief. 2020 Nov 28;33:106597. doi: 10.1016/j.dib.2020.106597 (PMC7725742; doi:10.1016/j.dib.2020.106597)
Supplement: Supplementary file 1 [file mmc1.zip › u01/genuine/Sensor Data/u01_s1_g06_AngVel.csv]

timestamp	x	y	z
1881570	0.060296	0.125996	0.135149
1881670	-0.069196	-0.020561	0.063794
1881770	-0.058383	-0.071367	0.070784
1881870	-0.023654	-0.034627	0.018392
1881970	-0.038824	0.018869	-0.057706
1882070	0.035507	-0.033085	0.006176
1882170	-0.126746	-0.048300	0.066690
1882270	-0.862635	-0.485968	-0.161605
1882369	0.535990	0.257467	0.191483
1882469	0.004251	0.038832	0.067767
1882569	-0.019522	-0.048684	-0.029437
1882669	-0.039194	-0.010219	0.004768
1882769	0.031291	-0.066306	-0.004491
1882869	0.004632	0.014116	0.058918
1882969	0.144985	0.075299	-0.023340
1883069	0.282359	0.308877	-0.020472
1883169	0.162964	0.244225	-0.033289
1883269	-0.169848	-0.125178	-0.068991
1883369	-0.151523	-0.396466	-0.002124
1883469	-0.039300	0.000630	0.038169
1883570	-0.045912	-0.002354	-0.084817
1883670	-0.036567	-0.043932	-0.056614
1883770	0.009204	-0.055441	-0.030719
1883869	0.030147	0.043298	-0.102505
1884009	0.030313	0.002867	-0.033185
1884109	0.002762	0.067807	-0.032745
1884209	0.027127	-0.005295	-0.132484
1884308	-0.419270	-0.223397	-0.300986
1884408	-0.251172	-0.325220	-0.235127
1884508	-0.139781	-0.166019	-0.162320
1884608	-0.068077	-0.097444	-0.060706
1884708	-0.025276	0.153437	-0.238767
1884808	-0.015459	0.138639	-0.528996
1884994	0.137308	0.105229	-0.156801
1885094	-0.109906	-0.085043	-0.046664
1885193	-0.164434	-0.136023	-0.099790
1885293	-0.048588	-0.105753	-0.012308
1885393	-0.057762	-0.090927	0.039126
1885493	0.003701	-0.037189	-0.080258
1885592	0.086520	0.004341	-0.104021
1885693	-0.042379	0.050512	0.164733
1885793	-0.019046	0.130555	0.235105
1885893	0.059381	0.000226	-0.008361
1885993	0.074230	0.011214	-0.067266
1886093	-0.034106	0.046746	0.058738
1886193	0.017050	-0.060109	-0.048921
1886293	-0.065829	-0.010732	0.071685
1886393	-0.050198	0.037636	0.059968
1886493	0.018702	-0.084826	-0.090213
1886593	-0.094644	0.060210	0.104567
1886692	-0.032461	-0.030398	-0.037723
1886792	0.064536	-0.092425	-0.147772
1886892	-0.081760	0.096392	0.176502
1886992	0.034547	-0.011429	-0.021054
1887092	0.153593	0.025339	-0.073372
1887192	-0.035822	0.022546	0.085413
1887292	-0.153205	0.029708	0.100738
1887392	0.041589	-0.167651	-0.186090
1887492	-0.030653	-0.086227	0.058124
1887592	-0.117742	0.107191	0.332525
1887692	0.058705	0.114784	-0.035757
1887792	0.203495	-0.056754	-0.228482
1887892	-0.050057	0.019384	0.096111
1887992	-0.075133	0.045833	0.035269
1888091	0.090875	-0.005402	0.051811
1888191	-0.004320	0.198569	0.108801
1888291	-0.019354	-0.012462	0.141983
1888391	-0.009316	-0.051367	0.130575
1888491	0.240691	0.108730	0.132799
1888591	0.113240	0.095797	0.367738
1888691	-0.003945	0.096243	0.077840
1888791	-0.194071	-0.029039	0.149060
1888891	-0.299074	-0.136172	0.932878
1888991	0.089370	0.023830	0.858306
1889091	-0.026560	-0.037170	0.242815
1889191	-0.372897	-0.354085	-0.055046
1889291	-0.093478	-0.125576	-0.187854
1889391	-0.172437	-0.038373	-0.135567
1889490	0.088935	0.051572	-0.091379
1889589	0.043022	0.046043	-0.543804
1889689	0.086733	0.076741	-0.344740
1889789	0.047416	-0.037834	-0.017828
1889889	-0.062710	0.001673	0.056825
1889989	0.056215	-0.024627	-0.124757
1890089	0.014630	-0.081360	-0.059108
1890189	0.052667	0.359780	0.069254
1890289	-0.013138	0.075067	0.122410
1890389	-0.066541	0.031631	0.076122
1890489	-0.013113	-0.029476	-0.020869
1890589	-0.066054	0.018392	0.050378
1890768	-0.034133	0.004875	0.024626
1890868	-0.004316	0.012240	0.038415
1890968	-0.040559	-0.018540	0.054924
