# Supplementary material for: iSignDB: A database for smartphone signature biometrics
Source: Data Brief. 2020 Nov 28;33:106597. doi: 10.1016/j.dib.2020.106597 (PMC7725742; doi:10.1016/j.dib.2020.106597)
Supplement: Supplementary file 1 [file mmc1.zip › u01/genuine/Sensor Data/u01_s1_g06_MagField.csv]

timestamp	x	y	z
1881584	-24.294535	6.812701	-35.103241
1881684	-24.392851	6.907420	-34.743103
1881784	-24.176691	7.328030	-35.008636
1881884	-24.391066	7.338573	-34.942841
1881984	-24.000793	7.542815	-35.114563
1882084	-24.131947	7.464393	-35.242889
1882183	-24.361679	7.773332	-34.654694
1882284	-23.871311	7.960463	-35.140228
1882384	-24.101952	8.005560	-35.017120
1882484	-24.001314	7.853649	-34.793213
1882584	-24.099373	7.766532	-35.296997
1882684	-23.995346	7.947434	-34.917389
1882784	-24.281597	7.732041	-35.305420
1882884	-24.248554	7.528373	-35.015869
1882983	-24.232994	7.444658	-35.280457
1883083	-23.999115	6.848527	-35.673340
1883183	-22.674740	6.667045	-35.890289
1883283	-23.005604	6.963367	-35.447357
1883383	-24.102604	7.137038	-34.748444
1883483	-24.138878	7.226122	-35.215668
1890785	-24.246809	6.342479	-35.526550
1890885	-24.031456	6.630102	-35.399902
