# Supplementary material for: iSignDB: A database for smartphone signature biometrics
Source: Data Brief. 2020 Nov 28;33:106597. doi: 10.1016/j.dib.2020.106597 (PMC7725742; doi:10.1016/j.dib.2020.106597)
Supplement: Supplementary file 1 [file mmc1.zip › u01/genuine/Sensor Data/u01_s1_g06_Orient.csv]

timestamp	x	y	z
1881584	56.715845	-14.881773	-0.616049
1881684	56.284838	-14.524596	-0.747504
1881784	55.933435	-14.413195	-0.968414
1881884	55.312397	-14.436216	-1.329141
1881984	55.516912	-14.103768	-1.023702
1882084	55.569132	-14.121256	-1.147511
1882183	55.469151	-13.926010	-1.243312
1882284	55.468472	-12.818884	-1.083309
1882384	55.179647	-14.094100	-0.892897
1882484	54.883257	-14.079687	-1.091965
1882584	54.961250	-13.989492	-1.296009
1882684	54.993028	-13.974783	-1.330376
1882784	55.048243	-14.112219	-1.521051
1882884	54.955625	-14.404043	-1.574503
1882983	54.934089	-14.861042	-1.414404
1883083	55.220776	-15.759985	-0.721456
1883183	54.842216	-16.415729	0.706610
1883283	55.164740	-15.412324	0.050352
1883383	55.731325	-14.795443	-0.975205
1883483	55.412453	-15.255318	-0.853860
1890785	58.005243	-14.793261	0.667312
1890885	57.721449	-14.780521	0.327282
