# Supplementary material for: iSignDB: A database for smartphone signature biometrics
Source: Data Brief. 2020 Nov 28;33:106597. doi: 10.1016/j.dib.2020.106597 (PMC7725742; doi:10.1016/j.dib.2020.106597)
Supplement: Supplementary file 1 [file mmc1.zip › u01/genuine/Sensor Data/u01_s1_g06_Pos.csv]

timestamp	lat	long	alt	speed	course	hacc
1882334	28.563160	77.280640	201.412000	0.494000	0.000000	24.004000
1883334	28.563140	77.280620	201.405000	0.704000	0.000000	16.002000
1884334	28.563130	77.280590	201.379000	0.494000	0.000000	16.002000
1885334	28.563110	77.280580	201.316000	0.339000	0.000000	16.002000
1886334	28.563100	77.280580	201.284000	0.246000	0.000000	16.002000
1887334	28.563090	77.280580	201.300000	0.862000	0.000000	12.002000
1888334	28.563090	77.280580	201.304000	0.548000	0.000000	12.002000
1889334	28.563090	77.280570	201.293000	0.548000	0.000000	12.002000
1890334	28.563090	77.280570	201.278000	0.338000	0.000000	12.002000
