# Supplementary material for: iSignDB: A database for smartphone signature biometrics
Source: Data Brief. 2020 Nov 28;33:106597. doi: 10.1016/j.dib.2020.106597 (PMC7725742; doi:10.1016/j.dib.2020.106597)
Supplement: Supplementary file 1 [file mmc1.zip › u01/genuine/Sensor Data/u01_s1_g07_Acc.csv]

timestamp	x	y	z
3310968	-0.007484	2.127226	10.186317
3311068	0.235460	1.860481	9.349408
3311168	0.078437	1.944456	9.362281
3311268	-0.014071	1.964365	9.275911
3311368	-0.831072	3.080893	9.925111
3311467	-0.455503	3.478167	9.389674
3311567	-0.915347	2.985242	9.548045
3311667	0.155377	1.720223	9.557924
3311767	0.457748	1.682801	9.646390
3311871	0.087718	1.796265	9.661808
3311971	0.202229	2.016008	9.407936
3312071	0.306712	2.001039	9.561517
3312171	0.302222	2.152823	9.417217
3312271	0.315544	2.278861	9.368119
3312371	0.504750	2.108815	9.375304
3312471	0.518522	2.249223	9.619596
3312571	0.371976	2.348167	9.310040
3312671	0.458497	2.420766	8.862770
3312771	0.602647	2.405947	9.080118
3312870	0.380209	2.138752	9.160052
3312970	0.557590	1.890269	9.084010
3313070	-0.088915	2.058370	9.770931
3313170	-0.108375	2.148183	9.125024
3313350	-0.517773	2.330953	9.462123
3313450	-0.912353	2.336042	9.294322
3313550	-0.152682	2.162254	9.133706
3313650	-0.682132	2.192341	9.671538
3313750	-0.682581	2.533033	9.304801
3313850	-0.091460	1.616488	9.642498
3313950	-0.665666	2.714755	8.940758
3314050	-1.474883	2.853666	9.029523
3314150	0.074395	1.671275	9.040600
3314249	-0.045056	1.670227	10.008338
3314349	-1.156794	2.716401	9.196276
3314449	-0.457299	2.395169	9.336684
3314549	-0.553399	2.218387	9.132659
3314649	0.024998	2.204915	9.913285
3314749	-0.617466	2.458038	8.938213
3314849	0.333506	1.653462	9.818532
3314949	-1.436712	2.916834	9.468111
3315049	0.033830	2.509531	8.728349
3315149	0.209864	1.811234	10.166409
3315249	-0.960103	3.263064	8.757389
3315349	0.616568	1.779350	9.625883
3315449	-0.458796	2.508484	10.025402
3315549	-0.585133	3.340453	8.386760
3315649	0.605940	1.416355	9.718840
3315748	-0.158221	2.376159	10.246941
3315848	-0.397723	2.761008	8.708291
3315948	-0.333357	2.402953	9.591904
3316048	-0.275727	2.664010	9.327404
3316148	-0.166304	2.497257	9.489067
3316248	-0.322430	3.057093	8.716823
3316348	-0.296683	2.872976	9.934840
3316448	-0.063019	2.579735	9.397308
3316548	0.677192	2.599345	8.752299
3316648	1.073268	2.178570	9.615255
3316748	0.118853	2.358645	9.856553
3316848	0.142504	2.702929	8.763376
3316948	-0.354164	3.035538	9.527986
3317048	-0.286205	3.526367	9.097931
3317147	0.278421	2.911146	9.089997
3317247	0.628393	2.175127	9.383088
3317350	0.525557	2.383943	9.145083
3317450	0.173040	2.349215	9.379944
3317550	0.209864	2.492467	9.342672
3317650	0.292941	2.372117	9.448352
3317750	0.342338	2.362537	9.687704
3317850	0.050744	2.621798	9.365574
3317950	-0.069306	2.740351	9.373957
3318050	0.021555	2.681374	9.406140
3318150	-0.229772	2.997068	9.274713
3318250	0.153431	2.853366	9.089548
3318350	-0.023651	2.627935	9.811347
3318450	-0.949326	2.335294	12.461736
3318549	0.022603	2.480941	9.760453
3318649	-0.131576	2.584675	9.377998
3318749	0.257315	2.476899	9.645193
3318849	0.054187	2.216591	9.699081
3318949	0.179327	2.195484	9.683064
3319049	-0.273182	2.681673	9.195827
3319170	0.115859	2.232907	9.482930
3319270	0.154329	2.105372	9.567654
3319370	-0.149539	2.323768	9.547147
3319470	0.035476	2.808609	9.824071
