# Supplementary material for: iSignDB: A database for smartphone signature biometrics
Source: Data Brief. 2020 Nov 28;33:106597. doi: 10.1016/j.dib.2020.106597 (PMC7725742; doi:10.1016/j.dib.2020.106597)
Supplement: Supplementary file 1 [file mmc1.zip › u01/genuine/Sensor Data/u01_s1_g07_AngVel.csv]

timestamp	x	y	z
3310966	-0.258410	-0.137808	0.120630
3311066	0.071330	-0.071610	0.089425
3311166	0.092648	0.120898	0.064243
3311266	0.108850	0.122029	-0.136837
3311365	0.287842	0.191630	0.115236
3311465	-0.014080	-0.033747	0.073397
3311565	-0.615130	-0.388327	-0.000750
3311665	-0.140210	-0.072573	0.020986
3311765	0.000023	-0.069722	-0.089962
3311865	0.031303	-0.097492	-0.126307
3311965	0.097008	-0.084409	-0.039609
3312065	0.045938	-0.035973	-0.023236
3312165	0.110880	-0.003439	0.107003
3312265	0.008164	-0.036709	0.023519
3312395	0.029146	-0.007661	-0.015739
3312495	0.117835	0.012825	-0.040650
3312593	0.376237	0.766436	0.196577
3312693	0.251578	0.375250	-0.009663
3312792	-0.006816	0.024838	-0.016920
3312892	-0.200877	0.000700	-0.241285
3312992	0.114030	0.447999	-0.519699
3313092	0.175295	0.066360	-0.028960
3313192	-0.027356	0.165481	-0.234316
3313347	-0.049404	0.061334	-0.051514
3313447	0.059270	0.061635	0.103323
3313547	-0.021233	0.091684	0.115208
3313647	-0.147902	-0.017326	-0.041180
3313747	-0.004151	-0.065242	0.087374
3313847	-0.088620	-0.063267	-0.053873
3313947	0.072457	-0.012747	-0.246167
3314047	-0.079301	-0.049988	0.209239
3314147	-0.008274	0.196519	0.292398
3314246	0.110581	0.007859	-0.175337
3314346	-0.016834	-0.065296	0.013778
3314446	-0.050264	-0.098212	0.016705
3314546	-0.073229	0.024185	0.144721
3314646	-0.061740	-0.092954	-0.104627
3314746	0.098458	-0.032144	0.085746
3314846	-0.074868	-0.010158	-0.088268
3314946	0.112331	-0.156105	-0.213077
3315046	-0.187933	0.046828	0.345976
3315146	0.093156	-0.120168	-0.216103
3315246	0.013780	-0.052967	0.095966
3315346	0.000472	0.130862	0.086664
3315446	0.208098	-0.134017	-0.308387
3315546	-0.051871	0.052164	0.260366
3315645	-0.100493	0.100045	0.042334
3315745	0.115098	-0.130571	-0.282518
3315845	0.092975	-0.023523	-0.011185
3315945	-0.199375	0.060021	0.059044
3316045	0.107190	-0.058752	-0.012598
3316145	0.121904	-0.016621	0.004140
3316245	-0.072651	-0.006841	0.023974
3316345	-0.201879	-0.133487	0.343010
3316445	-0.018814	-0.263745	0.507308
3316545	0.177207	0.103362	0.698434
3316645	-0.179621	-0.008735	0.324276
3316745	-0.080086	0.044420	-0.095975
3316845	0.361208	0.213179	0.016943
3316945	0.318392	0.037756	-0.309386
3317045	-0.224877	0.068471	0.031103
3317144	-0.431678	-0.381494	-0.114555
3317244	-0.230905	-0.227866	-0.136610
3317345	-0.155556	-0.036063	-0.255606
3317445	0.029658	-0.015981	-0.123653
3317545	0.054191	0.055722	-0.010534
3317645	0.024229	0.047136	0.087462
3317834	0.094268	0.088421	-0.027651
3317934	0.035271	0.092558	0.027604
3318034	0.136529	0.092687	0.032724
3318134	-0.036872	-0.009047	0.024122
3318293	-0.024419	0.052474	-0.004330
3318393	0.097239	-0.078908	-0.062996
3318493	-0.347468	-0.002687	-0.097323
3318592	-0.056835	-0.092996	-0.046624
3318692	-0.106594	-0.013802	0.014631
3318792	-0.120786	-0.030873	0.036478
3318892	0.011186	0.107127	0.079029
3318991	0.014684	0.059571	0.034564
3319168	-0.096940	0.022586	0.153676
3319268	-0.030648	0.011791	-0.040848
3319368	0.057760	-0.028461	-0.045427
3319468	0.184896	0.309149	0.224001
