# Supplementary material for: iSignDB: A database for smartphone signature biometrics
Source: Data Brief. 2020 Nov 28;33:106597. doi: 10.1016/j.dib.2020.106597 (PMC7725742; doi:10.1016/j.dib.2020.106597)
Supplement: Supplementary file 1 [file mmc1.zip › u01/genuine/Sensor Data/u01_s1_g07_MagField.csv]

timestamp	x	y	z
3310930	-23.365570	8.471638	-34.827240
3311030	-23.073870	8.789240	-34.939850
3311130	-23.235956	8.929699	-35.096436
3311230	-22.644344	8.907482	-35.271942
3311330	-23.109999	8.333778	-35.608154
3311430	-22.303823	7.323448	-36.264008
3311530	-22.381613	7.304352	-35.780823
3311630	-23.863756	8.916098	-34.806732
3311729	-24.055172	9.247473	-34.156006
3319012	-24.088192	7.326894	-35.095551
3319112	-23.540516	7.604117	-35.123047
3319212	-23.168743	7.656084	-35.229950
3319312	-23.188618	8.273581	-35.591583
3319412	-23.274195	7.877685	-35.333405
