# Supplementary material for: iSignDB: A database for smartphone signature biometrics
Source: Data Brief. 2020 Nov 28;33:106597. doi: 10.1016/j.dib.2020.106597 (PMC7725742; doi:10.1016/j.dib.2020.106597)
Supplement: Supplementary file 1 [file mmc1.zip › u01/genuine/Sensor Data/u01_s1_g07_Orient.csv]

timestamp	x	y	z
3310930	56.512170	-12.113061	0.514636
3311030	55.655101	-11.850047	0.361731
3311130	55.199817	-12.135955	0.093934
3311230	55.091544	-12.641364	0.474693
3311330	56.052063	-12.599071	0.402689
3311430	56.108622	-14.360616	1.613227
3311530	56.138280	-14.416460	1.429639
3311630	56.128736	-11.804522	-0.465113
3311730	56.434444	-10.942915	-0.991524
3319012	56.051501	-13.833241	-1.301725
3319112	55.900329	-13.382815	-0.477140
3319212	55.186965	-14.105277	0.259041
3319312	55.156288	-13.749469	0.050643
3319412	55.390906	-13.766233	-0.272379
