# Supplementary material for: iSignDB: A database for smartphone signature biometrics
Source: Data Brief. 2020 Nov 28;33:106597. doi: 10.1016/j.dib.2020.106597 (PMC7725742; doi:10.1016/j.dib.2020.106597)
Supplement: Supplementary file 1 [file mmc1.zip › u01/genuine/Sensor Data/u01_s1_g07_Pos.csv]

timestamp	lat	long	alt	speed	course	hacc
3315558	28.562800	77.280440	221.196000	0.865000	0.000000	96.000000
3316557	28.562850	77.280610	188.671000	0.865000	0.000000	96.000000
3317571	28.562980	77.280550	200.162000	0.853000	0.000000	64.000000
3318571	28.562950	77.280540	201.120000	0.853000	0.000000	64.000000
