# Supplementary material for: iSignDB: A database for smartphone signature biometrics
Source: Data Brief. 2020 Nov 28;33:106597. doi: 10.1016/j.dib.2020.106597 (PMC7725742; doi:10.1016/j.dib.2020.106597)
Supplement: Supplementary file 1 [file mmc1.zip › u01/genuine/Sensor Data/u01_s1_g08_Acc.csv]

timestamp	x	y	z
5430891	-0.063618	2.696193	9.560020
5430991	-0.002545	2.373764	9.479637
5431091	0.322130	2.563569	9.471105
5431191	0.047601	2.520758	9.415570
5431290	-0.257764	2.972818	9.400601
5431391	0.015568	2.628534	9.505683
5431491	-0.107626	2.865192	9.363928
5431591	-0.293540	3.182083	9.360335
5431691	-0.292791	2.896028	10.014774
5431791	0.034129	2.469415	9.851913
5431890	0.322579	2.349814	9.617051
5431999	0.208067	2.547852	9.358090
5432099	0.110620	2.548750	9.236243
5432199	0.177830	2.649790	9.356293
5432299	0.107776	2.667303	9.360185
5432399	0.245789	2.653083	9.403895
5432498	0.262255	2.628833	8.944949
5432599	0.085173	2.586920	9.808204
5432699	0.298629	2.368824	9.887239
5432799	0.222138	2.473905	9.330996
5432899	0.151635	2.373165	9.408086
5432999	-0.063318	2.590064	9.786349
5433099	0.039069	2.841840	9.165440
5433236	0.379012	1.953887	9.319470
5433335	-0.512235	2.362986	10.315798
5433435	-0.712518	2.637515	9.141640
5433535	-0.089664	1.985920	9.101823
5433635	0.195943	1.783990	9.525741
5433735	-0.495769	2.013613	9.902508
5433835	-0.504750	2.073039	9.353749
5433935	-0.099693	1.857038	9.501342
5434035	-0.459694	1.969454	9.589808
5434135	-0.468526	2.257755	9.367820
5434235	-0.328716	1.886228	9.657916
5434335	-0.367785	2.121239	9.631571
5434435	-1.281186	3.040477	8.801697
5434535	-0.373623	2.228266	9.075178
5434635	0.266745	1.724414	9.832154
5434734	-0.387095	2.067052	9.578731
5434834	-0.881517	2.569856	9.045989
5434934	-0.232616	2.352209	9.648186
5435034	-0.839903	2.536026	8.843161
5435134	0.221090	2.002685	9.703721
5435234	-0.917143	2.506238	9.481882
5435334	-0.274679	2.383194	8.978779
5435434	-0.009879	1.969604	9.822125
5435534	-0.803679	2.651736	9.470656
5435634	-0.352966	2.578837	8.947494
5435734	-0.077539	1.590742	10.292896
5435834	-0.570015	2.814447	9.260642
5435934	-0.522863	2.276316	9.432635
5436034	0.087568	2.265838	9.033116
5436133	-0.660127	2.582280	9.872271
5436233	-0.395178	2.887495	8.889564
5436333	-0.020807	2.003284	9.755813
5436433	0.008682	2.057771	9.945768
5436533	-0.906216	3.121908	8.480914
5436633	-0.038919	2.276915	9.541458
5436733	-0.293240	2.705175	9.707164
5436833	-0.442779	2.375410	9.454340
5436933	-0.500260	2.780618	8.854836
5437033	-0.067659	2.642605	9.300909
5437133	-0.573907	2.947670	9.385932
5437233	-0.071551	2.745441	9.255553
5437333	0.980760	1.351689	9.491462
5437433	0.744402	1.881438	9.567953
5437533	-0.431553	2.922822	10.984009
5437632	0.332908	2.287693	9.240135
5437732	-0.272883	3.667074	9.302256
5437832	0.175735	3.242557	10.535541
5437932	0.479902	2.190844	10.113419
5438032	0.579295	2.439627	9.438323
5438132	0.315993	2.510130	9.323811
5438232	0.522414	2.506987	9.143885
5438332	0.286654	2.589765	9.474248
5438432	0.236508	2.530039	9.558373
5438532	0.055535	3.062332	9.302855
5438632	-0.023801	3.051854	9.140592
5438732	0.147144	2.701133	9.278455
5438832	0.231269	2.836452	9.181607
5438931	-0.007484	3.016826	9.314830
5439030	0.438887	2.401905	9.644594
5439131	0.076341	2.868485	9.292526
5439231	-0.022004	2.758015	9.326655
5439331	0.155527	2.675985	9.380842
5439431	0.049697	2.732418	9.235195
5439571	0.200433	2.324217	9.700428
