# Supplementary material for: iSignDB: A database for smartphone signature biometrics
Source: Data Brief. 2020 Nov 28;33:106597. doi: 10.1016/j.dib.2020.106597 (PMC7725742; doi:10.1016/j.dib.2020.106597)
Supplement: Supplementary file 1 [file mmc1.zip › u01/genuine/Sensor Data/u01_s1_g08_AngVel.csv]

timestamp	x	y	z
5430886	-0.028199	0.011386	0.108422
5430986	-0.036285	-0.080993	0.101211
5431086	-0.001074	-0.031661	0.001312
5431186	0.026267	-0.108805	-0.046206
5431286	0.065229	0.075109	0.073732
5431386	0.118933	0.135534	0.065252
5431486	0.085176	0.070721	0.025380
5431586	-0.214188	-0.233264	-0.173176
5431686	-0.367577	-0.318310	-0.121822
5431786	-0.032289	0.014727	0.091628
5431886	-0.035974	-0.063889	-0.015662
5431988	-0.019373	-0.060097	-0.050065
5432088	0.017350	-0.047976	-0.043945
5432187	0.003726	0.002749	-0.001008
5432287	0.005709	-0.003668	0.015618
5432421	-0.023753	-0.026705	0.030989
5432521	0.031951	0.108560	0.109993
5432621	-0.064774	0.019218	-0.014153
5432721	-0.057245	-0.117638	-0.089900
5432821	-0.007186	-0.049882	-0.145331
5432921	-0.201800	-0.192109	-0.276449
5433021	-0.015688	-0.024853	-0.103012
5433121	-0.070538	0.094845	0.101448
5433233	-0.064545	0.243639	-0.136280
5433333	-0.287563	-0.319231	-1.051180
5433433	-0.190261	-0.280659	-0.171856
5433533	-0.306088	-0.309339	0.045355
5433632	-0.096952	0.077098	-0.008985
5433732	0.101770	0.130110	0.036745
5433832	-0.000266	0.006802	0.098822
5433932	-0.002142	0.023683	0.003991
5434032	0.080636	0.032085	-0.033571
5434132	0.037806	0.082546	0.080592
5434232	-0.117410	0.033336	0.014949
5434332	0.227203	0.075134	-0.094936
5434432	-0.014240	-0.071694	0.088642
5434532	-0.081759	0.086970	0.290090
5434632	0.023400	0.033054	0.064221
5434732	0.190081	0.042963	-0.193750
5434832	0.020016	0.046116	0.019216
5434932	-0.048539	-0.119520	-0.005750
5435031	-0.069149	0.009011	0.094690
5435131	-0.040297	0.072720	0.042550
5435231	0.119381	-0.078429	-0.113461
5435331	-0.105690	0.012595	0.140744
5435431	-0.037902	0.009483	-0.046655
5435531	0.157229	-0.094162	-0.135007
5435631	-0.035626	0.033256	0.202392
5435731	-0.118522	-0.108326	-0.116088
5435831	0.065719	-0.065564	-0.096940
5435931	-0.025056	-0.073542	0.006884
5436031	-0.076804	0.104195	0.069294
5436131	0.148706	-0.046693	-0.105092
5436231	-0.042223	-0.000431	0.194553
5436331	-0.103095	0.059431	0.140194
5436431	0.112955	-0.052261	-0.187775
5436530	0.167786	0.097404	-0.059612
5436630	-0.108018	-0.083649	0.000582
5436730	0.055040	-0.024338	0.067998
5436830	0.233500	0.149399	0.081054
5436930	-0.160177	-0.066097	0.021282
5437030	-0.091225	-0.044527	0.177970
5437130	-0.108809	-0.193841	0.252789
5437230	-0.255280	-0.297254	0.841097
5437330	0.227959	0.153830	0.534160
5437430	0.223017	0.084022	-0.046247
5437530	-0.342652	-0.436990	-0.213700
5437630	0.156670	0.095463	-0.114245
5437730	-0.121815	-0.093970	0.010750
5437830	-0.733610	-0.498292	-0.002712
5437929	-0.068445	-0.133005	0.031021
5438029	-0.051233	-0.057412	-0.070096
5438127	0.028578	-0.034407	-0.015688
5438227	-0.007051	0.025198	-0.060420
5438327	-0.004906	0.003222	-0.017085
5438427	0.189101	0.139693	-0.029130
5438527	-0.004133	-0.014948	-0.075794
5438627	-0.051943	0.012870	0.037229
5438727	-0.009504	0.004961	0.032799
5438827	0.040108	0.072797	-0.027069
5438927	0.015768	0.012208	0.107152
5439027	0.013012	0.030623	-0.004521
5439127	0.003376	0.002540	-0.033741
5439227	-0.051335	0.107912	0.121262
5439327	-0.026327	0.034624	0.075521
5439426	-0.080199	-0.009117	0.107587
5439568	0.005184	-0.041526	0.048390
