# Supplementary material for: iSignDB: A database for smartphone signature biometrics
Source: Data Brief. 2020 Nov 28;33:106597. doi: 10.1016/j.dib.2020.106597 (PMC7725742; doi:10.1016/j.dib.2020.106597)
Supplement: Supplementary file 1 [file mmc1.zip › u01/genuine/Sensor Data/u01_s1_g08_MagField.csv]

timestamp	x	y	z
5430860	-23.031384	7.203257	-35.630005
5430960	-22.876703	7.236080	-35.843628
5431060	-22.827190	7.378893	-35.529663
5431160	-22.965464	7.270147	-35.982025
5431260	-23.421986	6.844728	-35.885895
5431360	-22.996096	6.892437	-35.667450
5431460	-22.239044	6.660212	-36.418884
5431560	-21.942200	6.209399	-36.482544
5431660	-22.554672	6.347342	-36.280731
5431760	-23.793795	7.312209	-35.172668
5431860	-23.674564	7.382485	-35.104980
5439410	-23.586857	7.027266	-35.105347
5439510	-23.452839	7.259559	-35.295990
5439610	-23.138187	7.549199	-35.150757
