# Supplementary material for: iSignDB: A database for smartphone signature biometrics
Source: Data Brief. 2020 Nov 28;33:106597. doi: 10.1016/j.dib.2020.106597 (PMC7725742; doi:10.1016/j.dib.2020.106597)
Supplement: Supplementary file 1 [file mmc1.zip › u01/genuine/Sensor Data/u01_s1_g08_Orient.csv]

timestamp	x	y	z
5430860	55.055300	-15.613097	0.271180
5430960	54.310150	-15.698993	0.245710
5431060	53.831850	-15.763647	-0.072898
5431160	53.826915	-15.864263	-0.353707
5431260	53.986999	-16.194970	-0.481111
5431360	53.603628	-16.474878	-0.135559
5431460	53.350425	-17.154256	0.496932
5431560	53.449050	-17.964236	1.204419
5431660	53.853006	-16.781027	0.316923
5431760	54.424577	-15.324582	-0.834805
5431860	54.137402	-15.279212	-0.786981
5439410	55.040347	-15.498195	-0.897207
5439510	54.425505	-15.572550	-0.511733
5439610	53.940451	-15.696717	-0.717963
