# Supplementary material for: iSignDB: A database for smartphone signature biometrics
Source: Data Brief. 2020 Nov 28;33:106597. doi: 10.1016/j.dib.2020.106597 (PMC7725742; doi:10.1016/j.dib.2020.106597)
Supplement: Supplementary file 1 [file mmc1.zip › u01/genuine/Sensor Data/u01_s1_g08_Pos.csv]

timestamp	lat	long	alt	speed	course	hacc
5437149	28.563190	77.280500	195.509000	0.215000	0.000000	64.000000
5438150	28.563220	77.280450	188.156000	0.521000	0.000000	32.000000
5439149	28.563200	77.280460	199.919000	0.239000	0.000000	32.000000
