# Supplementary material for: iSignDB: A database for smartphone signature biometrics
Source: Data Brief. 2020 Nov 28;33:106597. doi: 10.1016/j.dib.2020.106597 (PMC7725742; doi:10.1016/j.dib.2020.106597)
Supplement: Supplementary file 1 [file mmc1.zip › u01/genuine/Sensor Data/u01_s1_g09_Acc.csv]

timestamp	x	y	z
8674394	-0.113464	2.128274	9.906849
8674494	0.059426	2.061064	9.589359
8674594	0.062869	2.326013	9.204509
8674694	0.001796	2.251019	9.492061
8674793	0.019160	2.752476	9.192384
8674893	-0.322579	3.160378	9.467063
8674993	-0.211510	2.443818	10.056537
8675093	0.145647	2.204615	9.401050
8675193	0.282912	2.039659	9.643995
8675293	0.178429	2.024390	9.573043
8675392	0.008682	2.368076	9.204958
8675493	0.032632	2.207759	9.603579
8675593	0.076192	2.173630	9.395213
8675693	0.022603	2.321522	9.346264
8675793	0.085622	2.415377	8.533305
8675893	-0.111069	2.238745	9.607771
8675993	0.314047	2.082020	9.438024
8676093	-0.035027	1.976190	9.548494
8676192	0.124391	2.160757	9.403445
8676292	-0.286205	2.097887	9.674382
8676391	-0.260608	2.438579	9.466015
8676543	-0.137863	2.023492	9.395961
8676643	-0.115410	1.994303	9.902508
8676743	-1.090183	2.239493	9.989177
8676843	-0.696352	2.172283	9.448651
8676943	-0.236957	1.738485	9.389973
8677043	-0.872835	2.237248	9.936487
8677143	-0.380359	1.841920	9.614057
8677243	-0.115709	1.651516	10.071955
8677343	-1.503474	3.471431	8.521629
8677443	-0.071402	1.864074	8.917706
8677543	0.371228	1.431324	9.904454
8677642	-0.971929	2.855612	9.442664
8677742	-0.071402	1.991159	9.330996
8677842	-0.493673	2.278562	8.969049
8677942	0.179327	1.954486	9.734856
8678042	-0.866997	2.418521	9.458082
8678142	0.204026	1.823059	9.290430
8678242	-0.485890	2.178719	9.327254
8678342	-0.357606	2.626738	8.679551
8678441	0.056283	1.257236	10.338850
8678542	-0.496817	2.530937	9.023236
8678642	-0.332309	2.096391	9.335936
8678742	0.328118	1.487008	10.298734
8678842	-1.381777	3.400628	8.602461
8678942	0.234263	1.808689	9.570648
8679041	0.338895	1.579665	10.061627
8679141	-0.874781	2.982248	8.907527
8679241	0.250878	2.062860	9.160950
8679341	-0.184566	2.068698	10.041718
8679441	-0.106728	2.308949	9.111403
8679541	-0.615520	1.687291	10.258767
8679641	-0.000000	2.366429	9.598939
8679741	-0.119601	2.228266	9.736203
8679841	-0.820145	2.852468	9.111552
8679941	0.047601	2.067052	9.179661
8680041	0.129780	2.318229	9.539512
8680141	0.130978	2.007176	9.954450
8680241	0.795446	0.960103	9.768237
8680341	-0.413740	2.202670	10.576406
8680441	0.182471	2.318828	8.815917
8680540	-0.119901	2.631228	9.766141
8680640	0.497116	2.741848	9.474697
8680740	0.414338	1.628613	9.588610
8680835	0.187859	2.146536	9.314830
8680935	-0.004042	1.994602	9.617650
8681035	0.180375	2.180665	9.290281
8681135	0.191152	1.977388	9.604477
8681235	0.173639	2.180965	9.409583
8681335	-0.003742	2.114054	9.721833
8681435	-0.329615	2.699935	11.102562
8681535	0.081281	2.210902	9.906400
8681635	0.121697	1.712140	9.964628
8681735	0.182321	2.260150	9.305699
8681835	0.151934	2.032923	9.445658
8681935	0.116458	1.917962	9.682914
8682034	0.091909	2.016906	9.463171
8682146	0.024699	2.005829	9.585467
8682246	0.004790	2.068848	9.572294
