# Supplementary material for: iSignDB: A database for smartphone signature biometrics
Source: Data Brief. 2020 Nov 28;33:106597. doi: 10.1016/j.dib.2020.106597 (PMC7725742; doi:10.1016/j.dib.2020.106597)
Supplement: Supplementary file 1 [file mmc1.zip › u01/genuine/Sensor Data/u01_s1_g09_AngVel.csv]

timestamp	x	y	z
8674350	0.189902	0.267084	0.160976
8674450	0.079825	0.049682	0.095692
8674550	0.056135	-0.052421	0.034177
8674649	0.208197	0.130700	0.141352
8674749	0.025011	0.073055	-0.081491
8674849	0.031102	-0.224908	-0.048876
8674949	-0.325710	-0.096141	-0.099881
8675049	-0.043154	-0.042819	0.043222
8675149	-0.052072	0.085726	0.088332
8675247	-0.032515	-0.016049	-0.069970
8675347	-0.002575	-0.122451	-0.168822
8675447	-0.012346	0.027888	-0.005724
8675547	0.019262	-0.006853	0.008978
8675647	0.038210	0.020875	-0.015835
8675823	-0.266214	-0.190086	0.024009
8675923	-0.005404	-0.030666	0.017326
8676023	-0.100660	-0.145931	-0.024175
8676122	-0.039187	-0.045054	-0.061833
8676222	-0.039443	0.019356	-0.056955
8676322	0.061721	0.045355	-0.038593
8676415	-0.035081	0.014373	0.032724
8676515	-0.180817	0.050501	-0.406209
8676615	0.181868	0.320506	-0.377390
8676715	-0.054222	-0.109634	-0.289213
8676814	0.200899	0.141648	-0.051471
8676915	0.009265	-0.006256	0.024460
8677015	-0.084564	-0.090602	-0.092220
8677115	-0.047960	0.050119	0.101309
8677215	0.224789	0.074594	-0.131473
8677315	-0.063269	-0.208665	-0.090445
8677415	-0.135731	-0.012309	0.377337
8677515	-0.116350	0.001426	0.059763
8677614	0.217253	-0.008484	-0.185822
8677714	0.057408	-0.034714	0.100446
8677814	0.054122	-0.077046	-0.016669
8677914	0.037657	0.052563	0.041219
8678014	-0.005163	-0.051878	-0.049035
8678114	-0.032078	0.068851	0.079546
8678214	0.051401	-0.090977	-0.148829
8678314	0.000723	-0.044689	0.075668
8678414	-0.111893	-0.000693	0.042255
8678514	0.123004	-0.139100	-0.159953
8678614	-0.072652	-0.014489	0.060599
8678714	0.046810	0.062287	0.007861
8678814	0.037651	-0.108999	-0.098919
8678914	-0.133230	0.150818	0.311032
8679013	0.037063	0.021950	-0.045647
8679113	0.086450	-0.145530	-0.224485
8679213	-0.121617	-0.117526	0.102277
8679313	-0.014602	-0.007474	-0.035433
8679413	0.065595	-0.047786	0.024190
8679513	-0.107751	0.249129	0.065569
8679613	-0.074967	0.012781	0.055111
8679713	0.121555	0.043831	0.004227
8679813	0.132844	0.021246	0.263024
8679913	-0.215873	-0.165615	0.772014
8680013	-0.134653	0.230253	0.164553
8680113	-0.130785	0.157073	0.641980
8680213	0.110965	0.024292	0.341066
8680313	0.010398	-0.193086	-0.179393
8680413	0.525661	0.366124	0.147936
8680513	-0.439161	-0.270929	-0.125469
8680612	-0.489716	-0.233286	-0.081335
8680712	-0.043789	-0.098488	-0.013256
8680812	0.070276	-0.031144	-0.063279
8680911	0.051023	-0.049020	-0.052341
8681011	0.046282	0.037904	-0.043823
8681111	0.015434	0.029342	0.014084
8681211	0.061961	0.067868	-0.037544
8681311	0.113253	0.061504	-0.043576
8681411	0.144088	0.354301	0.084759
8681511	-0.088443	0.115367	0.144555
8681611	0.025800	0.022703	0.047363
8681711	-0.022562	0.005306	-0.030149
8681811	0.005054	0.040537	0.048150
8681911	0.053634	0.045649	0.024551
8682010	0.056759	0.044850	0.007848
8682138	0.018086	-0.003088	-0.030362
8682238	0.007462	-0.077189	-0.062004
