# Supplementary material for: iSignDB: A database for smartphone signature biometrics
Source: Data Brief. 2020 Nov 28;33:106597. doi: 10.1016/j.dib.2020.106597 (PMC7725742; doi:10.1016/j.dib.2020.106597)
Supplement: Supplementary file 1 [file mmc1.zip › u01/genuine/Sensor Data/u01_s1_g09_MagField.csv]

timestamp	x	y	z
8674357	-25.164253	6.496728	-33.971497
8674457	-24.819546	6.585762	-34.439728
8674557	-24.767227	6.551980	-34.596832
8674657	-24.448395	6.405714	-34.669006
8674757	-24.188778	5.950656	-34.942139
8674857	-24.187277	5.752523	-34.691681
8674957	-24.760635	5.829072	-34.564850
8675057	-25.502752	6.234886	-34.142212
8675157	-25.092327	6.584826	-34.415955
8681974	-25.075281	7.914693	-33.836273
8682074	-24.666044	7.559874	-34.024414
8682174	-24.758961	7.602516	-34.365540
8682274	-25.064249	6.734415	-34.355042
