# Supplementary material for: iSignDB: A database for smartphone signature biometrics
Source: Data Brief. 2020 Nov 28;33:106597. doi: 10.1016/j.dib.2020.106597 (PMC7725742; doi:10.1016/j.dib.2020.106597)
Supplement: Supplementary file 1 [file mmc1.zip › u01/genuine/Sensor Data/u01_s1_g09_Orient.csv]

timestamp	x	y	z
8674357	60.940043	-12.628241	0.296501
8674457	60.512911	-12.602044	0.371935
8674557	60.370431	-12.736871	0.061510
8674657	59.630337	-13.562878	0.260096
8674757	59.617272	-14.212335	0.647004
8674857	59.400680	-14.417893	0.425465
8674957	59.914658	-14.022726	-0.123369
8675057	60.575653	-13.254228	-0.644702
8675157	60.010520	-13.338336	-0.443550
8681974	59.233561	-11.142799	-0.920681
8682074	59.457399	-11.511385	-0.742077
8682174	59.627890	-11.842327	-0.771808
8682274	60.005582	-12.381417	-0.510316
