# Supplementary material for: iSignDB: A database for smartphone signature biometrics
Source: Data Brief. 2020 Nov 28;33:106597. doi: 10.1016/j.dib.2020.106597 (PMC7725742; doi:10.1016/j.dib.2020.106597)
Supplement: Supplementary file 1 [file mmc1.zip › u01/genuine/Sensor Data/u01_s1_g09_Pos.csv]

timestamp	lat	long	alt	speed	course	hacc
8675016	28.563230	77.280420	200.023000	0.035000	0.000000	48.007000
8676016	28.563200	77.280450	201.105000	0.267000	0.000000	48.007000
8677499	28.563170	77.280440	220.976000	0.112000	0.000000	24.004000
8678499	28.563160	77.280440	201.224000	0.084000	0.000000	16.002000
8679499	28.563160	77.280440	201.225000	0.112000	0.000000	16.002000
8680499	28.563150	77.280440	201.225000	0.321000	0.000000	16.002000
8681499	28.563150	77.280450	201.225000	0.113000	0.000000	12.002000
