# Supplementary material for: iSignDB: A database for smartphone signature biometrics
Source: Data Brief. 2020 Nov 28;33:106597. doi: 10.1016/j.dib.2020.106597 (PMC7725742; doi:10.1016/j.dib.2020.106597)
Supplement: Supplementary file 1 [file mmc1.zip › u01/genuine/Sensor Data/u01_s2_g010_Acc.csv]

timestamp	x	y	z
8690030	-0.623154	2.691553	9.440868
8690130	-0.054187	2.624043	9.438323
8690230	-0.026046	2.455793	9.221723
8690330	-0.636626	3.332370	8.630154
8690430	-0.476759	3.111879	9.069041
8690530	-0.540825	2.478246	9.304501
8690630	0.003593	2.623295	9.255403
8690730	-0.158371	2.682122	9.311537
8690839	-0.361648	2.608476	9.479338
8690939	-0.437390	2.749183	9.225316
8691038	-0.394879	2.726281	9.315878
8691139	-0.429457	2.738705	9.287736
8691239	-0.714614	3.275489	8.522378
8691339	-0.521665	3.204836	8.669073
8691439	-0.269589	2.603237	9.494157
8691539	0.068408	2.720443	8.763227
8691639	0.076940	2.202220	9.527986
8691739	-0.234562	2.354005	9.499396
8691839	-0.406405	2.654729	8.966055
8692015	-0.180375	2.466870	9.437275
8692115	-0.433349	2.537972	9.535471
8692215	-0.255369	2.386487	9.300011
8692315	-0.116608	2.513423	9.264085
8692415	-0.094454	2.190395	9.981992
8692514	-1.404230	3.975433	8.655451
8692614	-0.377964	3.048860	8.268955
8692714	0.227377	2.198478	9.802066
8692814	-0.572559	2.838248	9.523645
8692914	-0.652343	3.134781	8.936117
8693014	-0.409099	2.993774	9.049132
8693114	-0.255070	2.784210	9.410181
8693214	-0.940494	3.406017	9.326805
8693314	-0.062570	2.803520	9.086105
8693414	-0.337997	2.829865	9.905651
8693514	-0.626747	3.793711	8.374785
8693614	0.330513	2.109863	9.790840
8693714	-0.595462	3.904630	8.445587
8693814	-0.378114	3.007845	9.187744
8693914	-0.133223	3.010240	9.789493
8694014	-1.118025	3.926036	8.727301
8694113	0.183219	2.772085	9.100775
8694214	0.071551	2.801574	9.399404
8694313	-0.864752	4.227659	8.215665
8694413	-0.268092	2.899021	9.660611
8694513	-0.515378	3.372936	9.204210
8694613	-0.562231	3.340304	9.203162
8694713	-0.412692	3.195255	9.378298
8694813	-1.143772	3.207380	9.682914
8694913	-1.156196	4.144132	8.738079
8695013	0.257914	2.656825	9.311237
8695113	0.559387	1.971251	9.752520
8695213	-1.282383	3.326083	9.847422
8695313	-0.631686	3.451972	9.463022
8695413	-0.723595	2.687511	9.690548
8695513	-0.025447	2.634821	9.334140
8695613	-0.567021	2.845433	9.338031
8695713	-0.621957	3.020269	9.181756
8695813	-0.568218	2.941832	9.369167
8695913	-0.725242	3.006498	9.500593
8696012	-0.389490	3.045267	9.066796
8696112	-0.594115	3.077151	9.327853
8696212	-1.964664	4.373755	7.891589
8696312	-0.815055	3.201243	9.076226
8696412	-0.455203	2.887046	9.239387
8696512	-0.262255	3.180736	8.626561
8696612	0.069156	2.673890	9.061856
8696712	-0.055085	2.489024	9.459130
8696812	-0.526904	2.973716	9.314680
8696950	-0.369132	2.742297	8.741971
