# Supplementary material for: iSignDB: A database for smartphone signature biometrics
Source: Data Brief. 2020 Nov 28;33:106597. doi: 10.1016/j.dib.2020.106597 (PMC7725742; doi:10.1016/j.dib.2020.106597)
Supplement: Supplementary file 1 [file mmc1.zip › u01/genuine/Sensor Data/u01_s2_g010_AngVel.csv]

timestamp	x	y	z
8690030	0.021325	0.133542	0.170134
8690130	0.094390	0.042416	0.207543
8690230	-0.023192	-0.014574	-0.097686
8690330	0.434738	0.209593	0.141314
8690430	-0.160953	-0.247752	-0.169735
8690530	-0.391630	-0.136902	-0.170528
8690630	0.021137	-0.027360	-0.063603
8690730	0.021569	0.023120	-0.021675
8690831	0.038952	0.084838	-0.022174
8690931	0.008024	-0.011068	-0.040344
8691030	0.021507	0.027380	0.001652
8691122	0.159557	0.115305	0.040324
8691223	0.278359	0.103198	0.014824
8691324	-0.357182	-0.220051	-0.068996
8691424	-0.155283	-0.171034	-0.011792
8691524	-0.313372	-0.374338	-0.341269
8691624	-0.147440	-0.142961	-0.163059
8691724	0.079761	-0.038599	-0.120112
8691824	0.004033	0.034520	-0.164370
8692014	0.049456	0.054624	0.041871
8692114	0.062595	-0.017792	-0.025539
8692214	0.020907	0.009778	0.045783
8692314	0.155766	0.169942	0.067900
8692414	0.284634	0.010994	-0.234696
8692514	-0.003318	-0.230150	-0.074723
8692614	-0.140333	0.147187	0.273442
8692714	0.042995	0.139654	0.097734
8692814	0.137768	-0.066381	-0.180714
8692913	0.066670	0.022855	-0.000828
8693013	-0.005545	-0.084000	-0.038656
8693113	-0.018737	0.017987	-0.027567
8693213	0.006688	-0.131584	-0.052392
8693313	-0.062193	0.005614	0.082304
8693413	0.144848	-0.133095	-0.174654
8693513	-0.119277	-0.016491	0.114728
8693613	-0.012194	-0.027771	-0.075759
8693713	0.115328	0.004425	-0.047168
8693813	-0.002443	0.010333	0.049539
8693913	0.125460	0.008469	-0.091705
8694013	0.000770	-0.129779	0.024400
8694113	-0.161568	0.099997	0.225681
8694213	0.092725	-0.007187	-0.199433
8694313	0.016026	0.022970	-0.031007
8694413	-0.050946	0.073257	0.068265
8694512	0.242455	0.191608	0.102841
8694612	0.142441	-0.002817	-0.032002
8694712	-0.054405	0.084091	0.063034
8694812	0.103503	0.019416	0.051788
8694912	-0.310272	-0.041383	0.534166
8695012	-0.185487	0.077390	0.724757
8695112	-0.050299	0.007272	-0.071450
8695212	0.088664	0.023424	-0.093147
8695312	-0.121847	-0.257746	-0.261472
8695412	0.174262	0.144602	-0.009127
8695512	-0.047227	0.005209	-0.073945
8695612	0.012465	-0.008620	-0.066449
8695712	0.172291	0.150639	0.035291
8695812	-0.009078	0.034238	0.046628
8695912	0.047444	0.021842	0.025014
8696012	-0.059570	-0.022016	-0.020558
8696118	0.016206	0.032344	-0.125117
8696218	-0.699340	-0.319946	-0.115475
8696317	-0.330353	-0.224450	0.042945
8696417	-0.191395	-0.202720	0.004830
8696517	-0.201114	-0.081653	0.100024
8696617	0.026350	0.126936	0.151760
8696717	-0.035333	-0.027895	-0.074716
8696817	-0.033110	-0.051952	-0.049426
8696948	0.413638	0.118418	-0.033067
