# Supplementary material for: iSignDB: A database for smartphone signature biometrics
Source: Data Brief. 2020 Nov 28;33:106597. doi: 10.1016/j.dib.2020.106597 (PMC7725742; doi:10.1016/j.dib.2020.106597)
Supplement: Supplementary file 1 [file mmc1.zip › u01/genuine/Sensor Data/u01_s2_g010_MagField.csv]

timestamp	x	y	z
8690062	-21.528463	-30.699350	-26.579956
8690162	-22.108053	-30.331381	-26.284851
8690262	-21.993427	-30.405195	-26.330505
8690362	-21.896063	-30.859034	-25.961395
8690462	-21.932955	-30.591722	-26.020569
8690562	-21.992031	-29.878000	-26.417328
8690662	-21.787468	-30.387926	-26.530182
8690762	-22.017544	-29.956114	-26.225220
8690862	-21.646460	-30.075407	-26.241211
8690962	-21.379368	-30.238817	-26.583618
8691062	-21.277750	-30.579844	-26.523041
8691162	-21.372774	-30.808123	-26.419861
8691262	-21.189337	-31.281466	-25.869110
8691362	-21.629034	-30.707125	-25.900421
8691462	-21.558388	-29.912497	-26.000793
8691562	-21.791162	-29.843367	-25.877289
8691662	-21.562368	-30.059423	-26.384735
8691761	-21.302856	-30.768648	-26.129883
8691861	-20.480644	-31.071463	-25.983398
8691961	-20.133945	-31.335772	-26.675201
8692061	-20.071205	-31.150316	-26.171326
8692161	-20.313240	-31.187441	-26.272400
8692261	-20.183800	-31.310400	-26.451813
8692361	-19.888340	-31.586271	-26.281525
8692461	-19.347134	-32.226372	-25.707123
8692561	-19.274006	-32.849068	-25.024200
8692661	-19.947983	-32.222641	-25.484680
8692761	-20.098869	-31.583345	-25.541748
8692861	-19.579407	-32.363777	-25.525269
8692961	-19.774513	-32.062790	-25.038727
8693061	-19.510109	-32.463310	-25.223907
8693161	-19.806751	-32.719337	-25.376923
8693261	-19.530510	-32.739937	-25.067444
8693361	-19.653122	-32.508087	-25.074921
8693461	-19.555561	-33.244812	-24.698181
8693560	-19.819729	-32.525734	-24.632690
8693660	-20.232220	-32.852348	-24.634766
8693760	-19.817017	-33.349159	-24.213104
8693860	-19.677071	-33.099777	-24.375031
8693960	-19.321583	-33.417831	-24.112823
8694060	-19.504032	-33.621506	-24.023773
8694160	-19.778015	-32.896500	-24.541534
8694260	-19.697380	-33.187294	-24.398315
8694360	-19.751945	-33.206352	-24.110046
8694460	-19.587013	-32.936195	-24.174774
8694560	-19.263805	-33.766174	-23.954071
8694660	-19.528542	-33.881119	-24.081207
8694760	-19.256927	-33.407745	-24.556305
8694860	-19.464947	-33.455620	-24.529938
8694960	-21.055954	-32.379639	-25.172150
8695060	-22.649166	-30.472437	-25.969849
8695160	-22.731867	-30.170076	-25.940216
8695259	-22.264145	-30.704912	-25.861023
8695359	-22.097286	-30.258642	-25.776398
8695459	-22.017223	-30.289236	-26.320984
8695559	-21.613579	-30.504072	-26.370392
8695659	-21.504202	-30.467112	-26.267517
8695759	-21.093678	-30.943586	-26.291687
8695859	-20.969925	-30.623892	-26.178101
8695959	-21.085983	-30.827032	-25.948975
8696059	-20.707138	-31.270144	-25.774109
8696159	-20.168003	-31.643591	-25.885529
8696259	-20.410389	-31.385775	-25.881073
8696359	-20.772409	-30.682844	-25.847351
8696459	-21.171490	-30.387335	-25.941681
8696559	-21.774294	-29.787336	-25.937927
8696659	-22.164555	-29.894938	-25.989136
8696759	-22.051565	-29.939760	-26.075073
8696859	-21.633888	-30.333342	-25.898041
8696959	-21.582493	-30.576063	-25.683929
