# Supplementary material for: iSignDB: A database for smartphone signature biometrics
Source: Data Brief. 2020 Nov 28;33:106597. doi: 10.1016/j.dib.2020.106597 (PMC7725742; doi:10.1016/j.dib.2020.106597)
Supplement: Supplementary file 1 [file mmc1.zip › u01/genuine/Sensor Data/u01_s2_g010_Orient.csv]

timestamp	x	y	z
8690063	133.928336	-16.323796	2.172421
8690162	132.872876	-16.414108	1.732582
8690262	132.937943	-16.322893	1.589328
8690362	132.844349	-17.078721	1.772439
8690462	133.111833	-16.678666	1.183954
8690562	133.224655	-15.332495	1.285079
8690662	133.323589	-15.853626	1.623800
8690762	133.521456	-15.850605	1.671317
8690862	133.833601	-15.999388	1.943691
8690962	134.131386	-16.081018	1.942137
8691062	134.213050	-16.188563	2.060854
8691162	134.049508	-16.809112	2.510696
8691262	134.043341	-18.065158	3.178569
8691362	134.233509	-16.560778	2.479014
8691462	134.144286	-16.225501	1.989741
8691562	135.588390	-15.097027	0.678855
8691662	136.594374	-14.479951	0.552111
8691762	137.349222	-14.924253	0.745972
8691861	138.291523	-14.943091	1.057747
8691961	138.460616	-14.835997	1.689444
8692061	138.273393	-14.927888	1.686839
8692161	138.267526	-15.061214	1.609586
8692261	137.948000	-15.083515	1.675493
8692361	137.753381	-15.663971	2.523371
8692461	138.835210	-17.177383	3.040974
8692561	138.946734	-17.687124	2.541610
8692661	137.430524	-17.262788	2.632736
8692761	137.001750	-17.001245	2.791099
8692861	138.136833	-17.466442	2.654858
8692961	138.427759	-17.779432	2.621162
8693061	138.487359	-17.835531	2.409163
8693161	138.707261	-17.782809	2.576808
8693261	138.816532	-17.936131	2.274364
8693361	138.397805	-17.943216	2.331232
8693461	139.258761	-18.470495	1.947154
8693561	138.583653	-18.102208	1.823997
8693660	138.630775	-18.149524	1.832995
8693760	139.281514	-18.665637	1.633557
8693860	139.039159	-18.824663	1.889636
8693960	139.638539	-19.329754	2.065766
8694060	139.265674	-19.276761	1.643470
8694160	138.106981	-18.778778	1.839794
8694260	139.259334	-19.034179	1.976162
8694360	139.539412	-19.086211	2.128616
8694460	139.347447	-18.987162	2.231513
8694560	138.956106	-20.331860	2.910127
8694660	138.843106	-20.231026	2.988585
8694760	138.577611	-19.677432	3.080622
8694860	138.020313	-19.929089	3.076985
8694960	134.638294	-18.872501	2.285591
8695060	130.815343	-17.967380	1.407147
8695160	130.912362	-17.726493	1.537151
8695260	131.693622	-17.901909	2.047317
8695359	132.923450	-16.651359	1.153065
8695459	133.193326	-16.202644	1.611112
8695559	133.407971	-16.552780	2.082330
8695659	133.925209	-16.774888	2.258224
8695759	133.865420	-17.418583	3.020721
8695859	133.702962	-17.623608	3.362068
8695959	133.592628	-18.025999	3.618745
8696059	133.653784	-18.350942	3.808483
8696159	134.087053	-19.184281	4.790618
8696259	134.578472	-18.719850	4.475689
8696359	134.354214	-17.655571	3.503428
8696459	134.138378	-17.168624	2.530340
8696559	133.861193	-16.396749	1.487610
8696659	133.222803	-16.472968	1.509710
8696759	133.547674	-16.565290	1.586356
8696859	133.822413	-16.652288	1.674987
8696959	133.822528	-17.158464	1.946204
