# Supplementary material for: iSignDB: A database for smartphone signature biometrics
Source: Data Brief. 2020 Nov 28;33:106597. doi: 10.1016/j.dib.2020.106597 (PMC7725742; doi:10.1016/j.dib.2020.106597)
Supplement: Supplementary file 1 [file mmc1.zip › u01/genuine/Sensor Data/u01_s2_g01_Acc.csv]

timestamp	x	y	z
2356094	-0.600102	1.892215	9.844129
2356194	-0.759371	1.532663	12.251124
2356294	-0.754431	1.769919	9.917177
2356394	-0.934058	2.091600	8.419092
2356493	-0.967139	2.351011	9.285341
2356593	-1.135239	2.749183	9.649683
2356693	-0.743354	2.314786	9.642947
2356793	-0.560285	1.698967	9.937385
2356897	-0.420625	1.591191	9.863289
2356997	-0.557890	1.724115	9.559571
2357097	-0.884511	1.916465	9.528735
2357197	-0.704884	1.999692	9.442215
2357297	-0.846639	1.978436	9.304352
2357397	-0.711770	1.891616	9.433683
2357497	-0.846639	1.457669	10.436447
2357597	-0.700394	1.733246	9.821526
2357697	-0.724793	1.598226	10.078542
2357797	-0.787961	1.685794	9.383537
2357897	-0.953817	1.205294	10.056388
2357997	-0.931962	1.758094	9.441616
2358095	-0.597557	1.472338	9.326505
2358195	-1.109642	1.464704	9.801019
2358295	-1.049468	1.633703	9.451046
2358395	-0.557740	1.142873	9.734407
2358495	-1.152903	1.608405	9.494756
2358595	-1.081052	1.709445	9.423055
2358695	-0.677341	1.126408	9.485325
2358795	-0.932411	1.415906	10.311906
2358895	-1.835483	2.641108	8.856932
2358995	-0.990490	1.971400	8.563243
2359095	-0.261506	1.293610	10.147249
2359195	-0.858016	1.670077	9.273965
2359295	-0.951122	2.014361	9.512718
2359395	-0.911155	1.956581	9.130264
2359495	-0.525108	1.750161	9.991123
2359595	-1.411415	1.952689	9.682765
2359694	0.084874	1.636098	9.357790
2359794	-1.738784	2.429897	9.559122
2359894	0.216899	1.744772	9.072484
2359994	-0.996178	1.768572	10.042018
2360094	-0.543220	2.460134	8.956325
2360194	-1.171464	1.990561	9.660162
2360294	-0.348924	2.193389	9.621542
2360394	-0.166903	1.729054	9.811198
2360494	-1.046324	2.299368	8.865165
2360594	-0.534987	2.296225	9.359437
2360694	-0.742007	1.938469	9.707613
2360794	-0.692460	2.174678	9.640852
2360894	-0.947679	2.280657	9.779464
2360994	-0.568218	1.940415	9.557924
2361094	-0.512235	2.177672	9.323212
2361193	-0.682880	2.125879	9.641001
2361293	-0.639620	1.984124	9.627679
2361393	-0.783471	2.201771	9.480086
2361493	-0.850831	2.101929	9.425300
2361593	-0.889600	2.383044	9.345965
2361693	-0.994831	2.338437	9.455537
2361793	-0.583038	2.140399	9.476643
2361892	-0.888702	2.186952	9.479487
2361993	-0.647104	2.028432	9.324709
2362093	-0.673300	2.316283	9.419163
2362193	-1.288521	2.362986	9.323961
2362293	-1.074915	2.328857	9.243877
2362393	-1.023721	2.544109	9.136700
2362493	-0.888403	2.149829	9.701476
2362593	-0.276176	1.728156	9.610315
2362693	-0.490979	1.699416	9.649085
2362793	-1.120570	2.250720	9.443562
2362892	-0.996777	2.311493	9.359437
2362992	-0.698448	2.018852	9.508078
2363092	-0.882116	2.215393	9.564211
2363192	-0.777633	2.359992	9.261840
2363292	-0.808469	2.201622	9.642349
2363392	-0.669857	2.142345	9.691746
2363492	-0.565075	2.005230	9.512269
2363592	-0.621957	2.024091	9.527537
2363692	-0.956212	2.296075	9.455387
2363792	-0.690364	2.130669	9.320967
2363892	-0.715362	2.144441	9.643097
2363992	-1.159639	2.698888	9.131461
2364092	-0.821043	2.354604	9.443861
2364192	-0.857866	2.409390	9.371562
2364292	-0.723745	2.356550	9.377998
2364392	-0.878074	2.192491	9.549841
2364491	-1.045576	2.442621	9.438772
2364591	-1.026565	2.370022	9.386830
2364691	-0.750539	2.354903	9.394464
2364791	-0.925376	2.423161	9.469608
2364891	-0.951272	2.357448	9.620195
2364991	-1.207689	2.273472	10.289752
2365091	-0.800535	2.248474	9.605525
2365191	-0.946781	2.228266	9.436078
2365291	-0.862506	2.343527	9.373358
2365391	-0.751138	1.986818	9.582773
2365491	-0.846639	2.043251	9.615105
2365591	-0.959654	2.256108	9.442814
2365691	-1.032702	2.245181	9.427396
2365791	-1.013542	2.121688	9.715995
2365891	-1.170266	1.434168	9.669891
2365990	-1.218017	3.377876	8.054301
2366089	-0.602946	2.052681	9.215436
2366190	-0.796344	1.862128	9.663904
2366290	-0.718206	1.957928	9.420211
2366390	-0.897234	1.771117	9.834699
2366490	-0.900527	1.949845	9.512269
2366590	-0.848735	1.879043	9.376052
2366690	-0.687670	1.736988	9.743688
2366790	-0.958008	1.962120	9.534722
2366890	-1.033750	2.101181	9.488618
2366990	-1.096470	2.413581	9.288634
2367090	-1.007405	2.338886	9.285790
2367190	-0.929866	2.139202	9.563912
2367290	-0.901725	2.268832	9.269175
2367390	-1.087039	2.277364	9.576037
2367490	-0.773442	2.203717	9.210796
2367590	-1.268163	2.654430	9.296268
2367689	-1.140179	2.469415	9.125174
2367789	-0.742306	1.920506	9.702823
2367889	-0.896186	0.734822	11.096874
2367989	-1.029858	2.431544	9.094338
2368089	-0.952769	1.718726	9.672137
2368189	-1.313219	2.324816	9.410630
2368289	-0.597707	2.158960	9.488768
2368389	-0.650547	1.691333	9.348061
2368489	-0.779878	1.927242	9.611513
2368596	-0.844693	1.938020	9.617500
2368696	-0.802481	1.963018	9.509575
2368795	-0.761616	2.038910	9.473200
2368896	-0.645009	1.855841	9.618099
2368996	-0.811463	2.055675	9.468710
2369096	-0.944835	1.973346	9.533974
2369195	-0.705034	2.035767	9.335786
2369295	-0.856818	1.884282	9.650881
2369395	-0.849633	2.042203	9.430689
2369495	-0.873134	2.008972	9.486672
2369595	-0.921184	1.893712	9.690698
2369695	-1.204395	2.144590	9.513916
2369795	-0.673450	1.934577	9.508976
2369895	-0.377365	1.639840	9.625284
2369995	-1.131048	2.132466	9.392518
2370095	-0.846490	1.958976	9.501941
2370195	-0.948128	1.928440	9.423055
2370295	-1.120570	2.145638	9.469308
2370395	-0.958457	2.051334	9.569750
2370495	-0.739612	1.755699	9.550140
2370595	-1.019230	2.075135	9.420959
2370695	-1.156645	1.878593	9.857601
2370794	-0.853226	1.983525	9.524244
2370894	-0.946033	1.848207	9.723330
2370994	-0.630190	1.900747	9.499097
2371094	-0.674797	2.032623	9.391770
2371194	-0.763862	2.074087	9.401499
2371294	-0.648152	1.926045	9.587563
2371413	-0.656535	2.049538	9.300160
2371513	-0.602347	2.008673	9.571995
2371613	-0.575254	1.836980	9.560020
2371713	-0.561632	1.876797	9.483379
2371813	-0.755928	1.848955	9.636810
2371913	-0.507445	1.875749	9.520652
2372013	-0.866249	2.051035	9.073831
2372113	-1.610501	2.397115	9.304801
2372213	-2.315235	3.267106	8.929681
2372312	-2.077829	2.981201	9.038953
2372411	-1.691033	2.653382	9.302256
2372512	-1.775458	2.806065	9.255104
2372612	-1.924847	2.848277	9.147328
2372712	-1.825604	2.701432	9.078322
2372812	-1.454825	2.590513	8.970396
2372912	-1.744173	2.732268	9.002130
2373012	-1.566193	2.684518	9.189840
2373112	-1.156046	1.833387	9.771231
2373212	-0.982557	1.597777	9.920620
2373312	-0.883912	1.622027	9.558673
2373412	-1.104254	1.822011	9.412876
2373512	-1.361569	2.014960	8.960367
2373612	-1.783242	2.244283	10.881622
2373712	-1.552122	2.083517	9.486672
2373812	-0.995879	1.734593	9.501042
2373910	-1.052461	2.248474	9.564211
2374009	-0.565225	1.679957	9.375454
2374109	-0.694107	1.510210	9.717642
2374209	-0.846639	1.934278	9.359886
2374309	-0.935405	1.761088	9.823921
2374409	-0.963247	1.966910	9.506431
2374509	-1.597328	2.510579	9.387878
2374609	-1.208886	2.191293	9.570648
2374709	-1.444496	2.129322	10.053843
2374809	-0.873434	2.047592	9.594897
2374909	-0.911604	1.808539	9.459579
2375009	-0.534688	1.965712	9.286688
2375109	-0.638123	1.872456	9.561367
2375209	-0.636776	1.842818	9.657018
2375366	-0.819396	1.951043	9.627230
2375466	-0.643661	1.989213	9.412726
2375565	-0.615520	2.089954	9.595346
2375665	-0.557740	2.002087	9.417217
2375765	-0.590971	1.963018	9.511521
2375865	-0.621358	1.966311	9.600436
2375965	-0.551004	1.908531	9.570498
2376065	-0.545166	1.870211	9.429791
2376165	-0.764311	2.059866	9.633966
2376265	-0.594564	1.932032	9.593550
2376365	-0.541424	1.896556	9.578581
2376465	-0.600401	1.988016	9.545051
2376565	-0.565374	1.977837	9.545949
2376665	-0.716111	2.150578	9.319620
2376765	-0.487836	1.690734	9.710307
2376865	-0.604144	1.982477	9.611213
2376965	-0.673899	2.051634	9.390273
2377065	-0.581690	1.881288	9.618398
2377164	-0.586630	2.033821	9.592502
2377264	-0.558638	2.000141	9.364975
2377364	-0.529449	1.939367	9.651031
2377464	-0.549657	1.954186	9.601783
2377564	-0.496068	1.923350	9.484128
2377664	-0.554447	1.971400	9.567654
2377764	-0.549657	1.914668	9.590856
2377864	-0.500260	1.982178	9.529633
2377964	-0.483495	1.966161	9.521700
2378064	-0.511337	1.984274	9.486972
2378164	-0.512384	2.007026	9.568402
2378264	-0.513582	2.014361	9.551188
2378364	-0.459395	2.008224	9.497151
2378464	-0.473615	1.925446	9.542806
2378564	-0.526455	1.986220	9.494157
2378663	-0.507594	1.908531	9.561367
2378763	-0.561931	2.006428	9.598939
2378863	-0.462538	1.908531	9.609267
2378963	-0.543819	1.997895	9.484726
2379063	-0.445174	1.881288	9.628278
2379163	-0.540526	2.007176	9.470356
2379263	-0.549208	1.979184	9.662407
2379363	-0.452359	1.935475	9.577683
2379463	-0.548759	2.089056	9.481583
2379563	-0.600851	2.114353	9.513317
2379663	-0.312400	1.850602	9.424701
2379763	-0.300725	1.867966	9.346564
2379863	-0.520019	1.988764	9.630523
2379963	-0.420476	1.842369	9.609417
2380063	-0.443228	1.883833	9.469458
2380163	-0.484393	1.791924	9.617500
2380263	-0.466879	1.889670	9.583222
2380362	-0.418230	1.792672	9.592353
2380461	-0.669258	1.972598	9.700278
2380562	-0.568069	2.029330	9.514964
2380662	-0.327669	1.661994	9.613908
2380762	-0.549507	1.877396	9.542656
2380862	-0.628842	1.985621	9.563163
2380962	-0.353565	1.810485	9.483529
2381062	-0.380808	1.890718	9.595496
2381162	-0.455203	1.986669	9.451795
2381262	-0.444276	1.769919	9.528436
2381362	-0.523911	2.120790	9.479188
2381462	-0.580193	1.976939	9.499995
2381562	-0.544867	1.991758	9.582623
2381662	-0.263302	1.862277	9.604477
2381762	-0.774639	2.240541	9.565409
2381861	-0.744851	2.387535	9.714648
2381961	-0.506098	1.877845	9.411678
2382061	-1.243913	2.662064	10.180180
2382161	-0.907563	1.899700	10.311008
2382261	-0.565674	1.814527	9.958641
2382361	-0.900378	2.188000	9.587263
2382461	-0.575403	1.909729	9.514514
2382561	-0.543220	1.936074	9.491762
2382661	-0.491727	1.990261	9.475895
2382761	-0.638123	1.940714	9.527388
2382861	-0.656834	2.085164	9.668544
2382961	-0.768203	1.999991	9.339977
