# Supplementary material for: iSignDB: A database for smartphone signature biometrics
Source: Data Brief. 2020 Nov 28;33:106597. doi: 10.1016/j.dib.2020.106597 (PMC7725742; doi:10.1016/j.dib.2020.106597)
Supplement: Supplementary file 1 [file mmc1.zip › u01/genuine/Sensor Data/u01_s2_g01_AngVel.csv]

timestamp	x	y	z
2356070	0.138012	0.190118	0.143635
2356169	0.248580	0.640392	0.231904
2356269	0.370364	0.605629	0.214137
2356369	0.142407	0.044780	-0.019859
2356469	-0.262245	-0.233430	-0.057366
2356569	-0.034909	-0.330430	-0.045238
2356669	-0.306445	0.070756	0.049285
2356769	0.058669	0.197750	0.116436
2356869	0.023420	0.015134	-0.008060
2356971	0.053306	-0.031776	-0.162249
2357070	0.037193	-0.033032	-0.155716
2357171	-0.010350	-0.050231	-0.165084
2357271	-0.025652	-0.068081	-0.048688
2357371	-0.057742	-0.031419	-0.023492
2357471	-0.247624	0.222840	0.067240
2357571	-0.355556	-0.261528	-0.244085
2357671	-0.018251	0.339225	-0.070507
2357770	0.050521	0.113019	-0.030941
2357870	-0.090308	0.086107	-0.202360
2357970	0.068624	-0.010971	-0.079508
2358070	-0.055066	0.152313	-0.033351
2358193	-0.076010	-0.007273	-0.078542
2358293	0.020269	0.017462	0.110497
2358393	0.005814	-0.012058	-0.035316
2358493	0.008482	-0.053459	-0.092895
2358593	0.004115	0.035242	0.057421
2358693	0.015597	0.192340	0.042335
2358793	0.274650	0.067230	-0.200044
2358893	0.089885	-0.189483	-0.038589
2358993	-0.123460	0.051984	0.312150
2359093	-0.080667	-0.014426	0.186330
2359193	0.159341	0.003194	-0.195084
2359292	0.150768	-0.085334	0.017820
2359392	0.055401	0.019673	0.005937
2359492	-0.066757	-0.074060	-0.018370
2359592	0.098396	-0.111218	0.034221
2359692	-0.044241	-0.017014	-0.025322
2359792	-0.009309	-0.038114	0.004632
2359892	0.052128	0.083972	0.086266
2359992	0.170536	-0.055735	-0.194143
2360092	0.127480	0.103838	0.050321
2360192	-0.012574	0.010646	0.081945
2360292	-0.190516	0.025557	0.220774
2360392	0.070118	-0.118055	-0.123579
2360492	-0.160513	0.006066	-0.097672
2360592	0.029765	-0.001940	0.065645
2360692	0.048967	-0.013022	-0.031533
2360791	0.166092	-0.066705	-0.076092
2360891	-0.185519	-0.140863	0.042772
2360991	-0.095637	-0.047952	0.061843
2361091	0.028753	0.063568	-0.022174
2361191	-0.002746	-0.002420	-0.010275
2361291	0.005684	0.036152	-0.073816
2361391	0.015858	0.046428	-0.041902
2361491	0.053129	0.054686	-0.023108
2361591	0.061285	0.032069	0.007889
2361691	-0.058321	-0.028454	0.045274
2361791	-0.067940	0.005835	0.021836
2361891	0.020415	-0.036725	-0.019072
2361991	0.031418	0.016267	-0.026765
2362091	-0.044822	0.025462	-0.005867
2362191	0.158988	0.215126	0.147858
2362291	0.012381	0.059917	0.121818
2362391	-0.078358	-0.030110	0.253813
2362490	-0.153029	-0.064032	0.335346
2362590	-0.014630	0.004378	0.048465
2362690	-0.056117	-0.049044	-0.221137
2362790	0.017768	-0.013180	-0.159426
2362890	0.033174	0.012502	0.037282
2362990	0.000538	0.039872	-0.003462
2363090	0.078195	-0.012839	-0.034246
2363190	-0.030203	-0.108465	-0.006525
2363290	-0.068163	-0.035045	0.106725
2363390	0.023642	-0.045398	0.001676
2363490	0.069648	0.015565	0.014406
2363590	0.048698	-0.020110	-0.085085
2363690	-0.043966	-0.003518	-0.059802
2363790	-0.008883	0.056453	0.004295
2363890	0.038670	-0.002091	-0.083048
2363990	0.145426	0.075865	0.016689
2364089	-0.063086	0.021991	0.066447
2364189	0.004618	-0.034995	0.016970
2364289	-0.047551	-0.022411	0.004743
2364389	0.024250	-0.029781	-0.069771
2364489	-0.007181	0.034911	-0.017242
2364589	0.007056	0.019718	0.043465
2364689	-0.031796	0.003594	0.014369
2364789	-0.018771	-0.001213	0.000838
2364889	0.108496	-0.039160	-0.033294
2364989	-0.162018	-0.121027	-0.013857
2365089	-0.117262	-0.093527	0.046151
2365189	-0.015373	0.010974	0.012443
2365289	-0.038232	0.012584	0.049374
2365389	-0.036451	-0.003582	0.019722
2365489	-0.000687	-0.002193	-0.092921
2365589	0.043548	0.029530	-0.055684
2365688	0.004083	0.029301	-0.007853
2365788	0.187737	0.017935	-0.041764
2365888	0.556361	0.232912	-0.147295
2365988	-0.291824	-0.279880	0.148626
2366088	-0.389335	-0.100258	0.078822
2366188	-0.187320	-0.045154	0.021881
2366288	-0.061144	0.013809	0.060336
2366388	-0.036736	-0.024605	0.006307
2366488	-0.015683	-0.023577	0.012481
2366588	-0.044859	0.049988	-0.022291
2366688	0.044664	-0.008651	-0.052131
2366788	0.123135	0.000554	-0.096966
2366888	0.096195	0.037081	-0.044008
2366988	0.063450	0.049198	0.042195
2367088	-0.006861	0.017852	0.065383
2367188	0.021100	0.028900	0.080427
2367287	-0.002473	-0.018931	-0.048725
2367387	-0.003539	0.003379	0.037828
2367487	-0.086640	-0.006138	-0.025109
2367587	-0.040754	0.003742	0.109071
2367687	-0.014116	0.039757	0.383155
2367787	-0.108080	0.494975	0.591169
2367887	-0.219087	-0.531698	-0.149066
2367987	0.082753	-0.010754	-0.024904
2368087	0.009721	-0.039261	-0.012316
2368187	0.119118	-0.042883	-0.009245
2368287	-0.209488	0.150487	0.015373
2368387	0.097690	0.024546	-0.025964
2368487	0.024575	-0.053288	-0.111248
2368589	0.056346	-0.034830	-0.066971
2368688	0.058384	0.026896	-0.036687
2368789	-0.059514	-0.012501	0.041819
2368888	-0.029323	-0.019084	-0.021085
2369057	-0.002918	-0.028168	-0.029787
2369157	0.005513	-0.029799	0.010755
2369257	-0.003591	0.024338	-0.014359
2369357	0.068383	0.062308	0.012446
2369457	0.005222	0.040955	0.009738
2369557	-0.059676	-0.003551	-0.032337
2369657	-0.030258	-0.020214	0.015256
2369757	-0.090289	-0.016055	0.104737
2369859	-0.072819	-0.042502	-0.007735
2369959	0.016019	-0.035651	-0.151179
2370059	0.012255	0.018777	-0.005039
2370159	0.038778	0.024539	-0.026344
2370259	-0.015830	0.057584	-0.029650
2370419	-0.012782	0.012051	0.086307
2370519	0.023614	-0.030249	-0.047729
2370619	-0.005427	-0.008598	-0.068272
2370719	-0.069940	-0.113779	-0.015667
2370819	-0.064357	-0.077742	0.035892
2370919	0.034108	-0.090596	-0.000139
2371019	0.006334	-0.086839	-0.056735
2371119	0.036163	0.055431	-0.024400
2371219	0.079106	0.094821	0.017429
2371312	-0.079917	-0.053510	0.028717
2371412	-0.038715	-0.014247	0.017113
2371512	-0.060041	-0.013434	0.038815
2371612	0.017943	-0.032988	0.001635
2371712	0.016704	0.023480	-0.027825
2371812	0.033480	0.037193	-0.038890
2371912	0.056613	0.130130	-0.096847
2372011	0.430419	0.807104	0.053699
2372111	0.462789	0.711408	-0.088003
2372210	0.210813	0.112538	0.029219
2372311	-0.037081	0.058574	0.154065
2372411	-0.021520	-0.034013	0.034255
2372511	-0.028399	-0.059442	-0.079112
2372611	-0.010291	-0.054199	-0.052631
2372711	-0.171051	-0.147870	0.001866
2372811	-0.155993	-0.183706	-0.094640
2372911	-0.291977	-0.235970	-0.054638
2373011	-0.684851	-0.553679	-0.098197
2373111	-0.235536	-0.014444	0.321166
2373211	-0.055612	-0.159801	0.132462
2373311	-0.063320	-0.097042	-0.044900
2373411	0.019290	-0.000559	-0.074223
2373511	0.290716	0.890492	-0.055451
2373610	-0.853816	-1.233717	-0.120434
2373710	0.065536	-0.144454	0.038705
2373810	-0.127478	-0.109221	0.069494
2373912	0.036075	0.017930	0.272022
2374012	-0.025655	-0.046554	0.099863
2374112	0.067047	-0.033872	-0.112292
2374212	-0.024275	0.054609	-0.093549
2374312	0.080828	0.013427	-0.084485
2374412	0.315636	0.232727	-0.059197
2374512	0.006543	-0.012908	-0.036122
2374612	0.063456	-0.353677	0.036609
2374712	-0.209305	-0.332747	-0.043609
2374812	0.058926	0.036498	0.149901
2374911	0.096613	0.012803	0.087364
2375012	-0.023532	-0.026677	0.039963
2375112	-0.024042	0.004506	0.003287
2375211	0.001639	-0.021393	-0.064912
2375363	0.027794	-0.053234	0.019309
2375463	0.005943	-0.019736	0.011440
2375563	0.017503	0.001075	0.030783
2375663	-0.017250	-0.047334	0.011560
2375763	-0.028138	-0.020909	0.004964
2375863	-0.063085	-0.017462	0.006189
2375963	-0.024952	-0.037792	-0.028118
2376063	0.009944	-0.005995	-0.043773
2376163	-0.004454	-0.001876	-0.004788
2376263	0.015326	0.022932	0.010583
2376363	-0.028280	-0.022716	-0.015388
2376463	-0.022842	-0.030360	-0.014961
2376563	0.016774	-0.025136	-0.009509
2376663	0.010807	0.127906	0.168001
2376762	-0.115569	-0.035534	0.009844
2376862	0.048372	-0.077360	-0.077921
2376962	-0.011474	-0.013952	0.006015
2377062	-0.004250	0.000720	-0.015820
2377162	-0.010893	-0.009240	0.017314
2377262	-0.011769	0.010640	0.029478
2377362	-0.034300	-0.027014	0.017675
2377462	0.007567	-0.025235	0.006653
2377562	-0.030190	-0.005845	-0.010565
2377662	0.008437	0.019006	-0.010659
2377762	-0.002017	0.004198	0.015450
2377862	-0.002573	-0.002293	0.009187
2377962	0.006598	-0.004134	-0.005974
2378062	-0.032745	-0.010529	-0.014510
2378162	-0.027420	-0.006800	-0.001245
2378262	0.012110	-0.005039	0.013082
2378361	-0.021657	-0.007927	0.013544
2378461	0.000191	0.002648	-0.022796
2378561	0.005614	0.003436	-0.004512
2378661	-0.049559	0.007120	-0.016484
2378761	-0.015650	0.003068	0.000795
2378861	0.002383	-0.003609	0.003972
2378961	0.026712	0.008798	0.012035
2379061	0.004071	-0.004222	-0.001940
2379161	0.005626	-0.008683	-0.023938
2379261	-0.013265	0.016183	-0.003319
2379360	-0.004850	-0.017560	-0.016673
2379461	-0.031739	-0.004047	-0.005076
2379561	-0.100095	-0.021876	0.061240
2379661	-0.058557	-0.031995	0.049504
2379761	-0.012395	0.010799	-0.020085
2379861	0.003431	0.029690	0.007267
2379960	-0.009912	0.001304	0.017321
2380060	0.024368	0.010647	0.006075
2380160	-0.026406	0.014672	-0.010871
2380260	-0.046394	0.001556	-0.031958
2380360	-0.036769	-0.001218	-0.063750
2380460	0.002500	-0.025495	-0.080886
2380560	-0.083998	-0.087444	0.034863
2380660	-0.068922	-0.042444	0.011285
2380760	0.005919	-0.013416	-0.004893
2380860	0.076617	0.024263	0.081237
2380960	0.034536	0.113323	0.092138
2381060	-0.059071	-0.016295	-0.041479
2381160	0.031569	0.000354	-0.012032
2381260	0.011347	0.019639	-0.018657
2381360	0.018004	0.059470	-0.012641
2381460	-0.005197	-0.012418	0.034963
2381559	-0.011227	0.001515	0.084141
2381659	-0.044378	-0.010716	0.085882
2381759	0.157057	0.073315	0.093361
2381859	0.054514	0.016577	0.148150
2381959	-0.039893	-0.033074	-0.021375
2382059	-0.437223	-0.362857	-0.054411
2382159	-0.228798	-0.172576	0.034782
2382259	-0.096861	-0.095408	-0.050774
2382359	-0.039287	-0.056946	0.016224
2382459	-0.062083	-0.033025	0.028696
2382559	0.001101	-0.018507	-0.005021
2382659	0.054558	0.042150	-0.035596
2382759	0.040093	0.023906	-0.042813
2382859	-0.010646	-0.031537	-0.060283
2382959	-0.413620	-0.270021	-0.094451
