# Supplementary material for: iSignDB: A database for smartphone signature biometrics
Source: Data Brief. 2020 Nov 28;33:106597. doi: 10.1016/j.dib.2020.106597 (PMC7725742; doi:10.1016/j.dib.2020.106597)
Supplement: Supplementary file 1 [file mmc1.zip › u01/genuine/Sensor Data/u01_s2_g01_MagField.csv]

timestamp	x	y	z
2356087	-18.241978	-29.655714	-28.489960
2356187	-17.814102	-30.040609	-29.161774
2356287	-17.958233	-29.961912	-28.970490
2356387	-17.798813	-30.184435	-28.608307
2356487	-17.673355	-30.443151	-28.817749
2356587	-18.107784	-30.589163	-28.599579
2356686	-18.453117	-30.011469	-28.461670
2356786	-18.396427	-29.687281	-29.151001
2356886	-18.669674	-28.996054	-29.105957
2356986	-18.470768	-29.531630	-28.888794
2357086	-18.217396	-29.632311	-28.616211
2357186	-17.290535	-29.951197	-28.497833
2357286	-16.863106	-30.637060	-28.695160
2357386	-16.820675	-30.357012	-28.498383
2357486	-16.631554	-30.015093	-28.693695
2357586	-16.776119	-29.772608	-29.078430
2357686	-16.547272	-29.733267	-29.379120
2357786	-16.074635	-29.839926	-29.218475
2357886	-15.566872	-30.133394	-29.729797
2357986	-15.322884	-30.063066	-29.212463
2358086	-14.837666	-30.364985	-29.490784
2358185	-14.686214	-29.985106	-29.923035
2358285	-14.658051	-30.094255	-29.772400
2358385	-15.049580	-29.926367	-29.702057
2358485	-14.641464	-30.237619	-29.666077
2358585	-14.360489	-31.022219	-29.766022
2358685	-14.082123	-31.175741	-29.962250
2358785	-13.890186	-31.053038	-29.855560
2358885	-13.343914	-32.131020	-28.911316
2358985	-13.929234	-32.163643	-28.694702
2359085	-14.985886	-31.355619	-29.352020
2359185	-14.824795	-31.457506	-29.219299
2359285	-14.545101	-31.851061	-29.142242
2359385	-14.728134	-32.230515	-28.760101
2359485	-14.931366	-31.842436	-28.629608
2359585	-14.922020	-31.780470	-28.552277
2359685	-15.138577	-32.194481	-28.459290
2359784	-14.708420	-32.307999	-28.328705
2359884	-15.379932	-31.950590	-28.154846
2359984	-15.348152	-32.034210	-27.942474
2360084	-14.752266	-33.063370	-27.560211
2360184	-15.006824	-32.941368	-27.510712
2360284	-15.275368	-32.392433	-27.823517
2360384	-15.558743	-32.087196	-28.102600
2360484	-15.308891	-32.181824	-27.616577
2360584	-15.158787	-32.679588	-28.016632
2360684	-15.110592	-32.598946	-27.894958
2360784	-14.921913	-32.986397	-27.664398
2360884	-14.904228	-33.262238	-27.654999
2360984	-15.452255	-32.679161	-28.041351
2361084	-15.408295	-32.806732	-27.825623
2361184	-15.177814	-32.689995	-27.859436
2361283	-15.155209	-32.372780	-27.934479
2361383	-14.878242	-32.916306	-27.912689
2361483	-14.548161	-32.858521	-27.775238
2361583	-14.584297	-33.001259	-27.675385
2361683	-14.486317	-33.052681	-27.811737
2361783	-14.723526	-33.066528	-27.868103
2361883	-14.718029	-32.964302	-27.696991
2361983	-14.610203	-33.086098	-27.938232
2362083	-14.224522	-32.905251	-27.926025
2362183	-14.245155	-32.947945	-27.962402
2362283	-14.312450	-33.158577	-28.017456
2362383	-14.821518	-33.087547	-27.909454
2362483	-15.764961	-32.121353	-28.376556
2362583	-16.686337	-31.653822	-28.304047
2362683	-16.507507	-31.598822	-28.657806
2362783	-15.963146	-31.830572	-28.671387
2362883	-15.869663	-32.043129	-28.361328
2362982	-16.036213	-32.059174	-28.321686
2363082	-15.740181	-32.189079	-28.173828
2363182	-15.479080	-32.386871	-27.833130
2363282	-16.009232	-32.476311	-28.184357
2363382	-16.368397	-32.701340	-28.149384
2363482	-16.639755	-31.854280	-28.024841
2363582	-16.256374	-32.180611	-28.139587
2363682	-16.056206	-32.205536	-28.025726
2363782	-15.961559	-32.263985	-27.939850
2363882	-15.828461	-32.492195	-27.839111
2363982	-15.380451	-32.960121	-27.702179
2364082	-15.432758	-33.076096	-27.667755
2364182	-15.487835	-32.860054	-27.620544
2364282	-15.672516	-32.794281	-27.698181
2364382	-15.365501	-32.702507	-27.856598
2364482	-15.147530	-32.987053	-27.859253
2364581	-15.208622	-32.858597	-27.544464
2364681	-15.230682	-32.658279	-27.659637
2364781	-15.447609	-32.781380	-27.746613
2364881	-15.273998	-32.793442	-27.705292
2364981	-15.042637	-32.783264	-28.042633
2365081	-15.382484	-32.701614	-28.027924
2365181	-15.495987	-32.422462	-28.324921
2365281	-15.530182	-32.114388	-28.439178
2365381	-15.749660	-31.841272	-28.538055
2365481	-15.729374	-31.987467	-28.737061
2365581	-15.349735	-32.290710	-28.517059
2365681	-15.040554	-32.474274	-28.200134
2365781	-14.941544	-32.595276	-28.338440
2365881	-15.020966	-32.599739	-28.114655
2365981	-15.135162	-33.143456	-27.375275
2366081	-15.864143	-32.281296	-28.054504
2366180	-16.100727	-31.533236	-28.791016
2366280	-16.213764	-31.128778	-29.031067
2366380	-16.311481	-31.234854	-29.186157
2366480	-16.259216	-30.719286	-29.264893
2366580	-16.173069	-31.200113	-29.373077
2366680	-16.230946	-31.178904	-29.448273
2366780	-15.973812	-31.703943	-29.444611
2366880	-15.631271	-31.940378	-29.224243
2366980	-15.558647	-32.568268	-28.821991
2367080	-15.470455	-31.848112	-28.601288
2367180	-15.889000	-32.125732	-29.000458
2367280	-15.794178	-32.047607	-28.615784
2367380	-15.739059	-32.029060	-28.873657
2367480	-15.923309	-31.769110	-28.793213
2367580	-15.761055	-31.844561	-28.645111
2367680	-16.492474	-31.349958	-28.833069
2367779	-17.007923	-30.657526	-29.827850
2367879	-17.662899	-29.317198	-30.410736
2367979	-18.160591	-29.524343	-30.153717
2368079	-17.960934	-29.872061	-29.616974
2368179	-17.807789	-29.994375	-29.318726
2368279	-17.873779	-30.146002	-29.192017
2368379	-17.844128	-29.845095	-29.694641
2368479	-17.846413	-29.865675	-29.834045
2368579	-17.519478	-29.940508	-29.668335
2368679	-17.803989	-30.048475	-29.185059
2368779	-17.824203	-30.523970	-29.090820
2368879	-17.616142	-30.101305	-29.307404
2368979	-17.526867	-30.193029	-29.181976
2369078	-17.638252	-29.989794	-28.974396
2369179	-17.702148	-30.574221	-28.977264
2369279	-17.647186	-30.084604	-29.131104
2369378	-17.472088	-30.197206	-29.245850
2369478	-17.073986	-30.277845	-29.183136
2369578	-16.965527	-30.500376	-29.377197
2369678	-17.157021	-30.386038	-29.384430
2369778	-17.330025	-30.246939	-29.441010
2369878	-17.667542	-30.096563	-29.460907
2369978	-17.386280	-30.484762	-29.438568
2370078	-17.043484	-30.579000	-29.490112
2370178	-16.912842	-30.819277	-29.485229
2370278	-16.774509	-30.633387	-29.517273
2370378	-16.967388	-30.565042	-29.529388
2370478	-17.123337	-30.421083	-29.505524
2370578	-16.743610	-30.542234	-29.535675
2370678	-16.543697	-30.896139	-29.284882
2370778	-17.253571	-30.056437	-29.088196
2370878	-17.528175	-29.296312	-28.952820
2370977	-17.849468	-29.606806	-28.715759
2371077	-17.910744	-29.807222	-28.533478
2371177	-17.887547	-30.120554	-28.752960
2371277	-17.884811	-30.071665	-28.518036
2371377	-17.539223	-30.197271	-28.673981
2371477	-17.668396	-30.007479	-28.431091
2371577	-17.749306	-30.208082	-29.099976
2371677	-17.857918	-30.279055	-28.843231
2371777	-18.163960	-30.184469	-28.908752
2371877	-17.658329	-30.494638	-28.873535
2371977	-17.123371	-30.931616	-28.906830
2372077	-15.206333	-31.738771	-28.782867
2372177	-13.627796	-32.592514	-28.130432
2372277	-13.458916	-33.061165	-27.730530
2372376	-13.893879	-32.500343	-27.700958
2372477	-13.850204	-32.884575	-27.942291
2372576	-13.858810	-32.863991	-27.854218
2372676	-13.931736	-32.896049	-28.062195
2372776	-14.169861	-32.512093	-28.126892
2372876	-14.268986	-32.578690	-28.212555
2372976	-14.528286	-32.094528	-28.453003
2373076	-15.339855	-30.725447	-29.394775
2373176	-16.092392	-30.058626	-29.952820
2373276	-16.465488	-29.774866	-29.768372
2373376	-16.639145	-29.911482	-29.939056
2373476	-16.434502	-30.207323	-29.578827
2373576	-14.441837	-30.850302	-29.691071
2373676	-16.066402	-29.935694	-30.005280
2373776	-16.582684	-30.093096	-29.428894
2373876	-17.161304	-29.565847	-29.208649
2373976	-17.732426	-29.570417	-29.476135
2374075	-18.220341	-29.124479	-29.440430
2374175	-18.068398	-29.559851	-29.258759
2374275	-17.512608	-29.538401	-29.527161
2374375	-17.387375	-30.037985	-29.092133
2374475	-16.443798	-30.864813	-28.539124
2374575	-16.080173	-31.443850	-28.929565
2374675	-16.252895	-31.073576	-29.043884
2374775	-17.178967	-30.347235	-29.090057
2374875	-17.556808	-30.163519	-28.949585
2374975	-18.005383	-30.148821	-29.063019
2375075	-18.144436	-30.294374	-29.325714
2375175	-18.166122	-30.081896	-28.914551
2375275	-17.894585	-30.303705	-29.274994
2375375	-17.793900	-30.577326	-29.092560
2375475	-17.916531	-30.692068	-29.055237
2375575	-17.814400	-30.505682	-28.944000
2375674	-17.847073	-30.557211	-28.882843
2375774	-18.302528	-30.257246	-29.096741
2375874	-18.340492	-30.230566	-29.214417
2375974	-18.281487	-30.278536	-29.108521
2376074	-18.213051	-30.400408	-29.100037
2376174	-17.921482	-30.607279	-28.956604
2376274	-17.881977	-30.639326	-29.027557
2376374	-18.264557	-30.482946	-28.940674
2376474	-17.960037	-30.876661	-29.135834
2376574	-18.108360	-30.940180	-29.133698
2376674	-18.130955	-30.892614	-29.241974
2376774	-18.168468	-30.459578	-29.254883
2376874	-18.352371	-30.357603	-28.851746
2376974	-18.220009	-30.645678	-28.801941
2377074	-18.334415	-30.458071	-28.773560
2377174	-18.213245	-30.719820	-29.116913
2377273	-18.443611	-30.444891	-28.992523
2377373	-18.492493	-30.380693	-29.184906
2377473	-18.835476	-30.421000	-29.000458
2377573	-18.505840	-30.527220	-29.180603
2377673	-18.626041	-30.716040	-29.030548
2377773	-18.721653	-30.505350	-28.998596
2377873	-18.658863	-30.638655	-28.796021
2377973	-18.762745	-30.272703	-29.002289
2378073	-18.742355	-30.493525	-28.696899
2378173	-18.625572	-30.706236	-28.677063
2378273	-18.649136	-30.777426	-29.021759
2378373	-18.626606	-30.855799	-28.765594
2378473	-18.610691	-30.759222	-28.899933
2378573	-18.619987	-30.673796	-28.939484
2378673	-18.622833	-30.533278	-29.091797
2378773	-18.446037	-30.648329	-28.929474
2378872	-18.684784	-30.767282	-29.246277
2378972	-18.527885	-30.547659	-29.191193
2379072	-18.602627	-30.446680	-29.243011
2379172	-18.390476	-30.477232	-29.043671
2379272	-18.337162	-30.527563	-28.998657
2379372	-18.254253	-30.790720	-28.973358
2379472	-18.507366	-30.694956	-28.825256
2379572	-18.478691	-30.536200	-28.858063
2379672	-18.675789	-30.335760	-28.838531
2379772	-18.837463	-30.505194	-29.021576
2379872	-18.764153	-30.428915	-28.956207
2379972	-18.861618	-30.045454	-28.850433
2380071	-18.650867	-30.095900	-28.854309
2380172	-18.592564	-29.923906	-29.059174
2380272	-18.520233	-30.134287	-29.153900
2380372	-18.402115	-30.222063	-28.978241
2380471	-18.278130	-30.382910	-29.200653
2380571	-18.183521	-30.662523	-28.960510
2380671	-18.443554	-30.539270	-29.196594
2380771	-17.955528	-30.304483	-29.463196
2380871	-18.465866	-30.257608	-29.374115
2380971	-18.522022	-30.252836	-28.903992
2381071	-18.688766	-30.013330	-29.013702
2381171	-18.453976	-30.467463	-28.963715
2381271	-18.370350	-30.536360	-28.942017
2381371	-18.352173	-30.826437	-29.036591
2381471	-18.290222	-30.222795	-28.866028
2381571	-18.577400	-30.377329	-29.367065
2381671	-18.996510	-29.792898	-29.232208
2381771	-18.866322	-30.199648	-28.991150
2381871	-18.543785	-30.392912	-28.677399
2381971	-18.676155	-30.262682	-28.833618
2382070	-18.670967	-30.028357	-28.918793
2382170	-18.714050	-30.000422	-29.241425
2382270	-18.809574	-29.659147	-29.288422
2382370	-18.876480	-29.733385	-29.379639
2382470	-19.075623	-29.772303	-29.346558
2382570	-19.059082	-29.527048	-29.419434
2382670	-18.878208	-29.816801	-29.395966
2382770	-18.861851	-30.199587	-29.371063
2382870	-18.569870	-30.192396	-29.077118
2382970	-18.776127	-29.795877	-28.983307
