# Supplementary material for: iSignDB: A database for smartphone signature biometrics
Source: Data Brief. 2020 Nov 28;33:106597. doi: 10.1016/j.dib.2020.106597 (PMC7725742; doi:10.1016/j.dib.2020.106597)
Supplement: Supplementary file 1 [file mmc1.zip › u01/genuine/Sensor Data/u01_s2_g01_Orient.csv]

timestamp	x	y	z
2356087	141.054919	-10.943998	3.361153
2356187	140.252018	-11.270545	4.393281
2356287	139.252194	-12.009418	5.277457
2356387	139.587012	-12.396762	5.077738
2356487	139.980864	-11.949060	4.889202
2356587	140.230751	-12.239037	3.856581
2356687	139.859571	-11.560518	3.935838
2356786	139.730278	-10.703417	3.478183
2356886	139.616063	-10.461706	3.478924
2356986	140.227585	-10.726178	3.517167
2357086	141.319516	-11.082446	3.750016
2357186	142.256263	-11.398330	4.103004
2357286	142.845604	-11.540357	4.486019
2357386	143.122764	-11.405157	4.548107
2357486	143.300277	-10.940539	4.823499
2357586	144.154610	-9.601027	3.907418
2357686	144.611892	-9.147044	4.282438
2357786	144.932202	-9.608309	4.920766
2357886	145.532327	-9.232607	5.320936
2357986	146.441728	-9.101664	4.751574
2358086	146.644620	-8.886795	5.162163
2358186	146.893069	-8.479920	5.554635
2358285	146.869425	-8.418087	5.454267
2358385	146.383098	-8.529204	5.535090
2358485	146.973556	-8.675887	5.326123
2358585	147.170784	-8.814382	5.254341
2358685	146.879711	-9.318964	5.822894
2358785	147.715370	-9.298006	6.038542
2358885	149.076322	-10.498042	5.807760
2358985	148.120856	-10.622052	5.208161
2359085	146.348847	-9.958101	5.172305
2359185	146.527097	-10.333073	5.198854
2359285	147.276888	-10.461479	4.932173
2359385	147.414671	-10.890890	4.582111
2359485	147.160799	-10.805511	4.712937
2359585	147.384466	-10.891594	4.335736
2359685	147.035956	-11.416077	4.175147
2359785	147.608441	-11.299533	3.959503
2359884	147.011466	-11.568581	3.912689
2359984	147.521955	-11.657464	3.871260
2360084	148.308134	-12.731766	3.954603
2360184	148.022765	-12.786202	3.748635
2360284	146.952270	-12.432276	3.854161
2360384	146.542222	-12.331122	3.823052
2360484	147.231300	-12.533465	3.968186
2360584	147.318020	-12.350854	3.913724
2360684	147.228685	-12.390066	3.954848
2360784	147.504248	-12.903434	3.973764
2360884	147.436606	-12.925323	4.098025
2360984	146.788457	-12.590419	3.890067
2361084	146.728531	-12.620041	3.995181
2361184	146.794793	-12.452488	3.986260
2361284	147.010971	-12.460750	4.074969
2361383	147.414893	-12.516666	4.314841
2361483	147.617671	-12.730653	4.604363
2361583	147.684336	-13.114815	4.934135
2361683	147.605585	-12.993907	4.854056
2361783	147.330146	-12.768191	4.660525
2361883	147.389415	-12.781691	4.624425
2361983	147.433164	-12.968680	4.677804
2362083	147.687773	-12.919896	4.938661
2362183	147.711463	-12.801200	5.233223
2362283	147.252729	-13.213965	5.542585
2362383	146.353801	-13.214117	5.316811
2362483	144.411264	-12.545134	4.677154
2362583	143.039178	-12.323001	4.353767
2362683	143.257103	-12.142285	4.412880
2362783	144.450341	-12.110180	4.507971
2362883	144.912009	-12.348524	4.706633
2362983	144.725010	-12.368844	4.736363
2363082	144.923600	-12.621496	4.822232
2363182	145.006382	-13.155851	4.804342
2363282	144.499858	-12.822310	4.638038
2363382	144.158318	-12.659459	4.359000
2363482	144.162513	-12.690264	4.107812
2363582	144.347892	-12.861817	4.141308
2363682	144.876780	-12.872530	4.184139
2363782	145.009990	-13.024576	4.504138
2363882	145.286626	-13.148170	4.799844
2363982	145.670816	-13.653974	4.987957
2364082	145.389109	-13.854910	5.251088
2364182	145.090075	-13.947750	5.186269
2364282	145.026577	-13.868927	5.173110
2364382	145.176238	-13.731224	5.202119
2364482	145.505257	-13.789499	5.219453
2364582	145.469400	-13.825168	5.268128
2364681	145.297676	-13.811825	5.325011
2364781	145.343566	-13.662468	5.423003
2364881	145.512574	-13.951020	5.425004
2364981	145.495431	-13.986908	5.592095
2365081	145.133583	-13.437810	5.217112
2365181	144.930408	-13.171291	5.114266
2365281	144.768869	-13.121393	5.136297
2365381	144.469555	-12.936764	5.129393
2365481	144.589102	-12.924732	5.238820
2365581	145.115670	-13.013383	5.397654
2365681	145.319313	-13.051695	5.582016
2365781	145.425335	-13.344070	5.833818
2365881	145.397519	-13.917515	6.548692
2365981	145.439690	-15.188699	6.026522
2366081	144.219476	-13.646185	5.111091
2366180	143.664330	-12.038968	4.765285
2366280	143.254543	-11.529890	4.737073
2366380	142.955754	-11.157306	4.772955
2366480	142.949466	-11.141109	4.769951
2366580	143.026922	-11.184349	4.947624
2366680	143.103708	-11.218032	5.135870
2366780	143.630950	-11.757861	5.274905
2366880	144.216843	-12.270413	5.416656
2366980	144.361268	-12.801268	5.695011
2367080	144.093355	-13.025017	5.830060
2367180	143.632920	-12.875977	5.755052
2367280	143.614817	-13.033008	5.637251
2367380	143.639689	-12.843955	5.607308
2367480	143.536870	-12.884682	5.552860
2367580	143.561146	-12.575039	5.434880
2367680	142.391441	-12.278220	5.093118
2367780	139.379661	-12.294137	6.155178
2367879	137.913604	-11.077435	5.901508
2367979	138.698984	-10.977258	4.608419
2368079	139.090999	-10.995710	4.388765
2368179	139.013720	-11.967664	4.587189
2368279	138.944538	-11.672507	4.677589
2368379	138.826146	-11.049040	4.857426
2368479	139.265072	-11.273659	4.882436
2368579	139.871551	-11.230791	4.553082
2368679	140.363595	-11.414714	4.353617
2368779	140.426430	-11.568634	4.305075
2368879	140.300675	-11.414448	4.467908
2368979	140.511068	-11.501788	4.633291
2369078	140.691518	-11.569480	4.608097
2369179	140.636773	-11.714162	4.558441
2369279	140.649833	-11.659924	4.732938
2369378	140.753196	-11.745632	4.867063
2369478	140.852399	-11.615441	5.060182
2369578	140.935733	-11.453553	5.159594
2369678	140.962571	-11.456722	4.983815
2369778	140.398607	-11.343951	4.818053
2369878	140.088384	-11.315384	4.793292
2369978	140.788385	-11.461796	4.789003
2370078	141.173382	-11.519227	4.972471
2370178	141.279844	-11.722633	5.174848
2370278	141.498793	-11.658487	5.379090
2370378	141.276618	-11.530605	5.582168
2370478	140.882897	-11.546128	5.572361
2370578	141.147649	-11.625158	5.551082
2370678	141.455216	-11.528157	5.611042
2370778	141.360810	-11.274629	5.211002
2370878	141.133943	-11.245838	4.990440
2370978	141.086951	-11.517161	4.632115
2371077	141.482701	-11.362882	3.966628
2371177	141.871005	-11.084911	3.647762
2371277	141.980641	-11.195456	3.672426
2371377	141.993184	-11.410446	3.578832
2371477	141.801405	-11.333814	3.649831
2371577	141.613489	-11.239634	3.624582
2371677	141.642797	-11.353080	3.496957
2371777	141.835928	-11.423326	3.619852
2371877	142.049620	-11.697815	4.064272
2371977	142.624763	-12.123661	5.005264
2372077	143.066040	-13.969164	8.349864
2372177	144.051039	-15.933520	11.329120
2372277	144.084948	-16.469376	11.550855
2372376	143.323672	-16.333596	11.365393
2372477	143.288863	-16.353045	11.287711
2372576	143.723195	-16.197103	11.104107
2372676	144.033971	-15.983140	10.722966
2372776	143.965262	-15.528038	10.154720
2372876	144.140614	-15.084783	9.660354
2372976	143.948617	-14.288164	9.162747
2373076	143.221449	-11.490947	7.328577
2373176	141.499373	-10.775600	6.831553
2373276	141.003148	-10.817511	6.380748
2373376	141.336356	-10.686401	6.008729
2373476	141.672246	-11.836852	7.550170
2373576	142.386199	-12.297540	10.306843
2373676	142.599424	-10.368908	6.590923
2373776	142.131630	-11.124106	6.324480
2373876	141.562831	-10.775890	5.586940
2373976	140.293676	-10.974242	5.340337
2374076	139.789003	-10.778531	4.933212
2374175	140.357836	-10.882112	4.784667
2374275	140.912217	-10.846249	5.105997
2374375	141.437420	-11.833195	5.843404
2374475	141.921949	-13.230166	7.169621
2374575	141.963337	-13.478507	7.372706
2374675	141.437195	-12.997821	7.352850
2374775	141.437670	-11.527024	5.479595
2374875	140.888824	-11.195684	4.731223
2374975	140.580344	-11.404303	4.128233
2375075	140.420735	-11.201370	3.858331
2375175	140.509067	-11.075914	3.887381
2375275	140.869009	-11.160035	3.926780
2375375	140.968624	-11.269933	3.807536
2375475	140.887144	-11.397542	3.648259
2375575	140.809374	-11.499246	3.609723
2375675	140.694444	-11.506347	3.293439
2375774	140.677935	-11.490385	3.241013
2375874	140.675757	-11.262608	3.188589
2375974	140.789534	-11.288449	3.202360
2376074	141.006490	-11.398553	3.211042
2376174	141.224805	-11.372443	3.348037
2376274	141.178800	-11.302109	3.328943
2376374	141.191701	-11.363946	3.256221
2376474	141.304997	-11.392227	3.224984
2376574	141.361290	-11.428291	3.144982
2376674	140.877921	-11.577751	3.409058
2376774	140.257606	-11.465234	3.760240
2376874	140.668619	-11.450594	3.362313
2376974	140.795109	-11.534743	3.183783
2377074	140.851218	-11.455946	3.163878
2377174	140.852815	-11.439037	3.101760
2377273	140.751261	-11.502562	3.026534
2377373	140.610851	-11.407717	2.966254
2377473	140.583342	-11.425126	2.841688
2377573	140.596586	-11.436003	2.801536
2377673	140.692784	-11.402158	2.851879
2377773	140.653058	-11.442308	2.847804
2377873	140.618202	-11.529454	2.816272
2377973	140.659307	-11.621570	2.787878
2378073	140.735325	-11.575726	2.735433
2378173	140.768647	-11.498709	2.757500
2378273	140.740167	-11.518339	2.706714
2378373	140.690280	-11.561454	2.680328
2378473	140.756298	-11.504608	2.705164
2378573	140.838094	-11.504840	2.706248
2378673	140.908795	-11.340786	2.736259
2378773	140.983280	-11.311632	2.785851
2378873	140.965187	-11.339138	2.734561
2378972	140.980341	-11.449738	2.723098
2379072	140.958906	-11.453783	2.734069
2379172	141.094951	-11.532214	2.662131
2379272	141.173981	-11.438452	2.722487
2379372	141.219999	-11.508242	2.698572
2379472	141.316411	-11.512220	2.700684
2379572	141.138815	-11.246084	2.608196
2379672	140.766494	-11.116595	2.388125
2379772	140.730651	-11.196852	2.345664
2379872	140.820154	-11.090842	2.435818
2379972	140.729421	-11.045147	2.417840
2380071	140.710813	-11.137195	2.453872
2380172	140.743751	-11.065673	2.561626
2380272	140.900573	-10.969232	2.649162
2380372	141.165903	-10.887672	2.770360
2380471	141.735028	-10.831528	2.838830
2380571	141.659151	-10.770404	2.625320
2380671	141.380893	-10.694430	2.606560
2380771	141.405791	-10.767057	2.575064
2380871	141.219910	-10.950106	2.557383
2380971	140.708985	-11.144256	2.725036
2381071	140.750604	-11.059746	2.718543
2381171	140.911440	-11.186762	2.632829
2381271	140.950827	-11.301384	2.714048
2381371	141.130839	-11.338599	2.896572
2381471	141.020033	-11.364157	2.900132
2381571	140.663323	-11.161265	2.766382
2381671	140.099241	-11.163170	2.708998
2381771	139.869756	-11.739882	3.052603
2381871	138.565108	-13.381452	4.577445
2381971	138.485015	-13.212923	4.234993
2382070	138.717240	-12.308733	3.926053
2382170	138.589460	-12.068776	3.889071
2382270	138.645673	-11.731022	3.849696
2382370	138.740403	-11.645006	3.677305
2382470	138.577042	-11.664746	3.636894
2382570	138.569053	-11.574708	3.388309
2382670	138.799292	-11.545785	3.395034
2382770	139.093936	-11.831449	3.585331
2382870	139.486121	-11.972866	3.664866
2382970	139.641694	-11.572234	3.444476
