# Supplementary material for: iSignDB: A database for smartphone signature biometrics
Source: Data Brief. 2020 Nov 28;33:106597. doi: 10.1016/j.dib.2020.106597 (PMC7725742; doi:10.1016/j.dib.2020.106597)
Supplement: Supplementary file 1 [file mmc1.zip › u01/genuine/Sensor Data/u01_s2_g01_Pos.csv]

timestamp	lat	long	alt	speed	course	hacc
2356303	28.562850	77.280570	202.735000	0.000000	0.000000	65.000000
2356672	28.562850	77.280580	202.387000	0.000000	0.000000	65.000000
2356856	28.562820	77.280580	198.303000	0.146000	0.000000	64.000000
2357856	28.562880	77.280540	198.379000	0.322000	0.000000	64.000000
2358819	28.563070	77.280280	198.303000	0.322000	0.000000	64.000000
2359819	28.563020	77.280410	198.295000	0.219000	0.000000	64.000000
2360819	28.563020	77.280400	198.303000	0.266000	0.000000	64.000000
2361819	28.563000	77.280450	198.303000	0.266000	0.000000	64.000000
2362819	28.562990	77.280480	198.303000	0.347000	0.000000	96.000000
2363819	28.562950	77.280570	198.303000	0.448000	0.000000	96.000000
2364819	28.562940	77.280590	198.354000	0.468000	0.000000	64.000000
2364990	28.562950	77.280560	198.411000	0.192000	0.000000	64.000000
2365990	28.562960	77.280550	198.331000	0.468000	0.000000	64.000000
2366997	28.562960	77.280550	198.303000	0.646000	0.000000	96.000000
2367996	28.562950	77.280570	198.303000	0.188000	0.000000	96.000000
2369005	28.562960	77.280560	198.361000	0.623000	0.000000	64.000000
2370003	28.562950	77.280590	198.304000	0.623000	0.000000	64.000000
2371077	28.562940	77.280620	198.407000	0.623000	0.000000	64.000000
2372077	28.562930	77.280650	198.505000	0.872000	0.000000	64.000000
2373156	28.562910	77.280680	198.599000	0.872000	0.000000	64.000000
2374156	28.562900	77.280700	198.704000	0.711000	0.000000	64.000000
2375248	28.562890	77.280730	198.782000	0.415000	0.000000	64.000000
2376248	28.562900	77.280730	198.876000	0.373000	0.000000	64.000000
2377317	28.562890	77.280740	198.874000	0.373000	0.000000	48.000000
2378317	28.562890	77.280750	198.899000	0.373000	0.000000	48.000000
2379351	28.562870	77.280730	213.563000	0.532000	0.000000	64.010000
2380351	28.562840	77.280840	214.974000	0.244000	0.000000	64.010000
2381351	28.562840	77.280880	215.445000	0.124000	0.000000	48.007000
2382351	28.562830	77.280900	215.492000	0.146000	0.000000	48.007000
