# Supplementary material for: iSignDB: A database for smartphone signature biometrics
Source: Data Brief. 2020 Nov 28;33:106597. doi: 10.1016/j.dib.2020.106597 (PMC7725742; doi:10.1016/j.dib.2020.106597)
Supplement: Supplementary file 1 [file mmc1.zip › u01/genuine/Sensor Data/u01_s2_g02_Acc.csv]

timestamp	x	y	z
8777712	-0.907413	1.994453	9.646839
8777812	-0.624651	1.743125	9.828561
8777912	-0.363594	1.528322	9.605076
8778012	-0.572709	2.176474	8.672815
8778112	-0.787961	1.876797	9.886042
8778212	-1.115031	1.712140	9.802815
8778312	-0.775238	1.860481	9.181457
8778412	-0.678838	1.588946	10.044562
8778511	-0.805026	1.963766	9.620344
8778611	-0.891995	1.948498	9.488918
8778710	-0.814606	1.881438	9.493109
8778811	-0.670456	1.911675	9.595646
8778911	-0.876278	1.954635	9.523496
8779011	-0.866249	1.897454	9.430838
8779111	-0.832718	2.052831	9.419163
8779210	-0.606389	1.789828	9.621093
8779310	-0.827330	2.050137	9.442215
8779410	-0.881816	2.004931	9.514964
8779510	-1.268762	2.140998	9.741143
8779610	-0.687820	2.106420	9.519305
8779710	-0.614772	1.847009	9.342073
8779810	-0.665366	1.718876	9.663754
8779910	-0.478854	1.882336	9.632020
8780010	-0.680635	1.801953	9.423504
8780110	-0.604742	1.840423	9.470955
8780229	-1.025817	2.024390	9.568702
8780329	-1.007704	2.102528	9.371113
8780429	-0.642614	1.856739	9.425300
8780529	-1.017135	2.079176	9.546398
8780629	-0.682281	1.965413	9.439969
8780728	-0.762065	1.860331	9.667646
8780828	-1.120570	2.250121	9.447753
8780928	-0.543220	1.623075	9.718091
8781028	-0.961900	2.269131	9.777518
8781127	-1.476679	2.882406	9.140891
8781228	-0.729283	2.167193	9.214838
8781328	-0.139809	1.628314	10.047107
8781428	-1.071771	2.537074	9.027427
8781528	-0.703537	2.222279	9.557325
8781628	-1.067281	2.264192	9.392818
8781728	-0.693807	2.105372	9.520801
8781828	-0.974923	2.166894	9.698632
8781928	-0.766855	2.335892	8.759934
8782028	-0.346080	1.748364	10.079440
8782128	-1.479972	2.797832	9.499995
8782228	-0.313448	1.957330	9.176966
8782327	-0.544717	2.029480	9.825418
8782427	-1.167123	3.084486	9.073681
8782527	-0.272733	1.691333	9.922267
8782627	-0.603695	2.387385	9.903106
8782727	-1.023272	2.306703	9.608070
8782827	-0.632884	2.517914	9.207653
8782927	-0.706980	2.123634	9.174422
8783027	-0.857716	2.677782	9.320069
8783127	-0.553998	2.191443	9.414971
8783227	-0.110770	1.937122	9.288784
8783327	-0.510289	1.810036	9.947115
8783427	-1.293460	2.903512	9.240734
8783527	-0.688568	2.061064	9.724827
8783627	-0.704734	2.286645	9.465417
8783727	-0.541424	1.835633	9.716295
8783827	-0.675545	2.690954	9.089249
8783926	-0.511187	1.957180	9.725126
8784026	-0.358804	2.161206	9.427545
8784126	-0.664468	2.128125	9.563612
8784226	-0.629890	2.167193	9.591904
8784326	-0.635878	2.151925	9.428893
8784426	-0.583786	2.006877	9.538614
8784526	-0.505648	2.019900	9.404793
8784626	-0.924927	2.300267	9.668544
8784726	-0.936303	2.455045	9.340277
8784826	-0.878822	2.523602	9.123977
8784926	-1.041384	2.569257	9.259894
8785026	-0.849933	2.374812	9.476943
8785126	-0.847987	2.270479	9.492361
8785226	-1.224753	2.526147	9.254206
8785326	-1.228645	2.505639	9.378447
8785426	-1.198109	2.700983	9.287736
8785525	-1.164728	2.646197	9.450298
8785625	-1.133443	2.668052	9.260792
8785725	-1.204096	2.796634	9.169482
8785825	-1.095572	2.572700	9.514664
8785925	-1.191822	2.666405	9.205407
8786025	-1.713636	3.413801	8.897797
8786125	-1.160686	2.184108	9.929751
8786225	-0.936752	1.570833	10.077045
8786325	-0.334405	1.823059	9.973460
8786425	-1.480122	1.959126	9.595346
8786525	-0.672701	2.359992	9.314979
8786625	-1.003064	1.910926	9.244476
8786725	-0.566721	2.015259	9.300909
8786834	-0.901276	1.959725	9.510024
8786934	-1.122067	2.360292	9.004675
8787034	-1.020578	2.090852	9.512569
8787133	-0.923130	2.294429	9.351204
8787233	-1.030457	1.962569	9.593700
8787333	-1.247506	2.251468	9.364077
8787433	-1.412612	2.317930	9.977502
8787533	-1.072969	2.318080	9.310938
8787633	-0.998424	2.105671	9.374855
8787733	-0.692310	1.801803	9.520502
8787833	-0.475561	1.740281	9.608220
8787933	-0.894989	1.929188	9.666748
8788117	-0.790656	1.967209	9.542955
