# Supplementary material for: iSignDB: A database for smartphone signature biometrics
Source: Data Brief. 2020 Nov 28;33:106597. doi: 10.1016/j.dib.2020.106597 (PMC7725742; doi:10.1016/j.dib.2020.106597)
Supplement: Supplementary file 1 [file mmc1.zip › u01/genuine/Sensor Data/u01_s2_g02_AngVel.csv]

timestamp	x	y	z
8777710	0.111044	0.163567	0.258599
8777810	-0.009792	-0.040086	0.253128
8777910	-0.030073	-0.077179	-0.074146
8778010	0.264284	0.338615	0.020650
8778109	-0.274818	-0.059667	-0.096093
8778209	-0.082098	-0.112464	-0.020533
8778309	0.028342	0.136255	0.050179
8778409	-0.036732	-0.027587	-0.092568
8778507	0.051055	-0.059857	-0.077369
8778607	0.039446	-0.027553	-0.016229
8778707	0.034132	0.043186	0.024890
8778807	0.022845	0.056419	0.019954
8778932	0.000490	0.009215	-0.002284
8779032	0.013080	0.013336	0.006173
8779132	0.005166	0.032438	0.034807
8779232	0.055156	0.012600	-0.058339
8779332	-0.021028	0.016430	-0.053412
8779432	0.160289	0.145683	0.012255
8779531	-0.193507	-0.106012	-0.007863
8779631	0.005851	-0.037236	0.072774
8779731	-0.147211	-0.188050	-0.124295
8779831	-0.095572	-0.110074	-0.120423
8779931	0.101840	0.066303	0.007136
8780031	0.133605	0.175896	0.077160
8780131	0.016297	0.084573	-0.067935
8780231	-0.034218	-0.022152	-0.073402
8780331	0.017036	0.101759	0.024041
8780431	-0.024184	0.023103	0.025256
8780531	0.000001	-0.057728	0.003385
8780631	-0.001019	-0.032046	0.004000
8780731	0.048458	-0.026239	-0.061449
8780831	0.071550	-0.000611	0.021114
8780931	-0.063153	0.010655	-0.104550
8781031	0.134560	-0.131861	-0.225199
8781131	-0.031285	0.028150	0.173578
8781230	-0.082953	0.096754	0.308877
8781330	0.047399	-0.054070	-0.046236
8781430	-0.044877	-0.031179	-0.173034
8781530	0.064282	-0.042729	-0.025392
8781630	0.064534	-0.029777	0.008500
8781729	0.041680	0.080955	0.043037
8781830	-0.003515	-0.062376	-0.079420
8781930	-0.108704	0.070657	0.130136
8782030	0.022319	-0.075425	-0.086348
8782130	-0.011051	-0.125955	0.006204
8782230	-0.059285	0.052085	0.099985
8782330	0.050374	-0.051422	-0.140162
8782430	0.026582	-0.051643	0.055778
8782530	-0.143239	0.009580	0.052657
8782630	0.117903	-0.100304	-0.138586
8782730	-0.029053	-0.100572	-0.073166
8782829	-0.045628	-0.011067	0.025715
8782929	0.016666	0.088519	0.023926
8783029	-0.059762	0.074609	0.101634
8783129	0.030476	0.046407	0.141445
8783229	0.067587	0.098043	-0.010185
8783329	0.100577	-0.043423	-0.318969
8783429	-0.041574	-0.099320	-0.020537
8783529	-0.025498	0.050039	0.082827
8783629	0.113081	-0.035113	0.005224
8783729	0.093346	0.029805	-0.029847
8783829	-0.207845	-0.148837	0.067185
8783929	-0.014720	-0.015106	0.029379
8784029	-0.004406	0.003422	-0.013936
8784129	0.000783	0.035410	0.001376
8784229	0.012572	0.024158	0.034560
8784329	-0.057855	-0.001952	0.020982
8784428	0.013066	0.017921	0.009368
8784528	0.131239	0.156858	-0.014718
8784628	0.022910	0.049190	-0.054206
8784728	0.038062	0.008685	-0.003149
8784827	0.027946	0.048846	0.013526
8784928	-0.028844	0.071978	0.110719
8785028	0.027842	0.063380	0.064275
8785128	0.027310	-0.012411	-0.062097
8785228	0.104082	0.014308	-0.040183
8785328	0.029408	0.004454	-0.030402
8785428	0.009657	0.036666	0.025390
8785528	0.015946	-0.015626	0.029850
8785628	0.035039	-0.022602	0.003518
8785728	-0.083255	-0.018227	0.013366
8785828	0.007675	-0.012741	0.027244
8785928	-0.011169	0.055797	0.021258
8786027	-0.309180	-0.070800	0.161392
8786127	-0.212663	0.202546	0.568904
8786227	-0.140889	-0.041689	0.426147
8786327	-0.199928	-0.312197	0.136342
8786427	0.207498	-0.214732	-0.429486
8786527	-0.224764	-0.046640	-0.263616
8786627	0.214840	0.131948	-0.108928
8786727	0.036791	0.078761	-0.064459
8786826	0.086996	0.009909	-0.130381
8786926	0.047136	0.119759	-0.034801
8787026	-0.079742	0.055852	0.043887
8787126	0.003439	0.024423	-0.005032
8787226	0.043549	0.011508	-0.054477
8787326	0.011396	-0.059525	-0.114151
8787424	0.023559	0.119101	0.031246
8787524	0.028800	0.064445	0.139287
8787623	-0.118054	-0.156597	0.044629
8787723	0.066919	0.107892	0.142602
8787823	-0.047228	-0.034013	-0.009148
8787923	0.010948	-0.055335	-0.083615
8788112	-0.008287	-0.003862	0.011903
