# Supplementary material for: iSignDB: A database for smartphone signature biometrics
Source: Data Brief. 2020 Nov 28;33:106597. doi: 10.1016/j.dib.2020.106597 (PMC7725742; doi:10.1016/j.dib.2020.106597)
Supplement: Supplementary file 1 [file mmc1.zip › u01/genuine/Sensor Data/u01_s2_g02_MagField.csv]

timestamp	x	y	z
8777767	-17.543674	-30.250776	-28.809418
8777867	-18.319855	-29.986132	-28.945892
8777966	-18.205978	-30.249846	-28.787201
8778066	-17.566429	-31.124712	-28.969574
8778166	-17.479607	-30.575407	-28.980804
8778266	-17.955696	-29.751406	-28.722168
8778366	-17.596352	-29.984865	-29.141602
8778466	-17.526825	-30.209150	-28.672638
8778566	-17.373966	-30.268999	-28.679749
8778666	-17.241489	-30.806269	-28.675751
8778766	-17.041225	-30.711248	-28.767426
8778866	-17.124790	-30.948263	-28.709106
8778966	-17.148476	-30.860224	-28.910278
8779066	-17.993580	-30.068361	-28.067596
8779166	-17.654934	-30.246881	-28.443909
8779266	-17.242172	-31.124083	-28.528503
8779366	-16.886230	-31.253672	-28.490692
8779466	-16.469929	-31.546091	-28.560913
8779565	-16.826500	-31.079485	-28.639008
8779665	-17.633598	-30.294783	-28.477539
8779765	-17.777859	-29.975378	-28.658722
8779865	-17.813545	-30.121897	-28.642029
8779965	-17.710621	-30.084036	-28.492462
8780065	-17.392887	-30.535742	-28.487640
8780165	-16.849358	-31.119192	-28.320526
8780265	-16.562450	-30.877096	-28.378540
8780365	-16.380459	-31.192533	-28.291504
8780465	-16.466351	-30.924437	-28.566620
8780565	-16.905781	-31.045343	-28.373901
8780665	-16.663425	-31.191832	-28.189209
8780765	-16.890301	-31.185865	-28.140106
8780865	-16.588181	-31.348864	-28.347107
8780965	-16.157490	-31.481184	-28.325806
8781065	-15.792000	-32.100693	-27.711243
8781164	-15.974552	-32.092308	-27.924957
8781264	-16.628357	-31.938780	-28.114777
8781364	-16.795124	-31.576250	-27.989716
8781464	-16.542252	-31.713804	-27.491119
8781564	-16.393066	-31.836512	-27.367004
8781664	-16.451385	-32.163025	-27.360657
8781764	-16.286621	-31.666800	-27.589539
8781864	-16.369465	-31.950373	-27.455597
8781964	-16.744419	-32.058586	-27.422333
8782064	-16.308777	-31.730478	-27.666473
8782164	-16.664932	-32.123116	-27.656891
8782264	-16.899506	-31.983042	-27.487701
8782364	-16.826530	-32.123749	-27.290894
8782464	-16.742550	-32.194931	-27.053314
8782564	-16.871967	-31.896955	-27.289673
8782664	-16.752525	-32.689774	-27.162506
8782763	-16.583080	-32.502907	-26.925293
8782863	-16.497578	-32.788383	-26.881042
8782963	-16.664013	-32.822617	-27.026550
8783063	-16.548702	-32.271729	-27.202423
8783163	-16.907917	-31.970858	-27.139526
8783263	-16.939232	-31.943304	-27.192902
8783363	-16.202290	-32.772400	-26.919922
8783463	-16.139732	-32.991035	-26.925873
8783563	-16.325214	-32.548248	-27.065918
8783663	-16.448204	-32.603508	-26.958527
8783763	-16.244858	-32.489037	-26.898743
8783863	-16.771191	-32.026276	-27.182800
8783963	-16.755848	-31.926600	-27.330719
8784063	-16.652584	-32.043549	-27.281311
8784163	-16.783817	-31.978590	-27.421356
8784263	-16.649551	-31.989878	-27.532166
8784362	-16.916748	-32.042435	-27.739044
8784462	-16.728992	-31.810438	-27.614166
8784562	-16.540264	-31.975382	-27.482117
8784662	-16.115799	-32.222557	-27.493561
8784762	-15.841789	-32.211853	-27.324127
8784862	-15.990734	-32.240402	-26.809784
8784962	-16.002922	-32.386765	-27.383362
8785062	-15.989204	-32.504501	-27.280518
8785162	-15.770439	-32.288116	-27.239319
8785262	-15.574059	-32.737411	-27.137970
8785362	-15.350929	-32.913475	-26.923889
8785462	-15.455639	-32.931267	-26.837006
8785562	-15.277733	-33.000496	-26.671082
8785662	-15.196453	-33.179733	-26.674103
8785762	-15.380306	-33.083931	-26.709473
8785861	-15.625328	-33.030830	-26.626526
8785961	-15.526260	-32.987709	-26.814423
8786061	-16.357613	-32.341698	-27.246582
8786161	-17.106224	-30.882158	-28.280792
8786261	-18.457180	-29.963472	-28.693481
8786361	-19.431198	-29.121939	-28.855499
8786461	-18.897388	-30.020311	-28.282166
8786561	-18.816380	-29.421019	-28.520630
8786661	-18.622902	-29.691164	-28.552124
8786761	-18.060661	-29.664904	-28.737061
8786861	-18.109753	-29.747358	-28.101440
8786961	-17.759769	-30.051413	-28.420471
8787061	-17.567047	-30.201014	-28.591034
8787161	-17.411655	-30.323839	-28.754150
8787261	-17.411671	-30.358820	-28.621674
8787361	-16.856884	-30.717970	-28.521393
8787461	-17.217846	-30.053892	-28.224762
8787560	-17.472454	-29.575895	-28.449158
8787660	-18.067959	-29.766592	-28.887421
8787760	-18.310425	-29.550684	-28.838531
8787860	-18.491291	-29.618029	-28.989105
8787960	-18.016159	-29.810732	-28.621399
8788060	-17.882225	-30.405588	-28.845978
8788160	-17.741085	-30.107691	-28.855133
