# Supplementary material for: iSignDB: A database for smartphone signature biometrics
Source: Data Brief. 2020 Nov 28;33:106597. doi: 10.1016/j.dib.2020.106597 (PMC7725742; doi:10.1016/j.dib.2020.106597)
Supplement: Supplementary file 1 [file mmc1.zip › u01/genuine/Sensor Data/u01_s2_g02_Orient.csv]

timestamp	x	y	z
8777767	139.792671	-10.757903	4.269590
8777867	138.422221	-11.147901	4.037576
8777967	138.550839	-11.483543	4.090594
8778066	138.655189	-12.265261	5.116152
8778166	138.916449	-11.578669	5.187240
8778266	139.176936	-10.975212	4.294444
8778366	139.088013	-10.895345	4.635464
8778466	139.560028	-10.858391	4.621941
8778566	140.013092	-11.119160	4.525137
8778666	140.079711	-11.284422	4.516852
8778766	139.920053	-11.322375	4.680889
8778866	139.864396	-11.417613	4.848970
8778966	139.916126	-11.493925	4.836719
8779066	139.962969	-11.545708	4.758849
8779166	139.809832	-11.563400	4.840488
8779266	140.056151	-11.819197	4.925382
8779366	140.377514	-11.968716	5.093924
8779466	140.558275	-12.681744	5.375122
8779566	140.467277	-11.766217	5.077410
8779665	140.079769	-11.606004	4.809270
8779765	140.660122	-10.899981	3.852481
8779865	141.626897	-10.087823	2.968136
8779965	141.591088	-10.680046	3.355941
8780065	141.197225	-11.503761	4.147406
8780165	141.442789	-11.659176	4.838403
8780265	141.929859	-11.435198	4.832694
8780365	142.012903	-11.525324	5.290941
8780465	141.794044	-11.534187	5.263655
8780565	141.846250	-11.593646	4.980159
8780665	141.815096	-11.687634	4.914883
8780765	142.102298	-11.883884	4.834996
8780865	142.173568	-12.257130	4.958184
8780965	142.635676	-12.116942	5.243228
8781065	143.862826	-12.749278	5.051438
8781165	143.286968	-12.940686	4.885893
8781264	141.737911	-12.684475	5.048945
8781364	141.728683	-12.710741	4.910470
8781464	142.725324	-12.710693	4.879381
8781564	142.944372	-12.910154	4.834910
8781664	143.087940	-13.023572	4.616570
8781764	142.917399	-12.963128	4.815395
8781864	143.283825	-12.901500	4.586214
8781964	142.764288	-12.831250	4.555158
8782064	142.947562	-12.812949	4.388838
8782164	143.106804	-13.049788	3.943476
8782264	142.444502	-12.968228	4.062644
8782364	143.104687	-13.154702	3.868285
8782464	143.146459	-13.541175	3.624568
8782564	142.624025	-13.027104	3.897198
8782664	143.332695	-13.530144	3.856937
8782763	143.828752	-13.681521	3.887977
8782863	143.751330	-13.722106	3.892856
8782963	143.580965	-13.620737	4.020323
8783063	143.230114	-13.219206	4.110038
8783163	142.478854	-13.311609	3.958000
8783263	142.460926	-13.456719	4.058081
8783363	143.956470	-13.803133	4.192864
8783463	144.341030	-13.799357	4.051263
8783563	143.760310	-13.574269	4.326674
8783663	143.745141	-14.129407	4.114897
8783763	143.718727	-13.899313	4.306111
8783863	143.498410	-12.707989	3.237034
8783963	143.117459	-12.884433	3.327222
8784063	143.242606	-12.880141	3.437387
8784163	143.281612	-12.654074	3.544061
8784263	143.197628	-12.628429	3.576554
8784362	143.052066	-12.520396	3.597107
8784462	142.907318	-12.581637	3.758970
8784562	142.995952	-13.054807	4.423177
8784662	143.256047	-13.537309	5.139730
8784762	143.214607	-13.948155	5.433641
8784862	143.111560	-14.302049	5.741791
8784962	142.663501	-14.103738	5.843936
8785062	142.333642	-14.193234	5.986549
8785162	142.539382	-14.385512	6.158543
8785262	142.872018	-14.899341	6.478385
8785362	143.020367	-15.308642	6.826490
8785462	143.052895	-15.461134	7.014325
8785562	142.923851	-15.598882	6.992055
8785662	142.937565	-15.810870	6.900725
8785762	142.849106	-15.521919	6.738258
8785861	142.696975	-15.593219	6.696656
8785962	142.626205	-15.571177	6.753798
8786061	141.773571	-14.324324	6.008777
8786161	138.676093	-13.100389	6.001956
8786261	135.779837	-12.661696	5.470236
8786361	134.017293	-12.698318	4.720655
8786461	135.146698	-13.612829	5.214099
8786561	136.128360	-12.499492	5.225853
8786661	136.800628	-11.844197	5.062651
8786761	137.192322	-12.032791	5.375230
8786861	137.926068	-12.308702	5.515941
8786961	138.125340	-12.685029	5.966177
8787061	137.887405	-12.675795	6.275867
8787161	137.879982	-12.764925	6.444667
8787261	138.131286	-12.938052	6.655065
8787361	138.653166	-13.264435	6.911842
8787461	138.672144	-12.820100	6.898930
8787561	138.285926	-12.348279	6.255020
8787660	137.954360	-11.792495	5.157210
8787760	137.496959	-11.464731	4.567835
8787860	137.442897	-11.341777	4.522413
8787960	137.861525	-11.499899	4.520615
8788060	138.028810	-11.717032	4.697316
8788160	138.029795	-11.948815	4.757830
