# Supplementary material for: iSignDB: A database for smartphone signature biometrics
Source: Data Brief. 2020 Nov 28;33:106597. doi: 10.1016/j.dib.2020.106597 (PMC7725742; doi:10.1016/j.dib.2020.106597)
Supplement: Supplementary file 1 [file mmc1.zip › u01/genuine/Sensor Data/u01_s2_g02_Pos.csv]

timestamp	lat	long	alt	speed	course	hacc
8782947	28.562870	77.280610	214.564000	2.019000	0.000000	128.000000
8783921	28.562880	77.280630	214.559000	1.476000	0.000000	200.000000
8784953	28.562850	77.280600	198.890000	1.518000	0.000000	48.000000
8785940	28.562890	77.280710	198.457000	0.660000	0.000000	48.000000
8786940	28.562880	77.280740	198.806000	0.555000	0.000000	64.000000
8787940	28.562900	77.280750	198.886000	0.715000	0.000000	64.000000
