# Supplementary material for: iSignDB: A database for smartphone signature biometrics
Source: Data Brief. 2020 Nov 28;33:106597. doi: 10.1016/j.dib.2020.106597 (PMC7725742; doi:10.1016/j.dib.2020.106597)
Supplement: Supplementary file 1 [file mmc1.zip › u01/genuine/Sensor Data/u01_s2_g03_Acc.csv]

timestamp	x	y	z
8671664	-0.885858	1.638343	9.370215
8671764	-0.666714	1.420995	9.541309
8671864	-0.677641	1.146765	9.564660
8671964	-0.559536	1.135688	9.511072
8672064	-0.739612	1.095871	10.491383
8672164	-1.199456	0.643961	11.284284
8672264	-0.997226	1.929787	10.221794
8672364	-0.870141	1.466051	9.506581
8672464	-0.931812	1.220562	10.026450
8672555	-0.736019	1.673221	9.404493
8672654	-1.193169	1.678609	9.478290
8672754	-1.122516	1.573528	9.486822
8672854	-0.921933	1.435814	9.483679
8672954	-1.426534	1.842518	9.294622
8673054	-1.789529	1.987717	9.701027
8673154	-1.858685	2.126029	9.387878
8673254	-1.103805	1.807791	9.534573
8673354	-1.149011	1.610052	9.736802
8673454	-0.486488	1.451232	9.124126
8673554	-0.814606	1.529669	9.638756
8673654	-1.324895	1.542842	9.635912
8673815	-0.773142	1.426384	9.333391
8673915	-1.645678	1.404679	9.924961
8674015	-1.159189	1.566343	9.212892
8674115	-0.878373	1.448687	9.572893
8674215	-1.387914	1.335074	9.570348
8674314	-0.942440	1.396446	9.544303
8674414	-1.480571	1.499432	10.067165
8674514	-0.913700	1.465602	8.562943
8674614	-0.443977	0.956212	9.954150
8674714	-1.944606	2.503244	9.448053
8674814	-1.131497	1.702410	9.035061
8674914	-0.070204	0.921184	10.205328
8675014	-1.736539	2.196682	9.461974
8675114	-0.688718	1.937421	9.524993
8675214	-0.785267	1.527424	9.210646
8675314	-1.014291	2.302063	9.602531
8675414	-0.897234	1.743874	9.184750
8675514	-0.560734	1.907034	9.670191
8675614	-1.235381	2.326612	9.250164
8675714	-0.051643	1.270558	9.936337
8675813	-1.030457	2.012715	9.317225
8675913	-0.931513	2.296824	9.231453
8676013	-0.730930	1.772314	9.528885
8676113	-1.134641	2.423011	9.579629
8676213	-0.358804	1.523831	9.593400
8676313	-0.507445	1.993704	9.610615
8676413	-0.964594	1.887724	9.732312
8676513	-0.613275	2.030527	9.208850
8676613	-1.117726	1.652563	10.238110
8676713	-0.804427	2.425855	8.847951
8676813	-0.765209	1.524580	10.142309
8676913	-0.827479	2.057921	9.423504
8677012	-0.980311	2.073338	9.466614
8677113	-0.760568	1.855841	9.535920
8677213	-0.962498	2.110162	9.451795
8677313	-0.915496	2.152374	9.471554
8677413	-0.827330	1.851949	9.674232
8677512	-1.101110	2.164349	9.288185
8677612	-0.897683	2.103276	9.397757
8677712	-0.799787	1.837429	9.594149
8677812	-0.945284	1.957180	9.614207
8677912	-1.187032	2.168241	9.393865
8678012	-1.120420	2.158362	9.535172
8678112	-0.872536	2.034719	9.366173
8678212	-1.050665	2.211801	9.250913
8678312	-1.141975	2.027833	9.700727
8678412	-1.219664	1.894760	9.773626
8678512	-0.899330	2.077829	9.705667
8678612	-1.294957	2.243385	9.426348
8678712	-1.527124	2.501897	9.341624
8678812	-1.568289	2.514022	9.164991
8678912	-1.614543	2.715952	9.154663
8679011	-1.626368	2.706073	9.251811
8679111	-1.582809	2.813849	9.112750
8679211	-2.011816	3.537294	8.839718
8679311	-0.617316	1.399140	9.832902
8679411	-0.524509	1.486259	9.484726
8679511	-0.943338	1.983825	9.852212
8679611	-0.891995	1.907184	9.640253
8679711	-1.124611	2.255510	9.910741
8679811	-1.035098	1.731000	9.465716
8679911	-0.793051	1.933679	9.502539
8680019	-1.031206	1.902843	9.630074
8680119	-1.005309	2.227817	9.419163
8680219	-0.955313	2.184408	9.430539
8680319	-0.673300	2.016457	9.490415
8680419	-1.171015	2.057172	9.738149
8680519	-1.398691	2.432891	9.324559
8680618	-1.449286	2.619253	9.071436
8680718	-2.102677	2.855013	8.737181
8680818	-1.678909	2.451602	9.766890
8680918	-0.996628	2.169289	9.413325
8681018	-0.959654	1.948648	9.432784
8681118	-0.694406	2.017505	9.486373
8681218	-0.804577	1.853296	9.640552
8681318	-1.096769	1.996997	9.348659
8681474	-1.234932	2.163301	8.423882
