# Supplementary material for: iSignDB: A database for smartphone signature biometrics
Source: Data Brief. 2020 Nov 28;33:106597. doi: 10.1016/j.dib.2020.106597 (PMC7725742; doi:10.1016/j.dib.2020.106597)
Supplement: Supplementary file 1 [file mmc1.zip › u01/genuine/Sensor Data/u01_s2_g03_AngVel.csv]

timestamp	x	y	z
8671660	0.039297	0.152984	0.189127
8671760	-0.077024	-0.015822	0.113255
8671859	-0.056571	-0.041891	0.049173
8671959	-0.029047	-0.021465	0.003626
8672059	-0.330909	-0.489743	-0.157309
8672159	-0.909317	-0.726886	-0.148936
8672259	0.310251	-0.092252	0.140234
8672359	-0.325567	-0.246391	-0.132945
8672459	-0.064751	-0.020235	-0.172068
8672560	-0.005269	0.084304	-0.200398
8672660	-0.021663	0.053271	-0.025768
8672760	0.085083	0.188140	0.026761
8672860	0.209569	0.309965	0.059686
8672960	0.245397	0.383471	0.079230
8673060	0.317391	0.085615	0.063377
8673160	-0.343078	-0.381292	-0.094327
8673260	-0.165187	-0.193498	-0.017741
8673360	-0.278958	-0.479120	-0.284757
8673459	0.006959	0.056379	-0.151377
8673559	0.082150	0.141121	-0.083256
8673659	-0.046960	-0.110577	-0.146779
8673810	-0.039575	0.313859	-0.164817
8673910	-0.036702	-0.156614	-0.076344
8674010	0.042800	0.091940	0.081040
8674110	-0.060052	-0.026955	0.022598
8674210	-0.082629	-0.127290	-0.032870
8674310	0.001267	0.063710	0.014336
8674410	-0.036555	-0.103783	-0.038375
8674510	0.126736	0.155903	0.106574
8674610	0.362937	-0.046717	-0.185761
8674710	0.078987	-0.233261	-0.069922
8674810	-0.231043	-0.118492	0.285625
8674910	-0.111916	-0.072432	0.002645
8675009	0.121313	-0.049964	-0.282823
8675109	0.108317	-0.083825	0.046035
8675209	0.056441	0.043733	0.020255
8675309	0.101141	0.013043	-0.101910
8675409	0.003708	-0.008465	0.186615
8675509	0.055766	0.120237	-0.107448
8675609	-0.043954	-0.059750	0.113120
8675709	0.002504	-0.032716	-0.046691
8675809	0.137910	0.083873	-0.173011
8675909	-0.004926	-0.063113	0.039237
8676009	-0.079074	-0.076728	-0.028835
8676109	-0.169635	-0.079509	0.115025
8676209	0.024213	0.021117	0.110262
8676309	0.076025	-0.008104	-0.064271
8676409	-0.017586	-0.041728	-0.217132
8676509	-0.036083	0.049994	0.101625
8676609	-0.029984	-0.083379	-0.055041
8676708	0.022251	0.182333	0.213262
8676808	0.026563	0.062089	0.046150
8676908	0.076818	-0.017097	-0.050302
8677008	0.019300	-0.030575	-0.007974
8677108	0.022682	-0.008867	-0.020103
8677208	-0.053318	-0.034857	-0.057527
8677308	-0.043012	0.031458	0.031800
8677408	0.021242	-0.018992	-0.042268
8677508	-0.009398	0.001111	-0.040409
8677608	-0.045766	0.047670	0.057259
8677708	-0.030148	0.066873	-0.025628
8677808	0.054682	0.014557	-0.057074
8677908	-0.021520	-0.034910	-0.055559
8678008	-0.061040	-0.042498	0.030859
8678108	0.045733	0.036849	-0.025177
8678208	-0.003746	0.049490	-0.008394
8678307	0.008243	0.010919	0.011459
8678407	0.067636	0.004970	0.019225
8678507	-0.055614	0.019092	0.039489
8678607	0.240372	0.248324	0.068725
8678707	0.167000	0.264208	0.191538
8678807	0.084016	0.105886	0.118639
8678907	0.040631	0.179050	0.212184
8679007	-0.092340	0.004958	0.320843
8679107	-0.118061	-0.030495	0.326209
8679207	-0.160250	0.168792	0.777904
8679307	-0.153888	-0.020541	0.651816
8679407	-0.001124	0.107655	0.119582
8679507	0.047025	-0.015459	-0.091422
8679607	-0.368181	-0.059277	-0.233744
8679707	-0.617577	-0.310181	-0.119450
8679806	0.020131	0.033476	-0.194695
8679906	0.100742	-0.069221	-0.212978
8680004	0.025987	-0.044554	-0.131743
8680104	0.029118	-0.020342	-0.036014
8680204	-0.028402	0.003954	0.055969
8680304	0.137289	0.125575	0.043410
8680404	0.174316	0.134628	-0.094072
8680504	0.142541	0.145298	-0.082369
8680604	0.023523	0.087835	-0.050044
8680704	0.076884	0.021351	-0.013760
8680804	-0.417645	-0.516608	-0.080089
8680904	-0.098872	-0.263754	0.134351
8681004	-0.119356	-0.172513	0.036979
8681104	-0.021333	-0.005313	0.010658
8681204	0.001572	-0.019483	-0.052856
8681304	0.027425	0.043558	-0.023317
8681466	0.245066	0.029959	-0.056726
