# Supplementary material for: iSignDB: A database for smartphone signature biometrics
Source: Data Brief. 2020 Nov 28;33:106597. doi: 10.1016/j.dib.2020.106597 (PMC7725742; doi:10.1016/j.dib.2020.106597)
Supplement: Supplementary file 1 [file mmc1.zip › u01/genuine/Sensor Data/u01_s2_g03_MagField.csv]

timestamp	x	y	z
8671664	-17.498615	-28.817987	-29.972900
8671764	-18.011055	-28.640139	-30.205841
8671864	-18.345306	-28.310091	-30.372070
8671964	-18.798420	-27.880724	-30.349121
8672064	-18.995522	-27.771433	-30.584930
8672164	-18.187725	-28.668306	-30.232117
8672264	-19.447460	-27.897604	-30.357147
8672364	-18.126389	-28.873617	-29.750122
8672464	-18.055370	-28.879702	-30.118469
8672564	-17.658813	-28.999743	-29.774323
8672664	-17.086971	-29.205633	-29.934814
8672764	-16.710007	-29.131021	-30.082855
8672864	-16.225201	-29.599852	-30.171844
8672964	-15.807083	-29.795073	-30.095062
8673064	-15.083542	-29.804987	-29.554871
8673163	-15.883961	-29.891096	-28.951172
8673263	-16.600121	-29.033113	-29.436218
8673363	-16.806427	-28.867029	-29.471100
8673463	-17.164330	-28.990507	-29.137756
8673563	-16.088726	-29.497164	-29.498596
8673663	-15.851334	-29.894377	-29.328796
8673763	-15.433495	-29.978949	-29.749420
8673863	-14.687450	-30.531088	-30.037720
8673963	-14.401882	-30.204103	-29.890564
8674063	-14.828537	-30.201406	-29.644714
8674163	-15.081478	-30.087172	-29.915375
8674263	-14.925442	-30.345301	-30.111511
8674363	-14.764053	-30.485697	-30.150543
8674463	-14.752258	-30.443499	-30.206573
8674563	-14.766045	-30.540640	-30.106567
8674663	-14.651272	-31.153090	-29.704834
8674762	-14.643551	-31.336153	-29.284882
8674862	-15.727703	-30.624971	-29.369446
8674962	-15.607502	-30.299467	-29.701141
8675062	-15.224087	-31.163637	-29.237305
8675162	-15.376614	-31.615347	-28.746857
8675262	-15.487366	-31.279676	-28.833038
8675362	-15.251308	-31.833292	-28.495514
8675462	-15.700069	-31.546076	-28.306458
8675562	-15.436752	-31.559622	-28.331116
8675662	-15.633945	-31.539373	-28.261841
8675762	-16.133091	-31.685095	-28.182770
8675862	-15.448887	-32.414925	-27.871887
8675962	-15.784477	-32.281876	-27.936920
8676062	-15.736183	-32.009422	-27.800781
8676162	-15.907555	-31.571253	-27.931305
8676262	-16.593666	-31.231710	-28.335175
8676361	-16.441860	-31.697020	-27.973877
8676461	-16.038761	-32.053772	-27.937042
8676561	-15.896229	-32.019775	-28.070679
8676661	-15.747307	-32.078850	-28.050079
8676761	-16.072956	-31.982988	-28.104401
8676861	-15.849968	-31.696882	-28.463745
8676961	-15.789394	-32.055367	-28.143402
8677061	-15.596680	-32.166534	-27.821564
8677161	-15.743332	-32.018372	-27.780823
8677261	-15.737350	-32.084373	-27.848297
8677361	-15.555004	-31.892923	-28.032745
8677461	-15.645317	-32.462555	-28.130707
8677561	-15.155529	-32.325752	-27.933197
8677661	-15.375912	-32.256607	-28.032776
8677761	-15.223778	-32.180573	-28.066833
8677861	-15.036358	-32.280823	-28.219116
8677960	-14.786270	-32.453445	-27.922821
8678060	-14.693943	-32.607658	-27.942810
8678160	-14.555805	-32.733597	-27.994263
8678260	-14.605255	-32.694138	-27.953979
8678360	-14.558483	-32.846893	-27.913635
8678460	-14.681625	-32.607895	-27.857391
8678560	-14.603901	-32.450966	-28.010315
8678660	-14.272114	-32.904793	-27.839661
8678760	-14.171047	-33.013512	-27.374176
8678860	-14.178875	-32.982101	-27.624664
8678960	-14.469612	-32.882019	-27.837036
8679060	-15.473770	-32.275055	-27.989929
8679160	-17.007580	-31.316008	-28.294464
8679260	-18.399212	-29.458502	-29.106506
8679360	-20.488113	-28.128157	-29.490997
8679460	-20.865946	-27.614229	-29.361755
8679559	-20.273663	-27.894861	-29.684998
8679659	-19.923481	-28.287985	-29.887665
8679759	-19.988422	-27.418875	-29.957977
8679859	-19.699760	-27.718081	-29.837769
8679959	-19.299129	-28.375463	-29.402557
8680059	-19.525398	-28.221769	-28.698364
8680159	-19.377167	-28.992830	-28.732422
8680259	-19.258526	-29.010023	-28.892365
8680359	-18.907284	-29.286253	-28.830475
8680459	-18.085583	-30.004507	-28.521362
8680559	-17.675228	-30.111742	-28.375793
8680659	-17.223480	-29.963594	-28.229584
8680759	-17.130478	-30.329161	-28.682465
8680859	-17.841530	-28.945250	-28.555389
8680959	-18.851219	-28.809786	-28.608429
8681059	-19.238178	-29.135008	-28.886078
8681158	-19.294792	-28.900763	-28.968597
8681258	-19.115353	-29.283609	-28.885529
8681358	-19.114338	-29.003569	-28.873779
8681458	-18.791553	-29.277830	-28.955536
