# Supplementary material for: iSignDB: A database for smartphone signature biometrics
Source: Data Brief. 2020 Nov 28;33:106597. doi: 10.1016/j.dib.2020.106597 (PMC7725742; doi:10.1016/j.dib.2020.106597)
Supplement: Supplementary file 1 [file mmc1.zip › u01/genuine/Sensor Data/u01_s2_g03_Orient.csv]

timestamp	x	y	z
8671664	137.044766	-9.182845	5.170416
8671764	136.444747	-8.563436	4.520405
8671864	136.109918	-8.003799	4.050197
8671964	136.026853	-7.890962	3.837332
8672064	136.387051	-7.153515	2.935840
8672164	136.076306	-7.911429	4.307607
8672264	136.487714	-7.209265	2.268567
8672364	136.012229	-9.859127	4.810692
8672464	136.471629	-9.232498	5.004722
8672564	137.905114	-9.210481	5.371067
8672664	138.523281	-9.267928	5.809111
8672764	138.448195	-9.324223	6.334584
8672864	138.357820	-9.974135	7.270315
8672964	138.315663	-11.080229	8.678774
8673064	138.307243	-12.461430	9.778180
8673164	138.551405	-12.043921	8.946411
8673263	138.665668	-10.516032	7.254957
8673363	139.633179	-9.620590	5.994387
8673463	141.014454	-8.767152	4.389807
8673563	141.731656	-9.275380	5.597683
8673663	142.559347	-9.142077	5.695805
8673763	143.279666	-8.862627	5.739346
8673863	143.770546	-8.895427	7.383958
8673963	143.854950	-8.852559	6.841504
8674063	143.340719	-9.078384	6.989333
8674163	143.101846	-8.844648	6.705386
8674263	143.139874	-8.687253	6.375604
8674363	143.138647	-8.815804	6.980002
8674463	143.300558	-8.840839	6.703783
8674563	143.033681	-8.854444	6.566063
8674663	144.301848	-9.900117	6.330479
8674763	144.405846	-10.328196	5.796934
8674862	142.670353	-9.907381	5.604327
8674962	142.534440	-9.755128	5.783835
8675062	143.760043	-10.246811	5.821748
8675162	143.705849	-10.690262	5.373184
8675262	143.816950	-10.966035	5.368756
8675362	144.274209	-11.319367	5.234224
8675462	143.460287	-11.537183	5.003607
8675562	143.898447	-11.692312	5.301244
8675662	143.221247	-11.465220	5.014096
8675762	143.292387	-11.556850	4.807390
8675862	144.239251	-12.076610	4.997995
8675962	144.143461	-11.938984	4.474569
8676062	144.255630	-11.521969	4.007980
8676162	143.596530	-11.035717	3.851995
8676262	143.046624	-11.135791	3.706454
8676361	143.483149	-11.565890	3.850356
8676461	144.371189	-11.772909	4.242863
8676561	143.902836	-11.658846	4.642900
8676661	144.082985	-11.770885	4.507150
8676761	143.256531	-11.905622	5.038212
8676861	143.135087	-11.848395	5.149564
8676961	143.418146	-12.225239	5.036657
8677061	143.434248	-12.346960	4.909875
8677161	143.513383	-12.572648	4.954711
8677261	143.812183	-12.387099	4.945432
8677361	143.746950	-12.196389	5.067035
8677461	144.076670	-12.344535	5.097133
8677561	144.316332	-12.355848	5.174354
8677661	143.992720	-12.111221	5.345804
8677761	144.125152	-12.035423	5.717306
8677861	144.449363	-12.445474	6.053762
8677961	144.658863	-12.460192	6.079907
8678060	144.494041	-12.447318	5.997868
8678160	144.643703	-12.740762	6.269666
8678260	144.739416	-12.600516	6.301403
8678360	144.848214	-12.949852	6.263278
8678460	144.517073	-12.824045	6.527799
8678560	144.404001	-12.725490	6.616956
8678660	144.239099	-13.821846	7.641207
8678760	143.390851	-14.872131	8.855136
8678860	142.673643	-15.308780	9.229968
8678960	141.464431	-15.466723	9.503801
8679060	139.443043	-15.119855	8.834994
8679160	137.172840	-14.650220	7.943003
8679260	132.657472	-14.482958	7.743573
8679360	129.049775	-13.995528	6.460735
8679460	128.792523	-13.282803	5.776738
8679560	129.374003	-14.285982	6.692314
8679659	130.140963	-13.284964	7.024153
8679759	131.174439	-10.969180	5.676359
8679859	132.746338	-10.939894	5.591823
8679959	134.005977	-11.441576	5.399201
8680059	134.811718	-11.843063	5.274753
8680159	134.995042	-12.196826	5.382525
8680259	134.734258	-12.410908	5.560203
8680359	134.645401	-13.219087	6.416510
8680459	135.278537	-14.172919	7.490571
8680559	135.991579	-14.661020	8.351312
8680659	136.280882	-14.776995	8.890403
8680759	136.190100	-14.392227	9.154321
8680859	135.990669	-12.940138	7.380354
8680959	135.217368	-12.728621	6.277642
8681059	134.920173	-12.220438	5.409967
8681159	134.847603	-12.163562	5.424054
8681258	135.165156	-12.244590	5.399742
8681358	135.400871	-12.308563	5.606327
8681458	135.504516	-12.353234	5.575358
