# Supplementary material for: iSignDB: A database for smartphone signature biometrics
Source: Data Brief. 2020 Nov 28;33:106597. doi: 10.1016/j.dib.2020.106597 (PMC7725742; doi:10.1016/j.dib.2020.106597)
Supplement: Supplementary file 1 [file mmc1.zip › u01/genuine/Sensor Data/u01_s2_g03_Pos.csv]

timestamp	lat	long	alt	speed	course	hacc
8673460	28.562940	77.280550	200.706000	0.000000	0.000000	65.000000
8673515	28.562920	77.280570	198.634000	4.921000	0.000000	31.304000
8674515	28.562920	77.280540	198.338000	4.921000	0.000000	96.000000
8675515	28.562930	77.280540	198.303000	2.860000	0.000000	48.000000
8676515	28.562910	77.280560	198.303000	2.860000	0.000000	64.000000
8677321	28.562920	77.280570	198.318000	2.198000	0.000000	64.000000
8678321	28.562910	77.280610	198.342000	1.451000	0.000000	64.000000
8679329	28.562890	77.280640	198.464000	0.962000	0.000000	64.000000
8680329	28.562880	77.280650	198.562000	0.451000	0.000000	64.000000
