# Supplementary material for: iSignDB: A database for smartphone signature biometrics
Source: Data Brief. 2020 Nov 28;33:106597. doi: 10.1016/j.dib.2020.106597 (PMC7725742; doi:10.1016/j.dib.2020.106597)
Supplement: Supplementary file 1 [file mmc1.zip › u01/genuine/Sensor Data/u01_s2_g04_Acc.csv]

timestamp	x	y	z
4945030	-1.045576	2.449806	9.277258
4945130	-0.801583	2.568209	9.421707
4945229	-0.221689	1.852697	9.497300
4945329	-0.442330	1.993854	9.495953
4945429	-1.932481	3.147654	10.059980
4945529	-0.730331	2.387834	9.887389
4945629	-0.556692	1.814078	9.632020
4945729	-0.114212	1.807342	9.783355
4945821	-0.345033	2.087858	9.607920
4945921	-0.416284	1.916315	9.601783
4946021	-0.508044	2.066153	9.443712
4946121	-0.561931	2.167493	9.536070
4946221	-0.520019	2.090553	9.415271
4946321	-0.689466	2.409839	9.321715
4946421	-0.934507	2.253115	9.489367
4946521	-0.950374	2.604284	9.089099
4946621	-0.703238	3.059039	8.902886
4946721	-0.799637	2.381697	9.247170
4946820	-0.625849	2.294878	9.306896
4946920	-0.425266	1.949546	9.586515
4947020	-0.212558	1.684447	9.891131
4947120	-0.579894	1.919458	9.599388
4947220	-0.715811	2.160457	9.065448
4947331	-0.571212	2.066752	9.056317
4947431	-0.960253	2.037713	9.663155
4947531	-1.229393	2.330354	9.554781
4947631	-0.941692	2.048790	9.431886
4947731	-0.812959	1.895658	9.370364
4947831	-0.765957	2.147135	9.619446
4947931	-1.802851	3.023862	9.155711
4948031	-0.932710	2.314637	8.891061
4948131	-0.369581	1.622775	9.706116
4948231	-0.855770	2.142345	9.778865
4948331	-1.520239	2.551744	9.345516
4948431	-0.755180	2.381847	9.338930
4948530	-1.290466	2.557581	9.097482
4948630	-0.572110	2.192491	9.574540
4948730	-0.952619	2.152075	9.660012
4948830	-1.122067	2.810256	8.959918
4948930	-0.552800	1.978436	9.659713
4949030	-0.866847	2.296375	9.628877
4949130	-1.363964	2.764451	9.184900
4949230	-0.655487	2.213597	9.082213
4949330	-0.941392	2.114353	9.989477
4949430	-0.836311	2.512974	9.256451
4949530	-1.211880	2.615062	9.396410
4949630	-0.725990	2.475402	9.052126
4949730	-0.569566	1.986968	10.026450
4949830	-1.126408	2.642904	9.426048
4949930	-1.058599	2.987188	8.774154
4950030	-0.068108	1.733395	9.571995
4950130	-0.476160	2.109264	9.736802
4950229	-1.416804	3.417393	8.245453
4950329	-0.499062	2.442621	9.196426
4950429	-1.094674	2.401456	9.814940
4950529	-1.125659	2.456093	8.806187
4950629	-0.826282	2.381697	9.786798
4950729	-1.198258	2.608775	9.350156
4950829	-1.810335	3.763025	8.759485
4950929	-1.246907	3.480412	8.796158
4951029	-0.614622	2.821333	9.125324
4951129	-0.053139	1.614992	9.607471
4951229	-0.823887	2.658472	9.456884
4951329	-0.661175	2.269730	9.087153
4951429	-1.078956	3.020419	9.529483
4951529	-1.016985	2.853516	9.189840
4951629	-0.341739	1.996548	9.386531
4951729	-0.583487	2.407294	9.285940
4951833	-0.884660	2.404001	9.451496
4951933	-0.962349	2.509082	9.477541
4952033	-1.035547	2.497556	9.530531
4952133	-0.685574	2.520608	9.145232
4952233	-0.870739	2.324965	9.305699
4952333	-1.107098	2.505789	9.431886
4952433	-1.331481	2.764900	9.241632
4952533	-1.703009	2.812801	9.149424
4952633	-0.977318	2.403552	9.829310
4952733	-0.809666	2.458637	9.241931
4952833	-0.789009	2.461930	9.308243
4952933	-0.780627	2.350712	9.627080
4953033	-0.848436	2.409839	9.300160
4953200	-0.759371	2.231709	9.536519
4953300	-0.676743	2.101630	9.564211
4953400	-0.941841	2.454147	9.476494
4953500	-1.007704	2.622696	8.231682
