# Supplementary material for: iSignDB: A database for smartphone signature biometrics
Source: Data Brief. 2020 Nov 28;33:106597. doi: 10.1016/j.dib.2020.106597 (PMC7725742; doi:10.1016/j.dib.2020.106597)
Supplement: Supplementary file 1 [file mmc1.zip › u01/genuine/Sensor Data/u01_s2_g04_AngVel.csv]

timestamp	x	y	z
4945069	0.072062	0.099930	0.228520
4945169	0.007493	-0.034315	0.384526
4945269	-0.001618	-0.045836	0.103127
4945369	0.673532	0.376823	-0.086726
4945469	-0.321076	-0.545291	-0.201440
4945569	-0.265177	0.016486	-0.182349
4945669	-0.117012	0.017369	-0.029418
4945769	-0.016581	-0.010649	-0.062880
4945870	-0.022455	-0.095478	-0.089589
4945970	0.020285	0.029091	0.015238
4946070	0.107173	0.162774	0.077898
4946170	0.022397	0.085284	0.049842
4946304	0.065223	0.149239	-0.015140
4946404	0.015266	0.094783	-0.039346
4946504	0.119222	0.074607	-0.034032
4946602	0.100047	0.201536	-0.026667
4946701	-0.229435	-0.163181	-0.020393
4946801	-0.245560	-0.348541	-0.157584
4946901	-0.288934	-0.388355	-0.330382
4947001	0.059206	-0.000580	-0.144478
4947101	0.215825	0.273563	-0.061088
4947201	-0.001470	0.025394	-0.047337
4947329	-0.005048	0.243820	0.048256
4947429	-0.070605	0.013536	-0.053921
4947529	-0.096829	-0.055738	0.010361
4947629	-0.056651	-0.060910	0.067421
4947729	0.071661	0.039363	-0.056679
4947829	0.251626	0.076465	-0.171659
4947929	-0.023894	-0.016389	0.098155
4948029	-0.027984	0.092616	0.312853
4948129	-0.070876	0.050473	0.033100
4948229	0.126170	-0.056574	-0.202190
4948329	0.016010	-0.043929	-0.052681
4948428	0.076165	-0.025603	-0.029932
4948528	-0.114401	-0.051140	0.019632
4948628	-0.039564	0.018826	0.016582
4948728	0.050885	-0.086415	-0.158344
4948828	-0.053612	0.006537	0.109361
4948928	-0.098488	0.030464	0.023352
4949028	0.085616	-0.013390	-0.116512
4949128	0.113665	-0.046818	-0.021898
4949228	-0.129274	0.084795	0.157525
4949328	-0.011197	-0.037281	-0.097049
4949428	0.085387	-0.030523	-0.035240
4949528	0.037020	-0.090544	-0.067166
4949628	-0.136566	0.066907	0.152393
4949728	0.040441	-0.010420	-0.067904
4949828	0.087936	-0.158756	-0.155057
4949928	-0.148826	-0.023554	0.195672
4950028	-0.084283	0.100959	0.131546
4950127	0.105960	-0.010840	-0.199411
4950227	0.083306	0.164967	0.070236
4950327	-0.065430	0.100847	0.055066
4950427	0.094641	0.053802	0.040062
4950527	0.261470	0.092522	0.112025
4950627	-0.042638	0.015785	-0.009311
4950727	0.182058	0.113107	0.063579
4950827	0.028830	0.068385	0.437766
4950927	-0.175573	0.060013	0.748130
4951027	-0.207458	0.317897	0.964891
4951127	-0.063818	-0.016670	0.031953
4951227	-0.269116	-0.340404	-0.277708
4951327	0.142358	-0.003705	-0.192118
4951427	-0.216754	-0.158623	-0.117955
4951527	0.124805	0.118911	0.078233
4951627	0.107380	0.146270	0.055264
4951727	0.065234	0.064220	-0.128203
4951828	0.157891	0.076587	-0.098771
4951928	-0.186654	-0.022329	-0.040200
4952028	-0.045069	0.000261	-0.043325
4952128	-0.005377	0.034929	0.002686
4952228	0.008926	0.081614	-0.042235
4952395	0.155540	0.034064	-0.027795
4952494	-0.202702	-0.123448	-0.105620
4952594	-0.100744	-0.165673	0.072535
4952694	-0.129083	-0.259149	-0.049814
4952794	-0.017719	0.002324	0.020912
4952894	-0.026048	0.074764	0.033584
4952994	0.030950	0.063737	0.022407
4953135	-0.092576	-0.030202	0.038941
4953235	-0.060425	-0.057826	0.014206
4953335	0.011235	-0.044630	-0.060693
4953434	0.014713	-0.051440	-0.022621
4953534	-0.223608	-0.253106	-0.049782
