# Supplementary material for: iSignDB: A database for smartphone signature biometrics
Source: Data Brief. 2020 Nov 28;33:106597. doi: 10.1016/j.dib.2020.106597 (PMC7725742; doi:10.1016/j.dib.2020.106597)
Supplement: Supplementary file 1 [file mmc1.zip › u01/genuine/Sensor Data/u01_s2_g04_MagField.csv]

timestamp	x	y	z
4945083	-18.810242	-29.829397	-28.740479
4945183	-20.050941	-29.019743	-28.700562
4945283	-20.685221	-28.648962	-28.255493
4945383	-20.596466	-29.128412	-27.910675
4945483	-20.691040	-29.519278	-27.839569
4945583	-20.962671	-29.092142	-28.045685
4945682	-20.775827	-28.918791	-28.212952
4945782	-20.545858	-29.021177	-28.452423
4945882	-20.828632	-28.481310	-27.926727
4945982	-20.473656	-29.027109	-27.855896
4946082	-20.007683	-29.492418	-27.915985
4946182	-20.064777	-29.540892	-27.992676
4946282	-19.371128	-29.597609	-28.103485
4946382	-19.450439	-29.789442	-28.065674
4946482	-19.136681	-30.017782	-27.741699
4946582	-18.753563	-30.402201	-27.897095
4946682	-18.995220	-29.711184	-27.692322
4946782	-19.409168	-29.437990	-27.742065
4946882	-19.556606	-29.398348	-28.033295
4946982	-19.745949	-29.031420	-27.861481
4947081	-19.338684	-29.576643	-28.026886
4947182	-18.896248	-29.672277	-27.717896
4947282	-18.069618	-30.446421	-28.037415
4947381	-17.751762	-30.376486	-28.345459
4947481	-17.371281	-30.278418	-28.462158
4947581	-17.473106	-29.785604	-28.037689
4947681	-17.736832	-30.180304	-28.418091
4947781	-17.392235	-30.863424	-28.390808
4947881	-16.819569	-31.410223	-28.081085
4947981	-17.159626	-31.496572	-27.810974
4948081	-17.770603	-31.005362	-28.480072
4948181	-17.501282	-30.854330	-28.871613
4948281	-17.162189	-31.252672	-28.576416
4948381	-17.239807	-31.435419	-28.126312
4948481	-16.919498	-31.673243	-27.710968
4948581	-17.250240	-31.343966	-27.867371
4948681	-17.484039	-31.319765	-28.022552
4948781	-17.016521	-31.723299	-28.025574
4948881	-17.389866	-31.977365	-27.490936
4948981	-17.213894	-31.665133	-27.829315
4949080	-17.090675	-31.624743	-27.622864
4949180	-17.090992	-32.028458	-27.199860
4949280	-17.580284	-31.653109	-27.793457
4949380	-17.242458	-31.587328	-27.617035
4949480	-16.905342	-31.736193	-27.490631
4949580	-17.171795	-32.254036	-27.404999
4949680	-17.369789	-31.982805	-27.493561
4949780	-17.478249	-32.134987	-27.291779
4949880	-17.254124	-32.377457	-27.108246
4949980	-17.856220	-32.143112	-27.132874
4950080	-18.069794	-31.553923	-27.500885
4950180	-17.688534	-32.115356	-27.400635
4950280	-17.141186	-32.545158	-27.068176
4950380	-17.425102	-31.999609	-27.436615
4950480	-17.311611	-32.025780	-27.497955
4950580	-17.316971	-32.165123	-27.303253
4950679	-17.040714	-32.019379	-27.413177
4950779	-16.910370	-32.634888	-27.090790
4950879	-17.815365	-32.194572	-26.906219
4950979	-19.721287	-31.005541	-27.225708
4951079	-21.275700	-29.095396	-28.155243
4951179	-21.552719	-28.788637	-28.521149
4951278	-21.818754	-28.933149	-28.214294
4951379	-21.379055	-29.402552	-27.903198
4951479	-21.201952	-29.339571	-27.842743
4951579	-21.215555	-28.919630	-28.330811
4951679	-21.029846	-29.095457	-28.443085
4951779	-20.562632	-29.108427	-28.158173
4951879	-20.862747	-28.751169	-27.560577
4951979	-20.060108	-29.671370	-28.287292
4952079	-19.742233	-29.802778	-28.548035
4952179	-19.974930	-29.637300	-28.438446
4952279	-19.700039	-29.546228	-28.236664
4952378	-19.050583	-30.105555	-28.103577
4952478	-18.945911	-29.965773	-27.379730
4952578	-19.167198	-29.433290	-27.722809
4952678	-19.682251	-29.467615	-27.734863
4952778	-19.958935	-29.639914	-27.642120
4952878	-20.122135	-29.765741	-27.904449
4952978	-20.089344	-29.755224	-27.971191
4953078	-20.049362	-29.810183	-28.173248
4953178	-19.984200	-29.729219	-28.494812
4953278	-20.016636	-29.744837	-28.403046
4953378	-19.891365	-29.908045	-28.446503
4953478	-19.901249	-30.007269	-27.967102
