# Supplementary material for: iSignDB: A database for smartphone signature biometrics
Source: Data Brief. 2020 Nov 28;33:106597. doi: 10.1016/j.dib.2020.106597 (PMC7725742; doi:10.1016/j.dib.2020.106597)
Supplement: Supplementary file 1 [file mmc1.zip › u01/genuine/Sensor Data/u01_s2_g04_Orient.csv]

timestamp	x	y	z
4945083	134.954188	-13.632767	5.457871
4945183	133.063249	-13.711946	4.754241
4945283	132.127519	-13.720834	3.783010
4945383	132.555943	-15.286662	4.610975
4945483	132.887608	-14.162462	3.287265
4945583	133.925190	-12.415759	2.272210
4945683	134.140756	-12.189354	2.552893
4945782	134.518301	-11.995812	2.520065
4945882	135.262242	-11.785320	2.091849
4945982	135.323693	-12.207590	2.261574
4946082	135.117704	-12.743354	2.994333
4946182	134.645918	-13.307456	3.610976
4946282	134.690733	-13.709305	4.426632
4946382	134.972725	-13.984106	5.016534
4946482	135.185122	-14.572632	5.633922
4946582	135.301343	-15.386235	6.453166
4946682	135.630650	-14.266390	5.651335
4946782	135.541925	-13.850675	5.116704
4946882	136.393727	-12.851431	3.824931
4946982	137.935817	-11.294845	2.506126
4947081	138.973540	-11.209727	2.436614
4947182	139.441446	-11.988647	3.468414
4947282	139.462641	-12.194582	4.340644
4947382	139.201378	-12.329707	5.382577
4947481	139.293781	-12.320126	5.891955
4947581	139.059219	-12.376378	6.029585
4947681	138.732594	-12.470020	5.757254
4947781	139.112712	-12.741854	5.884557
4947881	140.225331	-13.524813	5.953202
4947981	139.888758	-13.377815	5.618776
4948081	138.305700	-13.215500	5.685110
4948181	138.178257	-13.030265	5.912275
4948281	139.341488	-13.444211	5.930383
4948381	139.713590	-13.762943	5.883155
4948481	140.003987	-14.183772	5.781605
4948581	139.842519	-13.904780	5.603757
4948681	139.772548	-13.952777	5.798069
4948781	140.548887	-14.088244	5.480597
4948881	140.137186	-14.036754	5.351039
4948981	139.985152	-13.779539	5.563682
4949080	140.769901	-14.044623	5.401469
4949180	140.880821	-14.315528	4.996646
4949280	140.096134	-13.753428	5.132044
4949380	140.545993	-13.689636	5.116840
4949480	140.907394	-14.206138	5.115708
4949580	141.153373	-14.382671	4.827157
4949680	140.401665	-13.933615	4.943444
4949780	140.778267	-14.188793	5.024994
4949880	141.349605	-14.682700	4.608944
4949980	140.192272	-14.408606	4.390043
4950080	139.401604	-14.119662	4.667441
4950180	140.611036	-14.475264	4.721274
4950280	140.763400	-14.849156	5.157015
4950380	140.508865	-14.209964	5.430203
4950480	140.351050	-14.444801	5.510408
4950580	140.066110	-15.180797	5.895380
4950680	140.003110	-15.176729	6.169935
4950779	139.853242	-16.063035	6.663301
4950879	137.737726	-16.409188	6.281805
4950979	133.617534	-16.488668	5.737696
4951079	129.962971	-16.293533	5.667925
4951179	130.189066	-15.807111	5.277161
4951278	131.434893	-14.897778	4.281082
4951379	132.196033	-16.031958	4.628963
4951479	133.144930	-14.743887	4.183950
4951579	133.281773	-13.917399	3.887922
4951679	133.399286	-13.890417	4.115611
4951779	134.167551	-13.916694	4.465064
4951879	134.634947	-14.243147	4.672040
4951979	134.963865	-14.139177	5.088599
4952079	135.173289	-14.199999	5.371769
4952179	135.130320	-14.469830	5.643107
4952279	135.226330	-14.836765	6.389351
4952379	135.505949	-15.708463	7.678217
4952478	135.774266	-16.469714	7.846201
4952578	135.600942	-15.086974	7.109527
4952678	135.220973	-14.926843	5.845295
4952778	135.396359	-14.594940	4.930143
4952878	135.479035	-14.207023	4.591690
4952978	135.369840	-14.143539	4.777801
4953078	135.290883	-13.931873	4.980664
4953178	135.035921	-13.757299	4.968928
4953278	134.901571	-13.705539	4.864795
4953378	135.309311	-13.870536	4.772376
4953478	135.551489	-14.172314	4.593239
