# Supplementary material for: iSignDB: A database for smartphone signature biometrics
Source: Data Brief. 2020 Nov 28;33:106597. doi: 10.1016/j.dib.2020.106597 (PMC7725742; doi:10.1016/j.dib.2020.106597)
Supplement: Supplementary file 1 [file mmc1.zip › u01/genuine/Sensor Data/u01_s2_g05_Acc.csv]

timestamp	x	y	z
7432464	-0.709974	2.074087	9.399254
7432563	-0.509690	2.092050	9.261541
7432663	-1.582509	2.427801	9.784703
7432763	-0.947530	1.886677	9.313033
7432863	-1.009052	2.048939	9.781409
7432963	-1.424588	2.780019	9.397907
7433063	-1.352587	1.761687	10.843301
7433163	-0.771196	2.180665	9.503887
7433270	-0.603994	1.945953	9.491612
7433370	-0.654738	1.864672	9.497300
7433470	-0.986748	2.097438	9.602082
7433570	-0.621807	1.904490	9.375753
7433670	-0.942290	2.041604	9.537417
7433770	-1.451232	2.202071	9.500743
7433870	-1.464554	2.075584	9.555829
7433970	-1.457968	2.194287	9.539962
7434069	-2.786755	3.552862	6.855294
7434169	-1.577869	2.070045	9.581126
7434269	-1.060844	1.977388	9.347312
7434369	-0.796194	1.709894	9.248967
7434469	-0.619562	1.652114	9.887838
7434569	-0.872386	1.679358	9.531729
7434669	-1.142424	1.917363	9.138496
7434814	-0.847238	1.514700	9.623039
7434914	-1.243614	1.829795	9.556876
7435014	-0.963846	1.623224	9.294472
7435114	-0.866847	1.677262	9.672735
7435214	-1.261726	1.565894	9.633966
7435314	-0.855621	1.720971	9.368568
7435414	-1.327739	1.611848	9.704469
7435514	-0.836610	1.734294	8.793464
7435614	-0.801284	1.199605	9.917926
7435713	-1.955833	2.886747	9.000034
7435813	-1.402134	2.166894	9.237291
7435913	-0.334405	1.207838	10.101893
7436013	-0.924328	1.640439	9.532327
7436113	-1.345851	1.988166	9.525741
7436213	-1.442700	2.356250	9.728569
7436313	-1.059197	1.808240	9.400452
7436413	-0.973426	2.143692	9.794133
7436513	-1.329685	2.222129	9.291029
7436613	-0.511037	1.932631	9.323512
7436713	-0.991987	1.761986	9.970167
7436813	-1.463357	2.549349	9.199569
7436913	-0.545017	1.958378	9.223819
7437013	-0.940045	1.933529	10.002350
7437113	-0.957858	2.033222	9.442365
7437213	-1.103655	2.290836	9.071885
7437312	-0.609233	1.738934	9.732162
7437411	-0.787063	1.776057	9.979897
7437512	-1.612896	2.765649	9.163345
7437612	-0.603246	2.073189	9.003028
7437712	-0.601898	1.677262	10.248438
7437812	-1.540147	2.311493	9.601783
7437912	-0.674497	2.081721	9.343570
7438012	-1.245560	2.168990	9.703122
7438112	-1.173859	1.994902	10.070458
7438212	-1.135090	2.512076	9.516760
7438312	-1.078507	2.223476	9.474398
7438412	-1.318309	2.579885	9.229807
7438512	-0.834814	2.546804	9.223071
7438612	-0.584684	2.186653	9.441766
7438712	-1.197210	2.399959	9.735455
7438811	-2.202220	3.550916	8.491991
7438911	-1.437311	2.674937	9.816886
7439011	0.264949	1.221909	9.834549
7439111	-0.012574	1.395249	9.514814
7439211	-1.127306	2.738106	8.651709
7439311	-0.670007	2.523303	9.290430
7439411	-0.343087	1.544039	10.252480
7439511	-0.330812	1.869612	9.284144
7439611	-1.192121	2.173181	9.741892
7439718	-1.099314	2.339335	9.173374
7439818	-0.696202	2.022893	9.550739
7439918	-1.034050	2.248325	9.537567
7440018	-0.899330	2.215094	9.386381
7440118	-0.939297	2.133064	9.405391
7440218	-0.471969	2.861001	8.006550
7440318	-1.100212	2.356699	9.632918
7440417	-0.707728	2.089804	9.503887
7440517	-0.333956	2.074237	9.425300
7440616	-0.455952	1.893712	9.826765
7440717	-0.655188	2.006128	9.773027
7440817	-0.906066	2.229015	9.554781
7440938	-0.734223	2.085763	9.749675
