# Supplementary material for: iSignDB: A database for smartphone signature biometrics
Source: Data Brief. 2020 Nov 28;33:106597. doi: 10.1016/j.dib.2020.106597 (PMC7725742; doi:10.1016/j.dib.2020.106597)
Supplement: Supplementary file 1 [file mmc1.zip › u01/genuine/Sensor Data/u01_s2_g05_AngVel.csv]

timestamp	x	y	z
7432462	0.044013	0.132910	0.163258
7432562	0.090610	0.043329	0.056748
7432662	-0.125477	-0.186888	-0.020922
7432762	0.525753	0.655498	0.086538
7432862	0.046337	-0.225123	0.005273
7432962	0.207420	0.136229	0.087326
7433062	-0.367153	-0.655276	-0.192896
7433162	-0.220122	-0.066411	-0.173582
7433259	-0.230048	-0.160370	-0.248720
7433359	-0.019445	-0.094862	-0.176353
7433459	0.072866	0.075557	-0.020433
7433559	0.005399	0.140781	-0.000872
7433659	0.099888	0.330048	0.088252
7433812	-0.005911	0.046065	-0.004192
7433912	0.027156	0.034244	-0.059932
7434012	0.119736	0.129917	-0.068736
7434112	-0.267745	-0.146295	-0.015458
7434212	-0.058060	-0.144492	0.065974
7434312	-0.286684	-0.466999	-0.186356
7434412	0.037469	-0.030242	-0.264661
7434512	-0.042799	-0.080125	-0.221890
7434612	0.162898	0.323430	-0.100713
7434712	0.021016	0.129153	0.052767
7434812	0.049450	0.102716	-0.022583
7434912	-0.067379	-0.027155	-0.015033
7435012	-0.004435	-0.009559	0.043683
7435112	-0.031281	0.045224	0.024786
7435212	0.123524	0.054910	0.025623
7435312	-0.015497	0.042888	-0.045236
7435412	-0.070579	-0.066715	-0.034906
7435512	0.168424	0.271376	0.078852
7435612	0.303794	0.220301	0.006150
7435712	-0.039016	-0.186783	-0.063955
7435812	-0.247611	-0.196371	0.281067
7435912	-0.208237	-0.072727	0.091018
7436012	0.308635	0.044278	-0.223519
7436112	0.078446	0.043506	-0.011839
7436212	-0.017654	-0.142422	-0.005109
7436312	-0.083074	-0.011652	0.055689
7436411	-0.063868	-0.069134	-0.061050
7436511	0.017917	-0.022430	0.102282
7436611	-0.095874	-0.016157	-0.004359
7436711	0.060874	-0.035668	-0.105365
7436811	0.004037	-0.075186	0.003018
7436911	-0.158435	0.025470	0.110975
7437011	0.111433	-0.019277	-0.071317
7437111	-0.031727	-0.090975	-0.107666
7437211	0.003010	-0.000702	0.048707
7437311	-0.076423	-0.001089	0.041074
7437411	0.196852	0.018745	-0.130686
7437511	0.054377	-0.070408	0.000800
7437611	-0.181576	0.025451	0.176832
7437711	-0.059484	-0.059878	-0.062489
7437811	0.144601	-0.040052	-0.150489
7437911	0.006142	-0.097001	0.045488
7438011	-0.141785	0.016689	-0.031747
7438110	0.201159	0.039975	0.061153
7438210	0.025725	0.000156	0.078092
7438310	0.084739	0.032917	0.176321
7438410	0.149056	0.057268	0.293037
7438510	-0.069369	0.006504	0.191205
7438610	-0.024474	0.186247	0.147387
7438710	0.163343	0.111241	-0.102737
7438810	-0.085381	-0.127113	0.065867
7438910	-0.394347	-0.393060	0.834510
7439010	0.044378	0.052557	0.634930
7439110	0.104540	0.087656	-0.214982
7439210	0.457402	0.234548	-0.214265
7439310	-0.275399	-0.257845	-0.260178
7439410	0.116575	-0.038959	-0.181872
7439510	-0.048502	-0.062635	-0.226405
7439609	-0.022312	-0.071016	-0.136058
7439707	0.210032	0.166996	-0.050112
7439807	0.022629	0.052894	0.012592
7439907	0.102823	0.032648	-0.017800
7440007	0.046375	0.022516	-0.004541
7440107	0.015307	-0.003717	-0.060867
7440209	-0.542917	-0.055774	-0.058043
7440309	-0.172084	-0.185877	0.019875
7440409	-0.149538	-0.308866	-0.026329
7440509	-0.011302	-0.181799	0.094455
7440609	-0.020498	-0.020020	-0.042213
7440709	0.009818	-0.013338	-0.104735
7440809	0.058681	0.027927	-0.025236
7440935	-0.032065	-0.058872	-0.024956
