# Supplementary material for: iSignDB: A database for smartphone signature biometrics
Source: Data Brief. 2020 Nov 28;33:106597. doi: 10.1016/j.dib.2020.106597 (PMC7725742; doi:10.1016/j.dib.2020.106597)
Supplement: Supplementary file 1 [file mmc1.zip › u01/genuine/Sensor Data/u01_s2_g05_MagField.csv]

timestamp	x	y	z
7432430	-19.263874	-29.064703	-29.269287
7432530	-19.958302	-28.599726	-29.213989
7432630	-19.972389	-28.751455	-29.121552
7432730	-20.099125	-28.627134	-29.320526
7432830	-19.052238	-29.144293	-28.913635
7432930	-19.533966	-29.422262	-28.486206
7433030	-19.764854	-29.444029	-28.417633
7433129	-20.610817	-28.775686	-28.652740
7433229	-20.258686	-28.296782	-29.263641
7433329	-20.454887	-28.274061	-28.742249
7433428	-19.987274	-28.871809	-28.938965
7433529	-20.040939	-28.320723	-28.426300
7433629	-19.495319	-28.859598	-28.879883
7433729	-18.505138	-29.044664	-29.247101
7433829	-18.091991	-29.056852	-29.189484
7433929	-17.728271	-29.395445	-28.946075
7434029	-16.997543	-29.817812	-29.183868
7434129	-16.872665	-29.907152	-29.338013
7434229	-17.709766	-28.972002	-29.247101
7434329	-19.008804	-28.545309	-29.179291
7434429	-19.012520	-28.360189	-28.872803
7434529	-18.586323	-28.825388	-28.836334
7434628	-17.889492	-29.506208	-28.908569
7434728	-17.208519	-29.583658	-29.372345
7434828	-17.592155	-29.184164	-29.583984
7434928	-17.162430	-29.306936	-29.294067
7435028	-17.427578	-29.125917	-29.344849
7435128	-17.690079	-28.580198	-29.683990
7435228	-17.634167	-29.246927	-29.531830
7435328	-17.229961	-29.315115	-29.653351
7435428	-17.253010	-29.168013	-29.978119
7435528	-17.161797	-29.270441	-29.749725
7435628	-16.853569	-29.350061	-29.580811
7435728	-16.341415	-30.224600	-28.941711
7435828	-17.260933	-30.042959	-28.812622
7435928	-18.017429	-29.471823	-29.254608
7436028	-17.903450	-29.820757	-28.903778
7436128	-17.582249	-30.144751	-28.991821
7436227	-17.522751	-30.460058	-28.746246
7436327	-17.698162	-30.025576	-28.875153
7436427	-17.684071	-30.216875	-29.015381
7436527	-17.696487	-30.527594	-28.618652
7436627	-17.790359	-30.015200	-28.448151
7436727	-17.897438	-30.018583	-28.546173
7436827	-17.648327	-30.416628	-28.470490
7436927	-18.004681	-29.984102	-28.838379
7437027	-18.087440	-29.836618	-28.795166
7437127	-17.987827	-30.243181	-28.428406
7437227	-18.020485	-30.230722	-28.427368
7437327	-18.109898	-30.277250	-28.766266
7437427	-17.911713	-30.231333	-28.676788
7437527	-17.748878	-30.845697	-28.212738
7437627	-18.103546	-30.551264	-28.178162
7437727	-18.355518	-29.940756	-28.371124
7437826	-17.926292	-30.488493	-28.093811
7437926	-17.949474	-30.658945	-27.884735
7438026	-17.892738	-30.617296	-27.923340
7438126	-17.649807	-30.740358	-27.972961
7438226	-17.715080	-30.894762	-27.916901
7438326	-17.877064	-30.926439	-27.906372
7438426	-18.523708	-30.712187	-27.629944
7438526	-19.092224	-30.551947	-27.675232
7438626	-19.277061	-30.161043	-27.999786
7438726	-18.742054	-29.868021	-28.619202
7438826	-18.954960	-30.079470	-28.323883
7438926	-21.084696	-27.808020	-28.680298
7439026	-23.232361	-26.351725	-29.176514
7439126	-23.283581	-26.290037	-29.126862
7439226	-22.477993	-26.832083	-28.910950
7439326	-22.499176	-27.636835	-28.670898
7439426	-22.188431	-26.894567	-29.237366
7439525	-21.476463	-27.433783	-29.293701
7439625	-21.147598	-27.884962	-29.046173
7439725	-20.642752	-27.925455	-28.559875
7439825	-20.744469	-27.918890	-28.780457
7439925	-20.598534	-27.965067	-28.518616
7440025	-20.666847	-27.985952	-28.520966
7440125	-20.512672	-28.285055	-28.672516
7440225	-20.301411	-28.800333	-28.520081
7440325	-20.297749	-28.075918	-28.771210
7440425	-21.068094	-27.929987	-28.520660
7440525	-21.854073	-27.778555	-28.032318
7440625	-21.696045	-27.569139	-28.158173
7440725	-21.294773	-27.862391	-28.410858
7440825	-20.988888	-28.400534	-28.063782
7440925	-20.719660	-28.624136	-28.510864
