# Supplementary material for: iSignDB: A database for smartphone signature biometrics
Source: Data Brief. 2020 Nov 28;33:106597. doi: 10.1016/j.dib.2020.106597 (PMC7725742; doi:10.1016/j.dib.2020.106597)
Supplement: Supplementary file 1 [file mmc1.zip › u01/genuine/Sensor Data/u01_s2_g05_Orient.csv]

timestamp	x	y	z
7432430	133.187998	-11.936861	5.773958
7432530	132.293979	-12.098070	5.497142
7432630	132.156168	-12.395781	5.738948
7432730	132.040766	-12.275623	5.428739
7432830	132.163377	-13.875781	7.121986
7432930	131.872464	-14.366206	6.370057
7433030	131.492718	-14.438903	6.820324
7433130	131.829646	-12.824863	5.235380
7433230	132.904743	-11.475760	4.822580
7433329	134.127531	-10.817894	4.107260
7433428	134.976783	-10.881779	3.947411
7433529	135.010861	-11.242148	4.392618
7433629	134.854816	-11.718197	5.537858
7433729	134.618499	-12.636566	7.521525
7433829	134.633823	-13.057918	8.446159
7433929	134.807756	-13.350219	8.889161
7434029	135.209387	-13.681503	9.498514
7434129	135.292793	-13.070023	9.441556
7434229	135.072009	-12.097483	7.963482
7434329	135.945238	-10.393598	5.430259
7434429	137.128173	-10.218837	4.858519
7434529	138.682703	-9.646476	4.203839
7434629	139.439513	-10.121473	5.300927
7434729	139.331849	-10.235982	5.895822
7434828	139.214039	-10.058224	6.044192
7434928	139.452945	-9.774714	5.900927
7435028	139.299525	-9.623977	5.694078
7435128	139.125397	-9.602924	5.869739
7435228	139.170323	-9.950567	6.143806
7435328	139.352543	-9.987844	6.340969
7435428	139.566343	-9.678840	6.179002
7435528	139.417026	-10.143884	6.772549
7435628	139.626502	-10.445861	7.078733
7435728	140.474705	-11.744233	6.877153
7435828	139.050197	-11.506408	6.175966
7435928	137.627462	-11.004706	6.157276
7436028	138.389661	-11.730780	6.440418
7436128	138.911876	-11.900683	6.619072
7436228	139.062037	-12.067696	6.341266
7436328	138.654936	-12.085137	6.306486
7436427	138.805959	-12.105333	6.345064
7436527	138.704301	-12.338593	5.975420
7436627	138.415186	-12.186933	5.904432
7436727	138.716694	-12.052132	5.728010
7436827	139.092438	-12.569022	5.653855
7436927	138.402290	-11.926991	5.584168
7437027	138.605831	-11.896217	5.441498
7437127	139.097368	-12.339928	5.532123
7437227	139.053092	-12.514384	5.439620
7437327	138.537717	-12.048472	5.509952
7437427	139.054107	-12.532334	5.715477
7437527	139.549125	-13.105796	5.553474
7437627	138.704012	-12.502132	5.195847
7437727	138.495425	-12.076557	5.341226
7437827	139.451439	-12.765659	5.478405
7437927	139.262243	-13.176349	5.588996
7438027	139.161061	-12.924955	5.983133
7438126	138.846311	-13.516180	6.466451
7438226	138.678081	-13.925637	6.669403
7438326	137.922706	-14.168559	6.564138
7438426	136.656750	-14.797120	6.213719
7438526	135.336555	-14.947942	6.091550
7438626	134.487900	-14.786404	6.534920
7438726	134.726263	-14.840443	7.191033
7438826	134.801943	-14.926943	7.036684
7438926	130.849123	-13.025721	4.936831
7439026	126.451985	-12.840799	3.747100
7439126	126.439294	-12.878449	3.762342
7439226	128.318074	-13.012998	3.753423
7439326	129.434412	-12.786305	3.142091
7439426	130.031706	-11.309739	3.664637
7439526	130.824124	-11.920356	4.487439
7439625	131.731023	-12.007990	4.715786
7439725	132.114261	-12.690973	5.275122
7439825	131.908108	-12.795338	5.415092
7439925	132.048905	-13.001377	5.562991
7440025	132.107281	-13.152013	5.652092
7440125	132.352808	-13.320491	5.739754
7440225	132.771239	-13.251197	5.843490
7440325	132.906950	-12.549891	5.366286
7440425	132.713439	-12.231534	4.308106
7440525	132.307110	-12.245451	3.172591
7440625	132.184681	-12.170686	3.153091
7440725	132.724206	-12.221253	3.442084
7440825	133.111914	-12.568651	3.678029
7440925	133.245505	-12.620154	3.839475
