# Supplementary material for: iSignDB: A database for smartphone signature biometrics
Source: Data Brief. 2020 Nov 28;33:106597. doi: 10.1016/j.dib.2020.106597 (PMC7725742; doi:10.1016/j.dib.2020.106597)
Supplement: Supplementary file 1 [file mmc1.zip › u01/genuine/Sensor Data/u01_s2_g06_Acc.csv]

timestamp	x	y	z
2231850	-0.359103	2.402504	9.369017
2231950	-0.006886	2.118544	9.442065
2232050	-0.110171	2.308499	9.255553
2232150	-0.259411	2.340383	9.372460
2232250	-0.246238	2.408641	9.347612
2232349	-0.289498	2.342329	9.330996
2232449	-0.189955	2.290387	9.414223
2232549	-0.484093	2.552043	9.530082
2232649	-0.046553	2.493664	9.513616
2232749	-0.198338	2.284400	9.012758
2232849	0.021106	2.228266	9.364227
2232959	-0.317639	2.315834	9.636660
2233059	-0.324226	2.357747	9.449550
2233159	-0.296833	2.423760	9.464668
2233259	-0.314646	2.418521	9.366173
2233359	-0.454006	2.372417	9.667796
2233459	-0.445474	2.012265	9.957294
2233559	-0.193248	2.365681	9.752520
2233659	-0.354613	2.183060	9.628727
2233759	-0.095651	2.314188	9.174422
2233859	-0.213306	2.325414	9.435778
2233959	-0.131876	2.336940	9.330697
2234058	-0.105081	2.060465	9.335187
2234168	-0.658930	2.570604	9.550290
2234268	-0.709375	2.548001	9.291628
2234368	-0.163161	2.132915	9.614207
2234468	-0.617765	2.415228	9.517359
2234568	-0.493823	2.352957	9.485175
2234668	-0.354613	2.021995	9.467961
2234768	-0.435145	2.254312	9.834998
2234868	-1.207240	3.199746	8.837622
2234968	-0.711171	2.631677	9.256152
2235068	-0.012574	1.927542	9.926757
2235168	-0.500559	2.490970	9.405391
2235268	-0.751587	2.531087	9.447753
2235368	-0.566871	2.584226	9.456884
2235468	-0.598905	2.421514	9.394913
2235568	-0.443827	2.559677	9.492810
2235667	-0.491278	2.889142	8.818312
2235767	-0.020657	2.323019	9.470207
2235867	-0.905018	2.880011	9.379495
2235967	-0.281415	2.830763	8.809181
2236067	-0.122296	1.936224	10.358459
2236167	-0.773591	3.270998	8.737780
2236267	-0.420476	2.747986	9.119187
2236367	0.019460	2.179617	10.070309
2236467	-1.445544	3.794609	8.963211
2236567	0.217647	2.327360	9.306447
2236667	-0.125439	2.300117	9.589209
2236767	-0.753683	3.298541	9.023835
2236867	-0.157622	2.900219	8.898994
2236967	-0.726140	2.724634	9.923614
2237067	-0.441133	2.529739	8.919352
2237167	-0.529898	3.072660	9.021140
2237267	-0.124691	2.517914	9.189690
2237366	0.189207	2.374662	9.307345
2237466	-0.125888	2.483486	9.215885
2237566	-0.281265	2.327660	9.760752
2237666	-0.452509	2.514471	9.578731
2237766	-0.387095	2.743195	9.281898
2237866	-0.216001	2.656675	9.700877
2237966	-0.075293	2.110910	9.451046
2238066	-0.166304	2.513573	9.417965
2238166	-0.251028	2.481390	9.396560
2238266	-0.337847	2.375111	9.624386
2238366	-0.193398	2.549648	9.188043
2238466	-0.241897	2.452051	9.526340
2238566	-0.365390	2.607278	9.404493
2238666	-0.270338	2.622397	9.262439
2238766	-0.403561	2.549798	9.490265
2238866	-0.524360	2.805466	9.293275
2238965	-0.551304	2.774630	9.166638
2239065	-0.297282	2.442171	9.477691
2239165	-0.587528	2.583029	9.575138
2239265	-0.745450	2.755021	9.304950
2239365	-0.618963	2.598447	9.630374
2239465	-0.263153	2.485881	9.496851
2239565	-0.486937	2.568359	9.256601
2239665	-0.305215	2.855163	9.030421
2239765	0.013173	2.001488	9.544452
2239865	0.059277	2.212250	9.440868
2240036	-0.248483	2.318379	9.589658
