# Supplementary material for: iSignDB: A database for smartphone signature biometrics
Source: Data Brief. 2020 Nov 28;33:106597. doi: 10.1016/j.dib.2020.106597 (PMC7725742; doi:10.1016/j.dib.2020.106597)
Supplement: Supplementary file 1 [file mmc1.zip › u01/genuine/Sensor Data/u01_s2_g06_AngVel.csv]

timestamp	x	y	z
2231882	-0.020622	-0.008425	0.081156
2231982	-0.006184	-0.039005	-0.009726
2232082	0.024856	0.009498	-0.054826
2232181	0.006423	0.011878	-0.036188
2232281	0.031472	0.011572	0.010755
2232381	-0.003713	-0.015152	0.015448
2232481	0.146392	0.057698	0.003059
2232581	-0.089400	-0.097566	-0.012846
2232681	-0.300817	0.142176	0.127373
2232781	0.005518	0.040725	0.035669
2232881	-0.019607	0.032866	-0.061325
2232979	0.032356	0.035967	-0.044230
2233079	0.023772	0.035743	-0.042897
2233179	-0.025732	-0.027036	-0.012621
2233279	0.015083	0.010800	-0.010981
2233403	0.153832	0.106391	-0.083085
2233503	-0.078368	0.044969	0.055857
2233603	0.016100	-0.008194	-0.012298
2233703	-0.037067	-0.157172	-0.227988
2233803	0.052559	0.093722	-0.063199
2233902	0.051481	0.033290	0.023068
2234002	-0.002878	0.020056	-0.089226
2234167	0.005665	0.048267	-0.139409
2234267	0.026304	0.076595	0.087605
2234367	0.001112	0.029614	0.025192
2234467	-0.031737	-0.073166	-0.053339
2234567	-0.056788	-0.003105	0.042319
2234667	-0.085715	0.038774	-0.095612
2234766	0.440638	0.129463	-0.129463
2234867	0.110537	-0.013998	0.063477
2234967	-0.194325	0.052152	0.271868
2235067	-0.087551	0.013849	0.046720
2235167	0.177518	-0.061195	-0.187542
2235267	0.098463	-0.050957	-0.020406
2235367	-0.024651	-0.105861	-0.044502
2235467	-0.018255	0.022350	0.057290
2235566	-0.004967	-0.032328	-0.053041
2235666	-0.038324	0.084830	0.134975
2235766	0.008591	0.028206	-0.004682
2235866	0.089703	-0.111768	-0.134011
2235966	-0.101216	0.063291	0.269847
2236066	0.123251	-0.045725	-0.103561
2236166	0.098452	0.013294	-0.063479
2236266	0.003084	0.122470	0.156938
2236366	0.020127	-0.094867	-0.141612
2236466	-0.004035	-0.098651	0.062384
2236566	-0.100223	0.048002	0.193724
2236666	0.004618	-0.029769	-0.143897
2236766	0.142883	-0.024999	-0.092381
2236866	-0.140764	0.078268	0.070526
2236966	0.037342	-0.027790	-0.015149
2237066	-0.190415	-0.098656	-0.020384
2237166	-0.061190	0.099039	0.372871
2237265	0.033226	0.020519	0.328478
2237365	-0.061294	0.037128	0.107653
2237465	-0.126961	-0.010999	-0.031089
2237565	0.039877	-0.013399	-0.078051
2237665	0.060581	0.046296	-0.007845
2237765	0.027287	-0.070350	0.013116
2237865	-0.291036	-0.177379	0.019471
2237965	0.051544	0.037324	0.045241
2238065	0.007561	0.018530	-0.061672
2238164	0.062622	0.025685	-0.020401
2238264	0.004773	-0.029343	-0.002986
2238364	0.042783	0.065748	-0.022416
2238464	-0.032375	-0.014936	-0.031860
2238652	0.019315	0.034410	-0.018971
2238752	-0.054398	0.015473	-0.070155
2238853	0.026566	0.007494	-0.060306
2238953	0.011269	-0.001099	0.006142
2239053	-0.045029	0.018700	0.019318
2239153	-0.006599	-0.026384	-0.059559
2239253	0.010947	-0.067835	-0.031093
2239353	-0.249542	-0.202537	-0.057901
2239453	-0.030345	-0.114974	0.035885
2239553	-0.009641	-0.040370	-0.002086
2239653	-0.302890	-0.191912	0.059170
2239753	-0.031843	0.041039	0.170235
2239853	0.048336	0.004728	-0.018983
2240036	0.020601	-0.015936	-0.011002
