# Supplementary material for: iSignDB: A database for smartphone signature biometrics
Source: Data Brief. 2020 Nov 28;33:106597. doi: 10.1016/j.dib.2020.106597 (PMC7725742; doi:10.1016/j.dib.2020.106597)
Supplement: Supplementary file 1 [file mmc1.zip › u01/genuine/Sensor Data/u01_s2_g06_MagField.csv]

timestamp	x	y	z
2231853	-20.884628	-29.817774	-27.177490
2231953	-21.038437	-29.829657	-27.283875
2232052	-20.925713	-30.059164	-26.899109
2232152	-20.690952	-30.145567	-26.578491
2232252	-20.869366	-30.315912	-26.692413
2232352	-21.034325	-30.413092	-26.668732
2232452	-20.920511	-30.359041	-26.683594
2232552	-21.148329	-30.679678	-26.077545
2232652	-21.314749	-30.831793	-26.181030
2232752	-21.547007	-29.833845	-26.801056
2232852	-21.472717	-30.116510	-26.752808
2232952	-21.260641	-29.252340	-26.427612
2233052	-21.112658	-29.974653	-26.531464
2233152	-20.703871	-30.146513	-26.878082
2233252	-20.655266	-30.358740	-26.818329
2233352	-20.693834	-30.311243	-26.715179
2233452	-20.647192	-30.300383	-26.873810
2233552	-20.974548	-29.583860	-26.788818
2233652	-20.910910	-29.252474	-26.525513
2233751	-20.649162	-29.661009	-26.286285
2233851	-20.572033	-29.988932	-26.517212
2233951	-20.461292	-29.731382	-26.327362
2234051	-19.911728	-30.289122	-26.433350
2234151	-18.704391	-31.177446	-26.817871
2234251	-18.530937	-31.772261	-26.831696
2234351	-18.683979	-31.344793	-26.814423
2234451	-18.248199	-31.438532	-26.830292
2234551	-18.452213	-31.931704	-26.894928
2234651	-18.188690	-31.815928	-26.920624
2234751	-17.996506	-31.911657	-26.838654
2234851	-17.798546	-32.651886	-25.831238
2234951	-18.418064	-32.331596	-26.116455
2235051	-18.695923	-31.997305	-26.567108
2235151	-18.702400	-31.686644	-26.745697
2235251	-18.423389	-32.043480	-26.471527
2235350	-18.628502	-32.420189	-26.328156
2235450	-18.675743	-32.331711	-26.295166
2235550	-18.580696	-32.292679	-26.243256
2235650	-18.535519	-32.359161	-26.010895
2235750	-18.762257	-32.182205	-26.209259
2235850	-18.663780	-32.498611	-25.941650
2235950	-18.465302	-32.783287	-25.866760
2236050	-19.049953	-32.329254	-26.117096
2236150	-18.759518	-32.662476	-25.693146
2236250	-18.560192	-32.743027	-25.457153
2236350	-18.934982	-32.522720	-25.376862
2236450	-18.722027	-33.158623	-25.263855
2236550	-19.128796	-32.868240	-25.338013
2236650	-19.187397	-32.663055	-25.680389
2236750	-18.640430	-33.101570	-25.538635
2236850	-18.898731	-33.123955	-25.125092
2236950	-18.516560	-32.958313	-25.480743
2237049	-18.573734	-33.376526	-25.283478
2237149	-19.068161	-32.814301	-25.591492
2237249	-20.293278	-32.041443	-25.748840
2237349	-21.122040	-31.392344	-25.983826
2237449	-21.036221	-31.243647	-26.003174
2237549	-20.822403	-31.030088	-26.606934
2237649	-20.632578	-31.417273	-26.337128
2237749	-20.217499	-31.898996	-26.137482
2237849	-20.615263	-31.474138	-26.234192
2237949	-21.119986	-30.658251	-26.920227
2238049	-20.941586	-30.685690	-26.799713
2238149	-20.824017	-30.620207	-26.705872
2238249	-21.106428	-30.443834	-26.283630
2238349	-20.658260	-31.010607	-26.093475
2238449	-20.667881	-30.736464	-26.356049
2238549	-20.314651	-31.124472	-26.524994
2238649	-20.524696	-31.257498	-26.267761
2238748	-20.023071	-31.068876	-26.182861
2238848	-20.229279	-31.072340	-26.029907
2238948	-19.865677	-31.693052	-26.303253
2239048	-19.797222	-31.319590	-26.244049
2239148	-19.986988	-31.512831	-26.239319
2239248	-19.485306	-31.610678	-26.559814
2239348	-19.778679	-31.511068	-26.584778
2239448	-20.309429	-30.582933	-26.136871
2239548	-20.242828	-31.142393	-26.324768
2239648	-20.721878	-30.587709	-26.331970
2239748	-21.443914	-29.665625	-26.350922
2239848	-21.316727	-30.068308	-26.562073
2239948	-21.283716	-29.907488	-26.540955
2240048	-20.859032	-30.468046	-26.673462
