# Supplementary material for: iSignDB: A database for smartphone signature biometrics
Source: Data Brief. 2020 Nov 28;33:106597. doi: 10.1016/j.dib.2020.106597 (PMC7725742; doi:10.1016/j.dib.2020.106597)
Supplement: Supplementary file 1 [file mmc1.zip › u01/genuine/Sensor Data/u01_s2_g06_Orient.csv]

timestamp	x	y	z
2231853	135.067704	-13.676731	1.446944
2231953	134.559297	-13.802595	1.267253
2232053	134.744715	-13.928592	1.216595
2232152	134.986661	-14.070570	1.405346
2232252	135.223322	-13.977208	1.351442
2232352	135.237204	-13.888887	1.166643
2232452	135.130832	-14.046063	1.215168
2232552	134.974896	-15.095166	0.955998
2232652	135.040965	-14.869882	0.614408
2232752	134.786283	-13.717741	0.632991
2232852	134.731025	-13.765069	0.842010
2232952	135.105349	-13.744726	1.110480
2233052	135.387095	-13.944146	1.419499
2233152	135.573646	-14.140731	1.741090
2233252	135.623823	-14.269845	1.873238
2233352	135.641732	-14.511583	2.078389
2233452	135.594549	-14.294758	2.100916
2233552	135.548648	-13.922476	1.939366
2233652	135.739861	-13.885331	1.632942
2233751	137.005141	-13.361468	0.841256
2233851	137.651838	-13.117676	0.892580
2233951	137.666856	-13.393974	1.058201
2234051	138.250988	-13.490276	1.488465
2234151	139.812924	-13.737286	2.382220
2234251	140.192271	-13.660271	2.537426
2234351	139.747951	-13.803743	2.790404
2234451	139.880221	-13.847832	2.758286
2234551	139.968226	-13.854901	2.587698
2234651	139.782798	-14.132968	2.952938
2234751	140.440010	-14.365489	3.266591
2234851	141.186267	-15.495982	3.219737
2234951	140.260150	-15.309573	3.026611
2235051	138.844228	-14.810787	3.248220
2235151	139.057730	-14.876143	3.188267
2235251	139.768366	-15.125226	3.135381
2235351	139.938453	-15.381604	2.856891
2235450	139.842840	-15.171568	2.701223
2235550	139.818192	-15.348680	2.865246
2235650	139.947109	-15.346929	2.491750
2235750	139.510160	-15.285838	2.544906
2235850	140.023102	-15.632812	2.395815
2235950	139.980616	-15.649897	2.053801
2236050	139.220777	-15.289764	2.180195
2236150	139.989369	-16.111884	2.123468
2236250	140.081051	-16.184806	1.946888
2236350	139.677505	-16.236854	2.193670
2236450	140.487113	-16.472502	1.855597
2236550	139.502278	-16.445807	1.805173
2236650	139.017291	-16.202516	2.027244
2236750	139.959663	-16.534255	2.147213
2236850	139.949111	-17.107748	2.258739
2236950	139.761257	-16.635247	2.623864
2237050	139.518058	-17.264116	2.798933
2237149	138.925702	-16.147853	2.026065
2237249	136.685888	-15.896641	1.465050
2237349	135.262904	-15.723165	1.075182
2237449	135.120621	-15.387865	1.057630
2237549	135.457824	-14.848240	1.102020
2237649	135.636671	-15.445431	1.571413
2237749	135.453590	-16.591102	2.508369
2237849	135.517854	-15.606707	1.602092
2237949	135.080598	-14.269090	1.227513
2238049	135.158849	-14.472374	1.214500
2238149	135.420336	-14.572101	1.372925
2238249	135.487213	-14.696400	1.373932
2238349	135.628516	-14.997796	1.417760
2238449	135.708811	-15.082439	1.567172
2238549	135.883682	-15.254342	1.745398
2238649	135.890737	-15.669309	2.118695
2238748	136.136031	-15.591114	2.558745
2238848	136.618097	-15.610974	2.696573
2238948	136.826602	-15.823081	2.674209
2239048	136.707287	-15.616606	2.672928
2239148	136.864059	-15.537078	2.684201
2239248	137.182813	-15.718140	2.744327
2239348	137.149893	-15.289077	2.595200
2239448	136.993782	-14.921382	2.277763
2239548	136.852352	-14.946796	1.953622
2239648	136.671282	-14.525027	1.376452
2239748	135.633355	-13.986127	1.088065
2239848	135.190985	-14.147396	1.124222
2239948	135.409645	-14.107220	1.145182
2240048	135.487864	-14.169502	1.168771
