# Supplementary material for: iSignDB: A database for smartphone signature biometrics
Source: Data Brief. 2020 Nov 28;33:106597. doi: 10.1016/j.dib.2020.106597 (PMC7725742; doi:10.1016/j.dib.2020.106597)
Supplement: Supplementary file 1 [file mmc1.zip › u01/genuine/Sensor Data/u01_s2_g06_Pos.csv]

timestamp	lat	long	alt	speed	course	hacc
2233298	28.562870	77.280570	200.021000	0.000000	0.000000	65.000000
2234046	28.562690	77.280870	198.667000	5.401000	0.000000	128.000000
2235046	28.562700	77.280870	199.240000	5.401000	0.000000	128.000000
2235823	28.562670	77.280920	199.239000	4.876000	0.000000	128.000000
2236823	28.562670	77.280950	199.312000	4.555000	0.000000	64.000000
2237859	28.562650	77.281010	199.357000	3.874000	0.000000	64.000000
2238859	28.562620	77.281080	199.473000	2.253000	0.000000	64.000000
