# Supplementary material for: iSignDB: A database for smartphone signature biometrics
Source: Data Brief. 2020 Nov 28;33:106597. doi: 10.1016/j.dib.2020.106597 (PMC7725742; doi:10.1016/j.dib.2020.106597)
Supplement: Supplementary file 1 [file mmc1.zip › u01/genuine/Sensor Data/u01_s2_g07_Acc.csv]

timestamp	x	y	z
4442552	-0.553549	2.534829	9.352252
4442652	-0.282313	2.564767	9.540860
4442752	-0.532293	3.086282	10.388248
4442852	-0.307760	2.379153	9.637708
4442952	-0.904120	3.269202	8.923992
4443052	-0.493524	3.075654	9.475146
4443152	-0.629591	2.503394	9.891730
4443252	-0.443079	2.601291	9.491462
4443352	-0.252675	2.465224	9.326356
4443452	-1.028062	3.345094	9.750723
4443550	-0.414937	2.982398	9.721983
4443651	-0.333506	2.887196	8.711135
4443751	-0.277972	2.693050	8.983868
4443851	-0.418530	2.637216	9.886790
4443955	-0.437091	2.580334	9.581276
4444055	-0.618813	2.715653	9.238039
4444155	-0.425565	2.759062	9.305549
4444255	-0.472717	2.683320	9.367820
4444355	-0.605341	2.677782	9.529633
4444455	-0.847687	2.803670	9.489367
4444555	-0.412841	2.763853	9.413624
4444655	-0.467777	2.579586	9.151519
4444755	0.054636	2.082919	9.103769
4444855	-0.740360	1.999542	10.711276
4444955	-0.865949	2.122137	10.010134
4445055	-0.625399	2.214645	9.719588
4445155	-0.569715	2.110162	9.654922
4445254	-0.640069	2.307901	9.643546
4445354	-0.744103	2.378554	9.557176
4445454	-0.507145	2.196981	9.026978
4445554	-0.281864	2.066902	9.558673
4445654	-1.120270	3.022814	9.071735
4445754	-0.821791	2.702929	8.867111
4445854	-0.162113	1.941163	9.839189
4445954	-0.569117	2.340683	9.605376
4446054	-0.899180	2.643952	9.382040
4446154	-0.767604	2.782863	9.230854
4446254	-0.761317	2.499502	9.896071
4446354	-0.896486	2.730921	9.576037
4446454	-0.554896	2.782414	8.860225
4446553	-0.355960	2.571503	9.516460
4446654	-0.913401	3.172952	8.813672
4446754	-0.172441	2.172732	9.775572
4446853	-0.555195	2.729274	9.548344
4446953	-0.623603	3.071313	8.620723
4447053	0.042063	2.266437	9.841584
4447153	-1.385519	3.547174	9.265882
4447253	-0.539628	3.121908	8.914263
4447353	0.175585	2.031575	9.858649
4447453	-1.066382	3.138823	9.497749
4447553	-0.475262	2.719096	9.603130
4447653	-0.851280	2.809059	9.629475
4447753	-0.723146	2.990481	9.180858
4447853	-0.464035	2.558330	9.783206
4447953	-0.835562	3.096161	9.130713
4448053	-0.684227	2.901716	9.379645
4448153	-1.248703	3.745661	8.961115
4448253	-1.174158	3.438799	9.326954
4448353	0.192500	1.732497	9.562714
4448453	-0.056133	2.143243	9.539063
4448553	-1.322051	3.543880	9.193282
4448652	-0.535437	2.919080	9.498647
4448752	-0.721500	2.630330	9.360335
4448852	-0.157473	2.240541	9.427994
4448952	-0.668809	2.766397	9.514065
4449054	-0.816702	2.784659	9.474697
4449154	-0.545615	2.839146	8.892258
4449254	-0.598156	2.700385	9.600286
4449354	-0.667612	2.805915	9.367820
4449454	-0.802930	2.952011	9.141340
4449554	-1.003214	3.075804	9.453591
4449654	-1.070274	2.965633	9.727821
4449754	-0.530796	2.849474	9.558972
4449854	-0.521965	2.703528	9.087453
4449954	-0.416284	2.971920	8.834479
4450054	-0.290246	2.618056	9.148376
4450154	-0.515378	2.510130	9.604178
4450320	-0.467628	2.525548	9.658066
4450420	-0.394879	2.913541	8.624615
