# Supplementary material for: iSignDB: A database for smartphone signature biometrics
Source: Data Brief. 2020 Nov 28;33:106597. doi: 10.1016/j.dib.2020.106597 (PMC7725742; doi:10.1016/j.dib.2020.106597)
Supplement: Supplementary file 1 [file mmc1.zip › u01/genuine/Sensor Data/u01_s2_g07_AngVel.csv]

timestamp	x	y	z
4442550	0.078495	0.124562	0.131769
4442650	0.038406	-0.001905	0.089032
4442749	-0.102338	-0.212599	0.091880
4442849	0.019670	-0.029978	-0.086117
4442949	0.211450	0.021687	0.003144
4443049	-0.284638	-0.035245	-0.002146
4443149	-0.101545	-0.111105	0.046208
4443249	0.035269	0.016994	0.062485
4443349	-0.014093	-0.025266	0.023306
4443449	-0.045638	-0.211822	0.004832
4443549	0.090178	-0.286678	0.041775
4443649	-0.356467	0.165516	-0.006567
4443749	-0.168946	0.057063	-0.084048
4443849	-0.033669	0.044679	-0.052324
4443949	0.145150	-0.023316	-0.045562
4444049	-0.021005	0.019995	-0.018121
4444149	-0.030524	0.032911	0.022687
4444249	0.032887	0.068170	0.030718
4444349	0.137247	0.143002	0.002095
4444446	-0.375046	-0.292598	-0.122133
4444546	-0.131053	-0.040185	0.047920
4444646	-0.216106	-0.115500	-0.091315
4444746	-0.741904	-0.816655	-0.761342
4444846	0.248766	0.143452	-0.051789
4444946	0.240709	0.115007	0.033278
4445046	0.066441	0.074514	0.064861
4445151	0.001284	0.030887	0.059947
4445251	0.019642	0.107841	0.075782
4445351	0.116768	0.040623	0.086662
4445451	0.016014	0.065456	0.054064
4445551	0.167858	0.076602	-0.117903
4445651	0.058680	-0.215306	-0.152833
4445751	-0.240498	-0.009154	0.181279
4445851	-0.126024	0.033871	0.108467
4445951	0.210609	-0.039775	-0.170603
4446051	0.012093	-0.080839	-0.056765
4446150	-0.054616	-0.210630	-0.116249
4446250	-0.061284	-0.045323	0.006804
4446350	-0.029898	-0.148131	-0.080561
4446450	-0.187634	-0.055411	0.033782
4446550	0.110698	0.014946	-0.056440
4446650	0.011917	-0.084965	0.014059
4446750	-0.145636	-0.015166	0.092723
4446850	0.175080	-0.081221	-0.114274
4446950	-0.074187	0.111420	0.101738
4447050	-0.012040	-0.020114	0.025415
4447150	0.128944	-0.029683	-0.050063
4447250	-0.146359	0.042121	0.262692
4447350	0.029905	0.015406	-0.059481
4447450	0.233067	0.043035	-0.155203
4447550	-0.008480	0.006597	0.056280
4447650	0.038378	0.049708	-0.009933
4447749	0.301143	0.231098	0.170976
4447849	0.279958	0.084552	-0.043274
4447949	0.058999	0.246484	0.191107
4448049	0.058480	0.171393	0.125929
4448149	-0.000039	0.113698	0.338580
4448249	-0.237598	0.097535	0.835255
4448349	-0.050464	0.098299	0.356508
4448449	0.042077	0.028804	-0.160527
4448549	0.174853	-0.079188	-0.095403
4448649	-0.283438	-0.086397	-0.054524
4448749	-0.016965	0.064829	0.028210
4448849	0.046572	0.052240	-0.097615
4448949	0.018838	0.046303	-0.112935
4449047	0.020095	-0.027602	0.003703
4449147	-0.035982	0.072063	-0.007786
4449247	0.057022	0.015709	0.016664
4449347	0.194628	0.023247	0.016543
4449446	-0.009008	-0.013149	-0.075194
4449546	0.029370	0.010690	-0.011880
4449645	-0.278596	-0.302375	-0.090619
4449746	-0.147943	-0.200951	0.063597
4449846	0.004279	-0.087431	0.005403
4449946	-0.156232	-0.133920	-0.038860
4450046	-0.043150	0.098571	0.093513
4450146	0.059239	0.043259	0.024070
4450318	-0.013636	-0.024025	-0.000624
4450418	0.153824	0.123065	0.037653
