# Supplementary material for: iSignDB: A database for smartphone signature biometrics
Source: Data Brief. 2020 Nov 28;33:106597. doi: 10.1016/j.dib.2020.106597 (PMC7725742; doi:10.1016/j.dib.2020.106597)
Supplement: Supplementary file 1 [file mmc1.zip › u01/genuine/Sensor Data/u01_s2_g07_MagField.csv]

timestamp	x	y	z
4442616	-20.238705	-30.873877	-26.717865
4442716	-20.374439	-31.256441	-26.837219
4442816	-20.495499	-30.999212	-26.870789
4442916	-20.210617	-31.246195	-26.614105
4443016	-20.022335	-31.596922	-26.281250
4443116	-19.952358	-30.969950	-26.677246
4443216	-20.241241	-31.092112	-26.592041
4443316	-20.483002	-31.379755	-26.514069
4443416	-20.300472	-31.300787	-26.426147
4443516	-20.294884	-31.561373	-26.152924
4443616	-21.172623	-31.825666	-25.526123
4443716	-20.825932	-31.383638	-26.186462
4443815	-20.580673	-31.131449	-26.478210
4443915	-20.633060	-30.883863	-26.552246
4444015	-20.184593	-31.226164	-26.192383
4444115	-19.875416	-31.252886	-26.148102
4444215	-20.022221	-31.443941	-26.731628
4444315	-19.814678	-31.535997	-26.421570
4444415	-19.751522	-31.586267	-26.234009
4444515	-19.810074	-31.377768	-26.434296
4444615	-20.016880	-31.125235	-26.354248
4444715	-19.845989	-30.779356	-26.638855
4444815	-19.211456	-30.536856	-27.233032
4444915	-18.562386	-30.713430	-27.113373
4445015	-18.137489	-31.293661	-27.006317
4445115	-17.937622	-31.796125	-27.112366
4445215	-18.095036	-31.643290	-27.434021
4445315	-17.885330	-31.946363	-27.380951
4445415	-17.975250	-31.940737	-27.004883
4445514	-17.902740	-31.774321	-26.911316
4445614	-17.354004	-32.406525	-26.648651
4445714	-17.464535	-32.376427	-26.611145
4445814	-18.010757	-32.065376	-26.820038
4445914	-18.157398	-31.601553	-26.728302
4446014	-17.511658	-32.629089	-26.676392
4446114	-17.659447	-33.112061	-26.377686
4446214	-17.257103	-33.270340	-26.013885
4446314	-17.322712	-33.118187	-26.246613
4446414	-17.543644	-32.898293	-26.003601
4446514	-17.670891	-32.555649	-26.237915
4446614	-17.373657	-32.980576	-26.072235
4446714	-17.585541	-32.812157	-25.967255
4446814	-17.755932	-33.344505	-26.328979
4446914	-17.697147	-33.343491	-25.693878
4447014	-17.765865	-33.340637	-25.983276
4447114	-18.075203	-33.099617	-26.020691
4447213	-17.936665	-33.436928	-25.346527
4447313	-18.412926	-32.933563	-25.810852
4447413	-18.226990	-33.251007	-25.774109
4447513	-17.789700	-33.732513	-25.292755
4447613	-17.893135	-33.737885	-25.547424
4447713	-17.630630	-33.389450	-25.502533
4447813	-17.887688	-33.808846	-25.347290
4447913	-17.576790	-33.854431	-25.129700
4448013	-17.979301	-33.407310	-25.536255
4448113	-18.135094	-33.443977	-25.468597
4448213	-18.920963	-32.680740	-25.720612
4448313	-21.198479	-30.919809	-26.453033
4448413	-21.783955	-30.075399	-26.762482
4448513	-21.276487	-30.613272	-26.746246
4448613	-21.031147	-31.215517	-26.358490
4448713	-21.322063	-30.896872	-26.609467
4448813	-21.265047	-30.422609	-27.008942
4448912	-20.852680	-30.428816	-27.061981
4449012	-20.823498	-30.391199	-26.525604
4449112	-20.279198	-31.141870	-26.410004
4449212	-19.969055	-31.376101	-26.616516
4449312	-19.920174	-31.316484	-26.599884
4449412	-19.970673	-32.042427	-26.111908
4449512	-19.777611	-31.860033	-25.854095
4449612	-19.905441	-31.479464	-25.879333
4449712	-20.225067	-31.077864	-26.104431
4449812	-20.646290	-30.772837	-26.392914
4449912	-20.883240	-30.991194	-26.054993
4450012	-20.918316	-30.870672	-26.186005
4450112	-20.966557	-31.037954	-26.352722
4450212	-20.660761	-30.992823	-26.609711
4450312	-20.665504	-31.221968	-26.598511
4450412	-20.982563	-30.818968	-26.401123
