# Supplementary material for: iSignDB: A database for smartphone signature biometrics
Source: Data Brief. 2020 Nov 28;33:106597. doi: 10.1016/j.dib.2020.106597 (PMC7725742; doi:10.1016/j.dib.2020.106597)
Supplement: Supplementary file 1 [file mmc1.zip › u01/genuine/Sensor Data/u01_s2_g07_Orient.csv]

timestamp	x	y	z
4442616	135.619395	-15.315191	2.933652
4442716	135.121246	-15.638463	2.852382
4442816	135.102885	-15.322083	2.708554
4442916	135.627754	-15.634407	2.639611
4443016	135.763021	-16.344377	2.836128
4443116	135.849067	-15.306010	2.734819
4443216	135.538866	-15.380043	2.597895
4443316	135.152641	-15.844241	2.680402
4443416	135.022668	-16.550002	3.091280
4443516	134.417556	-17.297247	2.682119
4443616	134.282340	-17.710620	1.960005
4443716	134.859543	-16.618519	2.115510
4443816	135.443548	-15.386260	2.252988
4443915	135.815757	-15.465198	2.408708
4444015	136.252507	-15.976498	2.445855
4444115	136.227731	-16.095155	2.752055
4444215	136.050414	-16.102744	3.023845
4444315	135.832818	-16.334698	3.523261
4444415	135.968516	-17.262774	4.081367
4444515	136.026137	-16.356299	3.870379
4444615	136.205236	-15.718043	3.345083
4444715	137.770908	-14.252246	2.579440
4444815	141.517063	-11.319729	0.980538
4444915	142.015790	-12.198620	2.091351
4445015	141.907403	-13.017428	2.671604
4445115	141.565446	-13.286009	3.151746
4445215	141.350011	-13.369435	3.385874
4445315	141.197742	-13.656565	3.632221
4445415	140.918563	-14.122505	3.635002
4445515	140.889527	-14.007769	3.817665
4445614	141.545911	-14.869630	4.264728
4445714	141.876572	-15.169554	3.736208
4445814	140.641355	-14.679534	3.830363
4445914	140.252682	-14.439784	3.988897
4446014	141.136951	-15.188045	4.023361
4446114	141.503036	-15.808583	4.020579
4446214	141.721708	-15.719320	3.792819
4446314	141.682346	-15.804802	4.033634
4446414	141.737446	-15.872825	3.624126
4446514	141.534415	-15.473083	3.594895
4446614	141.926142	-15.905574	3.442942
4446714	141.535792	-15.839953	3.293693
4446814	141.267835	-15.724572	3.165012
4446914	141.624557	-16.595802	3.340633
4447014	141.154337	-16.238456	3.279472
4447114	141.293843	-16.636099	3.246427
4447214	141.515846	-16.921579	3.073839
4447313	140.175923	-16.568890	3.227273
4447413	140.762129	-16.625605	3.268117
4447513	141.615037	-17.049933	3.415869
4447613	141.417739	-16.892306	3.639972
4447713	141.430915	-17.097272	3.767695
4447813	140.802381	-18.209955	4.302521
4447913	140.874479	-18.090218	4.253490
4448013	140.180592	-17.722428	4.387046
4448113	139.709843	-17.940521	4.598191
4448213	137.429382	-17.896418	4.205010
4448313	132.916971	-16.925240	3.117473
4448413	131.362139	-16.643223	2.987103
4448513	132.158841	-16.581187	3.400939
4448613	132.682593	-17.423995	3.299403
4448713	133.519368	-15.599497	2.604041
4448813	133.736648	-15.050828	2.417462
4448913	134.299337	-15.148419	2.669347
4449012	134.959369	-15.579028	3.114583
4449112	135.250295	-16.326662	3.629850
4449212	135.353700	-16.151397	3.923337
4449312	135.310358	-16.791633	4.171053
4449412	135.373447	-17.740692	4.507893
4449512	135.749758	-17.666649	4.800357
4449612	135.813657	-17.333659	4.703574
4449712	135.569099	-16.590605	4.130892
4449812	135.077716	-16.590918	3.659808
4449912	135.157204	-16.456309	3.139163
4450012	135.285723	-15.917415	2.644171
4450112	135.045193	-15.801202	2.656728
4450212	135.057137	-15.839299	2.645094
4450312	134.972214	-15.789961	2.616098
4450412	135.030469	-15.946400	2.356524
