# Supplementary material for: iSignDB: A database for smartphone signature biometrics
Source: Data Brief. 2020 Nov 28;33:106597. doi: 10.1016/j.dib.2020.106597 (PMC7725742; doi:10.1016/j.dib.2020.106597)
Supplement: Supplementary file 1 [file mmc1.zip › u01/genuine/Sensor Data/u01_s2_g07_Pos.csv]

timestamp	lat	long	alt	speed	course	hacc
4443050	28.562960	77.280470	206.208000	0.000000	0.000000	65.000000
4447979	28.563000	77.280550	198.303000	1.628000	0.000000	64.000000
4448977	28.562990	77.280600	198.303000	1.350000	0.000000	48.000000
4449977	28.563000	77.280600	198.434000	1.350000	0.000000	64.000000
