# Supplementary material for: iSignDB: A database for smartphone signature biometrics
Source: Data Brief. 2020 Nov 28;33:106597. doi: 10.1016/j.dib.2020.106597 (PMC7725742; doi:10.1016/j.dib.2020.106597)
Supplement: Supplementary file 1 [file mmc1.zip › u01/genuine/Sensor Data/u01_s2_g08_Acc.csv]

timestamp	x	y	z
8344458	-0.344134	2.892884	9.608220
8344558	0.106129	2.777923	9.069191
8344658	-0.335452	2.691703	9.383387
8344758	-0.226180	2.767894	10.050550
8344858	-0.292641	2.719545	9.347612
8344958	-0.223635	2.829416	9.352252
8345057	-0.153132	2.726131	9.636361
8345165	-0.504152	2.732119	9.297765
8345265	-0.403261	2.971321	9.144035
8345365	-0.359852	2.708168	9.335636
8345465	-0.418530	3.097808	9.097182
8345564	-0.546813	3.010839	9.558373
8345665	-0.667462	3.181334	8.853639
8345765	-0.122146	2.876418	9.315728
8345865	-0.506996	2.918481	9.211844
8345965	-0.664019	2.975961	9.280551
8346065	-0.290097	2.761308	9.532028
8346165	-0.432750	3.344495	8.912616
8346265	-0.556692	2.870730	8.950787
8346377	-0.218096	2.487078	9.575737
8346477	-0.206421	2.600842	9.711954
8346577	-0.407453	2.703678	9.101523
8346677	-1.208736	2.914140	10.311158
8346776	-0.547711	2.632725	9.429791
8346876	-0.612077	2.623744	9.360485
8346976	-0.716111	2.606679	9.203461
8347076	-0.454904	2.149530	9.113199
8347176	-0.739911	2.335743	9.568702
8347276	-0.567320	2.262994	9.987231
8347376	-0.620460	1.945205	9.689800
8347476	-1.013542	2.598447	9.708212
8347576	-0.727337	2.189347	9.877959
8347676	-0.866548	2.149231	9.520801
8347776	-0.790506	2.380799	9.442365
8347876	-0.704585	2.333947	9.343271
8347976	-0.394430	2.365980	8.879834
8348076	-0.288899	1.897604	9.869875
8348176	-1.317261	3.400329	8.801846
8348276	-0.985401	2.934498	8.906180
8348376	0.310005	2.085314	9.423504
8348475	-0.311053	2.258204	9.752370
8348575	-1.313219	3.077001	9.156160
8348675	-0.498913	2.589615	9.566307
8348775	-0.673899	2.652334	9.006321
8348875	-0.369282	2.498754	9.909094
8348975	-0.992885	2.985991	8.886870
8349075	-0.000898	2.099983	9.626781
8349175	-0.831970	2.980003	9.462123
8349275	-0.511037	3.026257	8.531509
8349375	-0.244591	2.260599	9.982741
8349475	-1.059646	3.250640	9.267827
8349575	-0.672851	2.916236	9.107661
8349675	-0.179776	2.389930	9.924212
8349775	-1.783691	4.182153	8.890163
8349875	0.031584	2.541864	9.132659
8349975	-0.333207	2.404300	9.953701
8350075	-0.960852	3.772755	8.408315
8350174	-0.294587	2.638862	9.218280
8350274	-0.950523	3.000810	9.641750
8350374	-0.817450	3.016677	9.528286
8350474	-0.786015	2.955155	9.146580
8350574	-0.997975	3.237019	9.342073
8350674	-0.932261	3.526517	8.951535
8350774	-0.872386	3.351530	8.869655
8350874	-0.895588	3.494184	8.955128
8350974	-0.732726	3.179538	9.316327
8351074	-0.731678	3.475024	8.949589
8351174	-1.113983	3.469785	9.209449
8351274	-1.223855	3.691324	9.127868
8351374	-1.347198	3.808231	9.053773
8351474	-1.089435	3.577411	9.025182
8351574	-1.051114	3.685336	8.932225
8351674	-1.760190	4.416266	8.797805
8351774	-1.419947	3.541935	9.948911
8351873	0.321082	1.989812	10.028246
8351973	-0.150587	2.267036	9.433383
8352073	-0.723595	3.148852	9.354946
8352173	-0.427062	2.871778	9.286239
8352273	-0.694855	2.389631	9.663305
8352373	-0.277972	2.433789	9.175020
8352466	-0.606090	2.676883	9.265283
8352566	-0.568967	2.689008	9.279054
8352666	-0.785566	2.834057	9.412726
8352766	-0.807421	2.963986	9.391021
8352866	-0.882714	2.968028	9.402248
8352966	-1.067580	3.247946	8.987011
8353066	-1.091081	3.051255	9.417516
8353166	-1.052611	2.978057	9.689052
8353266	-1.273252	3.321443	9.286089
8353366	-0.575104	2.618954	10.017768
8353466	-0.813558	3.095563	9.493857
8353565	-0.383952	2.931504	8.906030
8353665	0.234413	2.274969	9.274114
8353765	-0.311502	2.611918	9.409732
8353926	-0.624202	2.929408	9.497450
8354026	-0.636177	3.208278	7.749086
