# Supplementary material for: iSignDB: A database for smartphone signature biometrics
Source: Data Brief. 2020 Nov 28;33:106597. doi: 10.1016/j.dib.2020.106597 (PMC7725742; doi:10.1016/j.dib.2020.106597)
Supplement: Supplementary file 1 [file mmc1.zip › u01/genuine/Sensor Data/u01_s2_g08_AngVel.csv]

timestamp	x	y	z
8344455	-0.068839	-0.069025	0.087641
8344555	-0.030999	-0.064192	0.057069
8344655	-0.022647	-0.017527	-0.047749
8344755	-0.039688	-0.120474	0.041280
8344855	-0.446992	-0.075158	-0.076425
8344955	-0.028406	0.005704	-0.013636
8345055	-0.027134	-0.050761	-0.069190
8345153	0.044602	0.007744	-0.036846
8345253	-0.005392	-0.006571	0.052253
8345353	-0.013045	0.015924	0.040714
8345453	0.013113	-0.031138	-0.023022
8345553	0.040165	-0.024950	0.015416
8345653	-0.332219	-0.141281	-0.076348
8345753	-0.031615	0.010060	0.035776
8345853	0.072523	-0.021453	-0.045219
8345953	0.030758	0.027604	-0.009563
8346052	-0.013091	-0.115907	-0.078172
8346152	-0.113190	-0.090386	-0.117053
8346252	-0.083610	0.146673	0.146164
8346374	0.083983	0.104241	0.120262
8346474	-0.005022	0.013608	-0.242132
8346574	-0.036288	-0.212201	-0.921558
8346674	0.058275	-0.013976	-0.297643
8346774	0.097136	0.089636	0.000993
8346874	-0.046499	0.072149	-0.039621
8346974	-0.022009	0.068823	-0.030801
8347074	-0.316170	-0.246337	-0.182170
8347174	-0.180734	0.059028	0.029089
8347274	-0.009525	0.038367	0.034054
8347374	0.020487	-0.055763	-0.052199
8347474	-0.106783	-0.095170	-0.011648
8347574	-0.063448	-0.076574	0.011810
8347674	0.052796	-0.058673	-0.094455
8347773	0.034078	-0.031541	0.036143
8347873	0.106095	0.038604	0.072322
8347973	0.187982	0.164630	0.072491
8348073	0.207415	-0.018091	-0.192065
8348173	-0.015034	-0.225777	-0.148661
8348273	-0.175992	0.013479	0.285112
8348373	-0.065836	0.083702	0.144736
8348473	0.156350	-0.030807	-0.212866
8348573	0.008721	0.062315	-0.004185
8348673	-0.061915	-0.108212	-0.053476
8348773	0.009062	0.096452	0.057472
8348873	0.074246	-0.006112	-0.052843
8348973	0.025791	-0.082557	0.041344
8349073	-0.013673	0.013329	-0.050241
8349173	0.088676	-0.102865	-0.133679
8349273	-0.108111	0.087577	0.218615
8349373	0.049874	0.015141	-0.081812
8349472	0.201194	0.031975	-0.066423
8349572	-0.075356	0.048912	0.172442
8349672	-0.005425	-0.085599	-0.181111
8349772	0.026496	-0.125573	0.030959
8349872	-0.085478	0.071540	0.286859
8349972	0.109043	-0.058918	-0.190313
8350072	0.146647	0.148287	0.079215
8350172	-0.044675	0.281313	0.109399
8350272	0.157024	0.133648	0.094473
8350372	0.192318	0.023526	-0.034776
8350472	-0.039315	0.201113	0.161988
8350572	0.238144	0.261493	0.193741
8350672	0.183449	0.133448	0.218325
8350772	-0.031646	0.059528	0.056742
8350872	-0.044168	0.036715	0.081081
8350972	0.045747	0.045910	0.018482
8351072	0.049626	0.040149	-0.009697
8351171	0.286646	0.243830	0.105433
8351271	0.252174	0.225066	0.081837
8351371	-0.016951	-0.021206	0.022842
8351471	-0.135827	-0.084711	-0.010175
8351571	-0.073933	-0.054395	-0.074313
8351671	-0.467187	-0.429040	-0.023121
8351771	-0.303573	-0.065913	0.689682
8351871	-0.124922	-0.146965	0.331866
8351971	0.019881	-0.040086	-0.236394
8352071	0.061718	-0.094252	0.061793
8352171	-0.931369	-0.192891	-0.268429
8352271	0.149304	-0.032867	-0.094094
8352371	0.028738	-0.002878	-0.056933
8352470	-0.047067	0.069960	-0.031250
8352570	0.103933	0.029682	-0.046717
8352670	0.018585	0.014038	0.011561
8352770	0.048089	0.022700	-0.006146
8352888	0.090349	0.061021	-0.003124
8352988	-0.146883	0.022691	-0.029429
8353088	-0.032361	-0.044973	0.002102
8353188	0.104234	-0.312319	-0.122085
8353288	-0.704337	-0.397116	-0.032071
8353388	-0.101822	-0.158175	0.055839
8353488	-0.171472	-0.384884	-0.017093
8353588	0.023115	0.029811	0.247589
8353688	0.052710	0.108665	0.043899
8353788	0.077257	0.055549	-0.113116
8353924	0.014309	-0.075966	-0.059764
8354024	0.333177	0.245989	-0.000118
