# Supplementary material for: iSignDB: A database for smartphone signature biometrics
Source: Data Brief. 2020 Nov 28;33:106597. doi: 10.1016/j.dib.2020.106597 (PMC7725742; doi:10.1016/j.dib.2020.106597)
Supplement: Supplementary file 1 [file mmc1.zip › u01/genuine/Sensor Data/u01_s2_g08_MagField.csv]

timestamp	x	y	z
8344400	-20.839470	-31.081171	-25.685120
8344500	-21.216272	-30.922754	-25.790466
8344600	-21.654411	-31.095636	-25.794434
8344700	-21.326157	-31.251554	-25.758362
8344800	-21.676073	-31.094278	-25.606293
8344900	-21.679342	-30.467585	-26.210754
8345000	-21.400095	-30.909426	-25.949036
8345100	-21.272047	-31.102980	-26.079254
8345200	-21.308256	-30.640238	-25.693878
8345299	-21.032419	-31.197199	-25.892151
8345399	-20.999786	-30.922976	-25.676147
8345499	-21.040983	-31.293451	-25.787811
8345599	-20.843946	-31.553343	-25.606689
8345699	-20.872404	-30.876890	-25.555573
8345799	-20.951893	-30.670401	-25.688202
8345899	-20.864082	-30.531797	-25.552460
8345999	-21.237509	-30.794287	-25.265961
8346099	-20.972818	-30.952902	-25.211212
8346199	-21.009712	-31.212309	-25.209167
8346299	-20.945162	-31.109720	-25.935455
8346399	-21.092247	-31.076391	-25.845032
8346499	-20.439911	-31.426355	-26.160217
8346599	-18.809422	-32.448074	-25.500427
8346699	-17.790092	-32.963165	-25.740753
8346799	-17.812325	-32.966713	-25.843475
8346899	-17.401466	-32.858612	-26.099823
8346998	-17.395569	-32.894310	-26.639008
8347098	-17.386303	-32.765411	-26.662048
8347198	-17.161480	-32.247528	-26.871460
8347298	-17.214935	-32.064117	-27.550903
8347398	-17.461716	-32.067940	-27.173431
8347498	-17.272366	-32.262161	-27.036774
8347598	-17.204830	-32.284622	-27.338623
8347698	-17.293381	-32.123917	-27.174713
8347798	-17.031803	-32.417030	-26.998840
8347898	-17.359383	-32.216293	-27.138092
8347998	-17.671104	-32.359917	-27.045959
8348098	-17.384632	-32.275002	-26.908936
8348198	-16.925507	-33.321045	-26.034821
8348298	-18.103577	-32.316444	-25.965393
8348398	-18.507584	-32.002182	-26.394379
8348498	-18.263134	-32.304581	-26.421906
8348598	-17.749027	-32.720016	-26.186188
8348697	-17.631824	-32.675285	-26.158386
8348797	-18.005356	-32.819489	-26.169098
8348897	-17.678692	-32.739906	-26.160004
8348997	-17.738918	-32.794624	-25.669128
8349097	-17.823742	-32.638359	-25.993805
8349197	-17.628120	-33.015739	-25.880219
8349297	-18.043095	-33.191711	-25.820557
8349397	-18.057693	-32.348984	-25.853333
8349497	-17.662457	-33.354927	-25.387878
8349597	-18.143078	-33.180885	-25.456635
8349697	-17.973446	-33.250481	-25.601654
8349797	-17.590950	-33.550430	-25.015381
8349897	-18.437790	-33.450607	-25.192169
8349997	-18.121849	-33.465164	-25.210571
8350097	-17.932259	-33.877769	-24.728210
8350197	-17.883583	-33.594223	-25.316132
8350297	-17.734875	-33.584900	-25.356201
8350396	-17.654339	-33.575356	-25.380066
8350496	-17.836884	-33.529495	-25.450836
8350596	-17.719063	-33.401726	-25.285889
8350696	-18.097736	-33.942986	-25.032867
8350796	-18.417114	-33.739815	-24.900085
8350896	-18.645969	-33.473602	-24.975586
8350996	-18.527721	-33.163025	-25.011566
8351096	-18.567055	-33.383698	-24.890411
8351196	-18.301472	-33.389069	-24.589508
8351296	-18.117290	-34.034058	-24.431396
8351396	-18.305904	-33.947601	-24.210724
8351496	-18.463558	-33.703796	-24.554718
8351596	-18.150867	-33.863777	-24.602783
8351696	-18.714436	-33.301613	-24.677612
8351796	-20.589825	-31.945238	-25.529602
8351896	-21.863647	-30.447493	-26.110504
8351996	-21.710476	-30.555292	-26.196075
8352095	-21.489901	-30.498137	-26.070679
8352195	-21.127985	-29.866457	-26.873413
8352295	-20.984627	-30.257307	-26.960419
8352395	-20.919622	-30.494265	-26.810608
8352495	-20.853983	-30.071779	-26.690765
8352595	-20.495979	-30.967897	-26.872711
8352695	-20.420303	-30.847311	-26.668701
8352795	-20.151600	-31.220377	-26.242645
8352895	-19.927811	-31.592043	-26.150543
8352995	-19.658585	-31.627924	-26.006775
8353095	-19.492424	-31.304884	-26.340515
8353195	-19.246372	-32.188927	-26.090179
8353295	-19.682934	-31.533949	-25.889679
8353395	-20.509502	-30.407324	-26.430176
8353495	-21.011929	-30.809744	-25.836151
8353595	-21.632288	-30.447062	-25.975494
8353695	-22.114626	-30.033587	-26.196442
8353795	-21.431746	-30.420938	-26.235901
8353894	-21.384632	-30.599798	-26.254242
8353994	-21.238535	-31.236422	-26.316040
