# Supplementary material for: iSignDB: A database for smartphone signature biometrics
Source: Data Brief. 2020 Nov 28;33:106597. doi: 10.1016/j.dib.2020.106597 (PMC7725742; doi:10.1016/j.dib.2020.106597)
Supplement: Supplementary file 1 [file mmc1.zip › u01/genuine/Sensor Data/u01_s2_g08_Orient.csv]

timestamp	x	y	z
8344400	136.542587	-16.972848	2.347554
8344500	135.946165	-17.086031	2.202880
8344600	135.551727	-17.092483	1.766570
8344700	135.713368	-17.565795	1.983499
8344800	135.549434	-17.285492	1.726294
8344900	135.989984	-16.002881	1.558718
8345000	136.156245	-16.222722	1.756986
8345100	136.432306	-16.485408	1.907967
8345200	136.607756	-16.833717	2.230282
8345300	136.318912	-17.150339	2.611634
8345399	136.088175	-17.311992	2.783638
8345499	136.102019	-17.558960	2.906056
8345599	136.072500	-18.313128	3.018900
8345699	135.892554	-17.637763	3.035715
8345799	135.679641	-17.442255	3.005573
8345899	136.047007	-17.654451	2.768066
8345999	136.251947	-17.593990	2.719630
8346099	136.561012	-17.856353	2.600270
8346199	137.136913	-17.692929	2.459042
8346299	136.879605	-16.683546	2.274247
8346399	136.202036	-16.844592	2.461842
8346499	137.149675	-17.118595	3.200018
8346599	141.299155	-16.881409	3.388006
8346699	143.356907	-16.041430	3.467501
8346799	143.620697	-15.847331	3.200337
8346899	143.870581	-15.518669	3.569270
8346998	143.960124	-15.306998	3.583010
8347098	144.228748	-14.542919	3.202061
8347198	144.050254	-13.728782	3.487733
8347298	143.533379	-13.517332	3.894963
8347398	143.457581	-13.786038	3.891500
8347498	143.347382	-13.940120	4.287060
8347598	143.203811	-13.706909	4.295774
8347698	143.502582	-13.866852	4.208839
8347798	143.443613	-14.067613	4.174459
8347898	143.124974	-14.310289	4.045885
8347998	142.770964	-14.622382	4.173671
8348098	143.370544	-15.110033	4.343846
8348198	144.341757	-15.800218	3.852444
8348298	142.858690	-15.434531	3.515710
8348398	141.410188	-15.422003	3.850092
8348498	142.219225	-15.498911	3.833542
8348598	142.942547	-15.725825	3.978373
8348698	143.102676	-15.719897	3.748207
8348797	142.954189	-15.797771	3.690345
8348897	143.184206	-15.848273	3.806055
8348997	143.235169	-16.007420	3.226268
8349097	142.713720	-15.897824	3.510141
8349197	143.468645	-16.281882	3.330718
8349297	142.931668	-16.251078	3.152129
8349397	142.740651	-16.031465	3.212840
8349497	143.293660	-17.086005	3.533237
8349597	142.788071	-16.944965	3.333821
8349697	143.162961	-16.939294	3.433582
8349797	143.810609	-17.416451	3.067807
8349897	142.283650	-17.338838	3.092964
8349997	142.922606	-17.386854	3.059579
8350097	143.337391	-18.106396	3.393890
8350197	142.778100	-17.805883	3.993259
8350297	142.671901	-18.091615	4.274218
8350397	142.484243	-18.679177	4.660836
8350496	141.857288	-18.293780	4.918220
8350596	141.131765	-18.947293	5.396933
8350696	140.147186	-20.146049	5.715777
8350796	139.670316	-20.107676	5.551157
8350896	139.255869	-20.012738	5.524584
8350996	138.986415	-19.934202	5.480252
8351096	139.087536	-20.176330	5.491993
8351196	138.996280	-21.055490	6.196189
8351296	138.971894	-21.994157	6.909436
8351396	138.971513	-21.978646	6.800151
8351496	138.780818	-21.771092	6.750342
8351596	139.061013	-21.696989	6.772092
8351696	139.142979	-20.379721	5.548090
8351796	135.769792	-18.951591	4.260441
8351896	132.814966	-18.214486	3.149280
8351996	133.301172	-18.467413	3.667167
8352096	133.936687	-17.646186	3.083773
8352195	135.375615	-14.897969	2.517201
8352295	135.861570	-15.255844	2.839442
8352395	135.959845	-15.681907	2.946912
8352495	136.174308	-15.764012	3.245567
8352595	136.411802	-16.279821	3.613609
8352695	136.520668	-16.718774	4.073162
8352795	136.618920	-17.406150	4.675486
8352895	136.455392	-18.582290	5.401815
8352995	136.739751	-18.518369	5.727997
8353095	136.705526	-18.237648	5.922203
8353195	137.029474	-19.017240	5.646587
8353295	137.301467	-17.247701	4.394412
8353395	136.433248	-16.841418	4.056725
8353495	136.151619	-16.943272	3.027753
8353595	135.455156	-16.299637	1.999484
8353695	134.567537	-16.390118	2.047881
8353795	135.095887	-16.534512	2.215890
8353894	135.422986	-17.045747	2.602136
8353994	135.609669	-17.385456	2.561811
