# Supplementary material for: iSignDB: A database for smartphone signature biometrics
Source: Data Brief. 2020 Nov 28;33:106597. doi: 10.1016/j.dib.2020.106597 (PMC7725742; doi:10.1016/j.dib.2020.106597)
Supplement: Supplementary file 1 [file mmc1.zip › u01/genuine/Sensor Data/u01_s2_g08_Pos.csv]

timestamp	lat	long	alt	speed	course	hacc
8351001	28.562960	77.280790	198.303000	1.011000	0.000000	32.000000
8352001	28.563000	77.280850	213.641000	0.130000	0.000000	64.010000
8353001	28.563000	77.280860	215.312000	0.240000	0.000000	48.007000
8354001	28.562990	77.280890	215.479000	0.133000	0.000000	48.007000
