# Supplementary material for: iSignDB: A database for smartphone signature biometrics
Source: Data Brief. 2020 Nov 28;33:106597. doi: 10.1016/j.dib.2020.106597 (PMC7725742; doi:10.1016/j.dib.2020.106597)
Supplement: Supplementary file 1 [file mmc1.zip › u01/genuine/Sensor Data/u01_s2_g09_Acc.csv]

timestamp	x	y	z
7368662	-0.534239	2.784659	9.674083
7368761	-0.218995	2.683170	9.541908
7368861	-0.693508	3.207081	9.292676
7368961	-0.299527	2.619553	9.411828
7369061	-0.854723	3.188070	8.888067
7369161	-0.851130	3.103796	9.553134
7369261	-0.263452	2.801873	10.023157
7369361	-0.625250	2.641108	8.907527
7369461	-0.172741	2.767894	9.512718
7369567	-0.409548	2.678081	9.436976
7369666	-0.395328	2.777175	8.882678
7369767	-0.262105	2.758913	9.221873
7369866	-0.296084	2.598297	9.428443
7369967	-0.300874	2.998115	9.051827
7370067	-0.391735	2.842289	9.325458
7370167	-0.962648	3.233426	9.680370
7370267	-0.891097	3.489394	8.892408
7370367	-0.243244	2.842289	9.537417
7370466	-0.212857	2.699486	8.969348
7370566	-0.207469	2.844684	9.270971
7370665	-0.159418	2.733466	9.091494
7370766	-0.358954	2.538721	9.425001
7370945	-0.225880	2.463278	9.244925
7371045	-0.979563	3.146457	9.159752
7371145	-0.174238	2.628534	9.052725
7371245	-0.301922	2.733466	9.109157
7371345	-0.615221	3.000660	9.226214
7371445	-0.106429	2.516866	9.118288
7371545	-0.123643	2.352807	9.692644
7371645	-1.139281	3.854634	8.806936
7371745	-0.757126	3.006199	9.186996
7371845	0.332010	2.401606	9.388776
7371945	-0.610281	2.900369	9.513167
7372045	-0.671204	2.913092	9.356293
7372144	-0.534838	3.023562	9.177116
7372244	-0.417632	2.896327	9.337433
7372344	-0.545316	3.098407	9.371262
7372444	-0.457449	3.157534	8.743917
7372544	0.075593	2.540367	9.918973
7372644	-1.270857	3.832181	9.239836
7372743	0.300575	2.644102	9.000184
7372844	-0.413440	3.133284	9.476044
7372944	-0.939746	3.655548	9.165889
7373044	0.090113	2.861150	9.038804
7373144	-0.151485	3.016677	9.719887
7373244	-1.282084	4.385281	8.474477
7373344	-0.025896	3.186573	8.778794
7373444	0.365690	2.856061	9.460177
7373544	-0.947380	4.020040	8.750653
7373644	-0.330513	3.184178	9.003926
7373744	-0.757425	3.039879	10.046957
7373844	-0.437390	3.638783	8.900791
7373943	-0.667163	3.460354	9.448801
7374043	-1.151256	4.036057	8.726254
7374143	-1.276396	4.775370	6.598129
7374243	-1.006956	3.972140	9.226214
7374343	-0.319885	3.547922	8.912766
7374443	-0.405656	3.296445	9.068891
7374543	-0.407303	3.474874	8.900641
7374643	-0.730331	3.879483	8.404573
7374743	-0.037572	3.036885	9.137000
7374843	-0.131576	2.677033	9.057814
7374943	-1.235680	3.559598	10.050550
7375043	-0.893492	3.525319	9.651180
7375143	-0.632585	3.782185	8.802296
7375243	-0.354912	2.737657	9.801767
7375343	-0.198487	2.906955	9.577833
7375452	-0.690065	3.199896	9.117390
7375551	-0.889450	3.353476	9.444760
7375651	-0.616418	3.371140	9.012758
7375751	-0.506397	3.205584	9.196725
7375851	-0.818348	3.355123	9.630673
7375951	-1.144969	3.434159	9.287736
7376051	-0.392783	3.312312	8.819959
7376151	-0.325274	3.016976	8.905132
7376251	-0.268392	2.727927	9.613010
7376351	-0.207469	2.789150	9.146131
7376451	-0.410147	2.980452	9.171278
7376551	-0.589025	3.027005	9.268426
7376654	-0.050894	3.142415	8.863967
