# Supplementary material for: iSignDB: A database for smartphone signature biometrics
Source: Data Brief. 2020 Nov 28;33:106597. doi: 10.1016/j.dib.2020.106597 (PMC7725742; doi:10.1016/j.dib.2020.106597)
Supplement: Supplementary file 1 [file mmc1.zip › u01/genuine/Sensor Data/u01_s2_g09_AngVel.csv]

timestamp	x	y	z
7368660	-0.054367	0.028399	0.116635
7368760	-0.053075	-0.118033	-0.016357
7368860	0.015575	0.058037	0.154855
7368960	-0.024425	0.014477	-0.043428
7369060	-0.020752	0.149446	0.022043
7369160	-0.211692	-0.068559	-0.000719
7369260	-0.301121	-0.247719	0.022292
7369360	0.204611	0.108063	0.013306
7369460	-0.078529	-0.132826	-0.134373
7369562	-0.135307	-0.138752	-0.102223
7369662	-0.064478	-0.036674	-0.032673
7369762	0.042858	0.079773	0.070916
7369862	0.110675	0.086948	0.009743
7369962	0.084857	0.082117	0.037008
7370062	0.154334	0.135045	0.044889
7370169	0.213424	-0.044610	-0.112439
7370269	-0.606095	-0.371517	-0.136400
7370369	-0.501791	-0.438281	-0.128039
7370469	-0.172695	-0.159045	-0.146241
7370569	0.041061	0.041429	0.031036
7370669	-0.064613	-0.028408	-0.028514
7370769	-0.033171	-0.069741	-0.203195
7370944	0.086369	0.192683	-0.309945
7371044	-0.146536	-0.153192	-0.076296
7371144	0.073166	0.089767	0.171340
7371244	0.024904	-0.013559	-0.001831
7371344	0.015406	0.023861	0.096456
7371444	0.094105	0.154447	0.075562
7371544	0.178831	0.075665	-0.186642
7371644	-0.053412	-0.165614	-0.101547
7371744	-0.069119	-0.037425	0.198525
7371844	-0.053526	0.051267	0.038694
7371943	0.147393	-0.079059	-0.212646
7372043	0.028230	-0.020682	0.044119
7372143	0.013731	-0.078223	-0.058695
7372243	-0.030238	-0.001786	0.040134
7372343	0.105339	-0.032081	-0.047730
7372443	0.007255	0.104449	0.160424
7372543	-0.009321	-0.055084	-0.112857
7372643	-0.037759	-0.183707	-0.061018
7372743	-0.179380	0.049282	0.127705
7372843	0.206213	-0.047572	-0.169537
7372943	-0.005789	-0.130822	0.045099
7373043	-0.082447	0.048638	0.133713
7373143	0.124954	-0.024599	-0.187189
7373243	0.057701	-0.069137	0.072753
7373343	-0.164341	0.022221	0.256784
7373443	-0.003371	0.038446	-0.152487
7373542	0.089800	-0.009717	-0.112539
7373642	-0.200924	0.306090	0.197096
7373742	0.437612	0.083530	0.001458
7373842	0.090226	0.252901	0.099655
7373942	0.163813	0.129756	-0.015948
7374042	0.308783	0.169444	0.071324
7374142	-0.503229	-0.342297	-0.088080
7374242	-0.599110	-0.401942	-0.006862
7374342	0.008458	0.039450	0.222771
7374442	-0.088262	-0.014695	0.010504
7374542	-0.104355	-0.074918	-0.100368
7374642	-0.474584	-0.281158	-0.099107
7374742	-0.200251	-0.052882	0.313135
7374842	0.038051	0.063918	-0.057450
7374942	-0.140290	-0.147534	0.049548
7375042	0.013423	-0.232084	-0.082068
7375142	-0.569070	-0.095986	-0.019767
7375241	-0.026028	0.121685	0.074823
7375341	-0.043879	-0.094293	-0.112447
7375439	0.005739	-0.007365	-0.087491
7375539	0.234846	0.224671	0.064018
7375639	-0.004200	0.014848	0.048711
7375739	-0.074146	0.004375	-0.004595
7375839	0.112113	0.134922	0.029769
7375939	-0.194969	-0.093329	-0.064894
7376039	-0.421684	-0.344885	-0.071631
7376139	-0.251077	-0.238672	-0.046342
7376239	0.082965	0.033016	0.049870
7376339	-0.035477	-0.093301	-0.064155
7376439	-0.056775	-0.080358	-0.085165
7376539	-0.071652	-0.017806	0.018720
7376653	0.128628	0.280552	0.216991
