# Supplementary material for: iSignDB: A database for smartphone signature biometrics
Source: Data Brief. 2020 Nov 28;33:106597. doi: 10.1016/j.dib.2020.106597 (PMC7725742; doi:10.1016/j.dib.2020.106597)
Supplement: Supplementary file 1 [file mmc1.zip › u01/genuine/Sensor Data/u01_s2_g09_MagField.csv]

timestamp	x	y	z
7368710	-21.618296	-30.757021	-26.368500
7368810	-21.540943	-30.670309	-25.908356
7368910	-21.589525	-30.575750	-26.236664
7369010	-21.753464	-30.638636	-26.338470
7369110	-21.156771	-30.654799	-26.464203
7369210	-21.221132	-30.148943	-26.739288
7369310	-21.731764	-29.848989	-26.865326
7369410	-21.687246	-30.373465	-26.514099
7369510	-21.775536	-30.253160	-26.609833
7369610	-21.546488	-30.536093	-26.366455
7369710	-21.858534	-30.467131	-26.138397
7369810	-21.567854	-30.630705	-26.375732
7369910	-21.555239	-30.658316	-26.201355
7370009	-21.834890	-30.986494	-25.938141
7370109	-21.484152	-30.784853	-25.465912
7370209	-20.756891	-31.670164	-25.179657
7370309	-20.962856	-30.978045	-25.676392
7370409	-21.543999	-30.495256	-26.070709
7370509	-21.490885	-30.297407	-25.981812
7370609	-21.574221	-30.446482	-26.003601
7370709	-21.549585	-30.147333	-25.971069
7370809	-21.526735	-30.321737	-25.904327
7370909	-20.553642	-31.057795	-26.218658
7371009	-19.672935	-31.723345	-26.110504
7371109	-19.912460	-31.739882	-26.436462
7371209	-20.019146	-31.861052	-26.344757
7371309	-20.266556	-31.747938	-26.231140
7371409	-20.097919	-31.937780	-26.245972
7371509	-20.075783	-31.905180	-26.106415
7371608	-19.655560	-32.229782	-25.720947
7371708	-19.447430	-32.360649	-25.363708
7371808	-20.177177	-31.937387	-25.517242
7371908	-20.104301	-32.022156	-25.661041
7372008	-19.807819	-32.624023	-25.384827
7372108	-19.926693	-32.596672	-25.349457
7372208	-19.898495	-32.980705	-25.388458
7372308	-19.889446	-32.619560	-25.377258
7372408	-20.008266	-32.847847	-24.943024
7372508	-20.341110	-32.660957	-25.287842
7372608	-20.085865	-32.907631	-24.819397
7372708	-20.119453	-33.128181	-24.764160
7372808	-20.252468	-32.445923	-25.033569
7372908	-20.034058	-33.113266	-24.505432
7373008	-20.191723	-33.024261	-24.484100
7373108	-20.422165	-32.628532	-24.683899
7373208	-19.794003	-33.280838	-24.356537
7373308	-20.158226	-33.367332	-23.799225
7373407	-20.764362	-33.137802	-24.006165
7373507	-20.105732	-33.328026	-24.030182
7373607	-20.041130	-33.892502	-23.817230
7373707	-19.788818	-33.359039	-24.619507
7373807	-19.700771	-33.555687	-23.995392
7373907	-19.221066	-34.123009	-23.956024
7374007	-18.977612	-34.425201	-23.652649
7374107	-18.873383	-34.969925	-22.711945
7374207	-19.084801	-34.314995	-22.990479
7374307	-19.927372	-33.829414	-23.911041
7374407	-20.363461	-33.202660	-24.255249
7374507	-20.498829	-33.083771	-24.399933
7374607	-20.250473	-33.007492	-24.340088
7374707	-20.599480	-32.753029	-24.908722
7374807	-21.549692	-31.904589	-25.022919
7374907	-21.099081	-32.150848	-25.126740
7375007	-20.926846	-31.993101	-24.920959
7375106	-21.396591	-32.125244	-24.861633
7375206	-21.529118	-31.500311	-25.541534
7375306	-21.409504	-31.465227	-25.677551
7375406	-21.576509	-31.103392	-25.087494
7375506	-21.093077	-31.691965	-25.366089
7375606	-20.863493	-32.021339	-25.474030
7375706	-20.760397	-31.717722	-25.391876
7375806	-20.642376	-32.017296	-25.305664
7375906	-20.323166	-32.391235	-25.267303
7376006	-20.965294	-31.334856	-25.139954
7376106	-21.347143	-30.878710	-25.467224
7376206	-21.599424	-30.670450	-25.576294
7376306	-21.764225	-30.672987	-25.657257
7376406	-21.519674	-30.946821	-25.749176
7376506	-21.369108	-30.978125	-25.562805
7376606	-21.415398	-31.165514	-25.749969
