# Supplementary material for: iSignDB: A database for smartphone signature biometrics
Source: Data Brief. 2020 Nov 28;33:106597. doi: 10.1016/j.dib.2020.106597 (PMC7725742; doi:10.1016/j.dib.2020.106597)
Supplement: Supplementary file 1 [file mmc1.zip › u01/genuine/Sensor Data/u01_s2_g09_Orient.csv]

timestamp	x	y	z
7368710	132.028493	-17.016719	2.855244
7368810	132.079211	-17.268995	2.801196
7368910	131.649854	-17.226297	2.861675
7369010	131.867856	-16.885058	2.731928
7369110	131.652064	-17.372484	3.924662
7369210	131.593134	-16.980463	4.046254
7369310	131.697227	-15.888394	2.693748
7369410	132.194502	-16.191642	2.388899
7369510	132.763960	-15.877625	2.268425
7369610	133.164884	-15.898946	1.955506
7369710	133.329373	-15.978907	1.899471
7369810	133.132768	-16.109480	2.010748
7369910	132.925300	-16.659695	2.389589
7370010	132.767461	-17.353464	2.762661
7370109	132.499634	-18.629114	3.777356
7370209	132.947828	-19.887603	4.389462
7370309	133.064887	-17.773273	3.538517
7370409	133.083333	-16.582367	2.590124
7370509	133.699749	-16.223158	2.057454
7370609	133.731324	-16.330734	2.131095
7370709	133.883664	-16.151328	2.040068
7370809	134.874784	-15.802168	1.876137
7370909	136.036940	-15.873336	2.426224
7371009	137.366554	-15.856565	2.935154
7371109	137.251511	-15.845328	2.658126
7371209	136.499153	-16.274317	2.932826
7371309	136.536075	-16.257608	2.640272
7371409	136.167885	-16.441907	2.429180
7371509	136.241978	-16.516462	2.613038
7371609	137.231535	-17.692186	3.182695
7371709	137.139391	-17.719237	2.894184
7371808	135.811617	-17.749282	2.967922
7371908	136.015246	-17.549837	3.015910
7372008	136.898717	-17.821628	2.829431
7372108	136.939647	-18.042480	2.626776
7372208	137.065624	-18.002701	2.473354
7372308	137.000351	-18.012407	2.571325
7372408	137.175120	-18.138862	2.107606
7372508	136.608581	-18.112989	2.291250
7372608	137.211997	-18.525906	2.310618
7372708	136.898539	-18.699375	2.184066
7372808	136.778891	-18.368973	2.215983
7372908	137.650602	-18.900680	2.060006
7373008	137.109670	-19.098267	1.928114
7373108	136.831299	-18.876003	2.059727
7373208	137.915231	-19.828356	2.057104
7373308	137.249997	-20.220867	1.737368
7373408	136.120760	-20.087609	1.883672
7373507	137.267066	-20.044426	2.122213
7373607	137.691890	-20.575039	2.385581
7373707	137.088757	-19.780949	3.143681
7373807	137.216678	-21.057091	3.501813
7373907	137.285294	-21.496989	4.176182
7374007	137.611005	-22.454842	4.698324
7374107	137.343427	-24.205517	5.415798
7374207	136.727762	-23.339995	5.176953
7374307	135.499833	-21.885989	4.431271
7374407	134.568007	-21.523191	3.900191
7374507	134.647481	-21.034526	3.638437
7374607	135.376639	-20.446904	3.164479
7374707	134.809378	-19.382757	2.456556
7374807	133.360414	-19.018610	1.987967
7374907	133.807122	-19.599665	2.800097
7375007	133.349829	-19.864935	2.908564
7375107	133.541957	-19.702838	2.227655
7375206	133.807795	-17.918819	1.889304
7375306	133.506551	-17.960447	2.364672
7375406	134.027216	-18.326400	2.616274
7375506	134.174044	-18.969568	3.256337
7375606	133.895018	-19.554044	3.794425
7375706	133.604807	-19.476361	3.862656
7375806	133.582112	-19.807564	4.479621
7375906	133.681748	-20.609244	4.774009
7376006	133.675305	-19.438744	4.338577
7376106	133.745723	-18.338855	3.252395
7376206	133.917298	-17.140408	2.258823
7376306	133.797229	-17.322954	2.227624
7376406	134.059498	-17.508736	2.180203
7376506	134.447129	-17.322551	2.123691
7376606	134.244207	-17.198055	2.012851
