# Supplementary material for: iSignDB: A database for smartphone signature biometrics
Source: Data Brief. 2020 Nov 28;33:106597. doi: 10.1016/j.dib.2020.106597 (PMC7725742; doi:10.1016/j.dib.2020.106597)
Supplement: Supplementary file 1 [file mmc1.zip › u01/genuine/Sensor Data/u01_s3_g010_Acc.csv]

timestamp	x	y	z
2463295	-0.627046	1.707350	9.645642
2463395	-0.009580	1.266666	9.670041
2463495	-0.122745	1.200504	9.636660
2463594	-0.172591	1.165027	9.506581
2463694	-0.321681	1.632655	8.842113
2463794	-0.831521	1.848356	9.592802
2463894	-0.487087	1.587000	10.252180
2463994	-0.567021	0.830772	10.243199
2464094	-0.117955	1.080902	9.929751
2464201	-0.510139	1.072819	9.536070
2464300	-0.405956	1.324296	9.561966
2464401	-0.441133	1.263672	9.717193
2464501	-0.499362	1.329685	9.536668
2464601	-0.765957	1.254691	10.008338
2464701	-0.464634	1.546734	9.372011
2464801	-0.243244	1.141227	9.757160
2464901	-0.259111	1.203797	10.077344
2465000	-0.128732	1.036894	9.941127
2465100	-0.013023	1.065933	9.702523
2465200	-0.335452	1.278940	9.606124
2465327	-0.329764	1.327440	9.458830
2465428	-0.031285	1.141826	9.847572
2465528	-0.575254	1.509611	9.616452
2465628	0.180525	1.061592	9.845476
2465728	-0.504601	2.012715	9.690848
2465828	-1.175655	1.966012	9.527088
2465928	0.082029	1.263373	9.507629
2466028	0.113314	1.408271	10.048304
2466128	-0.936303	2.007326	9.384585
2466228	-0.311802	1.708996	9.438922
2466328	-0.391137	1.696722	9.547895
2466427	-0.279768	1.775608	9.743538
2466527	-0.277972	1.784140	9.174422
2466627	0.098645	1.442850	10.419383
2466727	-0.539179	2.291435	8.555908
2466827	0.465831	1.000070	10.076296
2466927	-1.051863	2.550546	8.841215
2467027	0.470771	1.606310	9.303453
2467127	-1.464405	2.732568	9.101673
2467227	0.368833	1.713487	9.068143
2467327	0.236808	1.131497	10.770702
2467427	-1.334924	2.934049	8.838969
2467527	0.152832	1.706900	9.697434
2467627	-0.381706	1.933080	9.823472
2467726	-0.970133	2.168690	10.111174
2467826	-0.207618	1.817071	9.838141
2467926	0.002994	1.496887	9.609866
2468026	0.016316	1.612447	9.909842
2468126	-0.390837	1.256487	10.094708
2468226	-0.302820	1.106349	9.475595
2468326	-0.392035	1.955384	9.439520
2468426	-1.134341	1.557960	9.245674
2468526	0.034728	0.884211	9.789044
2468626	-0.274529	1.490600	9.560768
2468722	-0.496068	1.520089	9.499246
2468822	-0.361947	1.513054	9.249715
2468922	-0.800236	1.748664	9.624835
2469022	-0.719554	1.715133	9.768836
2469122	-0.786015	1.839375	9.534872
2469221	-1.458866	2.395618	9.018147
2469321	-0.761167	1.822760	9.273516
2469421	-0.361947	1.512305	9.573941
2469521	-0.551304	1.847608	9.341923
2469621	-0.376617	1.814227	9.438922
2469721	-0.125739	1.439407	9.717642
2469821	-0.418679	1.644480	9.595646
2469951	-0.590821	1.686842	9.672735
2470051	-0.981509	1.776955	10.147099
