# Supplementary material for: iSignDB: A database for smartphone signature biometrics
Source: Data Brief. 2020 Nov 28;33:106597. doi: 10.1016/j.dib.2020.106597 (PMC7725742; doi:10.1016/j.dib.2020.106597)
Supplement: Supplementary file 1 [file mmc1.zip › u01/genuine/Sensor Data/u01_s3_g010_AngVel.csv]

timestamp	x	y	z
2463290	0.055333	0.072613	0.124355
2463390	-0.048019	-0.024500	0.194295
2463490	-0.091680	0.048803	-0.036810
2463590	0.058489	0.163782	0.116778
2463690	0.450965	0.449351	0.045313
2463790	-0.093232	-0.033699	-0.013065
2463890	-0.446689	-0.256156	-0.175746
2463990	0.185557	0.184719	0.092749
2464090	0.016539	-0.048534	-0.144792
2464188	0.129186	0.119397	-0.116520
2464288	0.024079	0.047440	-0.001201
2464388	0.091367	0.094569	0.028018
2464487	0.024758	0.027946	-0.000788
2464642	-0.049324	-0.116270	-0.001552
2464742	-0.025846	-0.049759	0.004740
2464842	-0.024809	-0.108613	-0.094712
2464942	-0.087685	0.056267	0.036483
2465042	0.095309	0.118466	-0.035847
2465142	0.053280	0.021504	-0.120506
2465323	-0.015191	0.025078	0.088692
2465424	0.069067	0.038235	0.023853
2465524	0.085432	-0.067485	0.040032
2465624	0.013822	-0.000467	-0.080911
2465724	0.314000	-0.056856	-0.226692
2465824	-0.005915	0.020545	0.236115
2465923	-0.135141	0.062703	0.171973
2466023	0.155975	0.007243	-0.171468
2466123	0.038980	0.001119	0.047077
2466223	-0.061359	-0.085371	-0.028119
2466323	-0.016747	0.013534	0.061620
2466423	0.063978	-0.025012	-0.068511
2466523	-0.053527	0.040294	0.142888
2466623	0.045475	-0.085561	-0.144394
2466723	-0.072355	-0.002255	0.126586
2466823	0.068320	0.005124	-0.099221
2466923	-0.105312	-0.030116	0.000216
2467023	0.010809	0.063843	-0.022542
2467123	0.008608	-0.068020	0.014159
2467223	-0.109913	0.121577	0.296108
2467322	0.085864	-0.125862	-0.232033
2467422	-0.022502	-0.005386	-0.004599
2467522	-0.017390	-0.045923	0.002444
2467622	0.096218	0.001885	-0.006010
2467722	0.100287	0.130102	0.142678
2467822	-0.141119	0.076422	0.426140
2467922	-0.062445	0.032748	0.324980
2468022	-0.088656	0.095901	0.262195
2468122	-0.061867	0.205379	-0.007702
2468222	0.174144	0.208739	0.122134
2468322	-0.021655	-0.041108	0.007194
2468422	-1.242853	-0.657710	-0.327015
2468522	-0.053055	-0.023024	-0.090781
2468622	0.060468	-0.004335	-0.172801
2468722	0.092905	0.069592	-0.199576
2468822	0.065671	0.111944	-0.189052
2468922	-0.000646	0.050968	-0.006796
2469022	0.182802	0.076323	0.088049
2469122	0.108380	0.063969	0.036178
2469222	-0.334529	-0.205218	0.016386
2469322	-0.332158	-0.180094	0.081536
2469422	0.116032	0.016829	0.099821
2469522	0.040339	-0.030014	0.007760
2469622	-0.047673	-0.026776	0.105180
2469722	-0.017030	-0.022566	-0.025152
2469822	0.011410	-0.027585	-0.087012
2469945	0.035643	0.003416	0.008303
2470045	-0.164061	-0.092210	0.085899
