# Supplementary material for: iSignDB: A database for smartphone signature biometrics
Source: Data Brief. 2020 Nov 28;33:106597. doi: 10.1016/j.dib.2020.106597 (PMC7725742; doi:10.1016/j.dib.2020.106597)
Supplement: Supplementary file 1 [file mmc1.zip › u01/genuine/Sensor Data/u01_s3_g010_MagField.csv]

timestamp	x	y	z
2463365	-8.202007	-31.251047	-24.820557
2463465	-8.796131	-31.229063	-24.793152
2463565	-8.888176	-30.847651	-24.996490
2463665	-8.629829	-31.029295	-24.788513
2463765	-7.772446	-31.872736	-23.950592
2463865	-8.013004	-31.627394	-24.452179
2463964	-8.499329	-30.253187	-25.790741
2464064	-8.138420	-30.549486	-26.053589
2464164	-7.966511	-30.106104	-25.516998
2464264	-7.483532	-30.856695	-25.376587
2464364	-6.961281	-30.930902	-25.344482
2464464	-7.037254	-31.293242	-25.046600
2464564	-7.036896	-31.403357	-24.789948
2464664	-7.575756	-30.470190	-24.731201
2464764	-7.969955	-29.868132	-24.672882
2464864	-7.904240	-30.261816	-24.991669
2464964	-7.972900	-30.297995	-24.990540
2465064	-7.464691	-30.102938	-25.078583
2465164	-7.035534	-30.262213	-24.795013
2465264	-6.925495	-30.645868	-24.678955
2465363	-6.852177	-30.578398	-24.921753
2465463	-7.143623	-30.830107	-24.753906
2465563	-7.095810	-30.830526	-24.530365
2465662	-7.152981	-31.080793	-24.572083
2465763	-5.927917	-32.406631	-23.622498
2465863	-6.234249	-32.210327	-23.712555
2465963	-6.574245	-31.996233	-24.209229
2466063	-6.239475	-32.306870	-23.888916
2466163	-6.198364	-32.262840	-23.515625
2466263	-6.342690	-32.380272	-23.547882
2466363	-6.340473	-32.245041	-23.493805
2466463	-6.286438	-32.562881	-23.245422
2466563	-6.606136	-32.410675	-23.396362
2466663	-6.238071	-32.575890	-23.330383
2466762	-6.656277	-32.721603	-23.305328
2466862	-6.689381	-33.053482	-23.506256
2466962	-6.491047	-32.652466	-23.303406
2467062	-6.554836	-32.724281	-23.119720
2467162	-6.366791	-32.705963	-23.080780
2467262	-6.990681	-32.489174	-23.421997
2467362	-6.487461	-33.199341	-23.073181
2467462	-6.148724	-33.177475	-22.692505
2467562	-6.320099	-33.095329	-23.204132
2467662	-6.067936	-33.390656	-22.840088
2467762	-6.290489	-32.894432	-22.867981
2467862	-7.485249	-32.349182	-23.458771
2467962	-8.893124	-32.062012	-23.523834
2468062	-9.363201	-31.994234	-23.760010
2468161	-8.795815	-31.702517	-24.072662
2468261	-8.709591	-32.399261	-23.320496
2468361	-8.806980	-32.354309	-23.194397
2468461	-9.217804	-31.128092	-24.644043
2468561	-8.847279	-31.097185	-24.847870
2468661	-8.371387	-31.380716	-24.672791
2468761	-7.510017	-31.727503	-24.246094
2468861	-7.202595	-31.824202	-23.970093
2468961	-6.821060	-31.891748	-24.128052
2469061	-6.803802	-31.881582	-23.571075
2469161	-6.428104	-32.496872	-23.321472
2469261	-7.035969	-31.857088	-23.265259
2469361	-7.601738	-31.032175	-23.762573
2469461	-7.914204	-31.291727	-23.596710
2469561	-8.035652	-31.287020	-23.461670
2469660	-8.327633	-31.671457	-23.739166
2469760	-8.386055	-31.830542	-23.728973
2469859	-8.516518	-31.598413	-23.519196
2469960	-8.072224	-31.829370	-23.524811
2470060	-8.175297	-32.211906	-23.699127
