# Supplementary material for: iSignDB: A database for smartphone signature biometrics
Source: Data Brief. 2020 Nov 28;33:106597. doi: 10.1016/j.dib.2020.106597 (PMC7725742; doi:10.1016/j.dib.2020.106597)
Supplement: Supplementary file 1 [file mmc1.zip › u01/genuine/Sensor Data/u01_s3_g010_Orient.csv]

timestamp	x	y	z
2463365	161.004499	-8.692677	1.890848
2463465	160.347903	-8.548639	1.671612
2463565	160.194863	-8.367090	1.887138
2463665	159.876542	-8.960673	2.804494
2463765	159.718853	-10.644094	4.882981
2463865	159.748228	-9.754868	4.602781
2463964	160.885431	-6.607653	1.947072
2464064	161.151234	-6.806375	2.032154
2464164	162.390853	-6.814748	1.689479
2464264	163.050871	-7.260677	2.170688
2464364	163.029824	-7.583888	2.540320
2464464	162.926110	-8.029062	2.992187
2464564	162.877536	-8.580954	3.089855
2464664	162.813533	-8.032314	2.779368
2464764	162.712760	-7.506053	2.287151
2464864	163.353546	-7.130456	1.254587
2464964	164.004201	-6.867330	0.641187
2465064	164.352246	-7.066704	0.871857
2465164	165.100993	-7.364986	0.928479
2465264	165.445337	-7.672835	1.163800
2465363	165.044886	-7.761098	1.253076
2465463	164.792918	-8.013338	1.348430
2465563	164.577807	-8.422896	1.347922
2465662	164.896567	-8.695045	1.621476
2465763	166.150879	-10.339526	1.811786
2465863	165.126251	-10.122458	1.703795
2465963	164.063502	-9.669939	1.963776
2466063	164.883636	-10.128194	2.053566
2466163	165.097372	-10.329399	1.840344
2466263	165.227509	-10.426555	1.766225
2466363	165.098153	-10.417981	1.806378
2466463	165.418279	-10.649372	1.639485
2466563	164.856254	-10.470364	1.515320
2466663	165.535471	-10.837414	1.462614
2466762	165.029385	-10.715868	1.287859
2466862	165.211514	-10.952692	1.331609
2466962	165.516259	-10.920359	1.196340
2467062	165.495551	-11.083755	1.576102
2467162	165.710501	-11.424173	1.303001
2467262	164.280792	-10.979931	1.383945
2467362	165.363399	-11.479699	1.479513
2467462	165.782103	-11.844773	1.816923
2467562	165.536253	-11.599571	1.794029
2467662	165.628447	-11.951400	1.768797
2467762	165.049080	-11.470962	1.719615
2467862	162.944647	-10.608369	1.311452
2467962	160.803535	-10.671984	1.318466
2468062	159.064083	-10.638237	2.147700
2468161	158.982671	-10.308672	3.135378
2468261	158.723128	-11.983847	3.771944
2468361	158.706582	-12.079360	3.495458
2468461	159.567940	-8.488576	1.982248
2468561	159.706647	-8.634084	2.295554
2468661	160.586316	-9.058337	2.707009
2468761	161.525253	-9.323099	3.093415
2468861	162.069559	-9.700847	3.598901
2468961	162.277493	-9.825522	3.902506
2469061	162.002594	-10.620093	4.285368
2469161	162.037992	-11.208491	4.632692
2469261	162.020632	-10.857430	4.470630
2469361	161.605011	-9.868232	3.730162
2469461	161.293430	-10.171530	3.256751
2469560	161.283372	-10.307691	2.829266
2469660	160.669493	-10.136647	2.500930
2469760	160.660330	-10.159536	2.451381
2469859	161.113159	-10.325500	2.495168
2469960	161.275179	-10.321982	2.477816
2470060	161.139611	-10.634509	2.546651
