# Supplementary material for: iSignDB: A database for smartphone signature biometrics
Source: Data Brief. 2020 Nov 28;33:106597. doi: 10.1016/j.dib.2020.106597 (PMC7725742; doi:10.1016/j.dib.2020.106597)
Supplement: Supplementary file 1 [file mmc1.zip › u01/genuine/Sensor Data/u01_s3_g01_Acc.csv]

timestamp	x	y	z
6290740	-0.275278	0.176184	9.723929
6290840	0.103435	0.190554	9.587263
6290940	0.374821	-0.117805	9.400452
6291040	0.166154	-0.116608	9.910591
6291140	-1.030457	0.731379	9.902957
6291240	-0.465682	-0.561482	10.303673
6291339	-0.925525	0.470172	9.658964
6291439	0.075742	-0.238903	9.919722
6291539	0.080233	-0.174088	9.748777
6291639	-0.547711	0.181123	9.438173
6291738	0.897983	-0.420027	10.104288
6291836	0.680186	-0.030237	10.133178
6291936	0.004341	0.245789	9.522897
6292036	-0.413590	0.517624	9.786349
6292136	-0.193098	0.302222	9.902957
6292236	-0.262255	0.386347	9.809102
6292335	-1.627565	1.241668	8.561596
6292435	-0.756676	0.693059	9.981094
6292535	0.026794	0.523911	9.526040
6292635	0.235311	0.199984	9.613010
6292735	0.309556	0.354313	9.596095
6292835	-0.103734	0.669258	9.525741
6292935	-0.035327	0.517624	9.624835
6293074	-0.360900	0.546064	9.558822
6293174	-0.427661	0.630788	9.589958
6293273	-0.253423	0.530946	9.913435
6293373	-0.119152	0.221988	10.034982
6293473	-1.051264	1.512006	10.344389
6293573	-1.083148	1.446143	8.866961
6293673	0.611778	0.232916	9.652378
6293773	-0.516875	0.909209	9.570947
6293873	-0.145947	1.067879	9.189241
6293973	-0.286355	1.127755	9.477242
6294073	-0.500709	0.793051	10.066267
6294173	0.410746	0.836610	9.102721
6294272	-0.098345	1.028960	8.990604
6294372	0.189506	1.041833	9.451046
6294472	-0.116458	0.618663	9.282347
6294572	0.236658	1.037792	9.773775
6294672	-0.868793	0.912952	9.763447
6294772	0.228425	0.865201	9.300460
6294872	0.140109	0.246238	10.436896
6294972	-0.072599	0.997376	9.882150
6295072	-0.167053	0.755629	10.035880
6295172	-0.488734	0.933159	9.659862
6295271	-0.529150	1.568588	9.520352
6295371	-0.273481	0.072449	10.046358
6295471	0.924777	0.200882	9.896221
6295571	0.279319	0.423619	9.167835
6295671	-0.231718	0.205672	10.435699
6295771	-0.753683	0.682132	9.654773
6295871	-0.531694	0.343835	9.941127
6295971	0.679287	0.419428	10.908116
6296071	0.204624	0.411794	9.811347
6296171	0.182321	0.639470	9.741143
6296270	0.085323	0.893492	9.263486
6296370	-0.067659	0.764760	9.562265
6296470	-0.091909	0.784219	9.791139
6296570	-0.413440	0.916095	9.712253
6296670	-0.304916	0.897085	9.624985
6296770	-2.107617	2.204316	8.720266
6296870	-0.626747	1.216071	9.736203
6296970	0.020807	0.566572	9.662557
6297070	-0.107027	0.781974	9.565858
6297170	-0.136516	0.795745	9.731264
6297269	0.031584	0.558938	9.609567
6297369	-0.226928	0.861608	9.712702
6297489	-0.092807	0.534389	9.906250
