# Supplementary material for: iSignDB: A database for smartphone signature biometrics
Source: Data Brief. 2020 Nov 28;33:106597. doi: 10.1016/j.dib.2020.106597 (PMC7725742; doi:10.1016/j.dib.2020.106597)
Supplement: Supplementary file 1 [file mmc1.zip › u01/genuine/Sensor Data/u01_s3_g01_AngVel.csv]

timestamp	x	y	z
6290738	0.036144	0.218133	0.169693
6290838	0.043360	-0.028297	0.307513
6290938	-0.081287	-0.069344	0.072262
6291038	-0.032420	0.109810	0.122050
6291138	-0.008015	0.312713	0.308980
6291238	-0.044628	0.177917	0.150398
6291338	-0.127926	-0.301954	0.040621
6291438	0.001564	-0.268628	0.018904
6291537	0.059298	-0.258240	-0.230119
6291637	-0.422182	-1.145965	-0.229703
6291736	0.006094	-0.044704	-0.317983
6291835	0.143349	0.191116	-0.309220
6291935	0.177749	0.329332	-0.230335
6292034	0.049390	0.166469	-0.009509
6292135	-0.012226	0.087563	0.063496
6292235	0.199530	0.386923	0.050283
6292399	-0.143869	-0.304302	-0.103746
6292498	-0.097414	-0.403198	-0.006038
6292598	-0.018106	-0.116015	0.016551
6292698	-0.035197	-0.114045	-0.133869
6292798	0.013430	0.018925	-0.106008
6292898	0.007146	0.015259	-0.006047
6293073	-0.030013	0.217399	-0.004136
6293173	0.024496	0.008923	0.069908
6293273	0.013045	-0.045545	0.005445
6293373	0.092624	-0.110569	-0.177375
6293472	-0.025489	-0.077209	-0.220061
6293572	-0.131265	-0.129996	0.274492
6293672	-0.057000	0.129753	0.093379
6293772	0.159326	0.061454	-0.194966
6293872	0.109189	-0.029892	-0.008600
6293972	0.047880	0.031104	-0.032871
6294072	-0.067869	-0.130853	0.076503
6294172	-0.053397	-0.029157	-0.012506
6294272	-0.000391	0.189454	0.063970
6294371	0.155078	0.223279	0.023069
6294471	0.002359	0.015825	0.038856
6294571	0.158596	0.168978	-0.101675
6294671	0.050918	0.083625	0.049429
6294771	-0.413309	-0.592577	0.105207
6294871	0.056233	-0.129569	-0.238038
6294971	-0.042748	-0.066802	0.050745
6295071	0.158240	0.360225	-0.056198
6295171	0.059117	0.030115	0.085068
6295271	-0.273966	-0.087658	0.392238
6295370	-0.144980	-0.111091	0.539910
6295470	-0.013267	-0.005732	0.185027
6295570	0.019795	0.385630	0.099469
6295670	-0.290360	-0.053563	0.083821
6295770	0.038687	0.262597	0.185597
6295870	-0.171197	-0.350062	-0.137746
6295970	0.041002	-0.671745	-0.311063
6296070	0.095358	-0.297855	-0.452265
6296169	-0.003810	-0.161111	-0.400454
6296269	0.124743	0.195210	-0.222617
6296368	0.001644	0.023076	-0.076900
6296468	-0.004238	0.025865	-0.049226
6296568	-0.052102	-0.006066	-0.057625
6296668	0.019795	0.185903	0.015943
6296768	-0.661589	-0.625944	-0.005119
6296868	-0.295069	-0.380144	0.143883
6296968	-0.071167	-0.189780	0.039048
6297068	-0.047154	-0.074258	-0.036099
6297168	0.056363	0.020738	0.028041
6297268	0.036945	0.017813	-0.013376
6297433	-0.033437	0.049981	0.041113
6297533	-0.393476	-0.526052	-0.033635
