# Supplementary material for: iSignDB: A database for smartphone signature biometrics
Source: Data Brief. 2020 Nov 28;33:106597. doi: 10.1016/j.dib.2020.106597 (PMC7725742; doi:10.1016/j.dib.2020.106597)
Supplement: Supplementary file 1 [file mmc1.zip › u01/genuine/Sensor Data/u01_s3_g01_MagField.csv]

timestamp	x	y	z
6290730	-7.316597	-27.474062	-31.778442
6290830	-7.891075	-27.162310	-31.973663
6290930	-8.911003	-26.961195	-31.669678
6291030	-9.087254	-26.625277	-32.060455
6291130	-8.809269	-26.711863	-32.047882
6291229	-8.300682	-26.844839	-32.499390
6291329	-7.916607	-27.005095	-32.331299
6291429	-9.224461	-26.947458	-32.473694
6291529	-9.492729	-27.031168	-32.073181
6291629	-10.428646	-26.908133	-31.584076
6291729	-11.262669	-26.603460	-31.621216
6291829	-10.249893	-26.598570	-31.312805
6291929	-8.630226	-27.863836	-31.446442
6292029	-7.367588	-28.472460	-31.323151
6292129	-6.753677	-28.406179	-31.366913
6292228	-6.452709	-28.466249	-31.272034
6292328	-5.388760	-29.095446	-30.559967
6292428	-6.131580	-28.292051	-30.377075
6292528	-7.186382	-27.726545	-30.592224
6292628	-7.689495	-27.949770	-30.364868
6292728	-7.456264	-28.017328	-30.334778
6292828	-6.793911	-28.057318	-30.474426
6292928	-6.420059	-28.329748	-30.540070
6293028	-5.999958	-28.912519	-30.490051
6293128	-5.565918	-28.641932	-30.553192
6293227	-5.939045	-28.645166	-30.748047
6293327	-6.090984	-28.534109	-30.167755
6293427	-5.498222	-29.293139	-30.085205
6293527	-4.128010	-29.899969	-29.266266
6293627	-5.348248	-29.697084	-29.479156
6293727	-5.688789	-28.811796	-29.776062
6293827	-5.084534	-29.669668	-29.651123
6293927	-5.344467	-30.017668	-29.383301
6294027	-5.063461	-29.917784	-29.294006
6294126	-5.948406	-29.695513	-29.277893
6294226	-6.070511	-29.510778	-29.257080
6294326	-6.276466	-29.369421	-29.191650
6294426	-5.936291	-29.856520	-29.178680
6294526	-6.079105	-29.535910	-29.271118
6294626	-5.583954	-30.010427	-29.163055
6294726	-5.662449	-29.972509	-29.087799
6294826	-7.193184	-29.338984	-29.798279
6294926	-6.675934	-29.391253	-29.784088
6295026	-6.710293	-29.307032	-29.825409
6295125	-5.517765	-29.619471	-29.549194
6295225	-5.674503	-29.573084	-29.485382
6295325	-7.200340	-28.736025	-30.312286
6295425	-9.509483	-28.278017	-30.532501
6295525	-10.556320	-27.784063	-30.554138
6295625	-10.215111	-27.461504	-30.808380
6295725	-9.251545	-27.409723	-31.085144
6295825	-8.798454	-27.384336	-31.265656
6295925	-9.502045	-27.015364	-31.403168
6296025	-10.176605	-27.244268	-30.902008
6296124	-9.632118	-27.783411	-30.376312
6296224	-8.711849	-28.413088	-29.933960
6296324	-7.677509	-29.026140	-29.782715
6296424	-6.948189	-29.173582	-29.858917
6296524	-6.612297	-29.268652	-29.578247
6296624	-6.080753	-29.117949	-29.402740
6296724	-5.350105	-29.478029	-29.587555
6296824	-5.185360	-29.528208	-29.515991
6296924	-6.131996	-29.432920	-29.697906
6297024	-6.610718	-29.466219	-29.758514
6297123	-6.644779	-29.091486	-30.017639
6297223	-6.883121	-29.098803	-30.062378
6297323	-6.885902	-29.175447	-29.923523
6297423	-6.638561	-28.986784	-30.127502
6297523	-6.496838	-29.602755	-30.078888
