# Supplementary material for: iSignDB: A database for smartphone signature biometrics
Source: Data Brief. 2020 Nov 28;33:106597. doi: 10.1016/j.dib.2020.106597 (PMC7725742; doi:10.1016/j.dib.2020.106597)
Supplement: Supplementary file 1 [file mmc1.zip › u01/genuine/Sensor Data/u01_s3_g01_Orient.csv]

timestamp	x	y	z
6290730	164.757789	-0.365493	0.624065
6290830	163.456645	-0.282082	0.388201
6290930	162.138628	-0.247479	-0.367916
6291030	161.977467	0.136331	-0.239918
6291130	161.232226	-0.133497	1.022794
6291229	159.540451	-0.605198	3.684073
6291329	159.161440	-0.988235	4.175412
6291429	159.056958	-0.468538	2.213131
6291529	159.280187	-0.872086	1.138766
6291629	160.757051	-0.255695	-1.724738
6291729	161.463873	0.033434	-3.052740
6291829	163.219508	-0.498923	-2.365245
6291929	164.595762	-1.502920	-1.122590
6292029	165.316627	-2.100610	0.355758
6292128	165.168709	-2.239933	1.154396
6292228	164.930490	-2.811035	2.310286
6292328	165.123638	-4.154922	3.720316
6292428	165.397921	-3.321056	2.836842
6292528	165.392346	-2.767447	0.797398
6292628	165.404735	-2.877224	0.147730
6292728	166.073239	-2.820326	-0.231256
6292828	166.905085	-2.755581	-0.155621
6292928	167.034810	-2.897038	0.182391
6293028	166.855665	-3.275276	1.325151
6293127	166.799884	-3.184098	2.083518
6293227	166.482157	-3.434998	1.940489
6293327	166.453848	-3.891623	1.941683
6293427	167.213590	-5.181217	2.770212
6293527	168.043923	-6.045230	3.578696
6293627	166.574615	-5.407669	2.605338
6293727	166.139237	-4.922012	2.454818
6293827	167.011115	-5.529017	2.673773
6293927	167.285624	-5.796638	2.049802
6294027	167.451972	-5.944458	2.017161
6294126	167.020533	-5.747190	1.295687
6294226	167.165457	-5.525840	0.816265
6294326	166.992411	-5.159241	0.660166
6294426	166.835539	-5.715617	1.432207
6294526	166.818554	-5.606196	1.312453
6294626	167.323221	-6.289537	1.913991
6294726	167.023406	-6.101564	1.917200
6294826	166.358371	-4.343547	-0.534469
6294926	167.244568	-4.775660	-0.447018
6295026	167.151905	-4.702841	-0.144768
6295125	167.393858	-5.435323	1.535232
6295225	166.930616	-5.338320	1.587138
6295325	164.595045	-3.890369	0.770944
6295425	161.369466	-3.185459	0.028233
6295525	160.048656	-2.992161	-0.752326
6295625	159.742025	-2.782095	0.588649
6295725	159.270804	-2.674169	2.469921
6295825	158.369847	-2.864292	3.822673
6295925	158.662479	-2.134680	2.373478
6296025	160.023523	-2.450771	0.394733
6296124	162.241266	-3.061903	-0.552520
6296224	164.297770	-3.594393	-0.851288
6296324	165.516350	-4.419266	0.097550
6296424	165.870628	-4.610410	0.480255
6296524	166.276032	-4.986687	1.255181
6296624	166.492299	-5.148766	1.972728
6296724	166.578756	-5.743420	3.364667
6296824	166.515537	-5.711464	3.307999
6296924	165.579267	-4.931685	2.360305
6297024	165.178271	-4.666271	1.611938
6297123	165.321907	-4.275074	0.895131
6297223	165.254768	-4.322040	0.676109
6297323	165.308331	-4.458468	0.604471
6297423	165.238544	-4.195776	0.668637
6297523	164.984754	-4.636918	1.341915
