# Supplementary material for: iSignDB: A database for smartphone signature biometrics
Source: Data Brief. 2020 Nov 28;33:106597. doi: 10.1016/j.dib.2020.106597 (PMC7725742; doi:10.1016/j.dib.2020.106597)
Supplement: Supplementary file 1 [file mmc1.zip › u01/genuine/Sensor Data/u01_s3_g01_Pos.csv]

timestamp	lat	long	alt	speed	course	hacc
6294944	28.562960	77.280280	212.898000	0.000000	0.000000	103.686000
6294953	28.562940	77.280390	212.898000	0.000000	0.000000	103.686000
6296340	28.562930	77.280490	212.898000	0.000000	0.000000	106.446000
6296566	28.562950	77.280620	201.607000	2.484000	0.000000	128.000000
