# Supplementary material for: iSignDB: A database for smartphone signature biometrics
Source: Data Brief. 2020 Nov 28;33:106597. doi: 10.1016/j.dib.2020.106597 (PMC7725742; doi:10.1016/j.dib.2020.106597)
Supplement: Supplementary file 1 [file mmc1.zip › u01/genuine/Sensor Data/u01_s3_g02_Acc.csv]

timestamp	x	y	z
1393237	-0.622106	1.161884	9.626781
1393337	-0.647254	0.965343	9.721085
1393437	-0.637524	1.059796	9.528286
1393537	-0.696502	0.966241	9.666299
1393637	-0.613424	0.993334	9.539962
1393737	-0.758922	0.801134	9.760603
1393836	-1.170117	0.956960	9.942624
1393936	-0.967289	1.340612	11.871363
1394036	0.696651	0.571362	7.703580
1394136	-0.152982	0.825982	9.104517
1394234	-0.608335	0.917742	10.076596
1394334	-1.074316	1.359922	9.683663
1394434	-0.753533	1.107547	9.480236
1394534	-0.707728	0.845292	9.923464
1394634	-0.834964	0.978216	9.738898
1394734	-1.455274	1.866319	8.698262
1394833	-0.920436	1.169368	9.566606
1394933	-0.694556	0.973276	9.683513
1395033	-0.497565	1.027014	9.610914
1395133	-0.409249	0.843047	9.726174
1395233	-0.584085	1.002615	9.510323
1395333	-0.486339	0.944236	9.613908
1395452	-0.944835	1.044678	9.545799
1395552	-0.769101	1.317710	9.729018
1395652	-0.447420	0.658032	9.729917
1395752	-0.659828	0.972228	9.617650
1395852	-0.894989	0.952769	9.802366
1395951	-0.812810	0.765358	9.762549
1396051	-0.564925	0.842598	9.644893
1396151	-1.006956	0.729733	9.937834
1396251	-0.673150	1.050965	9.442215
1396351	-0.511486	0.591270	10.045311
1396451	-0.903671	1.293311	9.729917
1396551	-1.320105	1.423540	9.554332
1396651	-0.592917	1.117875	9.457184
1396751	-0.076042	0.711620	9.962084
1396851	-0.636027	1.081501	9.438922
1396951	-1.027613	1.239273	9.727222
1397050	-0.479004	1.157543	9.797726
1397150	-0.915047	1.457968	9.364227
1397249	-0.420476	1.120420	10.016720
1397350	-0.993035	1.393003	9.454489
1397450	-0.406854	1.206042	9.730216
1397550	-0.650547	1.286575	9.672586
1397650	-0.587379	1.706751	8.786429
1397750	-0.572859	1.038840	10.165211
1397850	-0.429307	1.303789	9.586964
1397950	-0.815504	1.101260	9.896969
1398049	-0.191901	1.024021	9.736353
1398149	-1.571732	1.819017	9.479038
1398249	-0.352517	1.438958	9.138047
1398349	-0.130379	0.838556	10.067315
1398449	-1.055755	1.607507	9.458830
1398549	0.006437	1.358575	9.224567
1398649	-0.893193	1.059347	10.174791
1398749	-1.112487	2.892285	7.218589
1398849	-0.657133	1.581910	9.226364
1398949	-0.431104	1.045276	9.601933
1399049	-0.146396	0.855022	9.545350
1399148	-0.154778	0.765957	9.715696
1399248	-1.315315	1.465303	9.646091
1399348	-1.088985	1.484613	9.256152
1399448	-1.336571	1.616938	9.392818
1399548	-0.501457	1.092877	9.740993
1399648	-1.646127	1.926793	9.348061
1399748	-0.216899	0.662373	9.692494
1399848	-0.087568	-0.001198	9.970167
1399948	-1.002465	0.965792	8.956176
1400048	-1.741928	1.475033	9.642947
1400147	-0.955014	0.548310	11.191178
1400247	-1.052910	0.922831	8.954379
1400347	-0.986898	0.612676	9.843381
1400443	-0.832569	0.678090	10.253677
1400543	-1.057701	0.906665	9.397757
1400643	-0.485141	0.163310	9.717941
1400743	-0.679886	0.746647	9.829310
1400843	-1.487307	1.175655	9.566906
1400943	-1.128204	1.262924	9.520951
1401043	-1.488355	1.074316	9.960587
1401143	-1.777254	1.797762	9.015003
1401242	-1.021176	0.927471	9.850566
1401341	-1.035247	1.140778	9.663754
1401442	-1.007106	1.065035	9.624985
1401542	-0.800386	0.860261	9.600436
1401642	-0.746947	0.919538	9.677825
1401806	-1.013093	1.077609	9.638008
1401906	-0.871188	0.928968	9.732162
