# Supplementary material for: iSignDB: A database for smartphone signature biometrics
Source: Data Brief. 2020 Nov 28;33:106597. doi: 10.1016/j.dib.2020.106597 (PMC7725742; doi:10.1016/j.dib.2020.106597)
Supplement: Supplementary file 1 [file mmc1.zip › u01/genuine/Sensor Data/u01_s3_g02_AngVel.csv]

timestamp	x	y	z
1393234	-0.044655	-0.000868	0.066577
1393334	-0.019127	-0.013079	0.021140
1393434	0.004533	0.000002	0.013204
1393534	-0.056799	-0.017928	-0.014869
1393634	-0.135627	-0.071663	0.036119
1393734	-0.214653	-0.153939	0.043040
1393834	0.620831	0.744464	0.038132
1393934	-0.426912	-1.179412	-0.146787
1394033	0.374416	-0.045569	-0.166598
1394133	-0.137476	0.132930	-0.238715
1394232	0.163222	0.340800	-0.324713
1394332	0.091917	0.032922	-0.035147
1394432	-0.075604	0.016988	0.067454
1394532	-0.074313	0.026525	0.010562
1394632	0.099236	0.148113	-0.032029
1394732	-0.140355	0.169165	0.047344
1394832	-0.141415	-0.151119	0.055450
1394932	-0.073053	-0.106129	0.033618
1395031	-0.015308	-0.024111	0.057375
1395131	-0.012157	-0.037733	-0.037132
1395293	-0.052673	-0.037767	-0.104446
1395393	0.008981	0.032554	-0.032823
1395493	-0.015245	0.032602	0.080933
1395593	-0.039468	0.031324	0.167742
1395693	-0.010359	0.041746	-0.024119
1395793	-0.039272	0.087081	0.017819
1395893	-0.019733	0.054201	0.054987
1395993	0.037193	0.061221	0.062083
1396092	-0.077881	-0.052000	-0.070372
1396192	0.063436	-0.139710	-0.033007
1396292	0.058637	0.098444	0.026818
1396392	0.244994	-0.005291	-0.159448
1396492	0.013348	-0.076509	-0.072615
1396592	-0.079939	-0.057160	0.178618
1396692	-0.036925	0.048426	0.121836
1396792	0.095348	-0.013965	-0.097646
1396892	-0.019153	-0.022653	-0.104986
1396992	0.056170	-0.034605	0.000470
1397092	0.063072	-0.003185	-0.014334
1397191	-0.036206	-0.008866	0.027491
1397291	0.055712	-0.022037	-0.041001
1397391	-0.113883	-0.041949	0.039723
1397491	0.009734	-0.004097	-0.035058
1397591	0.132069	-0.007211	-0.029444
1397691	-0.286988	-0.066734	0.067678
1397791	0.070789	0.030677	-0.002075
1397891	-0.145278	-0.065629	-0.030135
1397991	0.035157	0.056045	0.046783
1398091	0.158611	0.088297	-0.184030
1398191	0.063127	0.000624	0.098352
1398290	-0.139045	-0.003272	0.131748
1398390	0.100771	0.012455	-0.108374
1398490	0.050724	0.041606	0.025916
1398590	-0.167497	0.055774	-0.068944
1398690	0.126765	0.059026	-0.032279
1398790	0.031704	0.092317	0.137971
1398890	-0.131861	-0.122700	0.155762
1398990	-0.083571	-0.040524	0.131184
1399090	-0.018133	0.034368	-0.082535
1399190	-0.014687	-0.013785	-0.297559
1399289	0.062149	-0.055453	-0.107926
1399389	-0.044012	-0.023327	0.040782
1399489	-0.080697	0.031904	0.160068
1399589	-0.094323	-0.009588	0.101067
1399689	-0.231454	-0.060498	0.663086
1399789	-0.228748	-0.007815	0.306056
1399889	0.175728	0.372616	-0.084563
1399989	-0.076295	0.173037	-0.377797
1400089	-0.234501	-0.321150	-0.160688
1400189	1.010738	0.697762	0.076867
1400289	-0.054768	0.232447	0.070633
1400386	-0.100596	-0.020258	0.013902
1400486	0.113050	-0.013480	0.052924
1400586	-0.057543	-0.065215	0.146491
1400686	0.212586	0.130207	-0.062157
1400786	0.136455	0.085132	-0.138345
1400886	0.167616	0.179454	-0.008228
1400986	0.003962	0.156785	0.027972
1401086	0.114241	0.037789	0.052651
1401186	-0.212618	-0.094620	0.197766
1401286	-0.096645	-0.133007	0.084636
1401386	-0.050188	-0.109777	0.056958
1401485	0.031984	0.008604	0.057036
1401585	0.036473	0.001028	0.007275
1401685	0.026334	0.022187	-0.058884
1401785	-0.012190	0.005840	-0.019256
1401885	0.038527	-0.030309	0.003859
