# Supplementary material for: iSignDB: A database for smartphone signature biometrics
Source: Data Brief. 2020 Nov 28;33:106597. doi: 10.1016/j.dib.2020.106597 (PMC7725742; doi:10.1016/j.dib.2020.106597)
Supplement: Supplementary file 1 [file mmc1.zip › u01/genuine/Sensor Data/u01_s3_g02_MagField.csv]

timestamp	x	y	z
1393190	-4.675827	-30.714975	-28.637268
1393290	-4.845268	-30.615484	-28.633392
1393390	-5.311913	-30.476175	-28.725098
1393490	-5.350422	-30.447672	-28.889404
1393590	-5.184845	-30.277414	-28.924103
1393689	-5.635044	-29.841803	-29.305359
1393789	-6.026203	-29.469515	-29.518707
1393889	-5.021225	-30.544001	-28.792786
1393989	-7.448746	-29.744539	-29.324829
1394089	-7.377544	-30.217520	-28.709625
1394189	-6.294968	-29.244287	-28.755920
1394289	-4.481956	-29.820150	-28.470520
1394389	-3.903831	-30.721704	-28.479218
1394489	-4.016792	-30.438810	-28.636993
1394589	-3.837097	-30.286570	-28.956055
1394688	-3.496029	-30.406454	-28.639374
1394788	-3.504509	-30.193403	-28.157318
1394888	-4.247383	-29.863291	-28.495636
1394988	-4.845421	-29.711889	-28.362915
1395088	-4.885048	-29.677843	-28.499695
1395188	-4.855465	-30.069708	-28.421234
1395288	-4.277519	-30.144606	-28.528534
1395388	-3.812214	-30.094893	-28.515106
1395488	-3.790230	-29.915026	-28.425598
1395588	-4.311729	-30.145685	-28.640839
1395688	-4.541782	-30.086416	-28.600281
1395787	-4.279701	-30.056795	-28.511749
1395887	-4.372322	-29.673704	-28.734924
1395987	-4.309998	-29.743586	-28.741089
1396087	-4.402416	-30.143793	-28.464813
1396187	-4.205482	-29.998411	-28.987061
1396287	-4.451664	-29.912455	-28.966339
1396387	-4.428493	-29.547335	-28.951782
1396487	-3.705990	-30.267363	-28.294739
1396587	-4.017513	-30.547922	-28.009247
1396687	-4.951042	-29.879053	-28.314117
1396787	-4.644146	-30.097120	-28.381042
1396886	-4.001362	-30.706560	-27.859436
1396986	-4.023212	-30.793989	-27.612762
1397086	-4.208508	-30.957190	-27.377777
1397186	-4.275402	-30.963396	-27.481842
1397285	-4.032612	-30.760798	-27.569519
1397386	-4.343517	-30.806829	-27.366211
1397486	-4.312923	-30.948004	-27.730011
1397586	-4.129543	-30.929918	-27.372955
1397686	-4.094482	-31.222639	-27.156525
1397786	-4.309345	-30.581602	-27.994904
1397885	-4.185070	-31.055124	-27.373535
1397985	-4.697674	-30.974699	-27.702026
1398085	-4.149815	-30.795664	-27.589813
1398185	-3.975925	-30.993917	-27.217651
1398285	-4.590321	-30.649172	-27.591309
1398385	-5.047249	-30.500315	-27.729034
1398485	-4.652569	-30.501009	-27.197632
1398585	-4.453472	-30.678316	-27.327057
1398685	-4.305889	-30.652719	-27.633820
1398785	-3.828117	-30.948103	-27.561523
1398885	-4.666088	-30.701387	-27.816895
1398984	-5.202644	-30.262156	-27.800690
1399084	-5.307392	-30.483068	-27.775299
1399184	-4.427071	-30.358683	-27.657745
1399284	-3.412678	-30.816221	-27.582672
1399384	-3.359425	-31.379789	-27.412048
1399484	-3.649158	-30.657831	-27.660339
1399584	-3.835075	-30.587667	-27.493713
1399684	-5.058067	-30.111635	-28.452454
1399784	-6.771057	-28.899939	-28.879333
1399884	-6.564648	-28.732309	-29.270111
1399983	-5.137669	-29.345770	-28.741699
1400083	-4.418575	-29.003412	-29.060333
1400183	-6.251339	-27.222464	-30.785187
1400283	-5.286491	-29.265856	-29.521179
1400383	-5.186886	-28.450018	-29.749084
1400483	-5.366322	-28.466524	-29.722076
1400583	-5.499664	-28.616438	-29.489899
1400683	-5.737862	-28.797010	-29.392700
1400783	-4.961716	-29.490427	-28.904816
1400883	-4.507793	-29.924444	-28.321899
1400983	-4.106117	-30.273115	-28.038696
1401082	-3.299595	-30.816587	-27.877228
1401182	-3.900509	-30.291063	-27.902069
1401282	-4.528790	-29.903864	-28.336273
1401382	-5.166710	-29.818026	-28.461212
1401482	-5.664574	-29.827753	-28.808075
1401582	-6.011532	-29.828962	-28.919830
1401682	-5.783646	-30.245985	-28.892487
1401782	-5.350983	-30.244154	-28.991425
1401882	-5.570225	-30.383589	-28.758484
