# Supplementary material for: iSignDB: A database for smartphone signature biometrics
Source: Data Brief. 2020 Nov 28;33:106597. doi: 10.1016/j.dib.2020.106597 (PMC7725742; doi:10.1016/j.dib.2020.106597)
Supplement: Supplementary file 1 [file mmc1.zip › u01/genuine/Sensor Data/u01_s3_g02_Orient.csv]

timestamp	x	y	z
1393190	165.285784	-6.490337	4.348378
1393290	164.938791	-6.324135	4.262040
1393390	164.801144	-6.207511	4.064774
1393490	164.774856	-6.121813	3.990004
1393589	164.770860	-5.791106	3.848164
1393689	164.474233	-4.830629	3.072986
1393789	164.268960	-4.106085	2.792076
1393889	163.700652	-6.318650	5.659583
1393989	163.335904	-4.517301	1.196828
1394089	164.064076	-5.521902	0.982502
1394189	165.425527	-5.129924	2.209755
1394289	166.947205	-5.718749	3.889921
1394389	167.301250	-6.226346	4.229871
1394489	166.982132	-5.955119	4.553965
1394589	166.999120	-5.571973	4.792232
1394688	167.305560	-6.070473	5.402446
1394788	167.383883	-6.328500	5.251963
1394888	167.033846	-5.944490	4.557473
1394988	166.771763	-5.708946	3.985102
1395088	166.559793	-5.663916	3.744423
1395188	166.884645	-5.629374	3.456710
1395288	167.428323	-5.670860	3.432118
1395388	167.993964	-5.725322	3.737791
1395488	167.952493	-5.837585	4.029685
1395588	166.985611	-5.731931	4.067267
1395688	166.613614	-5.685919	4.166627
1395787	166.692510	-5.641065	4.284052
1395887	166.596541	-5.447525	4.745636
1395987	166.323674	-5.438083	4.862628
1396087	166.370857	-5.204491	4.865156
1396187	166.811519	-5.180640	4.505938
1396287	166.812451	-5.370485	4.050065
1396387	167.332124	-5.015203	3.765081
1396487	168.344426	-6.452685	3.939774
1396587	167.815579	-6.590283	4.100256
1396687	166.734861	-5.949361	3.962193
1396786	166.660945	-6.077043	4.015158
1396886	167.413288	-7.054921	4.322232
1396986	167.536065	-7.425743	4.296741
1397086	167.859514	-7.865661	4.122059
1397186	167.752645	-7.527465	4.076650
1397285	167.864068	-7.667552	3.964176
1397386	167.810214	-7.903530	3.897005
1397486	167.807490	-7.325833	3.734941
1397586	168.260573	-7.827572	3.744172
1397686	167.978056	-7.802032	3.728577
1397786	167.773624	-7.052384	3.581181
1397885	167.964626	-7.621766	3.684785
1397985	167.916317	-7.532134	3.540416
1398085	168.282055	-7.564703	3.549103
1398185	168.748797	-7.995347	3.639312
1398285	167.569750	-7.253267	3.249359
1398385	167.478705	-7.179535	3.058224
1398485	167.914273	-7.805477	3.255908
1398585	167.959968	-7.687827	3.347192
1398685	168.328740	-7.377658	3.659464
1398785	168.240202	-7.860856	3.988015
1398884	167.173761	-7.167214	3.492104
1398984	166.439476	-6.789899	3.166105
1399084	165.995999	-6.910938	3.621545
1399184	167.092183	-7.273429	4.683675
1399284	168.345888	-7.610756	5.211508
1399384	168.398208	-7.983111	5.453684
1399484	167.782668	-7.433336	5.303112
1399584	166.907090	-7.274208	5.172471
1399684	165.201589	-6.061865	4.540133
1399784	162.180043	-4.936217	4.238446
1399884	162.251129	-4.605936	4.653043
1399983	162.915904	-5.600041	6.911215
1400083	163.930182	-4.993219	6.989045
1400183	165.120918	-1.282659	2.041926
1400283	164.845833	-4.329524	4.772548
1400383	164.591179	-3.284478	4.975532
1400483	164.493896	-3.566665	4.987538
1400583	163.824039	-3.949038	4.829470
1400683	163.678534	-4.664639	5.262770
1400783	164.498261	-5.579376	5.865399
1400883	165.228507	-6.422069	6.634945
1400982	165.252425	-6.683545	7.258301
1401082	165.226926	-7.592589	8.167861
1401182	164.489594	-7.373556	7.789017
1401282	163.602910	-6.610595	6.893451
1401382	163.212963	-6.280484	6.036638
1401482	162.924911	-5.904282	5.339385
1401582	162.805570	-6.030277	5.217809
1401682	163.034897	-6.136453	5.203851
1401782	163.280180	-6.146860	5.285202
1401882	163.325167	-6.292966	5.304022
