# Supplementary material for: iSignDB: A database for smartphone signature biometrics
Source: Data Brief. 2020 Nov 28;33:106597. doi: 10.1016/j.dib.2020.106597 (PMC7725742; doi:10.1016/j.dib.2020.106597)
Supplement: Supplementary file 1 [file mmc1.zip › u01/genuine/Sensor Data/u01_s3_g03_Acc.csv]

timestamp	x	y	z
7818281	-0.474813	1.056952	9.452843
7818381	-0.626298	1.006806	9.738598
7818481	0.069306	0.810864	9.621093
7818581	0.013173	0.603246	9.730216
7818680	-1.876198	1.966461	10.430011
7818780	-1.208886	2.116599	9.522598
7818880	-0.443079	1.288521	10.108928
7818980	-0.450264	0.858315	8.718170
7819080	-0.148042	0.922532	9.412726
7819185	-0.182471	0.731529	9.886641
7819284	-0.525707	0.957409	9.646540
7819385	-0.648302	1.248404	9.586814
7819485	-0.521516	0.979563	9.659263
7819585	-0.396825	1.052012	9.639505
7819685	-0.535586	1.071921	9.878258
7819784	-0.779878	1.274001	9.599089
7819884	-0.389490	1.051114	9.701326
7819984	-0.700992	1.231190	9.654473
7820084	-0.441582	1.017584	9.710607
7820184	-0.386347	1.118025	9.446406
7820284	-0.615520	1.129252	9.757459
7820384	-1.133742	1.226100	10.179881
7820484	-1.257535	1.090782	10.428813
7820584	-0.588726	1.407972	9.584569
7820684	-0.468675	0.988993	9.754915
7820784	0.038919	1.213227	9.117690
7820883	0.100441	0.755629	9.738449
7820983	-0.388442	0.924178	9.689800
7821083	-0.497266	1.005160	9.732312
7821183	-0.800386	1.071322	9.646241
7821283	-0.716560	1.220861	9.393117
7821383	-0.289947	0.844244	9.944570
7821483	-0.881667	1.223256	9.686207
7821583	-0.324675	1.012345	9.310938
7821683	-0.211959	0.752186	10.033336
7821783	-1.370550	1.943558	9.335636
7821883	-1.215772	1.756298	9.061706
7821983	0.201780	0.692909	9.751771
7822082	-0.520617	1.241668	9.649234
7822182	-1.031655	1.485511	9.644893
7822282	-0.644260	1.317410	9.728869
7822382	-0.797691	1.512904	9.277557
7822482	-0.288600	1.197959	10.123149
7822582	-0.798290	1.471889	9.363179
7822682	-0.153431	1.207389	9.749077
7822782	-0.897683	1.415307	9.763447
7822882	-0.502804	1.857637	8.844807
7822982	-0.357157	0.980162	10.398127
7823082	-0.709075	1.720073	8.944350
7823181	-0.664319	1.434317	9.304352
7823281	-0.117506	1.156495	10.001901
7823381	-1.377885	2.207010	9.432635
7823481	-0.394579	1.720223	9.057664
7823581	0.089963	0.849184	10.154134
7823681	-0.998723	1.687142	9.909244
7823781	-0.182620	1.399889	9.278156
7823881	-0.880918	1.593436	9.916429
7823981	-0.621508	1.375789	9.705368
7824081	-0.532592	1.507964	10.125544
7824181	-0.875978	1.542243	9.769584
7824280	-1.062041	2.034569	9.312135
7824380	-1.087189	1.919908	9.404942
7824480	-1.324296	2.498454	8.786728
7824580	0.421673	0.468376	10.018965
7824680	-0.270038	0.589474	9.913585
7824780	-0.564027	1.252146	10.162966
7824880	-1.073867	1.481170	9.253008
7824980	-1.482816	1.526077	10.482551
7825080	-0.221839	0.225431	9.460627
7825180	-0.393981	0.985551	8.815917
7825286	-0.776884	1.316063	9.802665
7825385	-0.523461	0.874631	9.744137
7825485	-0.673300	1.107846	9.494306
7825585	-0.687071	1.174607	9.657916
7825685	-0.638422	1.064736	9.586066
7825785	-0.896486	1.146167	9.869576
7825885	-1.374741	1.525927	10.014774
7825985	-0.543520	0.981659	10.075099
7826085	-0.710423	1.093925	9.379944
7826185	-0.737367	1.165177	9.713002
7826285	-0.405507	0.828228	9.714050
7826385	-0.757126	1.069376	9.624236
7826535	-0.668809	0.984503	9.774075
7826635	-0.544867	1.496139	8.943901
