# Supplementary material for: iSignDB: A database for smartphone signature biometrics
Source: Data Brief. 2020 Nov 28;33:106597. doi: 10.1016/j.dib.2020.106597 (PMC7725742; doi:10.1016/j.dib.2020.106597)
Supplement: Supplementary file 1 [file mmc1.zip › u01/genuine/Sensor Data/u01_s3_g03_AngVel.csv]

timestamp	x	y	z
7818347	-0.065768	-0.072768	0.129648
7818447	-0.008963	-0.047129	0.131622
7818547	-0.088997	-0.141538	-0.172440
7818647	0.397745	0.313581	-0.057535
7818747	0.286681	0.041509	-0.235207
7818846	-0.097498	-0.071291	0.031103
7818946	-0.609010	-0.545404	-0.147587
7819046	-0.210491	-0.108056	-0.014028
7819148	-0.038451	-0.044370	-0.013015
7819248	0.085749	0.100851	-0.101206
7819348	0.079309	0.080072	-0.015338
7819448	-0.024611	0.001725	0.057688
7819548	0.027303	0.067747	0.031595
7819648	0.133294	0.096208	-0.010020
7819749	-0.114072	-0.091982	0.000842
7819849	-0.063237	-0.044487	0.038632
7819949	0.031423	-0.022287	-0.038068
7820048	-0.025930	0.005011	0.011443
7820148	0.003417	-0.008974	-0.049446
7820270	0.029435	0.122222	-0.050816
7820370	0.291326	0.310108	0.013071
7820470	-0.135908	-0.072258	0.089620
7820570	-0.166383	-0.230546	0.095926
7820670	-0.121611	-0.195159	0.033976
7820770	-0.117551	-0.079002	-0.014967
7820870	-0.021785	0.089841	0.009858
7820970	0.052321	0.178212	-0.061638
7821070	0.008401	0.168445	-0.009660
7821181	0.008823	0.003969	-0.041253
7821281	-0.047423	0.034649	0.107454
7821381	-0.103805	-0.043980	0.007569
7821481	0.053376	-0.035885	0.004146
7821581	0.141346	0.051327	0.082807
7821681	0.124222	0.059765	-0.121223
7821781	0.078118	-0.104762	-0.153516
7821881	-0.162486	-0.081694	0.327579
7821981	-0.132152	0.039325	0.115861
7822081	0.114748	0.019454	-0.191261
7822181	0.148871	0.011167	-0.027258
7822280	0.067055	-0.046609	-0.058894
7822380	-0.079645	0.005554	0.117433
7822480	-0.007150	-0.061068	-0.073083
7822580	0.005159	-0.006331	0.067291
7822679	-0.071662	0.000697	-0.018308
7822780	0.118672	-0.014555	-0.129492
7822880	-0.145014	0.007032	0.156212
7822980	0.005394	-0.038945	-0.056889
7823080	0.059132	-0.010890	-0.053905
7823180	0.002846	0.032180	0.066970
7823280	0.027769	0.008516	-0.074592
7823379	0.074997	-0.057949	-0.040056
7823479	-0.174193	-0.020479	0.242912
7823579	-0.019604	0.042073	-0.007573
7823679	0.205572	0.008845	-0.160654
7823779	-0.150964	-0.035170	0.033021
7823879	-0.044308	0.022126	-0.052712
7823979	0.313309	0.209793	0.024431
7824079	-0.104257	-0.092011	-0.066759
7824179	0.073588	-0.013469	-0.114349
7824279	0.043195	0.011240	-0.015063
7824379	-0.158293	-0.044336	0.149380
7824478	-0.337297	0.072476	0.765765
7824578	-0.132427	0.055637	0.471594
7824678	-0.123551	-0.096979	-0.027366
7824778	-0.202924	-0.123961	-0.246852
7824878	0.366210	0.798716	-0.082818
7824978	-0.542542	-0.624038	-0.068074
7825078	-0.157337	-0.455222	-0.044282
7825178	0.028735	0.059740	-0.159660
7825278	-0.071463	0.026739	0.002656
7825378	0.102322	0.026147	0.062536
7825478	0.063973	0.032948	0.026475
7825577	-0.002888	0.058868	0.020535
7825677	0.053500	0.043732	-0.044739
7825849	0.076175	0.140715	0.037534
7825949	0.026679	0.058095	0.141132
7826049	-0.012706	-0.086438	0.024679
7826149	-0.091828	-0.084167	-0.001253
7826249	-0.017289	-0.002824	0.023372
7826349	-0.012627	-0.009941	-0.081043
7826488	-0.030444	-0.020608	0.015191
7826588	0.017400	-0.036467	0.007477
