# Supplementary material for: iSignDB: A database for smartphone signature biometrics
Source: Data Brief. 2020 Nov 28;33:106597. doi: 10.1016/j.dib.2020.106597 (PMC7725742; doi:10.1016/j.dib.2020.106597)
Supplement: Supplementary file 1 [file mmc1.zip › u01/genuine/Sensor Data/u01_s3_g03_MagField.csv]

timestamp	x	y	z
7818280	-5.909935	-30.524046	-28.479370
7818380	-6.131020	-30.450148	-28.727814
7818479	-6.488689	-30.210604	-28.638306
7818579	-6.821980	-30.174074	-28.720978
7818679	-5.795654	-30.749105	-28.365784
7818779	-5.379257	-31.236822	-27.525146
7818879	-5.292282	-31.311930	-27.522583
7818979	-6.142868	-30.772421	-28.466431
7819079	-6.285221	-30.498301	-28.826752
7819179	-6.381790	-29.946527	-28.666321
7819279	-5.876888	-30.127432	-28.335114
7819379	-5.367828	-30.645750	-28.289825
7819479	-5.309467	-30.780573	-28.415741
7819578	-5.426723	-30.662775	-28.259735
7819678	-5.178722	-30.811449	-28.151550
7819778	-5.472286	-30.191137	-27.646393
7819878	-5.366978	-30.396593	-27.536194
7819978	-5.394260	-30.611628	-27.850586
7820078	-5.429955	-31.039095	-27.678314
7820178	-5.366837	-30.811968	-27.617096
7820278	-5.073662	-31.052294	-27.764771
7820378	-4.026035	-31.590868	-26.991364
7820478	-3.903496	-31.634596	-26.958832
7820578	-5.207577	-30.589029	-26.870544
7820677	-6.173824	-30.258226	-27.430054
7820777	-6.429489	-30.124872	-27.865112
7820877	-6.713886	-29.919519	-27.807159
7820977	-6.237938	-29.754316	-27.849152
7821077	-5.724152	-29.843370	-27.778809
7821177	-5.305420	-30.373785	-27.613953
7821277	-5.145153	-30.513090	-27.709015
7821377	-5.207783	-30.143911	-27.705048
7821477	-5.240715	-30.146078	-27.895294
7821577	-5.010948	-30.757116	-27.848358
7821677	-5.139301	-30.840441	-27.823792
7821776	-3.928272	-31.522978	-26.589783
7821876	-4.334553	-31.511545	-26.937775
7821976	-5.324585	-31.231245	-27.418823
7822075	-5.404633	-31.323729	-27.579315
7822176	-4.948044	-31.319464	-27.522827
7822276	-4.787785	-31.644854	-27.316223
7822376	-4.735870	-31.706701	-27.118744
7822476	-4.922741	-31.443289	-27.390991
7822576	-4.878506	-31.314909	-27.047302
7822676	-5.334675	-31.391081	-27.223907
7822776	-4.929684	-31.443361	-27.364471
7822876	-4.871754	-31.907595	-26.797913
7822975	-5.142410	-31.609777	-27.556030
7823075	-4.991230	-32.027634	-26.795532
7823175	-5.049553	-32.010536	-26.920258
7823275	-5.133492	-31.860529	-27.079468
7823375	-4.757282	-32.133362	-26.793060
7823475	-5.109734	-32.001129	-26.867889
7823575	-5.734108	-31.657183	-27.011536
7823675	-5.164494	-31.818026	-26.996521
7823775	-4.916859	-32.023705	-26.664246
7823875	-4.807045	-31.855116	-27.001465
7823975	-4.726994	-32.199600	-26.604462
7824074	-4.229866	-32.478798	-26.588562
7824174	-3.979713	-32.433395	-26.583740
7824274	-3.616398	-32.671738	-26.126740
7824374	-3.740402	-32.662788	-26.264435
7824474	-5.101532	-31.719023	-27.239044
7824574	-7.046692	-30.725515	-28.016083
7824674	-7.833626	-30.466635	-28.044647
7824774	-7.117702	-30.925001	-27.774292
7824874	-5.512257	-31.224016	-27.896210
7824974	-4.241894	-31.342894	-27.535309
7825074	-7.057331	-29.461088	-29.547028
7825173	-6.649849	-30.408003	-28.350098
7825273	-5.987503	-30.251898	-28.613678
7825373	-6.375343	-29.850580	-28.687744
7825473	-6.196636	-30.342737	-28.408569
7825573	-6.002937	-30.645094	-28.144073
7825673	-5.785252	-30.756357	-28.302063
7825773	-5.475597	-30.833719	-27.667053
7825873	-5.508991	-30.257452	-27.673431
7825973	-6.162834	-29.651072	-27.792358
7826073	-6.507275	-29.827604	-27.814819
7826173	-6.254959	-30.144400	-28.116119
7826272	-6.506554	-29.988192	-28.215668
7826372	-6.455914	-30.146154	-28.272278
7826472	-6.400204	-30.448149	-28.253204
7826572	-6.261772	-30.280878	-28.223938
