# Supplementary material for: iSignDB: A database for smartphone signature biometrics
Source: Data Brief. 2020 Nov 28;33:106597. doi: 10.1016/j.dib.2020.106597 (PMC7725742; doi:10.1016/j.dib.2020.106597)
Supplement: Supplementary file 1 [file mmc1.zip › u01/genuine/Sensor Data/u01_s3_g03_Orient.csv]

timestamp	x	y	z
7818280	165.072400	-5.813173	2.743833
7818379	164.478913	-5.730075	2.648047
7818479	163.655658	-5.649156	2.401231
7818579	164.356580	-5.303589	1.958974
7818679	164.724428	-6.558042	3.102215
7818779	164.818673	-8.116662	3.948137
7818879	164.829836	-7.844392	3.566752
7818979	165.069771	-5.901100	2.030440
7819079	165.046285	-5.376470	1.969606
7819179	165.134494	-5.330368	2.121830
7819279	165.695557	-5.861562	2.544364
7819379	166.076214	-6.245854	2.937771
7819479	165.828264	-6.222514	2.963738
7819578	165.632064	-6.262884	3.098843
7819678	165.666234	-6.869342	3.573023
7819778	165.791384	-6.852437	3.587461
7819878	165.557165	-6.754760	3.432874
7819978	165.668716	-6.783693	3.286418
7820078	165.729995	-6.707322	3.178650
7820178	165.906797	-6.782052	3.242015
7820278	166.177359	-6.888099	3.741497
7820378	166.344091	-8.079642	5.312241
7820478	166.208526	-8.293300	5.534423
7820578	165.617837	-7.541683	4.381691
7820677	165.360656	-6.388091	2.630124
7820777	165.831862	-5.710762	1.113950
7820877	165.666716	-5.539636	1.190806
7820977	166.023551	-5.703840	1.792684
7821077	166.323053	-5.915362	2.725838
7821177	166.594967	-6.046453	3.163998
7821277	166.437645	-6.079854	3.260115
7821377	165.958514	-5.814493	3.490372
7821477	166.088949	-5.852623	3.374872
7821577	165.832051	-6.228514	3.252847
7821677	166.061347	-6.281294	3.400879
7821776	167.131849	-8.211036	4.432243
7821876	166.569126	-8.332466	4.081794
7821976	164.835529	-7.785281	4.006436
7822075	165.265141	-7.633395	3.949869
7822176	166.026527	-7.987191	4.025605
7822276	166.189088	-8.280962	3.816581
7822376	166.066804	-8.386535	3.657091
7822476	165.857966	-8.113444	3.642419
7822576	166.070929	-8.262320	3.437801
7822676	165.773829	-7.975338	3.440443
7822776	166.331368	-8.188277	3.467508
7822875	166.369453	-8.513438	3.421224
7822975	165.948663	-7.902261	3.343239
7823075	166.428303	-8.716603	3.353333
7823175	166.466409	-8.634235	3.215527
7823275	166.225471	-8.379950	3.219550
7823375	166.992958	-8.853579	3.160183
7823475	166.291342	-8.743262	2.846199
7823575	165.326475	-8.257508	2.940192
7823675	166.264582	-8.764516	3.022292
7823775	166.345550	-9.117978	3.347634
7823875	166.579829	-8.747720	3.473388
7823974	166.674207	-9.471371	3.911141
7824074	166.725848	-9.638353	4.417759
7824174	167.190280	-9.648497	4.299554
7824274	167.632585	-10.336029	4.719187
7824374	167.220362	-10.045732	4.749694
7824474	165.428776	-8.343024	3.475310
7824574	161.651061	-7.289557	3.341394
7824674	160.525104	-6.857979	3.056712
7824774	161.023039	-7.848618	4.453041
7824874	162.322594	-7.730614	5.994177
7824974	162.806736	-7.905650	7.503644
7825074	162.642358	-3.947796	2.156879
7825173	163.169309	-6.143930	3.137206
7825273	163.626645	-5.695080	3.427768
7825373	163.427092	-5.696378	3.442284
7825473	163.325987	-6.296526	3.727785
7825573	163.150804	-6.634664	4.237873
7825673	163.147717	-6.773602	4.520476
7825773	163.481674	-7.520914	5.250183
7825873	163.761743	-7.311507	5.220372
7825973	163.280241	-6.313446	4.411473
7826073	163.073855	-6.502720	4.087824
7826173	163.017837	-6.432026	3.899848
7826272	162.835529	-6.291029	3.644107
7826372	163.149662	-6.386818	3.698247
7826472	163.323524	-6.484325	3.799654
7826572	163.229941	-6.552876	3.731922
