# Supplementary material for: iSignDB: A database for smartphone signature biometrics
Source: Data Brief. 2020 Nov 28;33:106597. doi: 10.1016/j.dib.2020.106597 (PMC7725742; doi:10.1016/j.dib.2020.106597)
Supplement: Supplementary file 1 [file mmc1.zip › u01/genuine/Sensor Data/u01_s3_g04_Acc.csv]

timestamp	x	y	z
8488659	-0.424966	1.404829	9.637110
8488758	-0.485890	1.266965	9.505833
8488857	-0.526006	1.389710	9.669592
8488958	-0.536634	1.274001	9.449999
8489058	-0.544418	0.772843	10.609637
8489158	-0.556992	1.062191	10.922487
8489258	-0.161814	1.100511	8.745863
8489358	-0.557590	1.367257	9.419762
8489449	-0.731080	1.191672	10.188114
8489549	-0.544717	1.357377	9.305998
8489649	-0.823887	1.469943	9.620045
8489749	-1.016985	1.536854	9.549242
8489848	-0.682581	1.276695	9.807755
8489948	-1.033301	1.477877	9.736353
8490048	-0.879272	1.556763	9.537866
8490148	-0.668360	1.361269	9.275911
8490248	-0.221839	1.179397	9.510623
8490348	-0.150138	0.880469	9.688752
8490448	-0.307461	1.055755	9.565558
8490543	-0.581391	1.192121	9.782607
8490643	-0.682581	1.204096	9.573342
8490743	-0.457149	1.108295	9.493857
8490843	-0.183219	0.982257	9.708361
8490943	-0.520468	1.320704	9.636960
8491042	-0.304617	1.085094	9.655222
8491142	-0.204475	0.913401	9.782607
8491242	-0.726290	1.591490	9.736802
8491342	-1.043779	2.002685	8.943901
8491442	-0.392184	1.298400	9.506880
8491542	-0.106279	1.205144	9.910291
8491642	-0.739911	1.437311	9.457333
8491742	-0.430505	1.262624	9.738748
8491842	-0.897983	1.505120	9.568402
8491942	-0.387394	1.546434	9.580078
8492042	-0.658630	1.264570	9.936337
8492142	-0.278122	1.670676	9.048683
8492241	-0.310754	1.273402	9.876911
8492341	-1.150058	2.035318	9.336684
8492441	-0.210762	1.152004	9.896221
8492541	-0.659678	1.705254	9.805360
8492640	-0.678240	1.352737	9.571696
8492741	0.026944	1.317261	9.709709
8492841	-1.059347	2.007475	9.424102
8492941	-0.510139	2.056424	8.611293
8493041	-0.097597	1.193019	10.182725
8493141	-0.322280	1.481619	9.916728
8493241	-0.550705	1.882186	9.127120
8493340	-0.483345	1.746867	9.562265
8493440	-0.702040	1.696722	9.844877
8493540	-0.655337	1.175805	9.167087
8493640	-0.602647	2.088158	9.145532
8493740	-0.451910	1.508713	9.576635
8493840	-0.725691	1.881887	9.572743
8493940	0.249082	0.804128	9.811796
8494040	0.315244	0.384251	9.648785
8494140	-1.369053	1.788481	10.356214
8494240	-0.946482	1.118324	9.942624
8494340	-1.059048	1.677262	9.544452
8494440	-0.581990	1.669778	9.708661
8494539	-0.395627	1.123114	9.216035
8494645	0.126038	1.312620	9.260642
8494745	-0.238155	1.416804	9.420660
8494845	-0.630938	1.277144	9.703871
8494945	-0.669109	1.211581	9.682765
8495045	-0.778980	1.313818	9.635463
8495145	-0.850531	1.233136	9.859098
8495245	-0.853525	1.223406	9.872121
8495345	-1.069975	1.580414	9.686956
8495445	-1.926045	2.511028	8.210875
8495545	-1.223556	1.815425	9.617650
8495644	-0.534538	1.336571	9.519604
8495744	-0.410746	1.297352	9.647737
8495844	-0.316292	1.305884	9.637559
8495944	-0.294288	1.267265	9.667197
8496043	-0.389041	1.323847	9.763596
8496192	-0.606389	1.459166	9.671388
8496292	-0.332010	1.221161	9.664802
8496392	-0.363145	1.268911	9.711205
8496492	-0.716710	1.637894	9.493708
