# Supplementary material for: iSignDB: A database for smartphone signature biometrics
Source: Data Brief. 2020 Nov 28;33:106597. doi: 10.1016/j.dib.2020.106597 (PMC7725742; doi:10.1016/j.dib.2020.106597)
Supplement: Supplementary file 1 [file mmc1.zip › u01/genuine/Sensor Data/u01_s3_g04_AngVel.csv]

timestamp	x	y	z
8488659	-0.105249	-0.080010	0.058605
8488759	0.005040	0.006478	0.002912
8488859	-0.213900	-0.171547	0.012479
8488959	-0.403117	-0.168241	0.070476
8489059	0.346688	0.451756	-0.121171
8489158	-0.467632	-1.033206	-0.242608
8489258	0.884377	0.754588	0.019014
8489358	-0.228499	0.016107	-0.063534
8489460	0.144138	0.132732	-0.026575
8489560	0.143206	0.239693	0.058407
8489660	0.074822	0.156669	0.027513
8489760	-0.000675	0.008344	0.029709
8489860	0.226387	0.115591	-0.012979
8489958	-0.184022	-0.126966	-0.033403
8490058	-0.137925	-0.179976	0.015247
8490158	-0.142638	-0.098985	0.061406
8490258	-0.220957	-0.188998	0.008298
8490357	0.003472	0.014085	-0.060053
8490457	0.003603	-0.012265	-0.141409
8490643	-0.024618	0.007559	0.060195
8490743	-0.027896	-0.006368	0.127909
8490843	-0.018302	0.005360	0.013394
8490943	0.002016	-0.007395	-0.004267
8491043	-0.012610	-0.020291	0.007833
8491143	-0.083119	-0.045052	-0.133783
8491243	0.235821	0.036309	-0.178931
8491343	0.000872	0.045702	0.084753
8491442	-0.122076	0.053834	0.168933
8491542	0.025242	-0.027701	-0.049325
8491642	0.045144	-0.014113	-0.131577
8491742	0.011966	-0.041343	-0.039830
8491842	0.060874	0.005627	-0.006071
8491942	-0.060299	0.009162	0.058750
8492042	0.036729	-0.053199	-0.050210
8492142	-0.113562	-0.020455	0.041778
8492242	0.026375	-0.007868	-0.091005
8492342	0.031705	-0.048070	-0.011512
8492442	-0.149408	-0.005404	0.035185
8492542	0.133895	-0.011122	-0.032980
8492640	-0.045463	-0.071687	0.072958
8492741	-0.016610	-0.002514	-0.070500
8492841	0.084957	-0.029798	-0.134956
8492941	-0.194172	-0.016652	0.237453
8493041	-0.040957	-0.012108	0.049922
8493141	0.143768	0.006690	-0.146430
8493241	-0.082326	-0.007025	0.005744
8493341	-0.070340	0.062520	-0.048657
8493441	0.071173	0.009988	0.031341
8493541	-0.124124	-0.026276	-0.052604
8493641	-0.254794	-0.103154	0.179216
8493740	-0.103560	0.006697	0.167005
8493840	-0.165652	0.060097	0.430663
8493940	-0.048084	-0.007073	0.424773
8494040	0.004049	0.141907	-0.197146
8494140	0.124701	0.078892	0.015280
8494240	0.300881	0.012580	0.075553
8494340	0.010768	-0.133688	0.054045
8494440	-0.352069	-0.187054	-0.166071
8494540	-0.308728	-0.294828	-0.145432
8494638	-0.168939	-0.186408	-0.228367
8494738	0.073353	0.079626	-0.136871
8494838	0.084315	0.284218	-0.148462
8494937	0.046820	-0.005687	-0.129302
8495037	0.046272	0.030096	-0.051921
8495137	0.030079	-0.019369	-0.048311
8495237	0.060380	0.028148	-0.027639
8495337	0.134245	0.129682	-0.004735
8495437	0.123539	-0.540040	-0.092543
8495537	-0.370978	-0.513061	0.025984
8495637	-0.065072	-0.258452	0.244927
8495737	0.014042	-0.100632	0.128020
8495837	-0.034676	-0.046320	0.061740
8495936	-0.003675	-0.037228	0.031162
8496110	-0.042765	0.005614	-0.010792
8496210	-0.025389	0.014058	0.074012
8496310	0.013350	0.027740	0.012935
8496410	0.008831	-0.019682	-0.032477
