# Supplementary material for: iSignDB: A database for smartphone signature biometrics
Source: Data Brief. 2020 Nov 28;33:106597. doi: 10.1016/j.dib.2020.106597 (PMC7725742; doi:10.1016/j.dib.2020.106597)
Supplement: Supplementary file 1 [file mmc1.zip › u01/genuine/Sensor Data/u01_s3_g04_MagField.csv]

timestamp	x	y	z
8488610	-7.367439	-30.937578	-26.786835
8488710	-7.594017	-31.106417	-27.043945
8488810	-7.375263	-31.034056	-27.119202
8488910	-8.391384	-30.136522	-27.915466
8489010	-8.348106	-29.720461	-28.549713
8489110	-6.778915	-30.495050	-28.165161
8489209	-8.383904	-29.560614	-28.424622
8489309	-6.923183	-31.434725	-26.839478
8489409	-6.758686	-30.288294	-26.966492
8489509	-6.427906	-30.576406	-27.090942
8489609	-6.074974	-30.913794	-26.898895
8489709	-5.553288	-31.345381	-26.761902
8489809	-5.636478	-31.699438	-26.848358
8489909	-5.315922	-32.046806	-25.925140
8490009	-5.869698	-31.142366	-26.207855
8490109	-6.667976	-30.298929	-26.576874
8490209	-6.903549	-30.301607	-27.019470
8490308	-7.058651	-30.009550	-27.473175
8490408	-7.028614	-29.768641	-27.273254
8490508	-6.696426	-30.339674	-27.459198
8490608	-6.606976	-30.353910	-27.505737
8490708	-6.687817	-30.397886	-27.568787
8490808	-6.953110	-30.343157	-27.372223
8490908	-6.943562	-30.231222	-27.373932
8491008	-6.894318	-30.279596	-27.472748
8491108	-7.025848	-30.481241	-27.314209
8491208	-6.392166	-30.800661	-27.106476
8491308	-5.865646	-31.200937	-26.400848
8491407	-6.478451	-31.252722	-26.437042
8491507	-6.532444	-30.925085	-26.857941
8491607	-6.552570	-31.000303	-26.705872
8491707	-6.053402	-31.181341	-26.791870
8491807	-6.135529	-31.260050	-26.336884
8491907	-5.766201	-31.456099	-26.415405
8492007	-6.079086	-31.124559	-26.544769
8492107	-5.971138	-31.556345	-26.376343
8492207	-6.000175	-31.200506	-26.455750
8492307	-5.743889	-31.167551	-26.192871
8492407	-5.916992	-31.391603	-26.063660
8492507	-5.778889	-31.082525	-26.257965
8492606	-5.927773	-31.419413	-26.202576
8492706	-6.199661	-31.292768	-25.965973
8492806	-5.978588	-31.593767	-25.959351
8492906	-5.623562	-31.945044	-25.869720
8493006	-6.433933	-31.571657	-26.016388
8493106	-6.212090	-31.351000	-26.015869
8493206	-5.939846	-31.875631	-25.727753
8493306	-5.747704	-32.002563	-25.751587
8493406	-5.526409	-31.609205	-25.903442
8493506	-5.435223	-32.043556	-25.717529
8493606	-5.676792	-31.730425	-25.898621
8493706	-6.361244	-31.549894	-26.257843
8493805	-6.896965	-31.007277	-26.787323
8493905	-8.478588	-30.374594	-26.953949
8494005	-9.336533	-29.936251	-27.478943
8494105	-8.622536	-30.318163	-27.464935
8494205	-8.527637	-30.458181	-27.277405
8494305	-8.285435	-30.937777	-26.791809
8494405	-8.787048	-30.825411	-26.553772
8494505	-8.973423	-30.327017	-27.076569
8494605	-8.891499	-29.937834	-27.319641
8494705	-8.402542	-29.858740	-27.252258
8494805	-7.654232	-30.176016	-26.892792
8494904	-6.157448	-30.552465	-26.903381
8495004	-5.566544	-30.528803	-26.947083
8495104	-5.151409	-30.881590	-26.462799
8495204	-4.939838	-30.706694	-26.351990
8495304	-4.692375	-30.846682	-26.270477
8495404	-4.200592	-31.856916	-26.360809
8495504	-4.151367	-31.714945	-26.627136
8495604	-5.376995	-30.855246	-26.322205
8495704	-6.704311	-30.723181	-26.552917
8495804	-7.379597	-30.797144	-26.739441
8495904	-7.621624	-30.735689	-26.697357
8496004	-7.913322	-30.713030	-26.473755
8496103	-7.609417	-30.922991	-26.674042
8496203	-7.723476	-30.878611	-27.040741
8496303	-7.630604	-31.124308	-27.177582
8496403	-7.437542	-31.108641	-27.091125
