# Supplementary material for: iSignDB: A database for smartphone signature biometrics
Source: Data Brief. 2020 Nov 28;33:106597. doi: 10.1016/j.dib.2020.106597 (PMC7725742; doi:10.1016/j.dib.2020.106597)
Supplement: Supplementary file 1 [file mmc1.zip › u01/genuine/Sensor Data/u01_s3_g04_Orient.csv]

timestamp	x	y	z
8488610	160.458764	-8.026678	3.505211
8488710	160.168878	-7.915944	3.393151
8488810	160.143177	-7.785553	3.190802
8488910	160.050806	-6.245920	1.842890
8489010	160.144506	-5.084462	1.858361
8489109	160.867565	-6.105069	3.638685
8489209	161.587129	-4.767333	-0.180839
8489309	161.799400	-8.163399	2.719051
8489409	162.237975	-6.920650	2.595764
8489509	162.410430	-7.477886	3.285089
8489609	162.255362	-8.405314	4.600985
8489709	162.107546	-8.753513	5.345791
8489809	161.982231	-8.761143	5.336607
8489909	162.306792	-9.851802	5.807295
8490009	162.286321	-8.968081	5.237098
8490109	162.168433	-8.033580	4.082149
8490209	161.965892	-7.358187	3.297955
8490308	161.854626	-6.596106	2.488266
8490408	162.208586	-6.610596	2.477404
8490508	162.877590	-6.516825	2.367837
8490608	163.086923	-6.589488	2.245046
8490708	162.711350	-6.777699	2.570314
8490808	162.103950	-6.750899	2.651887
8490908	162.145809	-6.686308	2.493143
8491008	162.130840	-6.778419	2.362537
8491108	162.163303	-7.161111	2.464930
8491208	162.930253	-7.554520	2.887724
8491308	163.870852	-8.496382	3.110240
8491407	163.283836	-8.425544	3.086986
8491507	162.543751	-8.076364	3.198169
8491607	162.907391	-8.287273	3.153372
8491707	163.399654	-8.424788	3.200704
8491807	163.727964	-8.581144	3.128357
8491907	163.673079	-8.643480	3.160215
8492007	163.582670	-8.538768	3.227959
8492107	163.716069	-8.935640	3.059966
8492207	163.619029	-8.684512	3.026946
8492307	164.195802	-9.041439	3.019480
8492407	164.136700	-9.081137	2.966996
8492506	164.124410	-8.747958	3.026636
8492606	164.174469	-9.162861	2.953695
8492706	163.790973	-9.078918	2.866324
8492806	164.426364	-9.334956	2.816198
8492906	164.814360	-9.865527	2.770387
8493006	163.636710	-9.245234	2.683834
8493106	163.641096	-9.286935	2.664065
8493206	164.374263	-9.973488	2.884857
8493306	164.378632	-9.736956	2.921905
8493406	164.627551	-9.449072	3.156516
8493506	164.574875	-10.045093	3.198684
8493606	164.186358	-9.685013	3.242733
8493705	163.219708	-8.897929	2.594710
8493805	162.184960	-8.267919	2.338250
8493905	159.517939	-7.706062	2.324786
8494005	158.043194	-7.254089	1.879455
8494105	158.861442	-7.127899	2.520888
8494205	158.488796	-7.718367	3.261287
8494305	157.722908	-9.067399	4.227556
8494405	157.683175	-8.757467	3.383467
8494505	158.391897	-7.766991	2.708559
8494605	159.221145	-7.095176	1.877975
8494705	160.911657	-6.806502	1.366430
8494805	162.107450	-7.063409	1.696252
8494904	163.213649	-7.265733	3.414683
8495004	163.839509	-7.581618	3.922075
8495104	163.955112	-8.075947	4.687386
8495204	164.121112	-8.349730	5.100435
8495304	164.323057	-8.726085	5.504840
8495404	164.521366	-9.304479	5.862056
8495504	164.350640	-9.006662	5.922711
8495604	163.448378	-8.253775	4.476300
8495704	162.126919	-8.109342	3.089737
8495804	161.339731	-8.131367	2.609581
8495904	160.953967	-8.050293	2.425232
8496003	160.890887	-8.040741	2.399909
8496103	160.985105	-7.862892	2.433308
8496203	160.848864	-7.812611	2.538471
8496303	160.536846	-7.862282	2.641496
8496403	160.547473	-7.926577	2.668687
