# Supplementary material for: iSignDB: A database for smartphone signature biometrics
Source: Data Brief. 2020 Nov 28;33:106597. doi: 10.1016/j.dib.2020.106597 (PMC7725742; doi:10.1016/j.dib.2020.106597)
Supplement: Supplementary file 1 [file mmc1.zip › u01/genuine/Sensor Data/u01_s3_g04_Pos.csv]

timestamp	lat	long	alt	speed	course	hacc
8488610	28.562960	77.280280	212.898000	0.000000	0.000000	103.686000
