# Supplementary material for: iSignDB: A database for smartphone signature biometrics
Source: Data Brief. 2020 Nov 28;33:106597. doi: 10.1016/j.dib.2020.106597 (PMC7725742; doi:10.1016/j.dib.2020.106597)
Supplement: Supplementary file 1 [file mmc1.zip › u01/genuine/Sensor Data/u01_s3_g05_Acc.csv]

timestamp	x	y	z
6472384	-0.790057	1.568139	9.755513
6472484	-0.647254	1.328038	9.854008
6472584	-0.690963	1.657803	9.328900
6472683	-0.297731	1.212030	9.644295
6472784	-0.342039	0.962199	9.415271
6472884	-0.807720	0.971629	9.775123
6472983	-0.530647	1.372646	9.220526
6473083	-0.347128	1.616189	9.598340
6473183	-0.167801	1.128503	8.397986
6473283	-0.088765	1.074915	9.832453
6473386	-0.577050	1.081351	9.793235
6473486	-0.698597	1.411265	9.377998
6473586	-0.665516	1.300795	9.756561
6473686	-0.333956	1.193468	9.606124
6473786	-0.424966	1.257535	9.696386
6473886	-0.327070	1.491947	9.280850
6473986	-0.976569	1.489702	9.643097
6474086	-0.611778	1.263073	9.882898
6474185	-0.589923	1.345402	9.807306
6474285	-0.469574	1.427731	9.811647
6474385	-0.365690	1.260978	9.555679
6474485	-0.434097	1.276246	9.777518
6474635	-0.717907	1.537603	9.625733
6474735	-0.383203	1.064137	9.938583
6474835	-0.248184	1.343157	9.494756
6474935	-0.669707	1.407972	9.574540
6475035	-0.060774	1.195115	9.446705
6475135	-0.361349	1.403781	9.731264
6475235	-0.570015	1.456920	9.678873
6475335	-0.208067	1.309776	9.463171
6475434	-0.501158	1.402583	9.799522
6475534	-0.518821	1.617387	9.514814
6475634	-0.209415	1.072819	9.784703
6475734	-0.258662	1.379082	9.886940
6475834	-1.222358	2.295027	8.947943
6475934	-0.269589	1.563199	9.311986
6476034	0.009879	1.312920	9.837243
6476134	-0.343536	1.486559	9.897269
6476234	-0.850980	1.957330	9.254056
6476334	-0.162861	1.497486	9.581575
6476434	-0.849034	1.820065	9.520502
6476534	-0.134420	1.604214	9.518855
6476633	-0.596060	1.602867	9.893227
6476733	-0.424368	1.863625	9.176368
6476833	-0.167053	1.284479	9.947564
6476933	-0.924627	1.968556	9.332194
6477033	-0.175884	1.807342	8.803942
6477133	-0.448767	1.440455	10.340796
6477233	-0.864752	1.938469	9.166937
6477333	-0.041015	1.615291	9.394614
6477433	-0.671204	1.788481	9.710457
6477533	-0.690215	2.184707	9.278455
6477633	0.059426	1.243165	9.922117
6477733	-0.252076	1.691183	9.868528
6477832	-0.930465	2.220482	9.044791
6477932	-0.168549	1.354084	9.852811
6478032	-0.852178	2.040856	9.573342
6478132	-0.443228	1.682801	9.726623
6478232	-0.595312	1.887126	9.879755
6478332	-0.440534	1.682501	9.802815
6478432	-0.499362	1.687291	9.358239
6478532	0.109273	1.266516	9.558972
6478632	-0.959954	1.907034	9.928553
6478732	-1.256936	2.371668	9.205258
6478832	-0.950074	2.032473	9.534872
6478932	-1.033900	2.301464	9.397009
6479031	-1.735641	2.825375	8.833730
6479131	-0.660127	1.530118	9.354497
6479231	0.572410	-0.204774	10.099049
6479331	-2.226021	1.821861	11.011402
6479431	-0.855321	0.849184	9.805509
6479531	-0.827030	1.108445	10.287806
6479631	-0.887055	1.003214	9.647887
6479725	-0.610131	1.257086	9.946965
6479825	-0.474513	0.934058	9.755813
6479925	-0.824036	1.373244	9.511670
6480025	-0.580343	1.333727	9.726474
6480125	-0.546214	1.421893	9.548943
6480224	-0.829725	1.476829	9.598640
6480324	-0.802481	1.592538	9.660611
6480424	-1.292412	2.047891	9.626182
6480524	-0.756676	1.618434	9.687255
6480624	-0.645308	1.572480	9.647438
6480724	-0.427661	1.361269	9.798624
6480824	-0.228724	1.222957	9.576935
6480924	-0.677791	1.420546	9.760453
6481104	-0.398621	1.434916	9.520053
6481204	-0.568967	1.420845	9.772728
6481304	-0.532143	1.507216	9.679471
6481403	-0.524809	1.538351	9.226962
