# Supplementary material for: iSignDB: A database for smartphone signature biometrics
Source: Data Brief. 2020 Nov 28;33:106597. doi: 10.1016/j.dib.2020.106597 (PMC7725742; doi:10.1016/j.dib.2020.106597)
Supplement: Supplementary file 1 [file mmc1.zip › u01/genuine/Sensor Data/u01_s3_g05_AngVel.csv]

timestamp	x	y	z
6472360	0.137342	0.166368	0.078161
6472460	-0.057460	-0.025800	0.042875
6472560	-0.048158	-0.067276	0.026792
6472660	-0.099001	-0.049003	0.221002
6472760	0.003385	0.109359	-0.021375
6472859	0.353671	0.259595	0.222586
6472959	-0.075170	-0.127761	0.019834
6473059	-0.114291	-0.064760	-0.048801
6473159	-0.447996	-0.461348	-0.272354
6473259	-0.064226	-0.014335	-0.156476
6473359	0.149309	0.042079	-0.150733
6473459	0.128823	0.081617	-0.063249
6473559	-0.052415	0.037617	0.032394
6473659	0.018281	-0.014128	0.087227
6473759	0.081047	0.035010	-0.006099
6473859	0.201762	0.116067	-0.020434
6473959	-0.065398	-0.011322	-0.001020
6474059	-0.049065	0.035650	0.067238
6474158	0.034740	0.019182	-0.005043
6474258	-0.020239	-0.018312	0.017655
6474358	0.015846	-0.043287	-0.016584
6474458	-0.063036	-0.003199	-0.132779
6474633	-0.026535	0.009213	0.058157
6474733	0.044329	0.031088	0.091537
6474833	0.057738	-0.028153	-0.022081
6474933	-0.008049	-0.040689	0.024368
6475033	-0.005526	-0.003825	-0.000203
6475133	0.006583	0.011576	-0.073496
6475233	0.040460	-0.017303	-0.019894
6475332	-0.026202	0.013768	0.027743
6475432	-0.013435	-0.020217	-0.031780
6475532	0.025841	0.012006	0.055553
6475632	-0.187313	-0.116123	-0.059725
6475732	0.307847	0.018904	-0.223525
6475832	-0.041376	-0.009112	0.097268
6475932	-0.062922	0.082834	0.213666
6476032	-0.029554	0.023092	-0.000329
6476131	0.121740	-0.004276	-0.154129
6476232	0.002525	0.031219	-0.021557
6476332	0.045211	0.002802	-0.026371
6476432	0.027577	0.019959	0.015042
6476531	-0.019170	0.023389	0.055429
6476631	0.043808	-0.022717	-0.087592
6476731	-0.104699	-0.017456	0.096010
6476831	-0.033188	-0.048095	-0.063598
6476931	0.118252	-0.046064	-0.118776
6477031	-0.173182	0.049831	0.106265
6477131	0.176061	0.023042	-0.042243
6477231	-0.086309	-0.041656	0.011861
6477331	0.003498	0.020440	0.000831
6477431	0.196121	-0.031658	-0.163791
6477531	-0.035394	0.005711	0.164543
6477631	-0.135115	0.063811	0.131923
6477730	0.091776	-0.051925	-0.120058
6477830	0.077610	-0.003229	-0.093809
6477930	-0.093645	-0.028798	-0.029169
6478030	-0.027350	-0.012327	-0.017461
6478130	0.118633	0.038374	0.018786
6478230	-0.176269	-0.033565	0.054848
6478330	-0.043722	-0.065498	0.019869
6478430	0.044635	0.084821	0.054476
6478530	0.082949	0.164066	-0.105736
6478630	0.248225	0.191105	-0.182331
6478730	0.118298	0.060517	-0.004893
6478830	-0.105950	-0.030811	-0.000257
6478929	-0.044354	-0.052182	0.030161
6479029	-0.356462	-0.097557	0.500932
6479129	-0.421950	0.208950	1.087141
6479229	-0.149235	0.132454	0.284801
6479329	-0.528559	-0.704504	-0.438286
6479429	0.131186	0.019307	-0.206201
6479529	-0.210665	-0.233823	-0.274308
6479629	0.030875	-0.110267	-0.198480
6479727	-0.062231	-0.192935	-0.217815
6479827	0.226787	0.036486	-0.260812
6479927	0.051706	-0.036990	-0.034580
6480027	0.159002	0.051336	-0.000944
6480126	0.116591	0.103609	0.023838
6480226	0.029770	0.067214	-0.028028
6480326	0.160099	0.140408	-0.003217
6480426	0.008463	0.062353	0.101507
6480526	-0.071443	-0.006640	0.147157
6480626	-0.221548	-0.310024	-0.011172
6480726	-0.065895	-0.091676	0.069024
6480826	0.047733	0.008580	-0.007842
6480926	0.008862	-0.017191	-0.058585
6481101	-0.040153	0.006781	0.035919
6481201	-0.008580	-0.013050	-0.002782
6481300	0.029302	-0.056600	-0.005436
6481400	0.001643	0.084543	0.078086
