# Supplementary material for: iSignDB: A database for smartphone signature biometrics
Source: Data Brief. 2020 Nov 28;33:106597. doi: 10.1016/j.dib.2020.106597 (PMC7725742; doi:10.1016/j.dib.2020.106597)
Supplement: Supplementary file 1 [file mmc1.zip › u01/genuine/Sensor Data/u01_s3_g05_MagField.csv]

timestamp	x	y	z
6472371	-6.386276	-31.258211	-26.428619
6472471	-6.683311	-31.018663	-26.721710
6472571	-6.993118	-31.021109	-26.789490
6472671	-7.576485	-30.878099	-27.026703
6472771	-7.778767	-30.626978	-27.167450
6472871	-7.533577	-30.625277	-27.136139
6472971	-7.826771	-30.912634	-26.523529
6473071	-7.811081	-30.860048	-26.706085
6473171	-7.918663	-30.372862	-27.070435
6473271	-7.663029	-29.915403	-27.716675
6473370	-7.094078	-30.129992	-27.423615
6473470	-6.577915	-30.132147	-26.848877
6473570	-6.139145	-30.743013	-27.032410
6473670	-6.669624	-30.409983	-26.769501
6473770	-6.649403	-30.790545	-26.688934
6473870	-6.359909	-31.233141	-26.400391
6473970	-6.404411	-30.703199	-26.057037
6474070	-6.626568	-30.499430	-26.106659
6474170	-6.663155	-30.557165	-26.099243
6474270	-6.518681	-30.476446	-26.084869
6474369	-6.691872	-30.904219	-26.581604
6474470	-6.583992	-30.902758	-26.317078
6474570	-6.481770	-30.824240	-26.333832
6474669	-6.256397	-30.848555	-26.668610
6474769	-6.658981	-30.682493	-26.723022
6474869	-6.922253	-30.900736	-26.464569
6474969	-6.691147	-30.949430	-26.366028
6475069	-7.176617	-30.659536	-26.372864
6475169	-6.803558	-31.099459	-26.576233
6475269	-6.491245	-30.913778	-26.315247
6475369	-6.827591	-30.527170	-26.381378
6475469	-6.409760	-30.898417	-26.892456
6475569	-6.507225	-31.061045	-26.723724
6475669	-6.384544	-30.735239	-26.563049
6475769	-5.845356	-31.415903	-26.213196
6475868	-5.762638	-31.635923	-25.942596
6475968	-6.288055	-31.524469	-25.970581
6476068	-6.345722	-31.115076	-26.062988
6476168	-6.194553	-31.477365	-25.664124
6476268	-5.840862	-31.756582	-25.583252
6476368	-5.748154	-31.727266	-25.572174
6476468	-5.902424	-31.625731	-25.399719
6476568	-5.994423	-31.910875	-25.546204
6476668	-5.747059	-31.940817	-25.677246
6476768	-6.012932	-31.643045	-25.655029
6476868	-6.196861	-31.647203	-25.810638
6476968	-5.774265	-32.165787	-24.886475
6477067	-5.939316	-32.090324	-25.158844
6477167	-5.629467	-31.925318	-25.227203
6477267	-5.877316	-32.234245	-24.836578
6477367	-5.831421	-32.089058	-24.737732
6477467	-5.592388	-32.372627	-24.408203
6477567	-5.577503	-32.280693	-24.246429
6477667	-6.246742	-32.062149	-24.903137
6477767	-6.174446	-32.126259	-24.927002
6477867	-5.778389	-32.665581	-24.480713
6477967	-5.741486	-32.198822	-24.699768
6478067	-5.648060	-32.274353	-24.691864
6478167	-5.419708	-32.542450	-24.663940
6478266	-5.731537	-32.250389	-24.807159
6478366	-5.897480	-32.069656	-25.194305
6478466	-5.920479	-32.152054	-24.937653
6478566	-5.635277	-32.094627	-24.926666
6478666	-4.526073	-32.561005	-24.132965
6478766	-4.153938	-33.327621	-23.948944
6478866	-4.360779	-32.882301	-24.020172
6478966	-4.041157	-32.810570	-23.977753
6479066	-5.557343	-32.033585	-25.072754
6479166	-8.443165	-30.720068	-26.555511
6479266	-10.047909	-29.403452	-27.419617
6479366	-9.504879	-29.052816	-27.194458
6479465	-8.750526	-29.709288	-27.522339
6479565	-8.520729	-29.095381	-28.050140
6479665	-7.911613	-29.534506	-27.581818
6479765	-7.642971	-29.633867	-27.025787
6479865	-6.961254	-30.121626	-26.857666
6479965	-7.067379	-29.984198	-26.773407
6480065	-6.879673	-30.566614	-26.430664
6480165	-6.573399	-31.048048	-26.025208
6480265	-6.286480	-31.055017	-25.836365
6480365	-5.953869	-31.429121	-25.502960
6480465	-6.307110	-31.316751	-25.396881
6480565	-6.463703	-31.271875	-25.917908
6480664	-7.026707	-30.803831	-26.145508
6480764	-7.599174	-30.523027	-26.320251
6480863	-7.566372	-30.910273	-26.230408
6480964	-7.376003	-31.173788	-26.270447
6481064	-7.222431	-31.001581	-26.232574
6481164	-7.398319	-31.184980	-26.417328
6481264	-7.432076	-31.206865	-26.349030
6481364	-7.200943	-31.541121	-26.410065
