# Supplementary material for: iSignDB: A database for smartphone signature biometrics
Source: Data Brief. 2020 Nov 28;33:106597. doi: 10.1016/j.dib.2020.106597 (PMC7725742; doi:10.1016/j.dib.2020.106597)
Supplement: Supplementary file 1 [file mmc1.zip › u01/genuine/Sensor Data/u01_s3_g05_Orient.csv]

timestamp	x	y	z
6472371	160.540964	-8.816567	4.136800
6472471	160.291021	-8.466707	3.943846
6472571	160.143146	-8.407532	3.736941
6472671	159.136601	-8.069559	3.467592
6472771	158.416750	-8.027928	3.730939
6472871	158.612587	-8.139525	4.108225
6472971	158.585844	-8.666552	3.911052
6473071	158.614639	-8.517204	3.682757
6473171	159.778520	-6.805006	2.124680
6473271	160.497867	-6.283838	2.296630
6473370	161.517472	-6.758595	2.542924
6473470	162.132407	-7.446139	2.808637
6473570	162.014399	-7.483986	3.179147
6473670	161.559386	-7.531700	3.149541
6473770	161.526502	-7.825675	3.247434
6473870	161.830383	-8.557300	3.591563
6473970	162.179537	-8.519670	3.747312
6474070	161.967744	-8.436506	3.632719
6474170	161.913883	-8.323454	3.397376
6474270	162.028406	-8.277700	3.075238
6474369	162.029170	-8.150203	2.765344
6474470	162.421918	-8.056648	2.710440
6474570	163.033934	-7.983613	2.531348
6474669	162.812246	-7.811475	2.556479
6474769	162.243128	-7.789532	2.640358
6474869	162.152175	-8.031871	2.510794
6474969	162.053624	-8.094983	2.347812
6475069	161.961614	-8.045828	2.263838
6475169	162.369084	-7.989806	2.229668
6475269	162.541470	-8.277301	2.181896
6475369	162.412423	-8.209476	2.232566
6475469	162.597548	-8.231420	2.274237
6475569	162.475454	-8.433382	2.311848
6475669	162.588387	-8.145421	2.409939
6475769	163.659520	-9.611134	2.870967
6475868	163.515640	-9.896051	2.833328
6475968	162.397203	-9.462956	2.759719
6476068	162.225946	-9.267305	2.829510
6476168	163.042180	-9.611399	2.813154
6476268	163.435722	-9.864826	2.929373
6476368	163.510326	-9.939841	2.864707
6476468	163.574946	-10.079179	2.856297
6476568	163.270889	-9.944300	2.946238
6476668	163.655711	-10.129074	2.960732
6476768	163.203674	-9.931532	2.825388
6476868	163.365089	-9.889994	2.824633
6476968	164.007704	-10.615242	2.874732
6477067	163.488333	-10.011159	2.839342
6477167	163.718304	-10.447342	2.882209
6477267	163.729160	-10.654966	2.882362
6477367	163.659564	-10.648597	2.948620
6477467	164.507973	-11.339632	2.821822
6477567	163.720496	-11.293854	2.788107
6477667	162.698798	-10.420009	2.762916
6477767	163.265525	-10.801727	2.658240
6477867	163.994616	-11.356687	2.787741
6477967	164.029051	-10.831989	2.829128
6478067	164.186208	-10.861557	3.007050
6478167	163.984509	-11.026066	3.037134
6478266	163.694641	-10.575596	3.105891
6478366	163.395250	-10.414506	2.979686
6478466	163.113785	-10.411154	3.102854
6478566	163.488726	-10.509263	3.700800
6478666	164.658574	-11.741421	4.976898
6478766	164.968111	-12.590672	5.452371
6478866	164.801052	-12.477513	5.634171
6478966	164.561369	-12.334798	5.501261
6479066	162.228657	-10.538805	4.385859
6479166	156.212846	-8.467628	4.150129
6479266	155.169867	-7.256180	4.273163
6479366	156.185173	-6.419132	4.091000
6479465	157.035148	-7.092197	4.716582
6479565	158.334169	-5.744273	3.830522
6479665	159.533582	-6.536994	3.917192
6479765	160.732567	-6.606032	3.600889
6479865	161.819384	-7.333362	3.712446
6479965	162.120402	-7.561320	3.541208
6480065	162.044335	-8.227974	3.727463
6480165	162.069921	-8.982046	4.340624
6480265	162.287545	-9.351312	4.834925
6480365	162.405872	-10.276834	5.502551
6480465	162.211295	-9.973629	5.092743
6480565	161.565636	-9.305655	4.467582
6480664	161.269600	-8.510043	3.238111
6480764	160.737894	-8.481297	3.045539
6480863	160.840053	-8.697111	3.020713
6480964	161.291266	-8.704633	3.049773
6481064	161.291215	-8.825515	3.122825
6481164	161.226300	-8.666194	3.098962
6481264	161.315571	-8.762783	3.034732
6481364	161.273145	-9.114838	3.081787
