# Supplementary material for: iSignDB: A database for smartphone signature biometrics
Source: Data Brief. 2020 Nov 28;33:106597. doi: 10.1016/j.dib.2020.106597 (PMC7725742; doi:10.1016/j.dib.2020.106597)
Supplement: Supplementary file 1 [file mmc1.zip › u01/genuine/Sensor Data/u01_s3_g06_Acc.csv]

timestamp	x	y	z
7096451	-0.808918	1.487906	9.982741
7096551	0.071851	1.411714	9.643546
7096651	-0.168400	1.088387	9.601633
7096751	-0.639470	1.599125	8.734936
7096851	-0.062720	0.982856	9.639355
7096951	-0.550405	1.602418	9.762848
7097051	-0.221988	1.653761	9.793983
7097151	-0.039218	1.492546	9.370215
7097251	-0.628543	1.243015	9.748777
7097351	-0.080233	0.966390	10.076895
7097442	0.343087	1.179248	9.630673
7097542	-0.345033	1.093925	9.659263
7097641	-0.600701	1.706900	9.424402
7097741	-0.546214	1.626218	9.483230
7097841	-0.360151	1.539099	9.763596
7097941	-0.443827	1.888323	8.444989
7098041	-0.539029	1.704805	9.482780
7098141	-0.233065	1.384920	9.579928
7098241	-0.160317	1.269959	9.425599
7098341	-0.189057	1.210682	9.827214
7098441	-0.319436	1.251697	9.688004
7098541	-0.283960	1.254990	9.465417
7098685	-0.432301	1.211131	9.598490
7098785	-0.545615	1.366508	9.836944
7098884	-0.492027	1.458268	9.461076
7098984	0.207169	0.883014	9.341474
7099084	-0.087568	0.938399	10.401270
7099184	-1.465752	2.439776	8.891360
7099284	-0.237706	1.362018	8.915909
7099384	0.305066	0.960253	10.219997
7099484	-0.727038	1.438209	9.805659
7099584	-0.609532	1.713337	9.489367
7099684	-0.801284	1.640888	9.262888
7099784	-0.205822	1.522334	9.636960
7099884	-1.058449	1.963617	9.580078
7099984	-0.030836	1.533711	9.685459
7100083	-0.758024	1.702709	9.790241
7100183	-0.330662	1.917812	8.870105
7100283	0.022753	1.288670	10.334210
7100383	-1.259481	2.523153	8.752749
7100483	0.260458	1.353934	9.260942
7100582	-0.763113	1.921554	10.099797
7100683	-0.782872	2.334994	9.008866
7100783	0.423918	0.972977	9.899963
7100883	-0.006886	1.472787	10.123897
7100983	-0.995430	2.451153	8.897198
7101083	-0.236358	1.675017	9.613159
7101183	-0.704884	1.744023	10.156380
7101282	-1.147813	2.322121	10.098899
7101382	-0.917592	1.971850	9.746382
7101482	-0.049846	1.453777	9.753717
7101582	0.214953	0.978665	9.610914
7101682	-0.238604	1.285976	8.512798
7101782	-0.830323	1.539399	10.026300
7101882	-0.585133	1.936074	9.643995
7101982	-0.505050	0.743803	9.944870
7102082	-0.726888	1.745221	9.870025
7102178	-0.411345	1.419498	9.733210
7102278	-0.631537	1.415906	9.460776
7102378	-0.948128	1.902693	9.543404
7102478	-0.435145	1.411864	9.838291
7102577	-0.683928	1.683250	9.500743
7102677	-0.828976	1.849554	9.490415
7102777	-1.127306	1.986220	9.686507
7102877	-0.427361	1.319207	9.996812
7102977	-0.655038	1.592089	9.813742
7103077	-0.447569	1.473685	9.515712
7103177	-0.065264	1.083148	9.802665
7103277	-0.603994	1.545985	9.470506
7103427	-0.293839	1.203048	9.786199
7103527	-0.438738	1.466800	9.502689
7103627	-0.479154	1.557661	9.606274
