# Supplementary material for: iSignDB: A database for smartphone signature biometrics
Source: Data Brief. 2020 Nov 28;33:106597. doi: 10.1016/j.dib.2020.106597 (PMC7725742; doi:10.1016/j.dib.2020.106597)
Supplement: Supplementary file 1 [file mmc1.zip › u01/genuine/Sensor Data/u01_s3_g06_AngVel.csv]

timestamp	x	y	z
7096450	-0.129439	-0.090346	0.194113
7096550	-0.085500	-0.157694	0.193198
7096650	-0.005249	0.043944	-0.024555
7096750	0.408012	0.357500	-0.157315
7096850	0.135499	-0.069609	-0.098405
7096950	-0.033991	-0.136991	-0.024707
7097050	0.017375	-0.175033	0.041447
7097150	-0.038687	0.056703	0.017245
7097249	-0.276346	-0.088478	-0.256183
7097349	0.107846	0.176113	-0.050077
7097450	0.104909	0.107777	-0.370799
7097550	0.207426	0.014414	-0.249734
7097650	0.007152	0.020980	-0.088895
7097750	0.005605	0.124289	0.090744
7097850	0.114808	0.199729	0.103702
7097950	-0.201219	0.141330	0.088447
7098050	-0.184634	-0.049611	0.082778
7098150	-0.159575	-0.161060	-0.038974
7098250	0.048068	0.147265	-0.040294
7098350	-0.013060	-0.083133	-0.108217
7098449	0.012479	-0.010169	-0.071183
7098549	0.025035	0.146405	-0.096891
7098684	-0.050726	-0.039995	0.036565
7098784	-0.042186	-0.037962	0.024342
7098884	0.013794	-0.019664	0.126633
7098984	0.091055	0.086720	0.026528
7099084	0.337231	0.171994	-0.190720
7099184	0.008693	-0.108156	0.039180
7099284	-0.136446	0.095473	0.243789
7099384	0.030127	0.077934	-0.035523
7099484	0.147502	-0.049635	-0.229711
7099584	0.020176	-0.060488	-0.013351
7099684	0.003121	0.023742	0.069537
7099783	0.007632	0.021075	-0.004687
7099883	0.054804	-0.047205	0.090146
7099983	-0.098177	-0.038133	0.071947
7100083	0.128784	-0.042618	-0.147945
7100183	-0.274516	-0.019159	0.150101
7100283	0.203575	-0.029357	-0.166680
7100383	-0.130614	-0.112073	0.041440
7100483	-0.047956	0.088109	0.005043
7100582	0.154154	-0.020093	-0.167287
7100683	-0.015005	-0.014007	0.261013
7100783	-0.041738	0.093635	0.093108
7100883	0.159490	-0.004286	-0.231745
7100982	0.155439	0.109946	0.006154
7101082	-0.146167	0.120627	0.092914
7101182	0.341451	0.137739	-0.022794
7101282	-0.032666	-0.023958	0.065207
7101382	-0.278196	-0.033038	0.532373
7101482	-0.103842	0.070633	0.390295
7101582	-0.034454	0.132563	0.219845
7101682	0.390956	0.604362	-0.101930
7101782	0.517317	0.288318	0.018561
7101882	-0.241557	-0.156760	-0.041706
7101982	0.002410	-0.069373	-0.102526
7102082	-0.162248	-0.109763	-0.042991
7102181	-0.016282	-0.077079	-0.036507
7102281	0.068220	0.064346	-0.105702
7102381	-0.044131	0.026865	0.142583
7102481	0.042410	0.026835	-0.008463
7102581	0.086483	0.050636	-0.056176
7102681	0.168624	-0.580214	-0.154678
7102781	-0.260656	-0.250331	-0.015888
7102881	-0.095674	-0.141458	0.012694
7102981	-0.095132	-0.188590	-0.016890
7103081	-0.100180	-0.155330	-0.011187
7103181	-0.064743	-0.076997	-0.060064
7103281	0.036871	0.032916	-0.039349
7103425	-0.005220	-0.007721	0.033522
7103525	0.054663	0.001379	-0.047773
7103625	0.072581	-0.001506	-0.030663
7103725	-0.368049	-0.269266	-0.018835
