# Supplementary material for: iSignDB: A database for smartphone signature biometrics
Source: Data Brief. 2020 Nov 28;33:106597. doi: 10.1016/j.dib.2020.106597 (PMC7725742; doi:10.1016/j.dib.2020.106597)
Supplement: Supplementary file 1 [file mmc1.zip › u01/genuine/Sensor Data/u01_s3_g06_MagField.csv]

timestamp	x	y	z
7096410	-6.447636	-31.659521	-25.930206
7096510	-7.091026	-31.228685	-26.078827
7096610	-8.124657	-31.439737	-26.136047
7096710	-7.645329	-31.225924	-26.200012
7096810	-7.280613	-31.872271	-25.793701
7096910	-7.192150	-31.750917	-25.414459
7097010	-7.548767	-31.931425	-25.552063
7097110	-7.666759	-31.745642	-25.535156
7097210	-7.876705	-31.683268	-25.534088
7097310	-7.792850	-31.159365	-26.243256
7097410	-7.253868	-31.186087	-26.679901
7097510	-6.287792	-31.370298	-26.366852
7097610	-5.317501	-31.704359	-25.405914
7097709	-4.656704	-32.033089	-25.577911
7097809	-4.709282	-32.084259	-25.677673
7097909	-4.160404	-32.312813	-25.553406
7098009	-4.643337	-31.929846	-25.517700
7098109	-5.190670	-30.661497	-25.309601
7098209	-5.426716	-31.057222	-26.339844
7098309	-5.212944	-30.880819	-26.163422
7098409	-4.873531	-30.778475	-26.489349
7098509	-4.730770	-30.853586	-25.863586
7098609	-4.363781	-30.641184	-25.709351
7098709	-4.196415	-31.261080	-25.987366
7098809	-4.353123	-31.091501	-26.015747
7098908	-4.832836	-30.755255	-25.805511
7099008	-4.817387	-31.281290	-26.330078
7099108	-3.912769	-31.822733	-26.280365
7099208	-3.792595	-32.291443	-24.998413
7099308	-4.437813	-32.248474	-25.488159
7099408	-4.698109	-31.759954	-25.847839
7099508	-4.060333	-32.080299	-25.345795
7099608	-3.860638	-32.359901	-25.001556
7099708	-3.894726	-32.382004	-25.022675
7099808	-3.998825	-32.267044	-25.172089
7099908	-4.023636	-32.674423	-24.848633
7100008	-4.413456	-32.608238	-25.005035
7100108	-4.215828	-32.731056	-24.691925
7100207	-4.390533	-32.432945	-24.988983
7100307	-4.226063	-32.539474	-24.709015
7100407	-4.110344	-32.943550	-24.593140
7100507	-4.284561	-32.635262	-24.767883
7100607	-4.123444	-32.665878	-24.442017
7100707	-4.166077	-32.999817	-24.499817
7100807	-4.950256	-32.472847	-24.853973
7100907	-4.486008	-32.433929	-24.695496
7101007	-3.800720	-33.265892	-24.136597
7101107	-4.048332	-33.066093	-24.316406
7101207	-3.906319	-33.420486	-23.760803
7101307	-3.933949	-33.338760	-23.966492
7101406	-5.359230	-32.687904	-24.329651
7101506	-6.881447	-32.218506	-25.227509
7101606	-7.481094	-31.827562	-25.437012
7101706	-6.529694	-31.857206	-25.272919
7101806	-6.275421	-32.211357	-24.493439
7101906	-6.560844	-32.425865	-24.745575
7102006	-7.029755	-31.633001	-25.831970
7102106	-6.766277	-31.550825	-25.835754
7102206	-6.937035	-31.339098	-25.496429
7102306	-6.451027	-31.871115	-25.633270
7102406	-6.330383	-31.426939	-25.313416
7102506	-6.364189	-31.649908	-25.303467
7102606	-5.815083	-31.976923	-25.307526
7102705	-5.794724	-31.993029	-25.146912
7102805	-6.147453	-31.001978	-25.152161
7102905	-6.376595	-30.787870	-25.479492
7103005	-6.522736	-30.874514	-25.576019
7103105	-6.576012	-31.270346	-25.809631
7103205	-6.704269	-31.381514	-26.149384
7103305	-6.628757	-31.202726	-26.372650
7103405	-6.754765	-31.364775	-26.254547
7103505	-6.641037	-31.441629	-25.892639
7103605	-6.409420	-31.692938	-25.631958
7103705	-6.352646	-31.934694	-25.432343
