# Supplementary material for: iSignDB: A database for smartphone signature biometrics
Source: Data Brief. 2020 Nov 28;33:106597. doi: 10.1016/j.dib.2020.106597 (PMC7725742; doi:10.1016/j.dib.2020.106597)
Supplement: Supplementary file 1 [file mmc1.zip › u01/genuine/Sensor Data/u01_s3_g06_Orient.csv]

timestamp	x	y	z
7096410	162.896286	-8.257319	2.912402
7096510	161.678838	-8.249633	2.710032
7096610	160.940561	-8.019120	1.999031
7096710	161.464823	-8.004943	2.059531
7096810	162.033203	-8.570174	2.366920
7096910	162.238463	-9.019553	2.098117
7097010	162.172172	-8.829861	1.588539
7097110	161.925450	-8.992283	1.020026
7097210	161.933743	-8.672436	1.450391
7097310	163.012326	-7.038601	0.416416
7097410	163.993016	-7.002958	0.707946
7097510	165.678414	-7.578558	1.113622
7097609	167.200875	-8.576188	1.438413
7097709	167.925074	-8.727050	1.722541
7097809	167.581841	-8.692323	2.195888
7097909	167.146456	-9.709785	3.282996
7098009	166.707724	-9.330701	3.304591
7098109	166.268027	-8.643192	2.873733
7098209	166.587239	-7.604757	1.516175
7098309	167.117938	-7.374363	1.686446
7098409	167.639107	-7.446896	1.517222
7098509	168.048172	-7.616656	1.691623
7098609	168.458000	-7.556282	1.981226
7098709	168.164291	-7.624637	2.376708
7098809	167.959419	-7.491543	2.357753
7098908	167.477906	-7.650190	2.112723
7099008	167.113774	-7.726421	2.265457
7099108	168.111582	-8.547833	2.710522
7099208	168.427592	-9.602524	2.661709
7099308	166.962448	-9.141167	2.765149
7099408	166.505831	-8.651490	3.048361
7099508	167.699372	-9.138881	3.015691
7099608	168.088002	-9.600606	3.032987
7099708	167.934175	-9.813288	2.978425
7099808	167.760199	-9.864032	3.002066
7099908	167.644119	-10.313097	2.805485
7100008	167.135137	-9.936248	2.612122
7100107	167.820624	-10.447366	2.490029
7100207	167.246065	-9.887643	2.410949
7100307	167.711873	-10.358887	2.465176
7100407	167.953481	-10.629490	2.323158
7100507	167.657519	-10.392835	2.657956
7100607	168.553026	-10.581846	2.417232
7100707	167.722611	-10.861479	2.174969
7100807	166.671966	-10.235775	2.301723
7100907	167.601426	-10.625545	2.354740
7101007	168.318627	-11.576706	2.722863
7101107	167.728974	-11.096596	3.079278
7101207	167.893484	-12.130357	3.612387
7101306	167.718928	-11.907455	3.675086
7101406	165.229313	-10.646676	2.896596
7101506	162.616386	-10.005123	2.726265
7101606	161.012054	-9.694549	2.970610
7101706	161.290110	-10.116573	4.285509
7101806	161.359344	-11.661772	5.091441
7101906	161.585481	-10.910841	4.349525
7102006	161.907165	-9.083291	3.140636
7102106	162.173717	-8.855131	3.466495
7102206	162.319438	-8.989872	3.460918
7102306	162.742289	-9.236049	3.535193
7102406	162.550895	-9.201197	3.933331
7102506	162.429632	-9.337225	4.157785
7102605	162.809073	-9.871361	4.461424
7102705	163.403528	-9.948779	4.100325
7102805	163.407764	-9.408535	3.985248
7102905	163.046054	-8.745674	3.474831
7103005	163.166032	-8.722798	2.917300
7103105	162.983198	-8.519316	2.510475
7103205	163.040975	-8.412239	2.477157
7103305	163.447924	-8.464464	2.440635
7103405	163.251950	-8.513649	2.499199
7103505	163.315146	-8.755228	2.506895
7103605	163.536995	-9.000045	2.548586
7103705	163.511855	-9.360563	2.722859
