# Supplementary material for: iSignDB: A database for smartphone signature biometrics
Source: Data Brief. 2020 Nov 28;33:106597. doi: 10.1016/j.dib.2020.106597 (PMC7725742; doi:10.1016/j.dib.2020.106597)
Supplement: Supplementary file 1 [file mmc1.zip › u01/genuine/Sensor Data/u01_s3_g07_Acc.csv]

timestamp	x	y	z
6981034	-0.279768	1.498833	9.766441
6981134	-0.382455	1.279389	9.648486
6981234	-0.194745	1.407523	9.539213
6981334	-0.153581	0.964145	9.781559
6981434	-0.591570	1.979633	8.704249
6981534	-0.937950	1.406026	9.787397
6981634	-1.135239	1.594035	10.161619
6981734	0.004491	0.114961	9.465267
6981834	-0.289498	1.055605	9.884096
6981931	-0.725841	1.364113	9.741892
6982030	-0.455802	1.024170	9.663455
6982130	-0.631836	1.322350	9.804611
6982230	-0.558938	1.258283	9.804312
6982330	-0.895887	1.988315	8.637488
6982430	-0.618963	1.565295	9.568552
6982530	-0.475262	1.219813	9.974658
6982630	-0.353415	1.361269	9.505234
6982730	-0.135169	1.060096	9.731563
6982830	-0.642464	1.492696	9.540411
6982930	-0.627944	1.454825	9.460627
6983086	-0.280068	1.231788	9.710457
6983186	-0.662223	1.522933	9.571246
6983286	-0.454455	1.546434	9.518107
6983385	-0.263452	1.173410	9.588311
6983484	-0.274978	1.264870	10.075548
6983585	-1.275348	2.245031	9.224867
6983685	-0.507594	1.664090	9.194031
6983785	-0.169298	1.448388	9.977202
6983885	-0.261806	1.555865	9.539512
6983985	-1.069227	1.873654	9.427096
6984085	-0.234113	1.704505	9.696386
6984185	-0.991688	2.167343	9.076825
6984285	0.103734	1.463507	9.550140
6984385	-1.162782	2.156865	9.402398
6984485	-0.217947	1.767075	9.382639
6984584	-0.445025	1.495241	10.087822
6984684	-1.152004	2.502346	9.105565
6984784	0.036674	1.057850	10.075548
6984884	-0.525407	1.917962	9.768237
6984984	-1.069526	2.048490	8.982371
6985084	0.468975	1.208886	9.855505
6985184	-0.704734	2.324217	9.440718
6985284	-0.952769	2.366728	9.124575
6985384	0.486039	1.126108	10.083631
6985484	-0.657882	1.889072	9.767339
6985584	-0.353714	2.161206	8.843011
6985684	-0.669857	1.730402	9.948612
6985784	-0.773442	2.117946	9.652977
6985883	-0.893642	2.271676	9.962982
6985983	-0.428858	1.565744	9.781709
6986083	-0.751437	2.215393	9.420510
6986183	0.315843	1.251248	9.586664
6986283	-0.501008	1.189576	9.765393
6986383	-0.480052	1.424138	8.941656
6986483	-1.176254	1.951192	9.352851
6986583	-1.135688	2.155368	9.753717
6986683	-0.597408	1.998943	9.476044
6986783	-0.570763	1.797462	9.780362
6986883	-0.631686	1.182990	9.746532
6986981	-0.475860	1.714235	9.957743
6987080	-0.833467	1.649570	9.675729
6987180	-0.550555	1.676065	9.180709
6987280	-0.764760	1.679807	9.446556
6987380	-0.504152	1.600172	9.669442
6987480	-0.578098	1.565894	9.601783
6987580	-0.726290	1.947151	9.297616
6987680	-1.064586	2.126628	9.238788
6987780	-0.623903	1.797911	9.631870
6987880	-0.728236	1.742077	9.508527
6987980	-1.083896	1.952689	9.930350
6988080	-0.666714	1.813479	9.815988
6988180	-0.601749	1.787433	9.401949
6988280	-0.520019	1.506018	9.726623
6988379	-0.413291	1.472937	9.675879
6988479	-0.539927	1.614243	9.484128
6988571	-0.471519	1.503024	9.689201
6988671	-0.460892	1.517095	9.727821
6988771	-0.787512	1.759741	9.599837
