# Supplementary material for: iSignDB: A database for smartphone signature biometrics
Source: Data Brief. 2020 Nov 28;33:106597. doi: 10.1016/j.dib.2020.106597 (PMC7725742; doi:10.1016/j.dib.2020.106597)
Supplement: Supplementary file 1 [file mmc1.zip › u01/genuine/Sensor Data/u01_s3_g07_AngVel.csv]

timestamp	x	y	z
6981030	-0.000318	-0.005141	0.117643
6981130	0.013414	-0.015933	0.055917
6981230	-0.059126	-0.045625	0.107761
6981330	0.052937	0.098384	-0.028470
6981430	0.412208	0.562494	0.106342
6981530	-0.237706	0.005499	-0.030169
6981630	-0.420856	-0.638175	-0.322516
6981729	0.151271	-0.017899	-0.142118
6981829	-0.039407	-0.060502	-0.217327
6981931	0.017843	-0.028653	-0.094756
6982030	0.005258	0.012182	-0.009443
6982131	0.038461	0.034842	0.001352
6982231	0.094788	0.020898	0.000691
6982331	-0.095078	0.088480	0.025901
6982431	-0.131648	-0.134747	-0.011607
6982531	-0.037703	-0.138222	-0.059316
6982631	-0.090868	-0.062036	-0.020031
6982731	0.081194	0.017311	-0.076546
6982831	0.032144	0.044211	-0.042637
6982931	-0.007626	0.007262	0.023825
6983081	0.028244	0.037625	0.006037
6983181	0.005012	-0.017325	0.015854
6983281	-0.085481	-0.064621	0.061452
6983381	-0.022286	0.025730	-0.043657
6983481	0.377495	0.111958	-0.137019
6983581	0.047092	-0.030303	0.042155
6983681	-0.121369	0.058795	0.198055
6983781	-0.078344	-0.008833	0.027569
6983881	0.210241	0.109076	-0.093620
6983981	0.091257	0.051339	-0.010024
6984081	-0.058159	-0.084967	-0.062522
6984181	-0.086692	-0.016974	0.072320
6984280	-0.045206	-0.008145	-0.019103
6984380	0.058720	-0.070559	-0.053237
6984480	-0.105049	-0.007652	0.069007
6984580	0.089895	-0.017981	-0.065549
6984680	0.057474	0.000601	0.049417
6984780	-0.149286	-0.016106	0.045650
6984880	0.177051	-0.037002	-0.134419
6984980	-0.084783	-0.015287	0.076597
6985080	0.032595	0.033951	-0.064778
6985180	0.231833	-0.024662	-0.215396
6985280	-0.073154	0.025310	0.299052
6985380	-0.046573	0.030888	0.054600
6985480	0.185799	0.034049	-0.151749
6985579	0.076345	0.079669	0.087293
6985679	-0.130696	-0.032085	-0.090563
6985779	0.212216	0.017920	-0.033330
6985879	-0.168083	-0.163014	0.066479
6985979	-0.112918	-0.030232	0.225995
6986079	-0.128477	0.071045	0.348973
6986179	-0.144201	0.016312	0.312396
6986279	0.049716	0.132454	-0.098978
6986379	0.432641	0.347798	0.019439
6986479	-0.015497	0.022717	0.016529
6986579	0.111879	0.075903	0.128314
6986679	0.007075	0.031118	0.107741
6986779	-0.161952	0.073437	0.017169
6986878	-0.120375	-0.080218	-0.068012
6986976	-0.012600	-0.129414	-0.202403
6987076	0.035078	0.000581	-0.066354
6987176	0.060814	0.025892	-0.030853
6987276	-0.033410	0.080198	-0.064707
6987376	-0.003414	-0.003082	0.029038
6987476	0.101498	0.013498	-0.064055
6987576	0.039128	-0.001451	-0.091982
6987676	0.035617	0.007795	-0.005101
6987776	-0.064707	0.022659	0.055163
6987876	0.004558	-0.003400	-0.069921
6987976	-0.084553	-0.004105	0.056627
6988076	-0.090216	-0.110674	0.065979
6988175	-0.185420	-0.194144	-0.021199
6988275	-0.004581	0.131512	0.116428
6988375	0.034948	-0.004180	0.005591
6988475	-0.075044	-0.023718	-0.015165
6988667	0.021523	-0.021624	-0.013172
6988767	-0.184109	-0.144510	-0.008824
