# Supplementary material for: iSignDB: A database for smartphone signature biometrics
Source: Data Brief. 2020 Nov 28;33:106597. doi: 10.1016/j.dib.2020.106597 (PMC7725742; doi:10.1016/j.dib.2020.106597)
Supplement: Supplementary file 1 [file mmc1.zip › u01/genuine/Sensor Data/u01_s3_g07_MagField.csv]

timestamp	x	y	z
6981039	-7.329491	-31.249262	-25.795319
6981139	-8.151466	-31.066240	-25.907715
6981239	-8.276493	-30.919477	-25.863159
6981339	-8.368782	-31.201502	-25.893921
6981439	-7.680290	-31.404512	-25.529388
6981538	-7.335049	-31.427420	-25.553009
6981638	-7.439659	-30.940767	-26.186829
6981738	-8.241573	-30.551161	-26.788483
6981838	-7.820301	-30.483702	-26.732758
6981938	-7.668816	-30.361021	-26.415924
6982038	-7.426884	-30.429152	-26.497559
6982138	-6.907349	-30.664137	-26.552551
6982238	-6.903351	-30.766081	-26.117615
6982338	-6.741592	-30.872465	-25.603485
6982438	-7.115505	-30.509489	-25.707794
6982538	-7.358086	-30.480654	-25.649445
6982638	-7.296993	-30.204367	-26.039856
6982738	-7.488937	-30.307875	-25.864838
6982837	-6.850227	-30.772520	-25.850464
6982937	-6.621387	-30.862684	-25.927216
6983037	-6.453808	-30.756670	-25.846283
6983137	-6.420246	-30.904577	-25.855011
6983237	-6.671658	-31.046179	-25.739105
6983337	-6.787708	-30.833078	-25.645294
6983437	-6.658058	-31.069685	-25.892517
6983537	-6.097240	-31.435976	-24.889740
6983637	-6.030121	-31.748018	-24.874725
6983737	-6.801510	-31.740664	-24.960999
6983837	-6.827805	-31.411169	-24.955658
6983937	-6.303394	-31.823355	-24.669525
6984037	-6.248085	-32.139206	-24.575531
6984136	-6.329636	-32.159843	-24.450439
6984236	-6.277298	-31.920298	-24.394897
6984336	-6.440815	-31.942793	-24.484711
6984436	-6.283379	-32.694733	-24.261108
6984536	-6.557926	-31.763556	-24.438232
6984636	-6.609440	-31.575716	-24.370209
6984736	-6.637985	-31.927656	-24.125549
6984836	-6.444572	-31.854101	-24.543152
6984936	-6.124374	-31.794775	-24.056732
6985036	-6.410301	-32.089706	-24.157196
6985136	-6.488171	-31.902636	-24.292114
6985236	-5.778996	-32.754204	-23.510864
6985334	-6.496624	-32.395775	-23.880096
6985435	-6.709419	-32.112976	-24.010345
6985535	-6.058140	-32.732437	-23.742615
6985635	-6.075939	-32.884064	-23.668396
6985735	-5.888481	-32.539711	-23.802551
6985835	-5.790150	-32.733650	-23.506348
6985935	-6.183571	-32.562248	-23.805359
6986035	-7.169842	-32.044136	-24.054871
6986135	-7.832020	-31.998243	-24.666107
6986235	-8.802361	-31.224440	-25.115540
6986335	-8.176136	-31.435240	-24.928925
6986435	-7.796864	-31.932997	-24.270294
6986535	-7.801605	-31.629194	-24.525421
6986634	-8.393394	-31.555559	-24.682587
6986734	-8.677086	-31.574373	-24.826080
6986834	-8.690250	-31.130934	-25.177460
6986934	-8.734684	-30.399878	-25.588409
6987034	-8.594002	-30.742895	-25.279327
6987134	-7.959026	-30.855001	-25.119232
6987234	-7.836227	-31.283899	-24.916779
6987334	-7.583447	-31.184412	-24.837006
6987434	-7.643295	-31.473394	-25.123138
6987534	-7.489128	-31.456739	-24.590637
6987634	-7.155010	-31.922815	-24.325897
6987734	-6.909351	-32.204025	-24.565308
6987834	-6.744568	-32.257278	-24.547333
6987933	-6.676777	-32.199982	-24.270538
6988033	-7.264000	-31.532743	-24.567780
6988133	-7.351208	-31.560617	-24.580597
6988233	-7.848972	-31.451422	-25.120209
6988333	-8.099499	-31.025160	-25.339020
6988433	-8.123573	-30.966265	-25.275940
6988533	-8.060848	-30.962458	-25.240814
6988633	-8.005917	-31.627737	-25.410583
6988733	-7.703041	-31.523596	-25.472778
