# Supplementary material for: iSignDB: A database for smartphone signature biometrics
Source: Data Brief. 2020 Nov 28;33:106597. doi: 10.1016/j.dib.2020.106597 (PMC7725742; doi:10.1016/j.dib.2020.106597)
Supplement: Supplementary file 1 [file mmc1.zip › u01/genuine/Sensor Data/u01_s3_g07_Orient.csv]

timestamp	x	y	z
6981039	161.440888	-8.685777	2.988772
6981139	160.887653	-8.716654	2.704681
6981239	160.202236	-8.602521	2.393038
6981339	159.672811	-8.739823	2.768150
6981439	159.464905	-9.919868	4.627919
6981538	159.198740	-9.846884	5.509395
6981638	159.790392	-8.227517	4.605387
6981738	160.065766	-7.535533	3.072783
6981838	160.776692	-7.350505	2.895253
6981938	161.597407	-7.346585	2.747274
6982038	161.820445	-7.448442	2.918223
6982138	162.072767	-7.531153	3.223470
6982238	162.090027	-8.063528	3.478849
6982338	162.175457	-8.956040	3.723635
6982438	162.213365	-8.400946	3.384809
6982538	162.227266	-7.993505	2.842383
6982638	162.795865	-7.564946	2.138724
6982737	163.017702	-7.705335	2.125738
6982837	163.561367	-8.138337	2.332398
6982937	163.792404	-8.258231	2.608120
6983037	163.492391	-8.176970	2.877493
6983137	163.435106	-8.229100	2.867490
6983237	163.454916	-8.422939	2.769843
6983337	163.179283	-8.422619	2.607279
6983437	163.467825	-8.266270	2.663431
6983537	164.331447	-9.797926	3.175616
6983637	164.200561	-10.108980	3.055046
6983737	163.157162	-9.619403	3.128387
6983837	163.077451	-9.552627	3.187819
6983937	163.780553	-10.309065	3.370356
6984036	163.980110	-10.638842	3.396031
6984136	164.220689	-10.771199	3.299976
6984236	163.899352	-10.660564	3.181748
6984336	163.873999	-10.475129	3.153141
6984436	164.144046	-10.870590	3.043526
6984536	163.762677	-10.415090	3.055315
6984636	164.276764	-10.778003	2.949133
6984736	164.119526	-10.873702	2.937256
6984836	163.908753	-10.364952	2.971116
6984936	164.676711	-11.369299	3.017673
6985036	164.224232	-10.987488	2.897679
6985136	164.500911	-10.984433	2.986732
6985236	165.561155	-11.699650	2.760155
6985334	164.247753	-11.498977	2.764547
6985435	163.857770	-11.046473	2.791662
6985535	164.821756	-11.897549	2.949948
6985635	164.707674	-12.108371	3.090626
6985735	165.070884	-11.818432	3.395162
6985835	165.181048	-11.746385	3.325520
6985935	164.351889	-11.305489	3.112305
6986035	162.973775	-10.815343	2.925052
6986135	160.763763	-10.363612	3.134753
6986235	159.130464	-9.869561	3.203820
6986335	159.550008	-10.372476	4.002502
6986435	159.455385	-11.537338	4.962003
6986535	159.349838	-10.902327	4.727671
6986634	158.833282	-10.965975	4.697884
6986734	158.431631	-10.825020	4.276466
6986834	158.609186	-9.701047	3.812790
6986934	159.138891	-8.886778	3.356298
6987034	160.138748	-9.068101	3.389710
6987134	160.618319	-9.469599	3.484341
6987234	160.741871	-9.808715	3.659133
6987334	160.868554	-9.814113	4.083667
6987434	160.721829	-10.045131	4.177844
6987534	161.040908	-10.823866	4.569290
6987634	161.555340	-11.224725	4.763951
6987734	161.647057	-11.322389	4.653739
6987833	161.384428	-11.193614	4.727979
6987933	161.735435	-11.229815	4.540102
6988033	161.378214	-10.737331	4.473703
6988133	160.979119	-10.674036	4.117965
6988233	160.968364	-9.675689	3.052504
6988333	160.670432	-9.273836	3.013656
6988433	160.605699	-9.327898	2.936389
6988533	160.641513	-9.178989	2.964301
6988633	160.670851	-9.347958	2.939790
6988733	160.837823	-9.680307	2.961905
