# Supplementary material for: iSignDB: A database for smartphone signature biometrics
Source: Data Brief. 2020 Nov 28;33:106597. doi: 10.1016/j.dib.2020.106597 (PMC7725742; doi:10.1016/j.dib.2020.106597)
Supplement: Supplementary file 1 [file mmc1.zip › u01/genuine/Sensor Data/u01_s3_g08_Acc.csv]

timestamp	x	y	z
4209260	-0.386347	1.826651	9.710158
4209361	-0.326172	1.565744	9.650881
4209461	-0.442929	1.783840	9.463022
4209561	-0.538580	1.665736	9.818383
4209661	-0.433499	1.917363	9.442814
4209761	-0.472118	1.706900	9.444011
4209861	-0.895139	1.919159	9.573941
4209961	0.232167	1.175805	9.561816
4210060	-0.020507	0.847538	9.867181
4210160	-1.561702	3.156187	8.531209
4210260	-1.347797	2.308050	9.606723
4210360	-0.999472	1.591640	9.440568
4210460	-0.479004	1.409020	9.344468
4210560	-0.436492	1.623374	9.702673
4210660	-0.619262	1.428030	9.529334
4210760	-0.409997	1.315165	9.573192
4210860	-0.835413	1.562451	9.885892
4210960	-0.695753	1.614393	9.522598
4211060	-0.563728	1.297502	9.740993
4211160	-0.983305	1.667532	9.887988
4211260	-0.370929	1.433719	9.574839
4211360	-0.467178	1.396895	9.769734
4211459	-0.226928	1.473985	9.372011
4211559	0.012424	1.071622	10.189760
4211659	-0.140109	1.344654	9.641151
4211759	-0.329465	1.499432	9.589808
4211862	-0.676443	1.490451	10.022109
4211962	-0.212857	1.503773	9.569600
4212062	-0.249681	1.430126	9.622590
4212162	-0.221988	1.451232	9.570199
4212262	-0.298928	1.503474	9.431737
4212362	-0.326172	1.398392	9.720486
4212462	-0.565075	1.627416	9.727522
4212562	-0.378263	1.334176	9.852961
4212661	-0.078138	1.161734	9.875863
4212761	-0.965043	2.282454	9.512569
4212861	-1.455124	2.234553	9.551488
4212960	0.078886	1.397494	9.286539
4213061	0.344583	1.284479	10.166559
4213161	-0.831371	1.731449	9.580527
4213261	-0.666564	2.054927	9.444909
4213361	-0.685425	1.763932	9.045839
4213461	-0.164209	1.773512	9.649833
4213561	-1.173709	2.320624	9.529932
4213661	-0.133223	1.889072	9.319620
4213761	-0.416584	1.676813	9.975256
4213861	-0.639919	2.687212	8.638087
4213961	0.273930	1.216969	10.469828
4214060	-1.715133	3.253933	8.718620
4214160	0.767454	1.374442	9.540261
4214260	-1.253942	3.020718	9.342372
4214360	-0.556992	2.671644	8.486452
4214460	0.716710	1.077459	10.130034
4214560	-1.018781	2.477947	9.926608
4214660	-0.049697	2.000889	8.845855
4214760	-0.616268	2.218836	9.558822
4214860	-0.605191	2.113605	9.847722
4214960	-0.823737	2.376308	9.849218
4215060	-0.351918	1.863325	9.841884
4215160	-0.583487	2.360292	9.358539
4215260	-0.353714	2.016307	9.357491
4215359	-0.675096	2.280508	9.281150
4215459	-0.889450	2.362836	9.604926
4215559	-2.006128	3.492088	8.796757
4215659	-0.881367	2.157913	9.511820
4215759	0.678689	0.034428	10.322834
4215859	-0.554447	1.413211	9.317524
4215959	-0.046703	0.033081	10.106084
4216059	-0.543370	1.445544	9.493109
4216159	-0.610580	1.055006	9.036409
4216259	-0.097298	1.254841	9.655521
4216353	-0.761317	1.336571	9.845626
4216453	-0.965193	1.760639	9.526639
4216553	-0.516127	1.465153	9.586515
4216653	-0.779729	1.648223	9.697284
4216752	-0.746797	1.747017	9.413624
4216852	-1.003064	1.869163	9.441317
4216952	-0.573907	1.690734	9.782906
4217052	-0.755479	1.694476	9.396410
4217152	-0.505050	1.496588	9.873169
4217252	-0.442779	1.407523	9.545650
4217352	-0.623903	1.648971	9.585916
