# Supplementary material for: iSignDB: A database for smartphone signature biometrics
Source: Data Brief. 2020 Nov 28;33:106597. doi: 10.1016/j.dib.2020.106597 (PMC7725742; doi:10.1016/j.dib.2020.106597)
Supplement: Supplementary file 1 [file mmc1.zip › u01/genuine/Sensor Data/u01_s3_g08_AngVel.csv]

timestamp	x	y	z
4209260	-0.114031	-0.061424	0.020151
4209360	0.014140	-0.000033	-0.035169
4209460	0.030216	0.023575	-0.012008
4209560	0.007449	-0.038778	0.002173
4209660	-0.025406	-0.054228	-0.021345
4209760	-0.059367	-0.023766	0.015111
4209860	-0.084690	0.038220	0.377568
4209960	-0.092297	0.118691	0.470868
4210060	-0.024859	0.069834	-0.089157
4210160	0.202844	0.133262	0.106978
4210260	-0.059327	-0.191712	-0.087097
4210360	-0.661259	-0.353105	-0.237978
4210460	0.041929	0.073151	-0.079574
4210560	0.028066	0.018763	-0.049739
4210659	0.055434	0.030755	-0.055157
4210759	-0.020656	0.108242	-0.111988
4210859	0.001686	0.015948	-0.031217
4210959	0.037919	-0.021395	0.054368
4211059	0.051140	-0.023068	-0.041041
4211159	-0.127477	-0.070260	-0.030551
4211259	-0.013239	0.080974	0.117126
4211359	0.002778	-0.225954	-0.162829
4211459	-0.203942	-0.389993	-0.315952
4211559	-0.096657	-0.070033	-0.050612
4211659	0.046078	-0.044743	-0.101191
4211759	-0.030631	0.040485	-0.070730
4211863	0.038175	-0.002791	0.022434
4211962	-0.026601	-0.003779	0.092842
4212062	-0.084783	-0.036172	0.072454
4212162	0.053348	0.031933	0.002747
4212262	0.085074	0.040235	0.008162
4212362	0.007122	0.005212	-0.049390
4212462	0.026096	-0.035124	0.017823
4212562	0.009709	-0.060189	-0.000483
4212662	0.067104	0.095286	-0.106961
4212762	0.167031	-0.162852	-0.195456
4212862	-0.021112	0.003421	0.348189
4212962	-0.190155	0.051309	0.337916
4213062	0.036173	0.016331	-0.080190
4213162	0.181463	-0.023096	-0.271771
4213261	0.123469	0.016731	-0.011945
4213361	-0.002267	0.007971	0.011527
4213461	-0.018578	0.046310	-0.001180
4213561	0.078083	-0.069626	-0.022154
4213661	-0.079716	0.002319	0.129826
4213761	0.126637	-0.044359	-0.188361
4213861	-0.197812	-0.031411	0.217269
4213961	0.187779	-0.057714	-0.202116
4214061	-0.049799	-0.025124	0.075660
4214161	0.052505	0.087786	-0.050763
4214261	0.182102	0.009460	-0.120387
4214361	-0.242049	0.014361	0.430671
4214461	0.006906	0.039131	-0.092815
4214561	0.187683	-0.023486	-0.190630
4214660	-0.173771	0.032422	0.101135
4214760	-0.107345	0.037610	-0.077985
4214860	0.221170	0.053543	-0.027966
4214960	-0.205187	-0.119415	0.050312
4215060	-0.100850	-0.074642	0.019208
4215160	0.111637	0.056311	-0.049997
4215260	0.102013	0.215391	0.134395
4215360	0.155175	0.271386	0.005589
4215460	0.162205	0.105086	-0.067440
4215560	-0.319760	-0.063203	0.448261
4215660	-0.478380	0.026592	1.144763
4215760	-0.224911	0.057143	0.390711
4215860	0.072063	0.269556	-0.196171
4215959	0.302915	0.027516	-0.188422
4216059	0.053710	0.129468	-0.074798
4216159	0.016025	0.083819	0.016935
4216259	0.162004	0.040392	-0.172479
4216361	0.120760	0.038630	-0.104872
4216461	0.044113	0.012893	0.043139
4216561	0.032544	0.091403	-0.031127
4216661	0.147832	0.145697	0.060019
4216761	0.096447	0.021959	-0.045179
4216861	-0.098710	-0.032684	0.010229
4216961	-0.008749	-0.044688	0.035218
4217061	-0.128995	-0.140938	0.002429
4217161	-0.042752	-0.056326	0.031691
4217260	0.021399	-0.034363	-0.014739
4217360	-0.013982	0.001107	0.006732
