# Supplementary material for: iSignDB: A database for smartphone signature biometrics
Source: Data Brief. 2020 Nov 28;33:106597. doi: 10.1016/j.dib.2020.106597 (PMC7725742; doi:10.1016/j.dib.2020.106597)
Supplement: Supplementary file 1 [file mmc1.zip › u01/genuine/Sensor Data/u01_s3_g08_MagField.csv]

timestamp	x	y	z
4209298	-6.953339	-32.221214	-24.621948
4209398	-6.899406	-32.293396	-24.606201
4209498	-6.496864	-32.212364	-24.422668
4209598	-6.743294	-32.155533	-24.354309
4209698	-6.638248	-32.409813	-24.176208
4209798	-6.631153	-32.298271	-24.460724
4209898	-7.355598	-31.707033	-24.831207
4209998	-8.884830	-31.207033	-25.077118
4210098	-8.612541	-31.196684	-25.422150
4210198	-8.134457	-31.398611	-24.904480
4210298	-8.021088	-31.905413	-24.808136
4210397	-7.937836	-30.980059	-25.867157
4210497	-7.552143	-30.895758	-25.667542
4210597	-7.171341	-31.207136	-25.384491
4210697	-6.886009	-31.084845	-25.005554
4210797	-6.029957	-31.500803	-25.472565
4210896	-5.640800	-31.593771	-25.500549
4210997	-5.599800	-31.696959	-25.234985
4211097	-5.420273	-32.129150	-25.001343
4211197	-5.916470	-31.452909	-24.615540
4211297	-6.587204	-30.625834	-24.671082
4211397	-6.374737	-31.016466	-24.876862
4211497	-6.251358	-30.820642	-24.973511
4211597	-5.986370	-31.079817	-25.333710
4211696	-5.640137	-30.899660	-25.109070
4211796	-4.854595	-31.700987	-24.904816
4211896	-4.797771	-31.681189	-25.044891
4211996	-5.126595	-31.827078	-25.026672
4212096	-5.431091	-31.558702	-25.101685
4212196	-5.206879	-31.370031	-25.108124
4212296	-4.954502	-32.287117	-24.911469
4212396	-4.824150	-32.233582	-25.082336
4212496	-5.083481	-32.300514	-25.014191
4212596	-5.119164	-32.378029	-24.868591
4212696	-4.418137	-32.309715	-24.672882
4212796	-3.788692	-33.374908	-24.068604
4212896	-4.562149	-33.064880	-24.156586
4212996	-5.739719	-32.640610	-24.243591
4213095	-5.726398	-32.263367	-24.493469
4213195	-4.875423	-32.902153	-23.872345
4213295	-4.691364	-33.086021	-23.551636
4213395	-4.974781	-33.086243	-23.947998
4213495	-4.853504	-33.128983	-23.714417
4213595	-4.590099	-33.349106	-23.296814
4213695	-5.068348	-33.319122	-23.472137
4213795	-4.693771	-33.116257	-23.149353
4213895	-4.754448	-33.283844	-23.438812
4213995	-4.573292	-33.645454	-23.227264
4214095	-4.610020	-33.881653	-23.025787
4214195	-4.677620	-33.556999	-22.789368
4214295	-4.061436	-34.013451	-22.499176
4214394	-5.101101	-33.858047	-22.613312
4214494	-5.162033	-33.637230	-22.932373
4214594	-4.343895	-33.867706	-22.674591
4214694	-4.695896	-33.820732	-22.743164
4214794	-4.184605	-33.724129	-23.013733
4214894	-4.129387	-34.025383	-22.584229
4214994	-4.014412	-33.943520	-22.902832
4215093	-4.581379	-33.779579	-22.999054
4215194	-4.082329	-33.850838	-22.785248
4215294	-4.244530	-33.971802	-22.543274
4215394	-3.842369	-34.031982	-22.621490
4215494	-3.467972	-34.338425	-22.280975
4215594	-4.488937	-33.706062	-22.735687
4215693	-8.056725	-32.233078	-24.446655
4215793	-9.955341	-31.003210	-25.365082
4215893	-8.528477	-31.545275	-25.148804
4215993	-8.641991	-31.580431	-25.411407
4216093	-8.449856	-31.156225	-25.408142
4216193	-8.861397	-30.515787	-26.266022
4216293	-8.325909	-30.919191	-26.031982
4216393	-8.393192	-30.655558	-25.337402
4216493	-7.401962	-31.322214	-25.290558
4216593	-7.630005	-31.238974	-24.993378
4216693	-7.492592	-31.710249	-24.797852
4216793	-7.204220	-32.012901	-24.692566
4216893	-7.385269	-31.374659	-24.455902
4216993	-7.614117	-30.902231	-24.465790
4217092	-7.674129	-31.353403	-24.908997
4217192	-7.909466	-30.976145	-24.771667
4217292	-7.703201	-31.621161	-24.941925
4217392	-7.860062	-31.212782	-24.948334
4217492	-7.820530	-31.789442	-24.835968
