# Supplementary material for: iSignDB: A database for smartphone signature biometrics
Source: Data Brief. 2020 Nov 28;33:106597. doi: 10.1016/j.dib.2020.106597 (PMC7725742; doi:10.1016/j.dib.2020.106597)
Supplement: Supplementary file 1 [file mmc1.zip › u01/genuine/Sensor Data/u01_s3_g08_Orient.csv]

timestamp	x	y	z
4209298	163.180179	-10.141897	2.439516
4209398	163.281454	-10.222500	2.482486
4209498	163.405432	-10.322817	2.526792
4209598	163.591636	-10.367376	2.475548
4209698	163.667240	-10.518765	2.510490
4209798	163.503645	-10.226130	2.282428
4209898	161.753806	-9.556628	1.919679
4209998	159.027139	-9.054761	2.244168
4210098	159.031599	-8.975785	3.163330
4210198	158.923313	-9.910010	4.010722
4210298	159.222531	-10.232885	4.096570
4210397	160.289200	-8.140800	2.966155
4210497	161.888699	-8.173866	2.347234
4210597	162.712678	-8.332031	2.200959
4210697	163.160658	-8.625794	2.453654
4210797	163.725380	-8.647321	3.412668
4210896	164.130162	-8.632586	3.756819
4210997	164.013678	-9.084545	3.805155
4211097	164.168296	-9.590517	4.002507
4211197	164.315030	-9.395792	3.756905
4211297	164.069561	-8.935520	3.336366
4211397	164.951227	-8.911573	2.216916
4211497	166.846394	-7.998720	0.468194
4211597	167.169753	-7.760922	0.573860
4211696	167.626829	-8.320853	0.948142
4211796	168.112791	-8.351993	1.434515
4211896	168.138587	-8.363602	1.633669
4211996	167.632300	-8.506560	1.763320
4212096	167.238985	-8.378266	1.796159
4212196	167.143184	-8.827379	2.162879
4212296	167.098059	-9.274954	2.296109
4212396	167.253483	-9.096874	2.276034
4212496	167.251504	-9.170010	2.247868
4212596	167.112034	-9.234881	2.240268
4212696	167.599009	-9.649147	2.898242
4212796	168.701086	-11.028485	3.016298
4212896	167.156982	-10.974214	2.790153
4212995	165.065825	-10.313477	2.782309
4213095	165.181974	-10.127444	2.740548
4213195	166.685224	-11.143117	3.162748
4213295	167.101818	-11.560081	3.164780
4213395	167.028020	-11.350075	2.853168
4213495	166.989101	-11.239056	3.045822
4213595	167.328538	-11.825474	2.855465
4213695	166.710853	-11.753955	2.791449
4213795	167.596414	-12.114012	2.756999
4213895	166.843562	-11.734882	2.493161
4213995	167.429743	-12.369011	2.568087
4214095	167.717595	-12.689966	2.445383
4214195	167.690130	-12.786173	2.831842
4214294	168.569499	-13.438692	2.763991
4214394	166.869038	-13.101978	2.529006
4214494	166.577212	-12.664948	2.622174
4214594	167.700628	-13.370338	2.778595
4214694	167.369548	-13.010754	2.872300
4214794	167.834855	-12.769693	2.997900
4214894	168.002493	-13.376470	3.288582
4214994	167.806136	-13.010178	3.297278
4215093	167.503805	-12.814701	3.315070
4215194	167.710381	-13.195280	3.424743
4215294	167.218700	-13.530344	3.961253
4215394	167.414701	-13.832884	4.677413
4215494	167.868625	-14.243572	5.072700
4215594	166.062070	-13.033423	4.367913
4215693	159.613775	-10.740196	3.452739
4215793	156.975445	-9.230088	3.431584
4215893	157.760965	-9.829898	5.180181
4215993	158.276654	-9.745917	4.547060
4216093	158.933844	-9.079033	4.029554
4216193	159.572300	-7.527094	3.045561
4216293	160.422824	-7.951423	3.117968
4216393	161.145120	-8.380973	3.232451
4216493	161.429408	-9.067368	3.606546
4216593	161.521623	-9.185597	3.997610
4216693	161.458054	-9.834829	4.510681
4216793	161.769631	-10.311672	4.530670
4216893	161.813973	-10.016567	4.391460
4216992	161.613679	-9.789658	4.086000
4217092	161.607752	-9.298068	3.315356
4217192	161.336838	-9.291683	3.268710
4217292	161.356542	-9.484610	3.178255
4217392	161.404283	-9.491908	3.207996
4217492	161.292705	-9.681696	3.189911
