# Supplementary material for: iSignDB: A database for smartphone signature biometrics
Source: Data Brief. 2020 Nov 28;33:106597. doi: 10.1016/j.dib.2020.106597 (PMC7725742; doi:10.1016/j.dib.2020.106597)
Supplement: Supplementary file 1 [file mmc1.zip › u01/genuine/Sensor Data/u01_s3_g09_Acc.csv]

timestamp	x	y	z
6288652	-0.719554	1.546734	9.745784
6288752	-0.412392	1.395099	9.903855
6288851	-0.483046	1.475631	9.540261
6288951	-0.640668	1.588946	9.624386
6289051	-0.520767	1.628164	9.361682
6289151	-0.354762	1.361269	9.598190
6289251	-1.407224	1.872157	9.740395
6289351	0.497715	0.594713	7.444918
6289451	-0.551453	1.067580	9.872570
6289551	-0.629291	2.001039	9.498947
6289650	-0.335752	1.650468	10.327923
6289751	-0.301772	1.104553	8.308772
6289851	-0.248184	1.482966	9.627080
6289949	-0.368534	1.136586	10.091265
6290049	-0.687670	1.356329	9.371412
6290148	-0.636926	1.472039	9.658365
6290248	-0.435145	1.408421	9.451496
6290348	-0.572859	1.193468	10.190060
6290448	-1.310225	1.670676	10.284813
6290548	-0.266895	1.524580	9.345366
6290648	-0.298629	1.197210	9.630374
6290748	0.021555	1.461411	9.424402
6290848	0.132475	1.238524	9.784703
6290948	-0.084424	1.247955	9.767339
6291134	-0.941692	1.650917	9.578432
6291234	0.127535	1.371149	9.738598
6291334	-0.411644	1.431024	9.550290
6291434	-0.337548	1.445993	9.623638
6291533	-0.238754	1.248853	9.736653
6291633	-0.372276	1.420097	9.676328
6291733	-0.472867	1.429228	9.638906
6291833	-0.107327	1.249751	9.226214
6291933	0.145348	0.853226	10.477163
6292033	-1.154549	2.525099	9.150322
6292133	-0.527802	1.895059	9.168434
6292233	0.301772	1.345103	9.764195
6292333	-0.025597	1.450933	9.871971
6292433	-0.992736	2.048041	9.448801
6292533	-0.435594	1.949247	9.444610
6292633	-0.535586	1.862577	9.205557
6292733	-0.029938	1.778751	9.981094
6292832	-0.636626	1.898053	9.276360
6292932	0.265997	1.503024	9.854907
6293032	-1.417253	2.354454	9.617351
6293132	0.234413	1.846859	8.804241
6293232	-0.279768	1.962719	10.064621
6293332	-0.734972	2.151626	9.349408
6293432	0.575104	1.707649	9.442514
6293532	-1.323248	2.749482	9.303453
6293632	0.046104	2.028881	8.379126
6293732	0.307610	1.455124	10.189760
6293832	-0.390388	2.053280	9.622889
6293932	-0.390388	2.557132	8.957523
6294032	-0.202679	1.730102	9.684561
6294132	-0.578397	1.948797	8.874445
6294231	-0.277523	2.173181	9.587263
6294331	-0.480351	1.910028	9.739048
6294431	-0.882565	2.428699	9.106164
6294531	-0.640668	1.867516	9.656569
6294631	-0.312849	2.130070	9.571396
6294731	-0.952619	2.226620	9.775272
6294831	-1.770668	3.227289	8.916059
6294931	-0.269739	1.038241	10.249935
6295031	1.161734	0.001347	9.604627
6295131	-1.807342	2.919229	9.154064
6295231	-1.172811	1.477877	9.773326
6295331	-0.743803	1.526226	10.402169
6295431	-0.334105	0.636177	9.905352
6295530	-0.810415	1.625320	10.209968
6295629	-0.176782	1.048569	9.179062
6295729	-0.328866	1.264271	9.309890
6295828	-0.785417	1.707350	9.715846
6295929	-0.455652	1.329535	9.694590
6296029	-0.654439	1.648672	9.203761
6296129	-1.603615	2.072141	9.296418
6296229	-0.950374	1.974694	9.273965
6296329	-0.517923	1.566492	9.750873
6296429	-0.198338	1.311872	9.482780
6296529	-0.160017	1.373394	9.527088
6296629	-0.418230	1.506168	9.776919
6296729	-0.436043	1.591341	9.500144
6296852	-0.312849	2.129921	8.054151
