# Supplementary material for: iSignDB: A database for smartphone signature biometrics
Source: Data Brief. 2020 Nov 28;33:106597. doi: 10.1016/j.dib.2020.106597 (PMC7725742; doi:10.1016/j.dib.2020.106597)
Supplement: Supplementary file 1 [file mmc1.zip › u01/genuine/Sensor Data/u01_s3_g09_AngVel.csv]

timestamp	x	y	z
6288650	0.032906	0.094992	0.119962
6288749	-0.037696	-0.086718	0.065333
6288850	-0.021666	-0.040214	-0.059975
6288950	-0.013832	-0.040880	0.040183
6289050	-0.150978	0.023701	0.075638
6289149	-0.150768	0.035284	0.281177
6289249	-0.310139	-0.109432	0.243588
6289349	0.285985	0.220845	-0.185539
6289449	0.065698	0.041135	-0.099875
6289549	0.230823	0.016185	-0.036713
6289649	-0.322217	-0.301971	-0.079582
6289749	0.168375	0.059180	-0.285855
6289849	-0.068115	0.082413	-0.076450
6289947	-0.032963	-0.049745	-0.018100
6290047	-0.012106	0.031893	-0.013072
6290147	0.017183	0.047701	0.030286
6290247	0.126515	0.129112	0.073225
6290347	0.174607	0.113090	-0.039027
6290446	-0.199068	-0.177599	-0.036385
6290546	-0.264154	-0.242560	-0.017382
6290646	-0.112226	-0.448314	-0.314907
6290746	-0.174768	-0.502935	-0.377057
6290846	0.052281	0.135558	0.025707
6290946	0.246867	0.522681	-0.020985
6291133	-0.039181	-0.002850	0.103556
6291233	-0.092478	-0.015369	0.110978
6291333	0.007002	0.036873	0.002713
6291433	0.002741	-0.023358	0.035226
6291533	-0.051326	-0.033720	-0.007435
6291633	0.063354	-0.002962	-0.058376
6291733	0.015956	-0.045131	-0.007918
6291832	0.018992	0.100079	0.044717
6291932	0.357028	0.026351	-0.223010
6292032	0.046853	-0.191781	-0.082541
6292132	-0.117853	0.014384	0.295862
6292232	-0.049426	0.077605	0.101168
6292332	0.135510	0.011773	-0.228791
6292432	0.035691	0.001739	-0.023456
6292532	-0.015094	-0.075600	-0.042887
6292632	-0.068327	0.051702	0.106855
6292732	0.074394	0.005106	-0.106816
6292832	0.058310	0.001807	0.103292
6292932	-0.053375	-0.020636	-0.080072
6293032	0.093611	-0.076055	-0.082212
6293131	-0.320186	-0.044446	0.212281
6293231	0.203952	-0.017152	-0.112875
6293331	-0.057902	-0.111672	0.044322
6293431	-0.171193	-0.142568	-0.084923
6293531	0.064536	-0.123052	-0.194593
6293631	-0.214948	0.070640	0.292011
6293731	-0.134402	-0.041725	-0.010912
6293831	0.195440	-0.043388	-0.283927
6293931	-0.247781	-0.044946	0.129262
6294031	-0.144898	0.071799	-0.052230
6294131	0.016156	-0.082833	0.110037
6294231	-0.217554	-0.104396	-0.037349
6294331	0.097769	-0.016538	-0.095430
6294431	0.188635	0.233550	0.109464
6294530	-0.153993	0.010663	0.193100
6294630	-0.027290	0.009274	-0.047420
6294730	0.020259	-0.090271	-0.066329
6294830	-0.455859	-0.148984	0.550874
6294930	-0.373396	-0.009541	1.071747
6295030	-0.083786	0.123557	0.110207
6295130	-0.098778	0.208907	-0.070484
6295230	-0.138451	-0.185102	-0.167813
6295330	-0.251856	-0.371827	-0.263789
6295430	-0.040209	-0.054780	-0.324765
6295530	0.075411	0.043983	-0.111112
6295632	0.217362	0.127854	-0.093224
6295732	-0.042791	0.067911	-0.070024
6295831	-0.019319	0.055698	0.007895
6295931	0.111125	0.130741	0.062814
6296031	0.229841	0.267678	0.065110
6296131	-0.051914	-0.344985	-0.051319
6296231	-0.562694	-0.446218	0.018217
6296331	-0.012138	-0.092474	0.185276
6296431	0.081909	-0.098482	0.102598
6296531	0.003797	-0.027848	-0.070596
6296631	0.023041	0.010019	-0.042784
6296730	0.021080	0.032279	0.016174
6296851	0.093599	0.463735	0.110651
