# Supplementary material for: iSignDB: A database for smartphone signature biometrics
Source: Data Brief. 2020 Nov 28;33:106597. doi: 10.1016/j.dib.2020.106597 (PMC7725742; doi:10.1016/j.dib.2020.106597)
Supplement: Supplementary file 1 [file mmc1.zip › u01/genuine/Sensor Data/u01_s3_g09_MagField.csv]

timestamp	x	y	z
6288714	-7.942165	-31.332388	-25.148163
6288814	-8.131344	-31.204466	-24.925598
6288914	-7.827892	-31.610785	-24.896423
6289014	-8.030975	-31.196672	-25.046326
6289114	-8.257812	-30.954542	-25.593048
6289214	-8.778011	-30.760988	-25.806366
6289314	-9.161678	-30.514902	-25.833954
6289414	-8.592426	-30.569693	-25.601257
6289514	-8.450317	-31.268610	-25.144470
6289614	-8.303677	-31.618814	-24.119751
6289714	-8.825439	-30.841978	-25.485535
6289814	-8.375439	-31.094133	-25.536926
6289914	-8.515480	-29.797560	-25.303467
6290013	-7.707481	-30.737566	-25.560028
6290113	-7.171638	-31.030973	-25.392792
6290213	-7.337200	-30.798445	-25.169281
6290313	-6.910206	-31.293375	-25.012817
6290413	-6.882648	-31.539175	-24.756683
6290513	-7.052994	-30.762171	-24.469269
6290613	-7.625809	-30.079119	-25.085236
6290713	-7.587116	-30.316526	-24.851288
6290813	-7.612915	-30.711233	-24.963867
6290913	-7.067673	-30.697298	-24.832916
6291013	-6.060997	-31.182398	-24.557526
6291113	-5.397789	-31.475985	-24.727570
6291213	-5.886627	-31.264139	-24.721619
6291312	-6.311855	-31.151636	-24.868683
6291412	-6.362045	-31.088892	-24.925476
6291512	-6.185982	-31.410448	-24.859161
6291612	-6.088371	-31.388205	-25.297577
6291712	-5.888275	-31.203081	-24.937408
6291812	-5.945541	-31.536005	-24.824310
6291912	-5.706501	-31.464952	-24.953278
6292012	-4.790771	-32.376076	-23.934692
6292112	-5.230850	-32.366272	-23.720795
6292212	-5.984127	-32.311050	-23.978485
6292312	-5.932125	-32.154190	-24.036804
6292412	-5.158871	-32.897614	-23.560883
6292512	-4.937759	-32.743011	-23.793518
6292611	-5.212166	-32.760826	-23.586395
6292711	-5.297733	-32.620407	-23.521393
6292811	-5.108555	-32.720833	-23.440338
6292911	-5.346786	-32.844170	-23.564697
6293011	-4.780968	-32.929893	-23.263275
6293111	-5.224239	-33.160240	-23.082581
6293211	-5.594414	-32.944252	-23.677307
6293311	-5.291912	-33.194466	-23.014893
6293411	-5.518452	-33.029297	-23.170349
6293511	-5.090855	-33.341789	-23.033508
6293611	-5.189465	-33.490150	-22.683807
6293711	-5.983753	-32.856689	-23.130066
6293811	-5.425205	-33.307518	-23.154633
6293911	-4.963558	-33.579475	-22.522095
6294010	-5.039909	-33.241913	-23.055634
6294110	-4.911453	-33.358688	-23.014893
6294210	-4.789513	-33.424843	-22.986420
6294310	-4.574070	-33.458466	-23.107574
6294410	-4.455173	-33.726372	-22.700928
6294510	-4.550152	-33.748047	-22.705536
6294610	-4.796448	-33.284416	-22.788971
6294710	-4.379196	-33.108299	-22.656342
6294810	-4.597092	-33.506653	-22.781738
6294910	-7.155781	-32.254387	-24.021240
6295010	-10.596291	-30.846975	-24.971527
6295110	-9.910034	-30.807386	-25.033508
6295210	-9.186844	-30.661367	-25.451813
6295309	-9.092304	-30.666708	-25.974091
6295409	-8.952480	-30.179106	-26.119110
6295509	-7.682793	-30.501711	-26.019287
6295609	-7.694038	-30.816530	-25.541626
6295709	-7.392094	-31.178968	-25.281921
6295809	-6.626377	-31.241915	-25.127411
6295909	-6.875050	-30.912241	-24.655823
6296009	-6.248581	-31.782007	-24.759735
6296109	-5.899075	-31.991259	-24.238770
6296209	-6.208752	-31.377123	-24.148315
6296309	-6.964241	-31.141314	-24.713654
6296409	-7.809792	-30.967928	-24.468292
6296509	-8.029697	-31.377836	-24.595825
6296609	-7.917797	-31.398355	-24.490814
6296708	-7.651016	-31.223219	-24.457245
6296807	-7.549072	-31.327345	-24.618744
