# Supplementary material for: iSignDB: A database for smartphone signature biometrics
Source: Data Brief. 2020 Nov 28;33:106597. doi: 10.1016/j.dib.2020.106597 (PMC7725742; doi:10.1016/j.dib.2020.106597)
Supplement: Supplementary file 1 [file mmc1.zip › u01/genuine/Sensor Data/u01_s3_g09_Orient.csv]

timestamp	x	y	z
6288714	159.288399	-8.761628	3.381578
6288814	159.047359	-8.969230	3.253508
6288914	159.247315	-8.980048	3.186799
6289014	159.066064	-8.889227	3.078660
6289114	158.295216	-8.224802	3.259770
6289214	156.970991	-8.366106	4.300425
6289314	155.577953	-7.983043	4.537496
6289414	156.690056	-8.642042	4.088932
6289514	157.313754	-9.795527	4.478565
6289614	157.788662	-10.454283	4.511210
6289714	158.689266	-7.966508	2.196843
6289813	159.982612	-7.680112	1.856109
6289913	160.201062	-7.437411	2.183526
6290013	160.918902	-7.762729	2.667672
6290113	161.192790	-7.908955	3.001743
6290213	160.904620	-8.317460	3.323126
6290313	160.538251	-8.882482	4.038260
6290413	160.851389	-9.679116	4.645360
6290513	160.927763	-8.985158	4.138852
6290613	161.358831	-7.941245	2.779425
6290713	162.631993	-8.093254	1.406183
6290813	164.486766	-7.607532	-0.343673
6290913	164.858568	-7.871901	0.369074
6291013	165.451368	-8.661294	2.140185
6291112	165.768037	-8.601900	2.095708
6291212	164.989391	-8.539893	2.249968
6291312	164.682961	-8.313370	2.098224
6291412	164.608782	-8.397683	2.137260
6291512	164.477741	-8.392041	2.094904
6291612	164.679020	-8.292393	1.981930
6291712	164.987028	-8.494918	2.023794
6291812	164.853607	-8.622757	1.988288
6291912	165.097492	-8.339342	2.005676
6292012	166.196964	-10.396383	2.521673
6292112	165.697972	-10.554139	2.333328
6292212	164.310063	-10.126034	2.364256
6292312	164.507766	-10.170484	2.430577
6292411	165.660591	-10.607295	2.482437
6292511	165.843488	-10.897357	2.467453
6292611	165.990921	-10.938579	2.331866
6292711	165.884179	-10.786802	2.413049
6292811	166.185392	-11.056367	2.312612
6292911	165.669356	-10.939883	2.280252
6293011	166.437210	-11.154724	2.206604
6293111	166.117555	-11.502616	2.073974
6293211	165.845391	-10.934334	1.927715
6293311	166.272107	-11.757571	1.876117
6293411	165.912777	-11.773318	1.855125
6293511	167.083543	-11.993779	1.556573
6293611	166.881238	-12.282864	1.364731
6293711	165.508182	-11.337993	1.559831
6293810	166.287812	-11.654329	1.504046
6293909	167.069154	-12.274434	1.893973
6294010	166.465463	-11.724378	2.237863
6294110	166.591021	-11.689666	2.415001
6294210	166.409017	-12.043435	3.084974
6294310	166.560755	-11.732763	2.989998
6294410	166.977147	-12.406524	3.184260
6294510	166.206260	-12.463360	3.549873
6294610	165.643531	-12.222405	3.714762
6294710	165.951226	-12.363715	4.006130
6294810	165.603044	-12.105179	3.512300
6294910	160.377085	-9.742267	2.292095
6295010	156.898272	-8.620050	1.645921
6295110	157.220534	-8.914105	3.077358
6295209	157.792142	-8.587554	3.612855
6295309	158.967303	-7.538616	2.950914
6295409	160.595968	-6.818180	1.833571
6295509	162.395488	-6.733662	2.049627
6295609	162.830752	-7.574578	2.153895
6295709	163.216407	-8.408627	2.623307
6295809	163.762020	-8.254325	3.033668
6295909	163.541249	-8.624556	3.564285
6296009	163.442589	-9.262848	4.061917
6296109	163.520926	-10.189416	5.028631
6296209	163.669457	-9.755122	4.585932
6296309	162.982046	-8.759481	3.634990
6296409	162.233875	-8.838667	2.644162
6296508	162.024278	-9.103384	2.151296
6296608	162.348373	-8.986305	2.115322
6296708	162.475478	-9.057759	2.134818
6296807	162.403249	-9.074403	2.198826
