# Supplementary material for: iSignDB: A database for smartphone signature biometrics
Source: Data Brief. 2020 Nov 28;33:106597. doi: 10.1016/j.dib.2020.106597 (PMC7725742; doi:10.1016/j.dib.2020.106597)
Supplement: Supplementary file 1 [file mmc1.zip › u01/skilled forgery/Sensor Data/u01_s1_f01_Acc.csv]

timestamp	x	y	z
8407158	0.331411	4.225563	8.575517
8407258	0.270038	4.171376	8.829838
8407358	0.625549	3.759432	9.041199
8407458	0.434995	3.861819	8.692873
8407557	-0.297581	4.682563	8.778196
8407657	0.053888	4.216133	8.710985
8407757	0.023801	4.429289	8.855435
8407857	0.135019	4.274361	8.535401
8407957	-0.290246	4.517157	7.752678
8408057	0.841999	4.799469	8.651260
8408157	-0.056732	4.881349	8.598120
8408257	0.318388	3.975134	9.051228
8408357	1.012644	3.934418	9.066346
8408464	0.169897	4.361630	8.312963
8408564	-0.048050	4.588558	8.622519
8408664	0.120799	4.576733	8.772507
8408764	-0.050445	4.663402	8.515342
8408863	-0.406704	5.063670	8.451425
8408963	-0.160167	4.845424	8.391999
8409063	-0.377515	4.243675	8.750054
8409163	-0.059127	4.738696	8.476423
8409263	0.006137	4.369563	8.651858
8409363	0.257914	4.465215	8.716823
8409463	0.302970	3.941753	8.454868
8409563	0.414039	3.171754	9.332643
8409663	-0.259261	4.094136	6.823111
8409790	-3.551664	5.009333	6.917265
8409890	-3.029849	3.055895	9.416468
8409990	-4.354445	4.822671	9.475446
8410090	-5.594616	0.847538	10.534044
8410190	-2.525398	0.125439	8.027956
8410289	-2.818639	0.754581	10.124047
8410389	-2.466271	-0.080383	8.988808
8410489	-3.190465	0.214354	8.190667
8410589	-3.419489	0.201631	8.883127
8410689	-3.561095	-0.200882	8.868907
8410789	-3.291356	-0.751587	9.925709
8410889	-2.956652	-0.684976	8.899144
8410989	-3.535348	-0.850082	8.953182
8411089	-2.955454	-0.486788	9.094937
8411189	-3.011288	-0.631237	9.213341
8411289	-2.998714	-0.398022	9.119486
8411389	-3.306923	-0.623753	8.863069
8411489	-3.555556	-0.781974	8.974138
8411588	-3.352429	-0.697999	9.127120
8411688	-3.113376	-0.730631	9.125024
8411788	-3.183879	-0.611029	8.952284
8411888	-3.306474	-0.727038	9.241782
8411988	-3.220553	-0.783022	9.224867
8412088	-3.195405	-0.597557	8.862470
8412187	-2.980153	-0.645009	9.387578
8412288	-2.978057	-0.674348	9.474847
8412388	-3.185226	-0.789159	9.036558
8412488	-3.207680	-0.736618	9.050779
8412588	-3.189867	-0.777034	9.037756
8412688	-2.988984	-0.608485	9.239237
8412788	-2.871778	-0.581690	9.545500
8412888	-3.292403	-0.661774	9.060209
8412987	-2.985841	-0.617915	9.039402
8413087	-3.347938	-0.767005	9.195228
8413187	-3.189268	-0.697549	9.117839
8413287	-3.052602	-0.486339	9.171278
8413387	-3.269501	-0.708776	9.134305
8413487	-3.090324	-0.609083	9.048983
8413587	-3.010689	-0.509690	9.433832
8413687	-3.247347	-0.684077	8.972791
8413787	-2.998415	-0.580343	8.953930
8413887	-3.019521	-0.386796	9.390572
8413987	-3.118465	-0.475561	9.505383
8414087	-3.454067	-0.710423	8.784183
8414187	-3.040028	-0.259111	8.974438
8414286	-2.949167	-0.423769	9.386980
8414386	-3.387456	-0.339943	9.338930
8414486	-3.241958	-0.314047	8.907527
8414586	-3.294499	-0.760568	9.093440
8414686	-3.252886	-0.279768	8.938662
8414786	-3.055147	-0.120050	9.498797
8414886	-3.194507	-0.531994	9.200018
8414986	-3.146756	-0.309856	8.967851
8415086	-3.081342	-0.249681	9.081465
8415186	-3.362158	-0.493973	8.941207
8415286	-3.144062	-0.190105	8.947943
8415386	-2.562821	0.117805	9.629026
8415486	-3.379971	-0.230670	9.355246
8415586	-3.496130	-0.224982	8.453072
8415685	-2.928360	0.011227	9.206006
8415785	-3.005750	0.005089	9.185349
8415885	-3.147954	-0.257016	9.444909
8415985	-3.009492	-0.076491	9.263187
8416085	-4.359235	0.323328	7.234156
8416185	-3.281177	-0.410746	9.747580
8416285	-2.993774	0.076192	9.483080
8416384	-2.878065	0.306562	9.203012
8416485	-2.925067	0.517175	9.169781
8416585	-2.566114	1.057401	9.292825
8416685	-2.396367	0.862955	8.835676
8416785	-1.821861	1.255739	8.589139
8416885	-6.720574	2.675836	10.190359
8416985	-4.429289	3.627107	9.024284
8417084	-4.126020	3.376379	7.497010
8417184	-3.291954	4.655768	7.809560
8417284	-2.096241	6.215824	9.144334
8417384	-1.897155	5.038522	7.798932
8417484	-0.669258	4.315676	8.079149
8417584	-0.219144	4.735702	8.494236
8417684	-1.515898	5.339696	7.760163
8417784	-1.554517	5.532944	7.851622
8417884	-2.204466	5.787864	7.734117
8417984	-1.949845	5.881719	7.378307
8418084	-2.067650	5.827981	8.349637
8418184	-1.880689	6.015092	7.352411
8418284	-0.805325	5.391189	7.248227
8418383	-0.243094	3.825295	9.245374
8418483	-0.145497	4.814588	8.746611
8418583	0.279918	4.272865	9.134754
8418683	0.163161	4.061504	8.706495
8418783	0.238005	3.897894	8.663384
8418883	0.412093	3.916755	8.850196
8418983	0.692759	3.670068	8.985515
8419083	-0.199685	4.956792	8.388706
8419183	-1.161285	5.984705	7.763007
8419283	-1.085992	5.555248	7.823631
8419383	-1.189576	5.702242	7.721543
8419483	-1.002914	5.644462	8.000862
8419583	-1.174607	5.740263	7.991881
8419682	-1.172362	5.609285	7.795489
8419782	-1.343007	5.857320	7.708071
8419882	-2.129771	6.970704	7.657776
8419982	0.144599	4.225413	7.822583
8420082	1.299597	2.851121	9.388177
8420182	0.559237	4.170777	9.064850
8420282	0.594713	3.656746	9.144484
8420382	0.465532	3.899241	8.880882
8420482	0.321232	4.037853	8.669372
8420581	0.815205	3.826942	9.122180
8420682	0.496667	4.438420	8.261470
8420782	0.520168	4.132007	9.696686
8420882	0.591869	3.739374	8.127648
8420982	0.446671	3.611689	8.799451
8421087	0.540825	3.931275	8.922645
8421187	0.458497	4.035758	8.763227
8421287	0.392933	3.951183	8.779693
8421387	0.231568	4.233197	8.841514
8421487	0.337847	4.177962	8.595575
8421587	0.286205	4.081712	8.723110
8421687	0.125589	4.322561	8.659343
8421787	-0.010927	4.306095	8.753946
8421887	-0.004491	4.378545	8.624914
8421987	-0.281714	4.436624	8.687484
8422087	-0.396974	4.728816	8.765771
8422187	-0.276475	4.437372	8.851393
8422287	-0.037722	4.684059	8.718170
8422387	0.031584	4.279900	8.181686
8422486	0.176633	4.243825	8.992700
8422586	0.266147	4.240232	8.812175
8422686	0.212857	4.128116	8.668624
8422786	0.145348	4.520599	8.721164
8422890	0.262554	4.206852	8.647966
8422990	0.845292	3.341202	8.655601
8423090	0.059277	4.521198	9.176068
8423190	0.225282	4.137546	8.640781
