# Supplementary material for: iSignDB: A database for smartphone signature biometrics
Source: Data Brief. 2020 Nov 28;33:106597. doi: 10.1016/j.dib.2020.106597 (PMC7725742; doi:10.1016/j.dib.2020.106597)
Supplement: Supplementary file 1 [file mmc1.zip › u01/skilled forgery/Sensor Data/u01_s1_f01_AngVel.csv]

timestamp	x	y	z
8407154	-0.261550	-0.300529	-0.024611
8407254	-0.200462	-0.229469	-0.001723
8407353	0.135673	0.128234	0.009778
8407453	0.245370	0.222421	-0.041568
8407553	0.215086	0.120718	-0.033996
8407653	-0.034450	-0.072200	0.021410
8407753	-0.044577	-0.047731	0.010872
8407853	0.012826	0.020360	-0.015123
8407953	0.290190	-0.550872	-0.009746
8408053	0.515249	0.361176	-0.041863
8408153	-0.396833	-0.310032	-0.007114
8408253	-1.092637	-0.890603	0.140850
8408353	0.500700	0.735331	0.034770
8408455	0.394850	0.383983	-0.028498
8408555	-0.097113	-0.046305	0.015409
8408655	0.136526	0.123361	-0.018062
8408754	0.210136	0.190929	-0.057662
8408854	0.042747	-0.008619	-0.023490
8408954	-0.035571	0.011789	0.094738
8409054	0.039552	0.286676	0.008080
8409153	-0.157192	-0.119848	-0.013260
8409254	-0.287703	-0.208868	-0.016291
8409354	0.046602	0.073815	-0.085143
8409454	-0.138345	0.112399	-0.305961
8409554	0.437180	-0.030761	-1.040588
8409654	-0.132897	-1.052242	-2.898659
8409786	-0.531097	0.781661	-2.894641
8409886	-0.355792	-0.973078	-1.330260
8409986	-1.498493	-0.702018	-1.864382
8410085	-1.858566	-0.241880	-3.112213
8410185	1.170059	0.519582	-0.520362
8410285	0.593894	-0.100944	0.513247
8410385	-0.407429	-0.638505	-0.239084
8410485	-0.644819	0.881012	-0.322800
8410585	0.306385	-0.301340	-0.185402
8410685	-0.762561	0.342145	-0.186213
8410785	0.008979	-0.622466	0.029232
8410885	-0.340045	0.247368	0.080249
8410985	-0.062483	0.001795	0.428236
8411085	-0.031467	-0.157917	0.353329
8411185	-0.196260	0.340647	0.122840
8411285	0.003557	0.113050	0.021172
8411385	-0.063768	0.188791	0.041294
8411484	-0.034710	-0.050876	0.025594
8411583	-0.026532	0.003813	0.041742
8411684	0.019502	0.089483	-0.023141
8411784	0.090048	-0.117108	-0.084529
8411884	-0.037244	-0.092486	-0.038495
8411984	0.049799	-0.043952	-0.000521
8412084	-0.012902	-0.086571	0.034348
8412184	-0.103495	0.040976	0.029281
8412284	0.099320	-0.014584	-0.091588
8412384	-0.034627	-0.030948	-0.029371
8412484	-0.036009	-0.018029	0.033404
8412584	0.019223	-0.143851	0.073930
8412684	-0.101149	-0.049868	0.154916
8412783	-0.034166	0.017236	0.035111
8412883	0.066606	0.047805	-0.008767
8412983	-0.032203	0.013226	-0.027998
8413083	-0.056220	-0.097976	0.039260
8413183	0.055380	-0.036865	0.084348
8413283	-0.070999	0.017444	0.032365
8413383	0.023562	-0.015227	0.023645
8413483	-0.007651	-0.022542	0.048158
8413583	-0.021376	0.007424	0.003579
8413683	0.058035	0.047878	-0.027086
8413783	-0.015438	0.031562	0.070128
8413883	-0.143841	0.022360	0.037791
8413983	0.123597	0.027540	-0.033761
8414083	0.082788	-0.015713	0.041227
8414182	-0.062472	-0.035254	0.079443
8414282	-0.036549	0.003458	-0.030913
8414382	0.021604	0.077074	0.017694
8414482	0.144891	-0.098071	-0.059094
8414582	-0.078436	0.039563	0.045088
8414682	-0.069706	-0.108090	0.022426
8414782	-0.037867	-0.057340	0.016747
8414882	0.084181	0.014157	-0.052340
8414982	0.022462	0.053281	0.012042
8415082	0.072730	0.008938	0.006452
8415181	-0.018426	-0.103501	0.056669
8415282	-0.085151	-0.022462	0.162326
8415382	-0.091262	0.115680	0.098000
8415482	0.232957	0.045101	-0.111884
8415581	-0.172685	-0.139399	0.080137
8415681	0.331638	-0.199357	-0.018910
8415781	-0.090992	-0.164329	-0.007046
8415881	-0.093198	0.054056	-0.012543
8415981	0.018482	0.025592	0.053126
8416081	-0.323870	-0.616656	0.082560
8416181	0.402542	-0.687815	-0.038779
8416281	0.096880	-0.009737	0.206633
8416381	0.083781	0.039595	0.135627
8416481	0.255947	-0.189295	0.247887
8416581	0.142914	-0.026214	0.472379
8416681	-0.285688	0.498183	0.854564
8416781	-0.821247	1.242131	0.555755
8416880	0.904208	1.052037	1.991381
8416980	-0.110054	0.299941	2.299412
8417080	-0.535352	-0.240487	2.648348
8417180	0.933902	0.039159	2.145838
8417280	-0.256167	-0.908364	1.126793
8417380	-0.619481	1.158189	0.924877
8417480	0.162309	0.247990	0.936048
8417580	1.007938	0.991072	0.131840
8417680	-0.294922	-0.100453	0.082911
8417780	-0.068019	0.297793	0.052799
8417880	0.075901	0.156867	-0.027973
8417980	0.236818	0.555500	0.048287
8418080	0.019524	-0.399698	-0.080402
8418180	-0.162533	-0.367704	0.185847
8418279	-0.526746	-0.589823	0.064494
8418379	-0.204440	-0.846895	0.046573
8418479	-0.268856	-0.090232	0.188095
8418579	-0.335641	-0.318341	0.122438
8418679	-0.259124	-0.146041	-0.022861
8418779	-0.164123	-0.107537	-0.045325
8418879	0.103448	0.103955	-0.005450
8418979	0.553643	0.202941	-0.269346
8419079	0.621719	0.435942	-0.588380
8419179	0.519269	0.299613	-0.101297
8419279	0.316652	0.166916	-0.024685
8419379	-0.150706	-0.019552	-0.075187
8419479	-0.008384	0.038374	-0.047444
8419578	0.046561	-0.015174	-0.017808
8419678	0.048490	-0.031850	0.001848
8419778	-0.023219	0.002916	-0.011807
8419878	-0.919909	-0.588185	0.631993
8419977	-0.855464	-0.256649	1.055840
8420078	-0.566368	-0.310663	0.342549
8420178	0.176212	0.163507	-0.006457
8420278	-0.069746	-0.078023	0.081287
8420378	-0.061867	-0.064562	0.052041
8420478	0.099870	-0.027037	0.074435
8420578	0.518551	0.311706	-0.042295
8420678	-0.158744	0.017450	0.033433
8420778	-0.750036	0.131332	0.206837
8420878	0.324702	0.180738	-0.059022
8420977	-0.241282	-0.331196	-0.153496
8421078	0.028706	-0.083248	-0.212846
8421178	0.047313	0.037616	-0.181026
8421278	-0.030160	-0.006374	-0.070420
8421470	0.001550	0.002931	-0.080113
8421570	0.053613	0.002675	-0.118696
8421670	0.025904	0.045654	-0.103561
8421847	0.189975	0.148463	-0.015926
8421947	0.027606	0.084334	-0.018878
8422047	0.097141	0.092953	-0.018301
8422146	-0.179273	-0.049458	-0.035654
8422246	0.105580	-0.195011	0.057292
8422345	-0.252341	-0.293493	-0.004609
8422445	-0.167766	-0.133139	-0.021408
8422545	-0.068540	-0.076632	-0.002823
8422645	0.015678	0.031573	-0.004255
8422745	-0.055299	-0.039195	-0.003635
8422886	0.058947	0.098727	0.312844
8422986	-0.072805	0.013194	-0.057236
8423086	-0.173682	-0.084667	-0.000999
8423185	0.251752	0.177677	0.011423
