# Supplementary material for: iSignDB: A database for smartphone signature biometrics
Source: Data Brief. 2020 Nov 28;33:106597. doi: 10.1016/j.dib.2020.106597 (PMC7725742; doi:10.1016/j.dib.2020.106597)
Supplement: Supplementary file 1 [file mmc1.zip › u01/skilled forgery/Sensor Data/u01_s1_f01_MagField.csv]

timestamp	x	y	z
8407120	-29.916351	-11.323854	-30.151306
8407220	-30.815826	-10.976219	-29.694427
8407320	-31.550613	-10.034365	-29.489532
8407420	-30.969368	-10.281820	-29.822662
8407520	-30.127205	-11.203789	-30.176056
8407620	-29.895451	-11.727222	-30.383057
8407720	-30.132013	-11.758778	-30.201447
8407820	-30.070263	-11.544870	-30.041199
8407920	-30.390312	-11.771927	-30.313568
8408020	-31.233253	-11.793364	-28.786255
8408120	-30.481905	-13.268812	-29.025146
8408220	-31.654816	-11.512611	-28.746399
8408319	-32.949898	-9.319695	-27.955780
8422730	-30.555386	-8.786875	-30.349518
8422830	-30.566021	-8.417515	-30.395050
8422930	-30.364849	-8.240015	-30.762482
8423030	-30.139235	-7.824404	-31.369263
8423130	-30.170517	-8.168478	-31.172882
8423230	-29.685890	-8.499479	-31.169861
