# Supplementary material for: iSignDB: A database for smartphone signature biometrics
Source: Data Brief. 2020 Nov 28;33:106597. doi: 10.1016/j.dib.2020.106597 (PMC7725742; doi:10.1016/j.dib.2020.106597)
Supplement: Supplementary file 1 [file mmc1.zip › u01/skilled forgery/Sensor Data/u01_s1_f01_Orient.csv]

timestamp	x	y	z
8407120	81.848359	-26.386151	-0.615192
8407220	82.363075	-24.963703	-1.830368
8407320	82.443411	-23.890911	-2.596278
8407420	82.481385	-24.459545	-1.865515
8407520	82.664143	-26.287417	-0.174706
8407620	82.918645	-26.892559	-0.121048
8407720	83.002874	-26.887290	-0.377916
8407820	83.063298	-26.607876	-0.707380
8407920	83.096199	-26.305352	-0.960303
8408020	82.663173	-28.162123	-2.882037
8408120	82.955502	-30.171940	-1.288956
8408220	82.865275	-26.071684	-3.328644
8408320	82.535083	-22.538491	-6.132401
8422730	79.157974	-25.472691	-1.944968
8422830	78.639394	-25.551288	-2.002650
8422930	77.161589	-26.273833	-1.627969
8423030	77.119403	-25.807352	-1.467798
8423130	77.165965	-25.090056	-1.829727
8423230	77.216524	-26.442109	-0.839847
