# Supplementary material for: iSignDB: A database for smartphone signature biometrics
Source: Data Brief. 2020 Nov 28;33:106597. doi: 10.1016/j.dib.2020.106597 (PMC7725742; doi:10.1016/j.dib.2020.106597)
Supplement: Supplementary file 1 [file mmc1.zip › u01/skilled forgery/Sensor Data/u01_s1_f01_Pos.csv]

timestamp	lat	long	alt	speed	course	hacc
8412513	28.563170	77.280520	166.078000	0.476000	0.000000	48.000000
8413514	28.563180	77.280410	148.221000	1.021000	0.000000	48.000000
8414512	28.563120	77.280430	154.483000	0.476000	0.000000	48.000000
8415511	28.563100	77.280440	161.539000	0.465000	0.000000	48.000000
8416519	28.563090	77.280450	165.265000	0.172000	0.000000	64.000000
8417519	28.563060	77.280450	169.123000	0.317000	0.000000	64.000000
8418514	28.563070	77.280460	170.536000	0.152000	0.000000	64.000000
8419512	28.563050	77.280480	173.520000	0.317000	0.000000	64.000000
8420515	28.563050	77.280490	195.628000	0.412000	0.000000	64.000000
8421516	28.563040	77.280510	200.666000	0.646000	0.000000	48.000000
8422532	28.563020	77.280520	201.170000	0.646000	0.000000	48.000000
