# Supplementary material for: iSignDB: A database for smartphone signature biometrics
Source: Data Brief. 2020 Nov 28;33:106597. doi: 10.1016/j.dib.2020.106597 (PMC7725742; doi:10.1016/j.dib.2020.106597)
Supplement: Supplementary file 2 [file mmc2.zip › u011/genuine/Sensor Data/u011_s1_g010_Acc.csv]

timestamp	x	y	z
2294914	-0.214803	3.600463	9.079369
2295014	-0.265398	3.701503	9.131760
2295114	0.401166	3.216362	8.928783
2295214	0.122894	3.182532	9.343720
2295314	-0.072599	3.409909	9.304501
2295414	0.159269	3.323838	8.996442
2295514	0.163759	3.505111	9.119187
2295614	0.216450	3.593577	8.868907
2295714	0.059127	3.500171	8.984167
2295814	0.218246	3.315905	9.319021
2295913	-0.058528	3.429069	9.109756
2296013	0.196392	2.997816	8.735834
2296113	0.057331	3.108286	9.560619
2296216	0.148491	3.416046	9.157806
2296316	-0.016765	3.125950	9.094787
2296416	-0.157473	3.524720	9.347612
2296516	-0.078138	3.456612	9.202413
2296616	-0.225132	3.767964	9.042696
2296716	-0.238604	3.717070	9.130713
2296816	-0.215851	4.223168	7.756720
2296916	-0.315993	3.752547	8.757838
2297016	-0.295336	3.977978	9.022937
2297116	-0.341141	3.763174	9.010363
2297215	-0.115859	3.393892	8.910970
2297315	-0.495769	3.981570	9.045689
2297415	-0.948727	4.343518	8.784632
2297595	-0.924028	3.988306	8.839119
2297695	-1.187780	4.352948	8.460556
2297795	-1.059946	4.197272	8.416099
2297895	-1.952240	3.269351	8.581355
2297995	-1.713936	3.081043	9.037307
2298095	-2.688110	3.681893	8.588390
2298195	-3.213218	3.623665	9.151669
2298295	-1.671424	2.949766	9.131311
2298395	-1.506916	3.190166	9.268277
2298494	-1.899250	3.611091	9.567804
2298594	-2.309547	3.586542	8.948242
2298694	-1.285078	2.871479	9.072035
2298794	-3.833378	3.301385	8.545879
2298894	-2.670896	1.858385	6.308332
2298994	-4.096531	-1.008154	9.246721
2299094	-4.098777	0.879721	9.446855
2299194	-2.793641	0.801433	9.636361
2299294	-2.953209	1.125060	10.277328
2299394	-2.053729	0.197888	9.425450
2299494	-2.918331	0.792153	9.209748
2299594	-3.978427	0.008383	9.332194
2299694	-3.642076	0.269589	8.716075
2299793	-3.688180	0.349823	8.825497
2299893	-3.872747	0.457299	8.935668
2299993	-3.657943	0.325723	8.988359
2300093	-3.791166	0.383203	9.013806
2300193	-3.909570	0.321831	8.859477
2300293	-3.942202	0.338446	8.963660
2300393	-3.610642	0.441133	9.134604
2300493	-3.678900	0.488883	9.084758
2300593	-3.844156	0.042661	8.672066
2300693	-3.852239	0.380509	9.171129
2300793	-3.991599	0.179626	8.790620
2300893	-4.123326	0.123793	8.570727
2300993	-3.550317	0.498014	9.736353
2301093	-4.812642	0.658481	6.851253
2301192	-3.860173	0.358355	9.654174
2301292	-4.024232	0.429158	9.169033
2301392	-3.898792	0.295186	8.638237
2301492	-3.751948	0.467029	9.260642
2301592	-3.624413	0.279918	8.773256
2301692	-3.612887	0.884660	8.587792
2301792	-3.654500	0.553998	9.441466
2301892	-3.308121	0.585732	9.230854
2301992	-3.394790	0.421973	8.674461
2302092	-3.350034	1.226250	9.279204
2302192	-3.613186	0.364941	8.446036
2302292	-3.158881	1.066382	9.305399
2302391	-3.133584	1.557062	8.926986
2302491	-1.863924	1.733395	8.625513
2302591	-1.259331	1.997297	10.825937
2302691	-4.030668	3.735033	9.446256
2302791	-4.202211	2.079326	9.398655
2302890	-2.349065	4.336782	9.159004
2302991	-0.932411	5.261259	8.594977
2303091	-1.238824	4.387825	8.497380
2303191	-0.310903	4.265380	9.354348
2303291	-1.840872	4.756808	8.181237
2303391	-1.863475	5.325476	7.919581
2303491	-2.622995	5.830376	7.394024
2303591	-2.980901	5.598358	7.838749
2303691	-2.194886	5.857469	7.207512
2303790	-1.355282	5.116360	8.238418
2303889	-0.035776	4.461472	8.336464
2303990	0.071701	4.031267	8.582103
2304090	-0.065264	4.642147	8.877439
2304190	0.183518	4.000730	8.756191
2304290	0.165556	4.196673	8.444989
2304390	-0.701741	4.981641	8.913065
2304490	-0.848286	5.118007	8.288863
2304590	-0.541125	4.776866	8.244406
2304690	-0.816851	5.314249	8.212522
2304790	-1.048120	5.394033	8.355624
2304890	-0.650996	5.050348	8.250992
2304990	-0.988844	5.504204	8.187225
2305089	0.290396	4.284540	8.393645
2305189	0.314646	3.521427	8.999585
2305289	0.822240	3.253933	9.191337
2305389	0.623304	3.333268	9.104667
2305489	0.760868	3.071912	8.970396
2305589	0.366438	3.603008	9.044193
2305689	0.518821	3.622168	8.880732
2305789	0.516127	3.706891	8.965756
2305889	0.649649	3.560047	9.032517
2305989	0.596959	3.688929	8.765771
2306089	0.675396	3.482957	9.241632
2306189	0.540825	3.740422	8.772657
2306289	0.320484	3.567382	9.037756
2306388	0.064815	4.611909	8.669971
2306488	0.414039	3.669619	9.732312
2306588	0.560884	3.468437	8.818911
2306688	0.727637	3.352728	8.643476
2306788	0.376168	3.899691	8.784932
2306888	0.111668	3.909420	9.307794
2306988	0.379611	3.898493	8.645122
2307088	0.202379	3.723507	8.865015
2307188	-0.261057	4.445755	8.919801
2307288	-0.174836	4.130211	8.771460
2307388	-0.297282	4.407584	8.516240
2307488	-0.556094	4.542005	8.483009
2307588	-0.318687	4.487818	8.546627
2307687	-0.355211	4.369713	8.791518
2307787	-0.904120	4.343218	8.422685
2307887	-0.572260	4.661307	8.368198
2307987	-0.082478	3.950884	8.783135
2308086	0.293390	3.521277	9.257349
2308187	0.343685	3.769761	8.731792
2308287	-0.013472	3.664530	9.083561
2308387	0.076042	3.582500	9.148076
2308550	0.019909	3.705844	9.114696
2308650	0.126786	3.696862	9.048084
2308750	-0.136067	3.752097	8.456664
