# Supplementary material for: iSignDB: A database for smartphone signature biometrics
Source: Data Brief. 2020 Nov 28;33:106597. doi: 10.1016/j.dib.2020.106597 (PMC7725742; doi:10.1016/j.dib.2020.106597)
Supplement: Supplementary file 2 [file mmc2.zip › u011/genuine/Sensor Data/u011_s1_g010_AngVel.csv]

timestamp	x	y	z
2294915	-0.127700	-0.114256	0.031068
2295015	-0.058449	-0.068171	0.292399
2295115	-0.062018	-0.012194	0.297448
2295214	-0.136131	-0.007597	0.207597
2295314	0.049095	0.007082	0.111890
2295414	0.052925	0.039358	0.019213
2295514	-0.044657	-0.008438	0.012214
2295614	0.081309	-0.010704	0.046908
2295714	-0.093376	-0.094345	0.104085
2295814	0.308738	0.438565	-0.074704
2295914	-0.407753	-0.085862	-0.041767
2296014	-0.276473	-0.259325	-0.085281
2296114	-0.103731	-0.159600	-0.141717
2296212	0.180932	0.039591	-0.104135
2296312	0.005668	-0.060732	-0.161409
2296412	-0.032334	-0.051874	-0.125172
2296511	0.320082	0.205078	-0.005460
2296611	-0.011561	-0.066734	-0.017536
2296711	0.150235	0.077754	-0.026168
2296821	0.102564	0.232583	-0.045000
2296921	0.039063	0.021052	-0.092368
2297021	-0.041986	-0.103322	-0.082682
2297121	-0.004614	-0.062197	-0.067210
2297221	0.061503	0.063236	-0.406814
2297321	0.218915	-0.101216	-0.384855
2297421	0.180492	-0.000213	-0.250544
2297597	0.046911	0.071906	-0.041017
2297697	0.205236	0.450329	-0.023136
2297796	-0.045778	0.267203	-0.321150
2297896	-0.684348	-0.118414	-1.306760
2297996	-0.456038	0.451976	-0.903687
2298096	0.477108	-0.412800	-0.729584
2298196	0.201241	-0.635188	0.025823
2298296	0.437737	-0.298811	0.074233
2298396	0.251910	0.082459	-0.111737
2298496	0.284045	-0.644991	-0.779590
2298596	0.191979	-0.340990	-2.889399
2298696	1.317358	1.040971	-1.715155
2298796	-1.229995	-0.799837	-1.800839
2298896	-0.560255	-0.583461	-3.979902
2298996	-0.102080	-0.560570	-0.467799
2299095	0.320355	-0.432665	-0.602756
2299195	0.386752	-0.146816	0.563914
2299295	-0.258369	-0.818134	0.079596
2299395	-0.049868	0.041895	0.219836
2299495	-0.896598	1.113127	0.389717
2299595	-0.107046	0.391994	0.103826
2299695	0.102333	0.285834	0.229141
2299795	0.048954	-0.026213	0.086684
2299895	-0.147560	0.043869	0.072464
2299995	0.007264	-0.100376	-0.016894
2300095	-0.019313	-0.006224	-0.037364
2300195	0.031407	0.048963	-0.049995
2300295	-0.078308	0.003794	0.028311
2300394	-0.062633	0.077773	-0.005656
2300494	0.037307	0.061932	-0.137431
2300594	-0.153507	0.183850	-0.024794
2300694	-0.013138	0.191826	0.042612
2300794	0.070602	-0.065240	0.018864
2300894	-0.049517	-0.024825	0.120850
2300994	0.113659	0.013789	0.086141
2301094	-0.050886	-0.401754	-0.054763
2301194	0.064367	-0.368841	-0.072260
2301294	0.176001	0.111653	-0.030598
2301394	-0.250018	0.057862	0.080251
2301494	-0.055126	0.060363	0.097900
2301594	0.100297	-0.025029	0.103427
2301694	-0.263159	-0.072305	0.048034
2301793	0.255954	-0.130164	0.122499
2301893	0.151123	-0.010889	0.104676
2301993	-0.265808	-0.129362	0.141422
2302093	0.216681	-0.074629	-0.030176
2302193	-0.314700	-0.216656	0.097180
2302293	0.425697	0.018539	0.135922
2302393	0.434415	-0.170918	0.206773
2302493	-0.232471	-0.265304	0.067134
2302593	0.382160	0.797894	1.852590
2302693	-0.458947	0.225177	2.147901
2302793	0.479067	-0.237633	2.538777
2302893	0.712752	0.603152	2.637185
2302992	-0.395710	0.228396	0.295362
2303092	0.057680	0.647917	1.067738
2303192	0.419127	0.778407	0.680915
2303292	0.195150	0.500637	0.038420
2303392	0.319920	0.401870	-0.010611
2303492	0.444982	0.781732	-0.061627
2303592	0.112161	-0.063526	-0.030925
2303692	-0.607855	-0.826732	0.103125
2303792	-0.836988	-1.302578	0.293443
2303892	-0.384079	-0.443178	0.134778
2303992	0.049588	-0.098490	-0.118585
2304092	-0.068359	-0.101616	0.017128
2304192	-0.055573	-0.182043	-0.011101
2304291	0.348001	0.411658	-0.195028
2304391	0.337875	0.211078	-0.140715
2304491	0.303018	0.198169	-0.012525
2304591	0.056387	0.016399	-0.110163
2304691	0.103453	0.086364	-0.080502
2304791	-0.138498	-0.191100	0.077067
2304891	0.007760	0.015268	0.073676
2304991	-0.624255	-0.564369	0.204930
2305091	-0.735310	-0.118388	0.612429
2305191	-0.325683	0.080732	0.688435
2305291	-0.079079	0.165782	0.307237
2305391	-0.089101	-0.100830	0.243818
2305491	0.115280	0.053990	-0.044842
2305591	0.065542	-0.012809	-0.071839
2305690	0.111710	0.010325	0.008603
2305790	-0.076451	-0.026407	0.042288
2305890	0.088981	-0.021181	0.046536
2305990	-0.107237	0.019293	0.085348
2306090	-0.016069	0.032880	0.005371
2306190	0.082955	-0.112314	0.046494
2306290	0.710461	0.259901	-0.011629
2306390	-0.145643	0.024807	-0.036703
2306490	-0.789464	-0.301822	0.062023
2306590	0.144781	0.121085	-0.106806
2306689	0.281103	0.144247	-0.120710
2306789	-0.128178	-0.138770	-0.196816
2306889	-0.023648	-0.047296	-0.119917
2306988	0.136831	0.200253	-0.089678
2307088	0.092030	0.149290	-0.214800
2307188	0.094555	0.080212	-0.185250
2307288	0.143982	0.154620	-0.075638
2307388	0.097649	0.062554	0.029652
2307488	-0.082277	-0.065236	-0.008300
2307613	-0.066408	0.004744	-0.013439
2307713	0.072636	0.033353	-0.026066
2307812	-0.087359	-0.253105	-0.019925
2307912	-0.333934	-0.265489	0.101697
2308012	-0.535436	-0.297762	0.124965
2308112	-0.117935	-0.104948	-0.045936
2308212	0.008606	0.014203	-0.082519
2308311	-0.071888	-0.037176	0.003835
2308411	0.111616	0.027827	-0.018302
2308549	-0.068542	0.006613	0.007082
2308649	-0.002750	0.036196	0.004826
2308749	0.125546	0.240530	0.032002
