# Supplementary material for: iSignDB: A database for smartphone signature biometrics
Source: Data Brief. 2020 Nov 28;33:106597. doi: 10.1016/j.dib.2020.106597 (PMC7725742; doi:10.1016/j.dib.2020.106597)
Supplement: Supplementary file 2 [file mmc2.zip › u011/genuine/Sensor Data/u011_s1_g010_MagField.csv]

timestamp	x	y	z
2294880	-29.015627	-12.727728	-30.147736
2294980	-29.298435	-12.371452	-30.163696
2295080	-29.964748	-11.468523	-30.076538
2295180	-29.974152	-10.253922	-30.203552
2295280	-30.142027	-9.619884	-30.487091
2295380	-30.091164	-9.478035	-30.610565
2295480	-29.986012	-9.696047	-30.417786
2295580	-29.947519	-9.463079	-30.667694
2295680	-30.095272	-9.724741	-30.399689
2295779	-30.169270	-9.593088	-30.183411
2295879	-29.417122	-10.253593	-30.892975
2295979	-29.902275	-9.250208	-30.899902
2296079	-30.013348	-8.479828	-30.724365
2308396	-30.764742	-12.809998	-29.047638
2308496	-30.330620	-12.964098	-28.774780
2308596	-30.360744	-13.027607	-29.124817
2308696	-30.277225	-13.225220	-29.051392
2308796	-30.046982	-13.055527	-29.063599
