# Supplementary material for: iSignDB: A database for smartphone signature biometrics
Source: Data Brief. 2020 Nov 28;33:106597. doi: 10.1016/j.dib.2020.106597 (PMC7725742; doi:10.1016/j.dib.2020.106597)
Supplement: Supplementary file 2 [file mmc2.zip › u011/genuine/Sensor Data/u011_s1_g010_Orient.csv]

timestamp	x	y	z
2294880	92.017787	-21.588929	1.557936
2294980	91.478378	-20.791666	0.709246
2295080	89.476734	-20.766005	-0.072604
2295180	87.521254	-20.530666	-0.397246
2295280	86.452827	-20.429465	-0.578559
2295380	85.906116	-20.962671	-0.544870
2295480	85.789954	-21.075911	-0.624699
2295580	85.657925	-20.915860	-0.806859
2295680	85.352685	-21.550023	-0.800054
2295780	84.996549	-21.834050	-0.904532
2295879	85.269886	-22.415486	0.359070
2295979	85.489687	-19.585489	-0.392548
2296079	86.090870	-18.964276	-0.452032
2308396	91.442809	-22.067191	0.043860
2308496	92.085049	-21.698392	-0.074240
2308596	92.136582	-22.063762	-0.187321
2308696	92.056775	-22.336239	-0.009679
2308796	91.869354	-22.412473	0.156169
