# Supplementary material for: iSignDB: A database for smartphone signature biometrics
Source: Data Brief. 2020 Nov 28;33:106597. doi: 10.1016/j.dib.2020.106597 (PMC7725742; doi:10.1016/j.dib.2020.106597)
Supplement: Supplementary file 2 [file mmc2.zip › u011/genuine/Sensor Data/u011_s1_g010_Pos.csv]

timestamp	lat	long	alt	speed	course	hacc
2301347	28.563250	77.280440	173.039000	0.511000	0.000000	64.000000
2302339	28.563160	77.280480	187.706000	0.597000	0.000000	32.000000
2303335	28.563120	77.280490	199.874000	0.511000	0.000000	32.000000
2304335	28.563070	77.280460	201.090000	0.597000	0.000000	32.005000
2305335	28.563070	77.280480	201.212000	0.510000	0.000000	32.005000
2306687	28.563050	77.280510	200.014000	0.244000	0.000000	24.004000
2307687	28.563050	77.280510	201.225000	0.327000	0.000000	24.004000
2308687	28.563040	77.280510	201.226000	0.327000	0.000000	24.004000
