# Supplementary material for: iSignDB: A database for smartphone signature biometrics
Source: Data Brief. 2020 Nov 28;33:106597. doi: 10.1016/j.dib.2020.106597 (PMC7725742; doi:10.1016/j.dib.2020.106597)
Supplement: Supplementary file 2 [file mmc2.zip › u011/genuine/Sensor Data/u011_s1_g011_Acc.csv]

timestamp	x	y	z
6321292	0.037422	4.133804	8.999136
6321392	0.212408	3.971990	8.861572
6321492	1.092428	2.832859	9.087752
6321592	0.343985	3.821703	9.325009
6321692	0.091909	4.158951	8.858578
6321792	-0.445025	4.769083	8.734487
6321892	-1.023721	5.283862	8.285869
6321992	-0.880768	5.071903	8.523425
6322092	0.320933	3.535797	9.218131
6322192	1.005609	3.098107	9.739796
6322291	0.162861	3.844006	9.346863
6322391	0.582589	3.689827	8.227042
6322491	0.163460	4.014053	8.741522
6322591	0.240999	4.035758	9.990076
6322691	0.999771	3.018473	8.566985
6322791	0.434247	3.877537	8.486901
6322884	0.183668	3.974984	8.762029
6322984	-0.200284	4.396208	8.991951
6323084	0.230072	3.993396	8.964408
6323184	0.167801	4.223467	8.831934
6323283	0.091310	4.213139	8.781040
6323384	0.170945	4.177812	8.847502
6323484	-0.246687	4.140390	9.741143
6323583	0.053289	4.265380	8.818312
6323683	0.161664	4.120481	8.684041
6323783	-0.111219	4.319418	8.805140
6323883	0.075443	4.004173	8.924591
6323983	0.371228	3.161725	9.800719
6324083	-0.257165	3.093617	8.295150
6324209	-5.482200	2.850223	9.673185
6324309	-5.200186	2.600692	9.229058
6324409	4.743336	-1.487756	12.271930
6324509	-2.738256	0.133073	9.174721
6324609	-1.609902	2.021696	10.174492
6324709	-2.562821	0.867596	10.054891
6324809	-1.830244	0.251627	7.784113
6324908	-2.414329	-0.482896	8.989706
6325008	-3.572621	-0.583337	9.415421
6325108	-3.003953	-0.701441	9.362281
6325208	-2.912793	-0.175285	9.144634
6325308	-3.058739	-0.416135	9.304950
6325408	-2.891687	-0.334105	9.110954
6325508	-3.272195	-0.341141	9.199270
6325608	-3.252437	-0.607736	9.288784
6325708	-3.023263	-0.148192	9.535770
6325808	-3.191962	-0.452060	8.901988
6325908	-3.556005	-0.526306	9.348809
6326008	-3.292104	-0.268392	9.188343
6326108	-3.522924	-0.750240	8.787925
6326207	-3.143313	-0.209115	9.632769
6326307	-3.718717	0.105980	7.953261
6326407	-3.295846	-0.133971	9.570199
6326507	-3.459755	-0.262704	9.232950
6326607	-3.503914	-0.565823	8.889414
6326707	-3.250341	-0.163909	9.241033
6326807	-3.321593	-0.191452	8.965157
6326907	-3.538641	-0.201481	9.173823
6327007	-3.069068	0.246537	9.097033
6327107	-3.166964	-0.310903	8.905730
6327207	-3.147654	-0.352517	9.699530
6327307	-3.130740	0.394430	8.521629
6327407	-2.757117	0.091909	9.394015
6327506	-3.007845	0.733924	9.105715
6327606	-2.114054	0.857118	8.540041
6327706	-2.437082	-0.169897	7.949818
6327806	-2.849774	1.506617	8.462502
6327906	-5.507796	2.103875	9.562115
6328006	-4.589756	3.411107	8.583900
6328106	-0.796194	4.786596	8.550669
6328206	-1.436413	4.747827	7.824529
6328306	-0.745001	3.703449	9.113498
6328406	-0.939596	3.734883	9.089698
6328506	-0.827479	4.253405	8.446036
6328606	-1.173260	4.357888	8.890312
6328706	-1.462758	4.825815	8.318651
6328806	-0.919388	4.653673	8.512947
6328905	-1.043181	4.554279	8.974288
6329005	-0.018561	3.512596	9.066646
6329105	0.470322	3.192112	9.184601
6329205	0.158820	3.428021	8.617131
6329305	-0.258512	3.999683	8.919202
6329404	0.463736	3.615881	8.617131
6329505	0.310903	3.554508	8.351433
6329605	0.454305	3.437003	8.680898
6329705	-0.861608	3.842210	9.026829
6329805	0.239951	2.747087	10.684182
6329905	0.549807	2.719545	8.740025
6330009	0.491727	2.986739	8.545729
6330108	-0.379162	3.879483	9.430090
6330208	-0.211360	3.652405	9.230555
6330308	-0.102836	3.672762	8.804990
6330408	-0.303569	3.938610	9.121582
6330508	-0.191152	3.883973	8.901539
6330608	0.124840	3.540438	8.772058
6330708	0.111967	3.606001	9.268127
6330808	-0.009879	3.622766	9.006770
6330908	-0.011526	3.581752	8.880882
6331008	0.025597	3.767515	8.905581
6331108	-0.151635	3.819607	8.909173
6331208	-0.264650	3.822751	9.157207
6331308	-0.389340	3.894901	9.379944
6331407	-0.143701	3.686534	8.530161
6331507	0.137265	3.207530	9.211694
6331607	0.317190	2.551145	9.720935
6331707	0.235011	3.131039	9.123677
6331807	-0.124990	3.244802	9.362880
6331907	-0.362097	3.633993	8.997490
6332010	-0.179477	3.644022	7.902666
