# Supplementary material for: iSignDB: A database for smartphone signature biometrics
Source: Data Brief. 2020 Nov 28;33:106597. doi: 10.1016/j.dib.2020.106597 (PMC7725742; doi:10.1016/j.dib.2020.106597)
Supplement: Supplementary file 2 [file mmc2.zip › u011/genuine/Sensor Data/u011_s1_g011_AngVel.csv]

timestamp	x	y	z
6321291	-0.054886	-0.113756	0.016833
6321391	-0.213725	-0.154203	0.373280
6321491	0.078678	0.065013	0.058737
6321591	0.088304	-0.042964	-0.353170
6321691	0.366600	0.081584	-0.453621
6321791	0.087142	-0.093513	-0.266849
6321891	0.078375	-0.015268	-0.012540
6321991	-0.375917	0.017539	0.602090
6322091	-0.671735	-0.275384	0.663156
6322191	-0.081119	0.030218	0.208066
6322291	-0.000879	-0.077055	0.105893
6322391	0.061775	-0.084932	0.033673
6322490	0.457620	0.364436	-0.137804
6322590	-1.282692	-0.325886	0.103499
6322690	0.563338	0.341006	-0.208177
6322790	0.156269	0.077514	-0.276525
6322889	-0.001811	0.035766	-0.220932
6322989	0.096328	0.032279	-0.000569
6323089	0.060519	-0.008404	-0.066521
6323189	0.000809	0.005058	-0.038377
6323289	0.011220	0.004653	0.035333
6323389	0.030782	0.051247	0.031590
6323487	-0.110509	-0.221996	-0.043501
6323587	0.024817	-0.065536	-0.134459
6323687	0.016521	0.043453	-0.034429
6323787	-0.023931	0.103582	-0.147679
6323886	-0.082614	0.000336	-0.346333
6323986	0.124581	-0.478245	-1.283605
6324086	0.206085	-0.068956	-3.001561
6324208	-0.088417	-0.048683	-2.506252
6324308	-0.890448	-1.149569	-3.976318
6324408	0.381613	0.215590	-1.592765
6324508	-0.071538	-0.202154	-0.662994
6324608	0.189789	0.440777	-0.124171
6324708	0.012061	-0.838280	0.465388
6324808	-0.952402	0.244011	0.527343
6324908	-0.187849	0.549568	0.257714
6325008	0.229892	-0.143666	0.198756
6325107	0.111950	-0.050138	0.186087
6325207	-0.038430	0.170054	0.071724
6325307	0.050518	0.041376	0.068989
6325407	-0.004762	-0.106384	-0.017711
6325507	-0.014266	-0.216320	-0.042957
6325607	-0.135952	0.098932	0.119325
6325707	0.068700	0.109989	-0.012563
6325807	-0.034331	0.046472	-0.024434
6325907	-0.012763	0.134964	-0.061155
6326007	0.063554	-0.075805	0.023865
6326107	0.018988	0.010108	0.017206
6326207	0.037009	0.036290	0.162299
6326307	0.002070	-0.258292	0.009114
6326407	0.106695	-0.068696	-0.079675
6326506	0.048692	0.245888	-0.012512
6326606	-0.145424	0.179328	0.083874
6326706	-0.044334	0.039121	0.118803
6326806	0.182017	-0.120123	0.008722
6326906	-0.140785	-0.114234	0.266121
6327006	0.002631	0.013231	0.110228
6327106	0.019067	0.024525	0.060477
6327206	0.049322	-0.025568	0.192091
6327306	-0.159153	0.663565	0.126866
6327406	0.442412	-0.144428	0.219776
6327506	0.218836	-0.163245	0.120453
6327606	-0.069127	0.251819	0.173160
6327706	0.416868	0.641873	2.002245
6327805	0.564052	1.692565	2.096978
6327905	0.834208	0.052718	2.132886
6328005	-0.081123	-1.254309	2.569092
6328105	-0.663714	-0.038255	0.870244
6328205	0.179709	1.869971	1.152168
6328305	-0.516133	-0.310836	0.673947
6328405	0.190797	0.001325	0.301611
6328505	0.182152	0.154528	0.026452
6328605	0.154572	-0.003117	-0.078435
6328705	0.209161	0.003398	0.061145
6328805	-0.501775	-0.500827	0.201284
6328905	-0.441394	-0.220142	0.349590
6329005	-0.230582	-0.149106	0.571557
6329104	-0.240687	-0.274955	0.232436
6329204	-0.083371	0.062154	0.037533
6329304	0.007867	-0.053933	0.199536
6329404	-0.141971	0.069440	0.146025
6329504	-0.091689	0.065155	0.176755
6329604	0.042890	0.352556	0.097231
6329704	-0.247122	0.208255	-0.101004
6329804	-1.002632	-1.108523	-0.056274
6329904	0.576646	0.497424	-0.208761
6330003	0.301244	0.329665	-0.229453
6330103	0.124196	-0.072200	-0.187306
6330203	0.270386	0.352008	-0.101564
6330303	0.136485	0.146893	-0.066156
6330402	-0.047531	-0.154715	-0.030273
6330502	-0.105567	-0.265342	0.014652
6330602	-0.208469	-0.095402	-0.084092
6330702	-0.037581	-0.065115	-0.080346
6330802	0.198660	0.150647	-0.016417
6330902	0.014769	0.120878	-0.022810
6331092	0.027588	0.026093	0.020824
6331192	0.041515	0.105321	0.011931
6331293	-0.063476	-0.122709	0.030492
6331393	-0.495154	-0.435535	0.088774
6331493	-0.357211	-0.122360	0.226822
6331593	0.006880	0.175756	0.116118
6331692	0.146494	0.173134	-0.107216
6331792	0.076510	0.151247	-0.040822
6331892	0.122977	0.080622	-0.020125
6332009	0.123646	0.283227	0.027267
