# Supplementary material for: iSignDB: A database for smartphone signature biometrics
Source: Data Brief. 2020 Nov 28;33:106597. doi: 10.1016/j.dib.2020.106597 (PMC7725742; doi:10.1016/j.dib.2020.106597)
Supplement: Supplementary file 2 [file mmc2.zip › u011/genuine/Sensor Data/u011_s1_g011_MagField.csv]

timestamp	x	y	z
6321250	-30.177208	-15.930695	-27.343903
6321349	-30.845333	-15.884521	-27.267792
6321449	-31.443291	-14.061121	-27.344940
6321549	-31.247829	-13.971205	-27.670074
6321649	-30.742842	-15.392326	-27.344452
6321749	-29.842915	-17.632727	-27.135773
6321849	-29.241440	-18.761974	-26.579041
6321949	-28.995264	-18.960823	-26.655823
6322049	-29.897060	-16.365879	-27.835449
6322149	-30.985714	-13.120144	-28.132965
6322249	-30.879845	-12.420147	-28.385956
6322349	-31.365803	-12.281548	-28.382721
6322449	-31.307308	-13.249090	-28.114136
6322549	-30.619762	-13.879725	-28.429352
6322648	-32.285725	-11.262154	-27.685486
6322748	-32.041462	-12.809103	-27.491943
6331856	-29.990368	-12.140812	-29.714386
6331956	-29.543324	-12.607471	-29.627289
