# Supplementary material for: iSignDB: A database for smartphone signature biometrics
Source: Data Brief. 2020 Nov 28;33:106597. doi: 10.1016/j.dib.2020.106597 (PMC7725742; doi:10.1016/j.dib.2020.106597)
Supplement: Supplementary file 2 [file mmc2.zip › u011/genuine/Sensor Data/u011_s1_g011_Orient.csv]

timestamp	x	y	z
6321250	94.306884	-25.361998	-0.303695
6321350	93.729745	-24.573688	-1.078672
6321449	91.574953	-23.746723	-2.123275
6321549	91.554663	-24.367228	-1.470465
6321649	93.867425	-24.832499	-0.931553
6321749	96.815388	-26.496982	0.395661
6321849	98.738747	-27.338312	1.351118
6321949	98.464943	-27.424994	1.681763
6322049	94.265921	-25.812371	0.724104
6322149	90.402553	-23.143731	-1.479929
6322249	89.084473	-22.679949	-1.688730
6322349	88.548553	-23.322209	-2.146859
6322449	88.569818	-25.068071	-1.958217
6322549	89.015106	-25.646576	-1.092996
6322649	89.071532	-20.388914	-4.216874
6322748	90.557223	-22.487232	-3.362344
6331856	91.325118	-21.061944	0.878199
6331956	91.888560	-20.455986	1.008745
