# Supplementary material for: iSignDB: A database for smartphone signature biometrics
Source: Data Brief. 2020 Nov 28;33:106597. doi: 10.1016/j.dib.2020.106597 (PMC7725742; doi:10.1016/j.dib.2020.106597)
Supplement: Supplementary file 2 [file mmc2.zip › u011/genuine/Sensor Data/u011_s1_g011_Pos.csv]

timestamp	lat	long	alt	speed	course	hacc
6329042	28.563110	77.280530	201.354000	0.725000	0.000000	64.000000
6330038	28.563030	77.280550	188.273000	0.725000	0.000000	32.000000
6331038	28.563020	77.280540	199.931000	0.305000	0.000000	32.000000
