# Supplementary material for: iSignDB: A database for smartphone signature biometrics
Source: Data Brief. 2020 Nov 28;33:106597. doi: 10.1016/j.dib.2020.106597 (PMC7725742; doi:10.1016/j.dib.2020.106597)
Supplement: Supplementary file 2 [file mmc2.zip › u011/genuine/Sensor Data/u011_s1_g01_Acc.csv]

timestamp	x	y	z
1582032	-0.618813	4.121380	9.107062
1582132	-0.560584	4.043841	9.046588
1582231	-0.333506	3.839965	8.846903
1582331	-0.193697	3.813919	8.802445
1582431	-0.189057	3.752397	8.534203
1582531	-0.303569	3.827241	9.177715
1582631	-0.197290	3.718118	8.886870
1582731	-0.405806	3.628155	8.997190
1582831	-0.408950	3.758384	8.895103
1582931	-0.336351	3.885770	9.187594
1583030	-0.195194	4.142336	8.534353
1583131	-0.198936	4.231101	8.972791
1583231	-0.643362	4.058361	8.816815
1583330	-0.411494	4.108207	8.749755
1583428	-0.465233	4.214037	8.708291
1583528	-0.342787	4.451593	8.866662
1583628	-0.139809	4.376299	8.700358
1583728	0.153281	4.146078	8.258626
1583828	-0.041164	4.152664	8.542286
1583928	-0.108824	4.239334	8.712782
1584028	-0.377515	4.262237	8.849148
1584128	-0.300874	4.249064	8.756940
1584228	-0.560734	4.385880	8.606503
1584328	-0.593815	4.274062	8.658145
1584427	-0.640967	4.210145	8.789572
1584527	-0.589175	4.178261	8.683742
1584627	-0.660127	4.247567	7.880812
1584727	-0.636027	4.001928	8.435259
1584827	-0.614173	4.103866	8.676557
1584927	-0.667312	4.163891	8.723709
1585027	-0.534089	4.226012	8.857680
1585127	-0.552052	4.208798	8.665330
1585227	-0.422871	4.246519	8.465047
1585327	-0.627345	4.318819	8.665181
1585449	-0.510738	4.327351	8.647966
1585548	-0.562680	4.419260	8.775801
1585648	-0.466131	4.295318	8.622519
1585748	-0.130828	4.314478	8.619825
1585848	-0.420027	4.777765	8.663534
1585948	0.662223	4.525539	8.179141
1586048	-1.392554	4.870721	9.254355
1586148	-1.506018	2.367776	9.499546
1586248	-2.261497	3.677403	8.986413
1586348	-4.559967	1.351390	9.276210
1586448	-2.298620	0.709375	7.986791
1586548	-3.962560	1.974993	7.866891
1586647	-2.804418	2.901716	10.655292
1586747	-2.018103	2.929708	7.561526
1586847	-2.514471	2.310595	8.901988
1586947	-3.135979	2.519561	8.657846
1587047	-3.443589	2.771636	9.146280
1587147	-2.769391	0.993035	9.141790
1587247	-3.409460	0.897983	8.589288
1587347	-2.826572	1.018183	10.772798
1587447	-0.335602	0.648152	11.251652
1587547	-5.219945	-0.309856	8.742719
1587647	-3.560496	1.323548	7.759115
1587746	-5.466033	0.803978	8.651409
1587846	-4.574188	0.455503	7.968380
1587946	-4.877158	1.833986	7.269333
1588046	-5.005142	1.484463	8.632549
1588146	-5.307812	1.380130	8.169861
1588246	-5.283712	0.724643	7.415130
1588346	-5.218149	0.587229	8.071366
1588446	-5.303920	0.522114	8.414901
1588546	-5.510042	0.392933	8.298443
1588646	-5.267396	0.585283	8.148755
1588746	-5.459597	0.583487	7.921228
1588845	-5.303322	0.273332	8.297096
1588945	-5.172344	0.325274	8.200397
1589045	-5.420229	0.489033	8.068072
1589145	-5.284162	0.049397	8.092172
1589245	-4.980892	0.617017	8.348439
1589345	-5.298083	0.391885	8.212073
1589445	-4.905748	0.130229	8.089029
1589545	-5.182074	0.446521	8.712033
1589645	-4.437372	0.037272	7.605834
1589745	-5.207671	0.560135	8.921298
1589844	-4.827611	0.304317	9.114546
1589944	-4.467460	0.272733	9.801617
1590043	-4.576134	0.641566	8.483459
1590144	-4.891079	0.440983	8.216264
1590244	-5.181774	0.056882	8.331674
1590344	-4.603377	0.557740	8.508606
1590444	-5.039870	0.526156	8.090975
1590544	-4.707561	0.195044	9.203461
1590643	-4.649481	0.739762	8.227042
1590744	-4.417913	0.249082	8.898845
1590844	-4.736451	0.363893	7.807464
1590944	-4.705764	1.178350	9.237291
1591043	-4.778962	1.046624	7.663314
1591143	-4.743336	1.051264	9.382938
1591243	-4.257896	1.042133	8.812624
1591343	-4.268524	2.298470	7.969128
1591443	-3.126698	3.116369	7.730075
1591543	-3.574567	1.331930	10.779983
1591643	0.063169	-0.185165	7.712262
1591743	-2.499802	3.755091	10.678494
1591843	0.202978	3.792364	9.159902
1591943	-0.248932	5.531298	8.964109
1592043	-0.648901	5.121300	8.652307
1592142	-2.391577	5.668712	8.951385
1592242	-1.803899	5.422773	7.577093
1592342	-2.651436	5.905220	7.350614
1592442	-2.316583	5.823041	8.293803
1592542	-1.173859	4.971462	7.993677
1592642	-1.000519	4.876709	8.277637
1592742	-0.969833	4.805457	8.698861
1592842	-1.088536	5.123096	8.224497
1592942	-0.894839	5.284012	8.585097
1593042	-0.813409	4.564458	8.665929
1593142	-0.506996	4.324807	8.461604
1593241	-0.596659	4.527335	8.576565
1593341	-0.617466	4.575835	8.602461
1593441	-0.485141	4.628675	8.506810
1593541	-0.687371	4.539310	8.571026
1593641	-0.283810	4.408333	8.696466
1593741	-0.431403	4.546645	8.491392
1593841	-0.614772	4.583469	8.551268
1593941	-0.526755	4.530928	8.585097
1594041	-0.639171	4.475393	8.684191
1594141	-0.673749	4.649182	8.634794
1594241	-0.814007	4.647236	8.486452
1594340	-1.273851	4.582121	8.714877
1594440	-0.845143	4.623286	8.293354
1594540	-0.340542	4.190985	8.641829
1594640	-0.477507	4.353696	8.669671
1594740	-0.665516	4.436474	9.156908
1594840	-1.420396	4.840185	9.123378
1594940	-1.321751	4.518204	8.824749
1595040	-0.513283	4.255650	8.827443
1595140	-0.359103	4.143234	8.601563
1595242	-0.338147	4.045188	8.661139
1595342	-0.586929	4.136648	8.626411
1595441	-0.318238	4.188590	8.412207
1595541	-0.429158	4.021837	9.054222
1595641	-1.158591	4.893175	8.434959
1595741	-0.764760	4.170777	8.452174
1595841	-0.738115	4.379144	8.560249
1595941	-0.833167	4.437672	8.984167
1596041	-1.012195	4.481531	8.775501
1596141	-1.194217	4.785997	7.572154
1596241	-1.206790	5.097200	7.811356
1596341	-0.687371	4.418362	8.666977
1596441	-0.743204	4.226611	8.581505
1596540	-0.496667	4.240981	8.740474
1596640	-0.641566	3.954776	8.675809
1596740	-0.728385	4.062851	8.832084
1596918	-0.886606	4.251609	8.854088
1597018	-1.102607	4.263135	9.528136
