# Supplementary material for: iSignDB: A database for smartphone signature biometrics
Source: Data Brief. 2020 Nov 28;33:106597. doi: 10.1016/j.dib.2020.106597 (PMC7725742; doi:10.1016/j.dib.2020.106597)
Supplement: Supplementary file 2 [file mmc2.zip › u011/genuine/Sensor Data/u011_s1_g01_AngVel.csv]

timestamp	x	y	z
1582030	-0.145972	-0.197741	-0.059184
1582130	-0.113780	-0.123542	-0.010890
1582230	-0.125615	-0.059413	-0.046244
1582330	0.158950	-0.062875	0.040759
1582430	-0.124468	0.002180	-0.046634
1582530	-0.098344	0.007624	-0.046446
1582630	-0.061229	0.067610	-0.008523
1582730	0.034567	0.064560	0.020459
1582830	0.142444	0.121022	-0.009997
1582929	0.158087	-0.135283	0.107804
1583029	0.314036	0.011518	0.050853
1583129	-0.207140	0.193013	-0.036128
1583229	0.014127	-0.082333	-0.033573
1583329	0.099159	0.017499	0.031498
1583427	0.011506	-0.162305	-0.015208
1583527	0.000105	-0.073924	0.076031
1583627	0.050802	-0.019477	0.112097
1583727	-0.089574	-0.015344	0.106538
1583827	-0.146655	0.151413	-0.002917
1583927	-0.058547	0.222856	-0.042500
1584026	0.075716	0.032259	0.003788
1584126	-0.037882	0.112853	-0.042246
1584249	0.023650	0.054675	-0.028146
1584349	-0.067929	0.003497	-0.007856
1584449	-0.043034	-0.003190	-0.025026
1584549	-0.057032	0.048147	-0.015206
1584651	-0.207404	-0.006520	-0.001659
1584751	-0.258855	-0.057970	-0.106839
1584851	-0.029086	0.027523	-0.033235
1584951	0.051247	-0.010576	-0.009188
1585050	0.127576	-0.064752	0.010472
1585229	0.033074	0.116320	-0.079756
1585329	-0.012010	-0.100396	-0.019124
1585429	-0.001019	-0.059462	0.005656
1585529	-0.071842	-0.028359	-0.025059
1585628	-0.088527	0.045906	-0.005560
1585729	0.380801	-0.163008	0.190384
1585829	-0.093973	-0.138835	-0.027023
1585929	0.255485	0.805246	-0.477009
1586029	-1.176058	0.174689	-1.397969
1586128	-0.015313	0.057904	-1.076751
1586228	-0.272511	-0.013342	-1.294414
1586328	-0.305728	0.770907	-0.984218
1586428	0.117735	0.055323	-1.361091
1586528	0.711890	-0.062071	-0.455518
1586628	2.058307	-0.272414	0.694212
1586728	-1.113191	-0.904813	-0.362115
1586828	-0.038361	0.218204	0.120630
1586928	0.364322	-0.050906	-0.262152
1587028	-0.436205	-0.394754	-1.264123
1587128	-0.428334	0.818141	-2.186902
1587228	0.950609	0.056143	-3.358456
1587327	0.202719	-0.631562	-0.519513
1587427	0.192156	1.719692	0.686881
1587527	0.201050	0.956340	0.606233
1587627	0.020781	0.233364	-0.002119
1587727	0.549219	0.184755	0.426364
1587827	0.829492	-0.184943	0.223474
1587927	-0.529133	0.389145	0.477165
1588027	-0.277441	0.093228	-0.075019
1588127	-0.060128	-0.080829	-0.162556
1588227	-0.287440	-0.242811	-0.100040
1588327	-0.306196	-0.374945	0.070671
1588426	-0.396353	0.066299	0.051465
1588526	0.100000	-0.166440	0.059047
1588626	-0.120116	0.141615	-0.048452
1588726	0.056966	-0.120564	-0.050479
1588826	-0.074075	-0.042209	-0.024140
1588926	0.018925	0.032456	0.003760
1589026	-0.112675	0.202873	-0.172056
1589126	0.083608	-0.179604	0.157433
1589226	-0.129506	0.089260	-0.023699
1589326	-0.001378	-0.031388	-0.010792
1589426	-0.029491	0.130633	-0.091702
1589525	-0.108238	0.025227	0.053955
1589625	-0.051861	-0.071812	0.022096
1589725	-0.011157	-0.241477	0.110382
1589825	0.029582	0.155141	-0.005852
1589925	-0.240323	0.440372	-0.040886
1590025	0.132676	0.150324	0.030557
1590125	0.113960	0.111124	-0.057659
1590225	-0.277411	0.145101	0.056801
1590325	-0.159638	-0.017892	0.095403
1590425	0.049628	-0.149314	-0.053740
1590524	0.137457	-0.362610	0.208202
1590624	0.038810	0.170585	-0.013208
1590724	-0.044108	0.060861	0.056986
1590824	-0.123937	0.004718	0.049150
1590924	0.306300	-0.301561	0.209788
1591024	-0.366070	0.339781	0.052186
1591124	0.647555	-0.520503	0.309170
1591224	-0.010577	0.249634	0.381969
1591324	0.247538	0.422849	0.447428
1591424	-0.341728	0.234739	0.966413
1591524	-1.332395	-4.853712	2.971842
1591623	0.586722	1.175846	3.784462
1591723	1.291963	1.041041	1.589707
1591823	0.222633	0.187118	0.709712
1591923	0.336562	0.217269	0.809913
1592023	0.551193	1.435740	-0.249321
1592123	0.702508	1.077162	0.152039
1592223	0.220375	0.177730	0.127238
1592323	0.131071	0.333993	-0.065650
1592423	-0.287348	-0.479494	0.055928
1592523	-0.584251	-0.814384	-0.049784
1592623	0.274491	0.101397	-0.139038
1592723	-0.012253	-0.056731	0.218553
1592822	-0.129452	-0.373346	-0.036473
1592921	-0.335740	-0.001937	-0.295476
1593022	-0.469471	-0.059610	0.108114
1593122	0.077060	-0.053097	-0.048056
1593222	0.061875	-0.008612	0.122229
1593322	0.051339	0.037078	0.089563
1593422	-0.000383	0.118993	0.110792
1593522	-0.131837	-0.015749	0.046486
1593622	-0.029025	-0.026056	0.018054
1593722	0.118863	0.073943	0.019180
1593821	0.011330	-0.014577	-0.040251
1593921	-0.012714	-0.061112	-0.046206
1594021	-0.019185	0.077058	-0.089771
1594121	-0.087266	-0.138045	-0.037595
1594221	0.165494	0.261196	0.001030
1594321	0.060430	0.110027	0.057429
1594421	-0.128089	-0.223147	0.091321
1594521	-0.273880	0.019216	0.094230
1594621	-0.152099	-0.210881	0.052015
1594721	0.082420	0.181242	0.013384
1594821	0.422625	0.377720	-0.059218
1594921	-0.838461	-0.707197	0.035482
1595020	0.347526	0.048566	-0.015713
1595120	0.053178	0.024412	0.082203
1595218	-0.032925	0.135759	0.091970
1595318	0.032633	-0.047295	0.081143
1595418	0.094619	0.074258	0.081796
1595518	0.065118	0.239647	-0.229975
1595618	0.120175	-0.138472	-0.006076
1595718	-0.170435	-0.206663	-0.084706
1595818	0.054660	0.040352	-0.011299
1595918	-0.018362	0.043063	-0.016607
1596017	0.105288	0.128545	0.041965
1596117	0.225244	0.131145	-0.042112
1596217	-0.100002	-0.460033	-0.075267
1596317	0.141907	-0.303895	-0.077867
1596417	-0.058230	-0.104107	0.076011
1596517	-0.179482	-0.148260	0.105663
1596617	0.132653	0.251073	0.080848
1596717	-0.268222	0.097683	0.085493
1596816	0.034501	0.111797	-0.066723
1596916	0.122383	0.042432	0.034665
1597016	0.061436	0.115135	-0.003517
