# Supplementary material for: iSignDB: A database for smartphone signature biometrics
Source: Data Brief. 2020 Nov 28;33:106597. doi: 10.1016/j.dib.2020.106597 (PMC7725742; doi:10.1016/j.dib.2020.106597)
Supplement: Supplementary file 2 [file mmc2.zip › u011/genuine/Sensor Data/u011_s1_g01_MagField.csv]

timestamp	x	y	z
1582084	-28.045483	-14.474030	-30.916565
1582184	-28.535027	-14.323280	-30.641632
1582283	-28.753748	-13.950191	-30.705719
1582383	-28.776939	-14.306292	-30.372131
1582483	-29.108400	-14.240696	-30.175140
1582583	-28.827887	-14.075230	-30.312683
1582683	-28.730827	-14.188808	-30.518646
1582783	-28.647064	-14.448381	-31.001434
1582883	-28.359673	-14.642447	-30.655609
1582983	-29.042747	-14.663685	-30.047394
1583083	-28.739910	-15.675152	-29.848206
1583183	-28.319155	-15.518194	-30.615326
1583283	-28.187794	-15.211235	-30.839691
1596765	-26.955986	-15.820715	-31.266144
1596865	-26.682079	-16.408709	-31.153748
1596965	-26.619005	-16.385674	-31.636932
1597065	-26.543819	-16.351801	-31.243683
