# Supplementary material for: iSignDB: A database for smartphone signature biometrics
Source: Data Brief. 2020 Nov 28;33:106597. doi: 10.1016/j.dib.2020.106597 (PMC7725742; doi:10.1016/j.dib.2020.106597)
Supplement: Supplementary file 2 [file mmc2.zip › u011/genuine/Sensor Data/u011_s1_g01_Orient.csv]

timestamp	x	y	z
1582084	91.580726	-23.864916	2.798959
1582184	91.799644	-23.476866	2.489946
1582284	92.122638	-23.242890	2.260723
1582383	92.007750	-23.801249	1.594025
1582483	92.430444	-23.010674	1.672226
1582583	92.800326	-22.579569	1.884840
1582683	92.857223	-22.432057	2.169669
1582783	92.845280	-22.517583	2.215787
1582883	92.938164	-23.289701	2.415864
1582983	92.386303	-24.865392	1.812784
1583083	92.159136	-26.241854	1.757802
1583183	92.383018	-25.043809	2.875267
1583283	92.732433	-24.960772	2.894502
1596765	94.884776	-24.179233	4.679340
1596865	95.044242	-24.744342	4.936002
1596965	94.992878	-25.091691	5.117770
1597065	94.878031	-25.187538	5.255598
