# Supplementary material for: iSignDB: A database for smartphone signature biometrics
Source: Data Brief. 2020 Nov 28;33:106597. doi: 10.1016/j.dib.2020.106597 (PMC7725742; doi:10.1016/j.dib.2020.106597)
Supplement: Supplementary file 2 [file mmc2.zip › u011/genuine/Sensor Data/u011_s1_g01_Pos.csv]

timestamp	lat	long	alt	speed	course	hacc
1587886	28.563330	77.280680	195.363000	0.515000	0.000000	32.000000
1588886	28.563330	77.280680	188.155000	0.000000	0.000000	64.000000
1589886	28.563320	77.280690	199.921000	0.000000	0.000000	64.000000
1590886	28.563310	77.280700	201.098000	0.000000	0.000000	64.000000
1591886	28.563310	77.280700	201.098000	0.154000	0.000000	200.000000
1592886	28.563190	77.280670	201.250000	0.398000	0.000000	96.000000
1593833	28.563130	77.280690	201.421000	0.398000	0.000000	32.000000
1594836	28.563110	77.280710	201.566000	0.334000	0.000000	32.000000
1595836	28.563120	77.280720	201.650000	0.334000	0.000000	48.007000
1596836	28.563090	77.280710	201.683000	0.370000	0.000000	48.007000
