# Supplementary material for: iSignDB: A database for smartphone signature biometrics
Source: Data Brief. 2020 Nov 28;33:106597. doi: 10.1016/j.dib.2020.106597 (PMC7725742; doi:10.1016/j.dib.2020.106597)
Supplement: Supplementary file 2 [file mmc2.zip › u011/genuine/Sensor Data/u011_s1_g02_Acc.csv]

timestamp	x	y	z
6497933	-0.774489	3.934718	8.772507
6498033	-0.639321	3.869453	9.288035
6498133	0.235161	3.413801	8.910371
6498233	0.152533	3.398233	8.850495
6498332	-0.186812	3.945795	9.077723
6498432	-0.461790	3.803141	8.692125
6498532	-0.339644	3.425926	9.113049
6498632	-0.119003	3.811225	8.900342
6498732	-0.504301	4.373605	8.732990
6498832	-0.091609	3.872747	8.246352
6498932	0.243244	3.871998	9.096883
6499032	0.314496	2.842738	9.289981
6499132	-0.342488	3.449726	9.322913
6499232	-0.226629	3.628754	8.969348
6499332	-0.458497	4.175267	8.451874
6499431	-0.719404	4.790937	8.870404
6499531	-0.379760	4.023783	8.920400
6499631	0.522713	3.807183	8.591983
6499722	0.030536	3.745661	8.763975
6499822	-0.090113	3.922593	8.465646
6499922	-0.121547	4.163592	8.966803
6500022	0.073647	4.096831	8.564740
6500122	-0.101040	3.990851	8.608748
6500222	-0.080533	4.039650	8.800050
6500322	-0.067959	4.106860	8.800350
6500422	-0.238604	4.154012	8.880134
6500521	-0.304167	4.132457	8.908724
6500621	-0.083377	4.187392	8.860375
6500721	-0.368534	4.256848	9.071586
6500821	-0.212558	4.273164	8.658445
6500921	-0.261207	4.117039	8.941356
6501021	-0.275727	4.223467	9.073831
6501121	-0.592767	4.368366	9.520203
6501221	-0.549358	4.042344	9.150172
6501321	-0.509391	4.061803	8.685089
6501421	-0.288151	4.065995	8.666228
6501521	-0.515678	4.128714	8.994945
6501620	-0.454305	4.106261	8.801996
6501720	-0.360900	4.196224	8.632399
6501871	-0.369282	4.358486	8.756341
6501971	-0.196990	4.375701	8.721913
6502071	-0.082928	4.222569	8.510852
6502171	-0.202828	4.229006	8.736133
6502271	-0.172591	4.244873	8.777298
6502371	-0.523012	3.323688	9.109307
6502471	-1.033301	3.914659	7.934550
6502571	-2.375261	3.879932	9.641301
6502670	-3.026706	3.652704	9.890982
6502770	-2.964435	2.858007	9.125024
6502870	-0.944686	0.024848	10.012080
6502970	-5.090464	2.340233	9.340426
6503070	-3.833977	0.088915	7.027885
6503170	-3.657195	-0.921334	9.678274
6503270	-2.665058	1.357826	9.074130
6503370	-1.713187	0.896486	9.464069
6503470	-2.479444	0.975671	8.971593
6503570	-2.890340	0.279319	9.060958
6503670	-3.358416	-0.279768	9.046288
6503769	-3.240910	-0.314646	9.169931
6503869	-3.577860	0.403112	8.452174
6503969	-3.763624	0.665516	8.916807
6504069	-3.677403	0.684227	8.845855
6504169	-3.595673	0.777334	8.721613
6504269	-3.635939	0.568817	9.036409
6504369	-3.623665	0.637524	9.037007
6504469	-3.742966	0.632285	8.942853
6504569	-3.691773	0.462688	9.106164
6504669	-4.233197	0.646057	8.647966
6504769	-4.006269	0.454455	9.226663
6504868	-3.936364	0.892444	8.752000
6504968	-4.028872	0.380509	8.635393
6505068	-4.393364	0.533790	8.829240
6505168	-4.543053	0.606688	8.946745
6505268	-4.025279	0.586031	8.408015
6505368	-4.281397	0.585283	8.597072
6505468	-3.760031	0.960702	8.938512
6505568	-3.988755	0.777932	8.956924
6505668	-4.493356	0.393981	7.213050
6505768	-3.644621	0.527802	9.341923
6505868	-3.800447	0.646655	9.053623
6505967	-4.365073	0.416135	8.067174
6506067	-3.715424	0.795895	8.946296
6506167	-3.906876	0.243843	8.709039
6506267	-3.911067	0.638273	9.004076
6506367	-3.712430	1.082549	8.881331
6506467	-3.425626	0.635129	9.054671
6506567	-3.674708	0.415386	8.294402
6506667	-3.710484	1.238375	9.352102
6506767	-3.833378	0.331710	8.753497
6506867	-3.545677	0.821641	8.806786
6506967	-3.274291	1.336720	8.700807
6507066	-3.617527	1.267414	9.201366
6507166	-3.159330	1.962419	8.565039
6507266	-1.977089	1.664838	7.655231
6507366	-2.877466	2.221530	9.114097
6507466	-3.935017	3.459306	7.049441
6507566	-3.835923	3.216362	9.506132
6507666	-0.267494	1.981430	10.364896
6507766	-0.031435	4.103267	9.670939
6507866	0.621657	4.663253	9.127270
6507966	0.342188	4.168232	8.511450
6508066	0.879721	2.433490	8.656648
6508165	0.048799	3.346591	9.460177
6508265	-0.040715	3.637137	9.353898
6508365	-0.183069	4.135450	8.674910
6508465	-0.621657	4.776567	8.544232
6508565	-0.405058	4.940027	8.487500
6508665	-0.730331	5.287604	7.970026
6508765	-0.713117	5.103188	7.783514
6508865	-1.307082	5.714816	7.935748
6508965	-1.518293	5.557044	7.900122
6509065	-1.666035	5.621111	7.712412
6509165	-1.965712	5.859266	7.698940
6509264	-2.062711	5.971682	7.308103
6509364	-2.251618	5.995033	7.135063
6509464	-2.657574	6.388266	6.974297
6509564	-2.877616	6.099666	7.057075
6509664	-2.733765	6.279442	7.318880
6509764	-0.394729	4.446204	8.483459
6509864	-0.050295	4.409081	8.284672
6509964	-0.242346	4.463718	8.865614
6510064	-0.055684	4.237688	8.649463
6510164	0.020956	4.275559	9.002130
6510264	-0.265099	4.506828	8.670120
6510363	-0.578846	4.686754	8.585995
6510463	-0.576002	4.902156	8.144863
6510563	-0.625100	4.995861	8.372689
6510663	-0.759670	4.962630	8.566087
6510763	-0.605191	4.895869	8.451725
6510863	-0.783321	4.919520	8.464897
6510963	-0.624352	4.838239	8.282127
6511063	-0.767005	4.963977	8.351134
6511163	-0.688718	4.918322	8.390502
6511263	-0.719554	4.893324	8.339159
6511363	-0.697849	4.910538	8.432714
6511462	-0.787961	4.847520	8.580157
6511562	-0.701441	4.883295	8.477770
6511662	-0.679886	4.863686	8.423882
6511762	-0.786914	4.996011	8.536598
6511862	-0.850382	5.417983	8.468789
6511962	-0.104632	4.096831	8.092472
6512062	0.063618	3.418591	8.394094
6512162	-0.517923	4.359385	9.138197
6512262	-0.193697	4.193679	8.899593
6512362	-0.215252	4.225413	8.587941
6512462	-0.148192	4.237987	8.690179
6512561	-0.085023	4.221521	8.678204
6512661	0.033231	4.243376	8.621921
6512761	-0.036973	4.241879	8.736732
6512861	-0.124840	4.281996	8.824150
6512961	-0.333207	4.467460	9.029972
6513061	-0.167053	4.500691	8.199200
6513161	-0.552950	4.653822	8.901839
6513261	-0.403112	4.210444	8.994496
6513361	-0.272733	4.348308	8.552166
6513461	-0.304467	4.297413	8.870853
6513561	-0.211510	4.239933	8.864117
6513660	-0.308209	4.368216	8.905880
6513760	-0.222587	4.376898	8.754395
6513860	-0.100890	4.261638	8.665480
6513960	-0.201331	4.255201	8.814271
6514059	-0.218546	4.267476	8.678054
6514160	-0.144899	4.175866	8.672515
6514259	-0.152383	4.186195	8.690927
6514360	-0.231269	4.251309	8.732690
6514460	-0.323926	4.328100	8.889863
6514560	-0.173938	4.265679	8.669372
6514660	-0.236957	4.326154	8.946146
6514759	-0.486039	4.608467	8.361462
6514859	-0.681832	4.793332	8.792117
6514959	-0.080982	4.644242	8.528814
6515059	-0.443528	4.258644	8.595276
6515162	-0.621508	4.329896	8.849897
6515262	-0.311502	4.028722	8.584049
6515362	-0.153730	4.279301	8.541388
6515462	-0.103136	4.103267	8.755144
6515562	-0.332758	4.368815	8.670270
6515662	-0.737516	4.664600	8.368947
6515762	-0.306413	4.320166	8.735834
6515861	-0.379311	4.543951	8.465795
6515961	-0.675096	4.598138	8.334818
6516061	-1.208437	5.327721	8.089927
6516161	-1.475182	5.736970	6.051466
6516261	-1.345253	5.693410	6.969058
6516361	-0.988095	5.276677	7.825427
6516461	-0.822390	4.941225	8.577762
6516561	-0.345182	4.549489	8.667875
6516661	-0.533940	4.615203	8.720715
6516761	-0.156125	4.221222	8.785231
6516941	-0.568218	4.549190	8.703950
6517040	-0.437840	4.450844	8.842113
6517140	-0.878074	4.664151	9.456735
