# Supplementary material for: iSignDB: A database for smartphone signature biometrics
Source: Data Brief. 2020 Nov 28;33:106597. doi: 10.1016/j.dib.2020.106597 (PMC7725742; doi:10.1016/j.dib.2020.106597)
Supplement: Supplementary file 2 [file mmc2.zip › u011/genuine/Sensor Data/u011_s1_g02_AngVel.csv]

timestamp	x	y	z
6497930	-0.062428	-0.127198	-0.074105
6498030	-0.416759	-0.630291	0.068292
6498130	-0.215520	-0.102998	-0.197894
6498230	0.165600	-0.075589	-0.145139
6498330	0.038508	-0.028558	-0.339863
6498430	-0.004444	0.072288	-0.234228
6498530	0.032012	-0.144422	0.039033
6498630	0.015853	0.096589	0.043063
6498730	-0.097945	0.196352	0.084140
6498830	-0.124826	-0.003906	0.533978
6498929	-0.323267	-0.016695	-0.054123
6499029	0.043979	0.060414	0.260847
6499129	0.138913	0.059171	0.112140
6499229	0.561865	0.069378	0.070499
6499329	0.554634	0.149332	0.211696
6499429	-0.260954	-0.114898	0.022539
6499529	-0.455305	-0.161865	-0.054073
6499629	-0.085042	-0.162754	-0.294430
6499731	0.161581	0.058984	-0.307008
6499831	0.016493	0.050887	-0.135553
6499930	0.082310	-0.065485	0.064546
6500030	0.006239	0.132343	-0.066626
6500130	-0.008380	-0.002038	-0.032291
6500230	-0.065686	-0.078889	-0.031795
6500329	-0.063800	0.040761	-0.027719
6500430	-0.036731	-0.128159	-0.027067
6500584	-0.021857	-0.019863	-0.059345
6500684	0.001364	0.060383	-0.050041
6500784	0.003634	-0.028689	-0.003322
6500886	-0.025561	0.073307	-0.040117
6500986	0.003171	0.046794	-0.042419
6501085	0.136633	0.042824	-0.024221
6501185	0.136299	0.055694	-0.041561
6501285	-0.153758	-0.025445	-0.073540
6501385	0.001329	0.025998	-0.106719
6501485	0.023411	-0.025447	-0.036054
6501585	0.088560	0.006447	-0.013579
6501724	0.141124	0.044454	-0.072073
6501824	-0.040419	-0.126953	-0.014300
6501924	-0.084844	-0.269473	-0.035851
6502024	0.004395	0.056795	0.037343
6502123	-0.024906	0.069832	-0.014182
6502223	0.198097	0.086359	-0.207862
6502323	-0.477670	0.418252	-0.804928
6502423	-0.095067	-0.459055	-1.813837
6502523	-0.447934	0.809363	-1.604918
6502623	-1.028739	-0.788721	-1.076625
6502723	-0.750662	-0.290105	-0.827994
6502823	-1.027721	-0.265888	0.176134
6502923	0.433121	-0.200795	-0.334949
6503023	0.564754	0.348669	-3.438814
6503123	0.489107	-0.218410	-1.361514
6503222	-0.365877	-0.110675	-0.960316
6503322	-0.333094	-1.238809	-0.354820
6503422	0.415892	0.226586	0.183592
6503522	-0.404433	0.623571	0.087180
6503622	-0.510522	0.277720	0.046431
6503722	0.189337	-0.169541	-0.055817
6503822	0.675592	-0.085956	0.100197
6503922	-0.110699	0.217676	0.343437
6504022	-0.004003	-0.181466	0.103250
6504122	-0.125340	0.046964	0.179486
6504222	-0.202818	0.054244	0.052515
6504321	0.043060	-0.028147	0.057520
6504421	0.007841	-0.035508	-0.058618
6504521	-0.078460	0.062191	-0.019288
6504621	0.049810	0.107898	-0.064173
6504721	-0.102575	-0.060112	0.048453
6504821	0.154699	0.151682	-0.018003
6504921	-0.007548	-0.031552	-0.097327
6505021	-0.079923	0.101461	-0.057673
6505121	-0.011059	0.165477	0.039322
6505221	-0.009812	-0.124914	0.023005
6505321	0.010213	0.008486	-0.053724
6505420	-0.092660	-0.027619	0.127266
6505520	0.288804	-0.118583	-0.054377
6505620	0.009719	0.081683	-0.108713
6505720	-0.126985	-0.053168	0.026481
6505820	0.057984	0.172561	0.005955
6505920	-0.017177	0.049166	-0.040659
6506020	0.000733	0.062031	0.056348
6506119	-0.119287	-0.000729	0.093978
6506220	0.008641	0.012494	0.025028
6506320	0.431869	-0.171418	0.049068
6506420	-0.146216	0.183901	0.085740
6506519	0.074143	0.172338	0.111257
6506619	-0.072967	-0.020228	0.138580
6506719	0.032869	0.147724	0.006505
6506819	-0.220087	-0.141460	0.380615
6506919	0.480627	-0.463739	0.110064
6507018	-0.201266	0.304848	0.281845
6507119	0.347862	-0.083454	0.434325
6507219	-0.184086	-0.036701	0.455350
6507319	0.846198	-0.473084	1.989152
6507419	0.262908	0.677692	2.817666
6507519	-0.555634	-0.194121	1.793084
6507618	-0.709324	-0.604251	1.362697
6507718	0.402305	-0.128550	1.896927
6507818	0.246945	0.057135	0.707022
6507918	-0.798442	-0.394561	-0.375540
6508018	0.467887	0.014224	0.669475
6508118	0.040813	0.755718	0.167628
6508218	0.691367	0.215880	0.076297
6508318	0.198720	-0.160015	-0.186420
6508418	0.491448	-0.049013	-0.081723
6508518	0.334892	0.266474	0.028505
6508618	0.304790	0.154367	-0.055510
6508717	0.113275	0.113077	-0.007052
6508817	0.228046	0.197484	-0.094261
6508917	0.111198	0.462568	0.014660
6509017	0.048035	0.279392	0.048156
6509117	0.170125	0.370553	-0.044053
6509217	0.147633	0.224302	-0.004915
6509317	0.150298	0.227297	0.000483
6509417	0.458663	0.523868	-0.025569
6509517	-0.359278	-0.287336	-0.106994
6509617	-0.957922	-1.388714	-0.131832
6509717	-0.921457	-1.251275	0.221035
6509816	-0.783394	-0.813851	-0.038453
6509916	-0.013809	0.076858	-0.082771
6510016	-0.037522	-0.029328	-0.019564
6510116	-0.063897	-0.166140	-0.200635
6510216	0.263664	-0.007189	-0.034388
6510316	0.185872	0.196054	0.011525
6510416	0.213149	0.185144	-0.001612
6510516	-0.090165	0.009683	-0.032903
6510616	0.011076	0.082218	-0.010493
6510716	-0.006588	-0.071227	0.016660
6510816	0.055938	0.100809	0.009151
6510915	0.030732	0.046975	-0.017369
6511015	-0.024555	-0.022463	-0.017212
6511115	-0.001779	-0.035471	-0.013563
6511215	-0.074697	-0.066105	-0.017188
6511315	-0.053567	-0.040942	-0.017054
6511415	-0.043856	-0.000170	-0.017476
6511515	-0.001410	-0.009989	-0.012368
6511615	-0.009326	-0.007333	-0.007840
6511715	-0.058564	-0.044725	0.008037
6511815	-0.084837	-0.047388	0.272590
6511915	-0.630877	0.005207	0.400824
6512014	0.010677	-0.114541	0.290189
6512114	-0.170380	-0.110487	-0.126368
6512214	0.167968	-0.059856	-0.025469
6512314	0.086310	-0.032188	0.001632
6512414	-0.053783	-0.038922	-0.037353
6512514	-0.045291	-0.068690	-0.024055
6512614	-0.005346	-0.074833	0.017914
6512714	-0.002413	-0.013915	0.011839
6512814	0.005584	0.015854	-0.004145
6512914	0.660105	0.333234	-0.034349
6513014	0.261956	0.022254	-0.024994
6513113	-0.281535	0.141895	0.083369
6513213	-0.131859	-0.125554	-0.037660
6513313	-0.001439	-0.092224	-0.007842
6513413	-0.061556	0.012857	0.024640
6513513	0.026933	0.002567	0.042393
6513613	0.000984	0.003258	-0.060835
6513713	-0.029081	-0.006360	-0.029202
6513813	-0.001332	0.021860	0.002354
6513913	-0.043209	0.022316	-0.015285
6514012	-0.004756	0.067171	0.039670
6514113	-0.032026	0.002286	0.002140
6514212	-0.008348	0.026015	0.005237
6514312	-0.042762	0.006446	0.001383
6514412	-0.044470	0.009063	0.000226
6514512	0.037766	-0.001068	0.005957
6514612	-0.064013	-0.059525	-0.002515
6514712	0.505502	0.178399	0.052225
6514812	0.256664	0.380388	-0.013538
6514912	-0.414483	-0.131730	0.033102
6515012	-0.314808	-0.150079	-0.005890
6515112	-0.033271	-0.018214	0.026583
6515211	-0.048921	-0.084287	-0.013989
6515311	-0.039049	-0.111487	-0.034659
6515410	-0.070157	-0.118113	-0.047973
6515510	0.175148	0.016489	-0.058037
6515610	0.118117	0.092699	-0.042710
6515710	-0.021703	-0.035720	-0.012806
6515810	0.070124	0.001980	-0.067454
6515909	0.463019	0.409629	-0.037952
6516010	0.420541	0.341630	-0.078528
6516110	0.422013	0.278120	-0.053980
6516210	0.168343	-0.286836	-0.025202
6516310	-0.550131	-0.738471	0.048073
6516409	-0.449314	-0.406713	0.063682
6516509	-0.437003	-0.416025	0.063270
6516609	-0.187534	-0.106924	0.031435
6516709	-0.021812	0.177786	0.123276
6516809	-0.056777	0.152563	0.073558
6516939	-0.024756	0.176573	-0.006787
6517039	0.052666	0.074384	0.008740
6517139	-0.304691	-0.314267	0.023791
