# Supplementary material for: iSignDB: A database for smartphone signature biometrics
Source: Data Brief. 2020 Nov 28;33:106597. doi: 10.1016/j.dib.2020.106597 (PMC7725742; doi:10.1016/j.dib.2020.106597)
Supplement: Supplementary file 2 [file mmc2.zip › u011/genuine/Sensor Data/u011_s1_g02_MagField.csv]

timestamp	x	y	z
6497980	-27.215105	-11.485226	-33.094513
6498080	-28.516426	-10.762983	-32.037689
6498180	-29.137333	-9.987610	-31.625946
6498280	-29.160194	-10.866966	-31.330841
6498380	-28.907507	-11.949245	-31.063843
6498479	-28.556194	-12.567034	-31.264038
6498579	-28.915257	-12.029306	-30.846954
6498679	-28.728201	-12.337637	-31.068817
6498779	-28.587175	-11.936613	-32.072693
6498879	-29.087070	-10.433102	-31.663055
6498979	-29.093199	-9.780012	-31.705475
6499079	-28.652008	-9.100813	-31.976410
6499179	-28.726879	-9.497595	-31.955475
6499279	-28.743370	-10.272789	-31.752136
6499379	-28.135635	-11.317467	-31.924377
6499479	-28.242100	-11.205591	-32.372406
6499578	-28.947285	-9.690432	-31.835083
6499678	-29.266153	-10.625505	-31.366272
6516785	-28.629627	-13.141943	-30.882996
6516885	-27.961857	-13.188406	-31.602844
6516985	-27.389629	-13.822554	-32.067566
6517084	-27.251083	-14.075592	-31.853546
