# Supplementary material for: iSignDB: A database for smartphone signature biometrics
Source: Data Brief. 2020 Nov 28;33:106597. doi: 10.1016/j.dib.2020.106597 (PMC7725742; doi:10.1016/j.dib.2020.106597)
Supplement: Supplementary file 2 [file mmc2.zip › u011/genuine/Sensor Data/u011_s1_g02_Orient.csv]

timestamp	x	y	z
6497980	84.486557	-24.843899	4.096741
6498080	84.278630	-22.916264	1.245689
6498180	85.518028	-21.656429	0.758692
6498280	86.979059	-21.951483	0.791161
6498380	88.938481	-22.259840	1.420427
6498479	89.911828	-22.429354	2.250287
6498579	89.630940	-22.727050	1.648234
6498679	89.513548	-22.763601	1.800712
6498779	88.739356	-22.507162	2.178451
6498879	85.858455	-21.908834	0.983343
6498979	85.591836	-20.739551	1.118837
6499079	84.151520	-21.072994	1.079831
6499179	83.769218	-21.341267	1.153507
6499279	83.522930	-23.896013	1.574388
6499379	82.577205	-27.136810	2.267254
6499479	82.355579	-25.874736	1.570249
6499578	82.645957	-23.682701	0.491573
6499678	84.241499	-23.323885	0.057834
6516785	85.909999	-28.845852	2.860810
6516885	84.804164	-27.314234	2.401983
6516985	85.405543	-27.041842	3.066623
6517085	85.808973	-27.612023	3.722873
