# Supplementary material for: iSignDB: A database for smartphone signature biometrics
Source: Data Brief. 2020 Nov 28;33:106597. doi: 10.1016/j.dib.2020.106597 (PMC7725742; doi:10.1016/j.dib.2020.106597)
Supplement: Supplementary file 2 [file mmc2.zip › u011/genuine/Sensor Data/u011_s1_g02_Pos.csv]

timestamp	lat	long	alt	speed	course	hacc
6503559	28.562900	77.280570	249.369000	0.853000	0.000000	48.000000
6504559	28.562920	77.280630	189.277000	1.608000	0.000000	64.010000
6505559	28.562930	77.280690	200.261000	1.069000	61.544000	64.010000
6506559	28.562970	77.280750	201.575000	1.069000	77.652000	32.005000
6507559	28.562980	77.280760	201.891000	0.472000	80.485000	32.005000
6508809	28.562970	77.280760	201.959000	0.171000	80.976000	32.005000
6509809	28.562980	77.280740	201.952000	0.037000	80.927000	24.004000
6510809	28.562990	77.280710	201.888000	0.122000	81.913000	24.004000
6511809	28.562990	77.280700	201.793000	0.122000	89.562000	24.004000
6512809	28.562990	77.280690	201.747000	0.307000	91.154000	24.004000
6513809	28.563000	77.280700	201.716000	0.232000	91.045000	24.004000
6514808	28.563000	77.280700	201.739000	0.194000	90.281000	24.004000
6515809	28.563010	77.280700	201.751000	0.232000	92.089000	24.004000
6516809	28.563010	77.280690	201.738000	0.318000	103.176000	24.004000
