# Supplementary material for: iSignDB: A database for smartphone signature biometrics
Source: Data Brief. 2020 Nov 28;33:106597. doi: 10.1016/j.dib.2020.106597 (PMC7725742; doi:10.1016/j.dib.2020.106597)
Supplement: Supplementary file 2 [file mmc2.zip › u011/genuine/Sensor Data/u011_s1_g03_Acc.csv]

timestamp	x	y	z
1446302	-1.215921	3.491489	9.108110
1446402	-0.908461	3.223547	9.014105
1446502	-0.899330	3.293601	9.122330
1446602	-1.015937	3.346441	9.086255
1446702	-1.018332	3.330424	9.253607
1446802	-0.961301	3.401077	9.097482
1446902	-1.075963	3.421285	9.235944
1447001	-0.956511	3.442990	9.055269
1447101	-0.995580	3.564687	8.899294
1447200	-0.873883	3.589236	8.834030
1447301	-0.899779	3.529810	8.963211
1447401	-0.889899	3.657794	8.956176
1447501	-1.188528	4.015101	9.292526
1447601	-1.197210	4.277655	8.543035
1447701	-0.652493	4.141438	8.596474
1447801	-1.219963	3.881728	9.159902
1447901	-0.943638	3.805836	8.960666
1448008	-0.930315	3.807183	8.824000
1448108	-0.727637	3.606450	8.935818
1448208	-0.982856	3.919000	8.583301
1448308	-0.642614	3.612737	8.847801
1448408	-1.196163	4.224216	8.937315
1448508	-1.370400	4.094735	8.726254
1448608	-1.179996	4.102070	8.499475
1448708	-1.310225	4.222868	8.788824
1448808	-1.893862	4.389322	9.738299
1448908	-1.511557	4.308191	8.691825
1449008	-1.196761	4.126469	8.557704
1449107	-1.211281	4.193979	8.560997
1449207	-1.324895	4.125421	8.713829
1449307	-0.989442	3.994144	8.635393
1449407	-0.733774	3.865112	8.831335
1449519	-1.540596	4.870422	8.548573
1449619	-1.670975	4.630770	7.941585
1449719	-1.470093	4.094585	8.031249
1449819	-0.880319	3.572471	9.014404
1449919	-1.929937	4.009113	8.607700
1450019	-2.237098	3.990552	9.184451
1450119	-6.020331	4.018394	10.710976
1450218	2.438878	-0.207319	5.854026
1450318	-0.936303	2.760709	9.111552
1450418	-1.319057	2.547403	8.075108
1450518	-2.204615	-0.122745	8.968600
1450618	-3.072660	2.088756	9.642648
1450718	-3.525469	0.510139	9.335936
1450818	-2.836901	0.014669	9.193282
1450918	-2.506987	0.227976	9.346564
1451018	-2.469115	0.526755	8.850645
1451118	-3.197501	-0.375120	9.457633
1451218	-2.902614	-0.810415	9.561517
1451317	-2.998415	-0.191751	8.847052
1451417	-3.370541	-0.590073	8.933273
1451517	-3.202440	-0.400866	9.087003
1451617	-3.343896	-0.222737	8.934321
1451717	-3.529959	-0.279918	8.900940
1451817	-3.215912	-0.548759	9.273366
1451917	-3.394491	-0.362995	9.166339
1452017	-3.395689	-0.191302	9.173823
1452117	-3.619922	-0.251028	8.863967
1452217	-3.294499	-0.545316	9.087003
1452317	-3.371589	-0.100142	9.440419
1452416	-3.251688	-0.337997	9.057215
1452516	-3.121758	-0.445623	8.853190
1452616	-3.897595	-0.501308	9.576186
1452716	-3.179388	-0.663271	8.620873
1452816	-3.545677	-0.291743	8.826695
1452916	-3.106340	-0.408051	9.876462
1453016	-3.337011	-0.241149	8.968300
1453116	-3.093617	-0.415835	9.895772
1453216	-3.188070	-0.333357	9.344169
1453316	-3.401077	-0.320034	9.172775
1453416	-3.530858	-0.158221	8.493188
1453515	-3.064877	-0.286504	9.438922
1453615	-3.281626	-0.343236	9.137449
1453715	-3.395988	-0.490979	9.391919
1453815	-3.420537	-0.218995	8.892558
1453915	-2.800377	-0.356559	9.423803
1454015	-3.169958	-0.360600	8.890312
1454115	-3.165617	0.292641	9.644744
1454215	-3.313210	0.098944	8.623268
1454315	-2.806364	-0.172890	9.776619
1454414	-2.935845	0.004191	9.617949
1454515	-2.821183	0.676593	8.592582
1454614	-2.041455	0.654888	8.867111
1454714	-3.179089	0.392484	10.296488
1454814	-2.355202	0.774040	10.345886
1454914	-3.272944	0.631537	9.354497
1455014	-4.962181	2.289938	9.047186
1455114	-1.976041	2.432442	9.535471
1455214	-1.328637	3.282674	9.075477
1455314	-0.946033	4.272266	9.604477
1455414	-1.696123	5.621859	9.475446
1455514	-1.196462	5.295089	8.106093
1455614	-2.061812	4.959337	8.920101
1455714	0.089065	3.293601	8.768316
1455813	-0.354912	4.283642	8.427924
1455913	-0.987496	5.230423	9.036409
1456013	-1.209934	5.528004	7.535480
1456113	-1.527873	5.448819	7.785460
1456213	-1.651366	5.786816	7.615264
1456313	-1.851500	5.933960	7.826325
1456412	-2.083667	5.960305	7.030879
1456513	-1.892065	6.135741	7.746990
1456613	-1.529370	5.834118	7.818691
1456713	-0.552501	5.517077	7.317084
1456813	-0.907563	5.374424	8.219108
1456912	-0.274379	4.755311	8.065677
1457012	-0.083975	4.121829	8.635692
1457112	-0.188009	4.138294	8.648116
1457212	-0.358055	4.140540	9.125324
1457312	-0.424068	4.496350	8.357570
1457412	-0.261656	4.225114	8.619226
1457512	-0.308958	4.510720	8.399483
1457612	-0.974174	4.549938	9.124875
1457712	-0.132624	4.910538	8.329728
1457812	-0.153431	4.032315	8.666678
1457912	-0.491428	4.192781	8.893905
1458011	-0.882565	4.772376	8.417596
1458111	-0.537532	4.769681	8.302635
1458211	0.206121	4.690197	8.458011
1458311	0.291145	4.357588	8.815468
1458411	-0.533940	4.486770	8.819210
1458511	-0.443079	4.753665	8.288714
1458611	-0.143402	4.597689	8.606503
1458711	-0.268991	5.032535	8.439899
1458811	0.607437	4.035458	8.550669
1458911	-0.432002	4.244873	8.353828
1459011	0.579894	3.613186	8.943302
1459110	-0.182171	4.508475	8.682395
1459210	-0.161215	4.163143	9.230405
1459310	0.041913	4.192482	8.562345
1459410	0.151186	4.040398	8.648565
1459510	0.096100	4.191434	8.893306
1459610	0.084424	4.260590	8.776250
1459710	0.204924	4.140540	8.443043
1459810	0.166753	4.244424	8.856932
1459910	0.079485	4.260440	8.619226
1460010	0.155377	4.266129	8.725356
1460110	0.085921	4.313280	8.583600
1460209	-0.050445	4.345014	8.767568
1460309	0.136516	4.366719	8.508906
1460409	-0.349373	4.933141	8.433912
1460509	-0.066462	4.665348	8.917256
1460609	0.025746	4.256698	8.152497
1460709	-0.396076	4.283043	9.071136
1460808	-0.262853	4.280349	8.721164
1460908	-0.176333	4.237688	8.696316
1461008	-0.008233	3.961662	8.714578
1461108	-0.159418	4.286935	8.539891
1461208	-0.606838	4.540059	8.772208
1461307	-0.225880	4.175717	8.827294
1461407	-0.530796	4.430038	8.639883
1461507	-0.407602	4.704866	8.345745
1461607	-0.333357	4.467909	8.444989
1461707	-0.670156	4.717889	8.533155
1461807	-0.642314	4.908742	7.795789
1461907	-0.938548	5.100793	8.128996
1462007	-0.658630	4.712500	8.430918
1462107	-0.326321	4.414769	8.489745
1462207	-0.163759	4.362827	8.596024
1462307	-0.123194	4.253255	8.680898
1462406	-0.259411	4.207750	8.415500
1462571	-0.547561	4.379892	8.738528
1462671	-0.690514	4.650379	8.198601
