# Supplementary material for: iSignDB: A database for smartphone signature biometrics
Source: Data Brief. 2020 Nov 28;33:106597. doi: 10.1016/j.dib.2020.106597 (PMC7725742; doi:10.1016/j.dib.2020.106597)
Supplement: Supplementary file 2 [file mmc2.zip › u011/genuine/Sensor Data/u011_s1_g03_AngVel.csv]

timestamp	x	y	z
1446298	0.097969	-0.047377	0.057176
1446398	-0.137836	-0.073474	0.001762
1446498	-0.018424	0.001554	-0.027292
1446596	-0.028530	-0.036502	0.017504
1446697	-0.001986	0.045831	-0.016952
1446797	0.054645	-0.010196	-0.022226
1446897	0.040037	-0.014640	-0.008431
1446997	0.138089	0.038287	-0.023592
1447097	0.108781	-0.005282	0.012202
1447197	0.050189	-0.027219	0.037862
1447297	0.005154	-0.055481	0.014653
1447397	-0.076746	-0.011840	0.032332
1447497	0.114259	-0.344787	0.003804
1447596	0.591221	0.176277	0.000155
1447696	-0.626039	-0.112434	0.045438
1447796	-0.350096	-0.346043	-0.080591
1447896	0.115220	-0.036904	-0.000312
1447994	0.017802	0.053785	-0.013098
1448094	0.098412	0.086450	-0.000657
1448194	0.043322	-0.020741	-0.052449
1448293	0.065152	0.063070	-0.069837
1448393	0.191638	0.084766	-0.123787
1448492	0.071488	0.123693	-0.030322
1448592	-0.040322	-0.005832	-0.014485
1448691	0.122627	0.174338	-0.036053
1448791	-0.100015	-0.463498	-0.064986
1448891	0.094061	-0.074550	-0.033496
1448991	-0.238576	-0.134439	-0.099092
1449091	0.047630	-0.059351	-0.055034
1449191	0.020085	-0.012463	-0.013739
1449291	-0.061024	-0.116019	-0.115832
1449391	0.063887	0.087825	-0.546898
1449515	0.354621	-0.117217	-0.470964
1449615	-0.002539	-0.066335	-0.208651
1449715	-0.198674	0.062477	-0.258587
1449814	-0.037234	-0.205569	-0.886809
1449914	0.012838	0.256279	-1.780407
1450014	-0.159163	-0.294082	-1.404094
1450114	-1.660569	-1.125975	-4.517801
1450214	1.506611	0.235075	-2.721974
1450314	0.184619	0.323800	0.025474
1450414	0.176886	-0.618921	0.347514
1450514	0.081637	0.356601	-0.014495
1450614	-0.645512	0.387573	-0.354193
1450714	-0.593431	-1.023141	0.598082
1450814	-0.277223	-0.330793	0.773076
1450913	-0.141686	0.124092	0.208676
1451013	-0.699787	0.773416	0.265347
1451113	0.059121	-0.140138	-0.044553
1451213	-0.004368	0.319734	-0.162694
1451313	-0.153938	0.277372	0.086724
1451413	-0.036056	0.117511	0.073453
1451513	0.030493	-0.121745	0.073910
1451613	-0.087173	0.043267	0.106024
1451713	-0.101385	-0.311595	-0.074989
1451813	0.102496	0.002045	-0.040951
1451913	-0.077357	0.046647	0.072731
1452012	-0.040476	0.033348	-0.009969
1452112	0.050906	-0.102911	-0.064491
1452212	0.012746	-0.114407	0.004071
1452312	0.035806	-0.010108	-0.104350
1452412	-0.030007	-0.091223	-0.072989
1452512	0.012616	0.095236	-0.131629
1452612	0.098502	-0.087004	0.011782
1452712	-0.090130	-0.062683	0.063090
1452812	0.121390	-0.125231	0.019364
1452912	0.104974	0.000794	0.027841
1453012	0.047818	0.242615	-0.063602
1453111	0.065592	-0.027717	0.015638
1453211	-0.051012	0.128055	0.018836
1453311	0.000244	0.079927	-0.015331
1453411	-0.147288	-0.148311	0.057560
1453511	-0.095372	-0.010953	0.025815
1453611	0.053225	-0.057226	-0.128922
1453711	-0.083176	-0.301465	0.067174
1453811	0.076163	0.084323	0.018253
1453911	0.086582	-0.067313	0.140636
1454011	-0.372818	-0.062671	0.250118
1454111	0.375352	-0.157757	-0.034736
1454210	-0.386495	0.053982	0.189199
1454310	0.632427	-0.325054	-0.048681
1454410	-0.027160	0.007892	0.185358
1454510	-0.069498	0.159274	0.474733
1454610	-0.218193	-0.194584	0.607759
1454710	-0.456770	0.140429	0.716145
1454810	0.601269	0.539433	1.296279
1454910	0.065387	0.134027	2.148372
1455010	0.059094	-0.557926	1.615418
1455110	-0.081393	-1.145706	1.197342
1455210	0.429805	0.035486	0.930023
1455310	0.311963	0.351158	0.618693
1455409	1.094657	0.830120	1.092932
1455509	0.297501	0.740122	0.018773
1455609	-0.960286	-0.358684	0.988875
1455709	0.018151	0.567985	0.629421
1455809	0.004799	0.278949	0.270626
1455909	0.441905	0.149138	0.170778
1456009	0.228391	0.337146	0.063105
1456109	0.110408	0.393934	0.001374
1456209	0.211392	0.329662	-0.006818
1456309	0.220880	0.227427	0.032634
1456408	0.140085	0.452559	0.065630
1456508	0.094840	-0.412241	-0.047791
1456608	-0.496860	-0.766814	0.053387
1456708	-0.523805	-0.501251	-0.121735
1456808	-0.194539	-0.080447	0.034151
1456908	-0.571669	-0.532754	-0.053188
1457008	-0.209466	-0.030966	-0.078374
1457108	-0.050691	0.108896	-0.099502
1457208	0.054106	-0.029504	-0.073497
1457308	0.251138	-0.025454	0.064158
1457408	0.025022	0.030873	-0.037557
1457508	0.084787	0.083369	0.010608
1457607	-0.041857	-0.146263	0.019565
1457707	-0.044752	-0.154064	0.051917
1457807	-0.282591	-0.210331	-0.159505
1457907	0.102363	-0.001488	-0.196333
1458007	0.160037	0.131369	0.019277
1458107	-0.014259	0.109760	0.255725
1458207	-0.012150	0.060611	0.160434
1458307	-0.163131	-0.233598	-0.010815
1458407	0.070432	-0.052357	-0.216176
1458507	0.128143	-0.051960	0.018367
1458607	-0.018638	-0.048246	0.084616
1458706	0.078266	0.058123	0.122248
1458806	-0.260444	-0.224924	0.070968
1458906	-0.192103	0.128357	-0.153328
1459006	-0.223433	-0.076998	-0.078982
1459106	-0.030568	0.121816	-0.023980
1459206	-0.006397	-0.087658	0.081397
1459306	0.042494	0.001768	0.052670
1459406	0.056217	0.027540	0.041480
1459506	-0.000097	-0.042224	0.030910
1459606	-0.012180	-0.092726	0.047340
1459706	-0.015176	0.011623	-0.003961
1459805	-0.076064	-0.031438	-0.000924
1459905	-0.034100	0.046769	-0.007343
1460005	0.002788	0.021124	-0.021071
1460105	-0.015665	0.011372	0.020495
1460205	0.340150	0.113027	0.012237
1460305	0.325861	0.109761	0.027669
1460405	0.236727	0.239351	0.080389
1460505	-0.362025	-0.079007	0.003140
1460605	-0.642843	-0.168066	-0.020369
1460705	-0.017641	-0.054815	0.027290
1460805	0.055297	0.011429	0.021555
1460904	0.109107	0.032525	-0.060275
1461004	-0.039649	0.011826	-0.070941
1461104	0.086387	0.081255	-0.107138
1461202	0.019991	0.013366	0.016741
1461302	0.046111	0.075060	-0.013122
1461402	0.160195	0.022635	-0.070144
1461502	0.111356	0.031898	-0.056384
1461602	0.035046	0.049768	-0.040784
1461702	0.217102	0.202296	-0.085316
1461802	0.111495	0.337329	-0.046640
1461902	-0.148076	-0.208435	0.021331
1462001	-0.274286	-0.178603	0.096672
1462101	-0.125917	-0.075112	0.083155
1462201	-0.133374	-0.005799	0.045898
1462301	-0.009919	-0.018558	-0.002748
1462466	-0.025981	0.134691	-0.004233
1462566	0.203207	0.177126	0.023489
1462667	0.274756	0.156398	0.025280
