# Supplementary material for: iSignDB: A database for smartphone signature biometrics
Source: Data Brief. 2020 Nov 28;33:106597. doi: 10.1016/j.dib.2020.106597 (PMC7725742; doi:10.1016/j.dib.2020.106597)
Supplement: Supplementary file 2 [file mmc2.zip › u011/genuine/Sensor Data/u011_s1_g03_MagField.csv]

timestamp	x	y	z
1446260	-25.803898	-16.057913	-32.053619
1446360	-26.125992	-15.841566	-31.690033
1446460	-26.447784	-15.801184	-31.615967
1446560	-26.549580	-16.156664	-31.577026
1446660	-26.395620	-15.666496	-31.594360
1446760	-26.548237	-16.069420	-31.760803
1446860	-26.283659	-16.328873	-31.947418
1446959	-26.179832	-16.323639	-31.595764
1447059	-26.231697	-16.866737	-31.620911
1447159	-26.138279	-16.847643	-31.243652
1447259	-26.468151	-17.187366	-31.014221
1447359	-26.284069	-17.056871	-31.280853
1447459	-26.646578	-17.284922	-30.747223
1447559	-26.671181	-17.878555	-30.383911
1447659	-26.350239	-19.057344	-29.577026
1447759	-26.621284	-17.530165	-30.282593
1447859	-26.991018	-16.663713	-30.528320
1462425	-28.570240	-16.214251	-29.361176
1462525	-28.142925	-16.488327	-30.345612
1462624	-27.435844	-16.985407	-30.050903
1462725	-27.207039	-17.166023	-29.987762
