# Supplementary material for: iSignDB: A database for smartphone signature biometrics
Source: Data Brief. 2020 Nov 28;33:106597. doi: 10.1016/j.dib.2020.106597 (PMC7725742; doi:10.1016/j.dib.2020.106597)
Supplement: Supplementary file 2 [file mmc2.zip › u011/genuine/Sensor Data/u011_s1_g03_Orient.csv]

timestamp	x	y	z
1446260	97.763147	-20.458613	7.238420
1446360	97.861777	-20.592904	6.737528
1446460	97.974885	-20.313138	6.422961
1446560	98.247054	-20.290890	6.376857
1446660	98.399295	-20.156919	6.378841
1446760	98.643994	-20.304499	6.534776
1446860	98.914142	-20.588053	6.719559
1446960	99.074058	-20.867762	6.712247
1447059	99.320237	-21.394392	6.763344
1447159	99.351175	-21.827254	6.537003
1447259	99.317746	-22.033275	6.229974
1447359	99.304351	-22.144264	5.983850
1447459	99.199841	-22.643265	6.226515
1447559	98.952298	-24.560784	5.842865
1447659	99.055791	-26.376338	6.191312
1447759	98.499786	-22.931011	5.852540
1447859	98.701253	-22.057747	5.188536
1462426	93.088307	-26.606995	1.335995
1462525	93.244712	-26.535892	2.369484
1462624	93.485329	-27.725790	3.762741
1462725	93.639447	-28.080154	4.277102
