# Supplementary material for: iSignDB: A database for smartphone signature biometrics
Source: Data Brief. 2020 Nov 28;33:106597. doi: 10.1016/j.dib.2020.106597 (PMC7725742; doi:10.1016/j.dib.2020.106597)
Supplement: Supplementary file 2 [file mmc2.zip › u011/genuine/Sensor Data/u011_s1_g03_Pos.csv]

timestamp	lat	long	alt	speed	course	hacc
1453021	28.563270	77.280800	214.291000	0.062000	0.000000	48.000000
1453990	28.563160	77.280760	188.704000	0.536000	0.000000	32.000000
1454987	28.563130	77.280750	200.379000	0.536000	0.000000	32.000000
1455994	28.563040	77.280710	201.607000	0.702000	0.000000	32.000000
1456994	28.563020	77.280730	201.780000	0.702000	0.000000	32.000000
1457994	28.563020	77.280730	201.836000	0.113000	0.000000	32.000000
1459022	28.563020	77.280720	201.836000	0.114000	0.000000	32.000000
1460022	28.563070	77.280710	201.813000	0.114000	0.000000	48.007000
1461022	28.563090	77.280720	201.768000	0.165000	0.000000	48.007000
1461785	28.563140	77.280740	201.752000	0.082000	0.000000	32.005000
