# Supplementary material for: iSignDB: A database for smartphone signature biometrics
Source: Data Brief. 2020 Nov 28;33:106597. doi: 10.1016/j.dib.2020.106597 (PMC7725742; doi:10.1016/j.dib.2020.106597)
Supplement: Supplementary file 2 [file mmc2.zip › u011/genuine/Sensor Data/u011_s1_g04_Acc.csv]

timestamp	x	y	z
1675442	-1.082998	4.387676	8.155341
1675542	-0.371228	3.879782	8.694071
1675642	-0.531545	3.917054	8.961864
1675742	-0.418230	3.838318	9.078172
1675842	-0.527503	3.801644	8.948691
1675942	-0.343985	3.784430	9.032068
1676042	-0.582439	4.061953	9.032367
1676142	-0.276325	4.087101	8.262219
1676242	-0.484542	4.054469	8.391400
1676341	-0.689317	4.085604	8.791668
1676440	-0.249681	3.689827	8.876242
1676541	-0.533191	3.781287	8.812624
1676645	-0.428559	3.910917	8.652906
1676745	-0.877176	4.317023	8.722961
1676845	-0.580193	3.856281	8.816965
1676945	-0.532592	3.812422	8.812923
1677045	-0.826282	4.231251	9.069041
1677145	-0.675246	4.070336	8.606802
1677245	-1.053809	4.346511	8.593480
1677345	-1.066682	4.426295	8.688682
1677445	-1.033002	4.427942	8.561895
1677544	-0.998573	4.406986	8.600665
1677644	-1.025218	4.447402	8.635842
1677744	-1.375041	4.363726	9.912237
1677844	-0.872685	3.968996	8.667276
1677944	0.042811	4.001180	8.304131
1678044	-2.540068	3.993096	7.334897
1678144	-3.716022	2.807861	10.011331
1678244	-3.952531	3.791915	8.461005
1678344	-2.950065	0.513133	7.503596
1678508	-2.014960	-0.115560	9.144783
1678608	-2.397864	0.205822	8.878637
1678707	-1.845063	-0.103136	10.840158
1678807	-2.114054	-0.374521	8.221803
1678907	-2.448458	0.042212	9.961635
1679007	-3.416795	0.295635	8.819510
1679107	-4.080814	-0.207918	8.759634
1679207	-4.076323	-1.028212	8.902437
1679307	-3.888165	-0.516725	8.769364
1679407	-3.931425	-0.640817	9.100925
1679507	-3.578159	-0.477357	9.149274
1679607	-3.589685	-0.278122	8.872799
1679707	-3.659889	-0.434097	9.044342
1679807	-3.420836	-0.280966	8.888367
1679906	-3.494184	-0.373024	9.008866
1680006	-3.680247	-0.573607	8.839718
1680106	-3.695066	-0.762065	8.883577
1680206	-3.642376	-0.090562	9.136401
1680306	-3.688629	-0.564626	9.230705
1680406	-3.599565	-0.662672	8.540340
1680506	-3.698359	-0.322579	9.370514
1680606	-3.674858	-0.449066	9.193732
1680706	-3.058440	-0.395328	8.498727
1680806	-3.729345	-0.453557	9.449250
1680906	-3.550317	-0.309856	8.992999
1681006	-3.911965	-0.113913	7.791148
1681105	-3.422782	-0.332608	9.142688
1681205	-3.908971	-0.428559	8.939859
1681305	-4.101621	-0.183967	8.233778
1681405	-3.745361	-0.507894	8.928633
1681505	-3.723806	-0.147892	9.080567
1681605	-3.557502	-0.346380	8.805738
1681705	-3.482957	-0.671204	9.954599
1681805	-3.586691	0.040416	8.887169
1681905	-3.366799	-0.251327	9.142987
1682005	-3.553161	-0.194595	8.542885
1682105	-3.354225	0.512235	9.553583
1682205	-3.666176	0.159269	8.290360
1682304	-3.418591	-0.216001	9.806707
1682404	-3.282823	0.182920	9.257948
1682504	-2.662214	1.264570	8.659642
1682604	-2.741250	0.824485	8.415051
1682704	-1.934577	0.760269	10.106384
1682804	-4.837191	1.026865	8.201295
1682904	-4.523443	2.372866	9.021140
1683004	-3.186124	3.011737	8.056846
1683104	-3.377427	4.144282	7.964787
1683204	-1.775907	4.178710	9.919872
1683304	-1.307980	4.246519	8.776998
1683404	-0.110321	3.859125	8.172106
1683503	0.146545	3.673661	8.371641
1683603	-1.113534	5.351372	8.474777
1683703	-0.985700	4.779711	7.958949
1683803	-2.502197	5.646708	7.744146
1683903	-2.578538	5.332361	7.559729
1684003	-2.549648	5.750442	8.354876
1684103	-1.938020	5.381759	8.738378
1684203	-0.676144	4.554429	8.338859
1684303	-0.127235	3.942951	8.373288
1684403	0.077539	3.827840	8.481812
1684503	0.093406	3.755540	8.936866
1684602	-0.325872	4.080814	9.235046
1684702	0.212558	3.514242	9.036409
1684802	-0.201331	3.900289	9.293574
1684902	0.112117	3.956722	8.839269
1685002	0.149090	3.621120	8.651709
1685102	-0.206870	3.836073	9.247919
1685202	-0.160616	3.970044	9.041648
1685302	-0.219743	3.901187	8.834928
1685402	-0.156425	4.007915	8.893755
1685502	-0.270038	4.069138	8.732092
1685602	-0.273182	4.122577	8.690179
1685702	-0.212109	4.112997	8.891510
1685801	-0.339195	4.029620	8.862620
1685901	-0.322879	4.041446	8.796757
1686001	-0.357457	4.065246	8.901988
1686101	-0.231419	4.071384	8.896300
1686201	-0.360450	4.202211	7.996072
1686301	-0.280068	4.192482	8.933722
1686401	-0.120350	4.325705	8.267757
1686501	-0.288151	4.324956	8.663983
1686601	-0.220791	4.274661	8.702154
1686701	-0.170645	4.249812	8.827443
1686801	-0.468077	3.952531	8.791518
1686901	-0.158670	3.450475	8.864267
1687008	-0.386347	3.948938	8.653655
1687108	-0.899330	4.560117	8.944350
1687208	-0.448318	3.932173	8.940309
1687308	-0.574655	4.233347	8.785830
1687408	-0.494572	4.196374	8.860824
1687508	-0.487087	4.218528	8.756191
1687608	-0.586630	4.444408	8.605904
1687708	-0.625849	4.109255	8.699759
1687808	-0.450563	4.326902	8.781339
1687908	-0.814456	4.555627	8.575816
1688008	-1.291065	4.680617	9.801767
1688108	-0.982557	4.700376	8.663534
1688207	-0.757126	4.542304	8.351583
1688307	-0.569117	4.362678	8.594977
1688407	-0.527204	4.228257	8.776100
1688507	-0.590971	4.234095	8.675359
1688607	-0.526156	4.215234	8.737780
1688743	-0.868793	4.317621	8.875643
1688843	-1.140628	4.506978	9.171129
