# Supplementary material for: iSignDB: A database for smartphone signature biometrics
Source: Data Brief. 2020 Nov 28;33:106597. doi: 10.1016/j.dib.2020.106597 (PMC7725742; doi:10.1016/j.dib.2020.106597)
Supplement: Supplementary file 2 [file mmc2.zip › u011/genuine/Sensor Data/u011_s1_g04_AngVel.csv]

timestamp	x	y	z
1675440	-0.182633	-0.220347	0.016818
1675540	-0.241319	-0.195335	0.013955
1675640	-0.132915	-0.099296	-0.025949
1675740	-0.063325	-0.057485	-0.011474
1675840	0.045106	0.028332	0.000000
1675940	-0.023482	-0.042390	0.026645
1676040	-0.005860	-0.114157	0.002704
1676140	0.447368	0.309578	-0.037361
1676240	-0.082965	0.062514	-0.030598
1676339	-0.430867	-0.224580	0.106738
1676439	0.089301	0.033042	-0.028908
1676539	0.094786	0.031343	-0.063252
1676638	-0.011845	0.061928	-0.074926
1676738	-0.053629	-0.051008	-0.027020
1676838	-0.040886	-0.011566	0.083067
1676938	0.055744	0.055951	-0.079690
1677038	0.018447	-0.029946	-0.072758
1677138	0.263018	0.258138	-0.066041
1677238	-0.016971	-0.020487	-0.080385
1677338	0.107386	0.092972	-0.031609
1677438	-0.013240	-0.014012	-0.005756
1677546	0.014352	-0.035211	-0.032664
1677646	0.052434	-0.004061	-0.031511
1677748	0.033471	-0.217670	-0.101640
1677848	0.359905	0.063658	-0.373746
1677948	0.418258	-0.034155	-2.014888
1678048	-0.926674	-0.090389	-2.283369
1678148	-0.637879	0.080794	-1.719173
1678248	-0.629637	-0.368742	-3.369458
1678348	0.438521	-0.304931	-4.120613
1678506	0.368368	0.032116	-0.696571
1678606	0.463372	-0.107598	-0.123189
1678705	-0.466775	-1.118148	0.372940
1678805	0.093124	0.040441	0.086695
1678905	0.136759	0.594522	0.297730
1679005	-1.163251	1.313633	0.427818
1679105	-0.204323	0.008360	-0.039073
1679205	-0.056312	-0.288042	-0.084213
1679305	-0.012715	-0.211886	-0.009456
1679405	-0.007711	-0.115605	0.064479
1679505	0.102044	-0.142433	0.045845
1679605	-0.016089	-0.049415	-0.040596
1679705	-0.016699	0.013827	-0.019367
1679805	-0.011739	0.138918	0.038633
1679904	-0.026985	-0.006072	-0.040035
1680004	0.079957	-0.075625	-0.065168
1680104	-0.226518	0.106272	-0.008130
1680204	0.080498	-0.096165	-0.033259
1680304	0.114082	-0.043726	-0.060588
1680404	-0.138600	0.097405	0.002896
1680504	-0.036081	-0.013982	0.124095
1680604	0.101612	-0.075333	-0.007815
1680704	-0.129166	0.162887	-0.111038
1680804	-0.117790	0.182415	0.103682
1680904	0.204512	0.159416	-0.022634
1681004	-0.208056	-0.088814	-0.003729
1681103	0.018039	-0.050002	-0.002518
1681203	0.140704	-0.032052	-0.107637
1681303	-0.164899	-0.005965	0.066176
1681403	-0.025592	-0.222139	0.096369
1681503	0.013886	-0.043224	0.106175
1681603	0.044051	-0.126038	-0.008574
1681703	0.404864	-0.216714	0.018349
1681803	-0.043350	0.051086	0.012651
1681903	-0.018882	0.078005	0.080683
1682003	-0.375719	-0.054153	0.170714
1682103	0.233092	-0.230615	0.067883
1682202	-0.185052	0.175886	0.161126
1682302	0.625207	-0.301753	0.149814
1682402	0.032650	0.274131	0.266941
1682502	0.020414	-0.208971	0.300978
1682602	-0.609277	-0.041021	0.474145
1682702	0.331298	2.536748	1.571836
1682802	0.341922	1.127203	1.994743
1682902	0.356845	0.253672	1.404193
1683002	0.227371	-0.522180	2.076178
1683102	0.043870	-0.515285	1.732988
1683202	-0.565773	-0.410290	0.281593
1683302	-0.469325	-0.729696	0.583197
1683401	0.422720	0.709225	0.801466
1683501	0.041251	0.279488	0.340321
1683601	0.422028	0.659772	0.199096
1683701	0.765528	1.119932	0.029403
1683801	-0.055665	0.116944	-0.008278
1683901	-0.597720	-0.196380	-0.034415
1684001	-0.288381	-0.680512	-0.112305
1684101	-0.477293	-0.967890	0.017948
1684201	-0.698171	-0.955566	0.107783
1684301	-0.274339	-0.359842	-0.080525
1684401	-0.125181	-0.267413	-0.178753
1684501	-0.065270	-0.059727	-0.185102
1684600	-0.074697	-0.062653	-0.009588
1684700	-0.069682	-0.169593	0.035108
1684800	-0.080831	0.021496	-0.036014
1684900	0.137614	0.170328	0.107186
1685000	0.106691	0.109632	-0.020740
1685100	-0.032580	-0.025575	-0.018474
1685200	0.121397	0.122072	0.007990
1685300	-0.063766	-0.020689	-0.001807
1685400	0.056847	0.080143	0.012445
1685500	-0.002228	0.002494	0.003063
1685600	-0.036398	0.000869	-0.023060
1685700	-0.011840	-0.014127	-0.008989
1685799	0.002158	0.024953	-0.012682
1685899	0.018360	0.017734	0.001309
1685999	0.052133	0.020011	0.001149
1686099	0.002723	-0.019400	0.012733
1686199	0.403441	0.157777	0.013181
1686299	0.071444	0.035569	-0.068848
1686399	-0.035529	0.003560	-0.057576
1686499	-0.059337	-0.009455	-0.017290
1686599	-0.033569	0.011147	0.016487
1686699	-0.487545	0.060264	0.005967
1686799	0.057071	0.209854	0.053647
1686899	0.296135	0.159580	-0.005282
1686996	0.113009	-0.008150	-0.079580
1687096	-0.077374	-0.008844	0.022988
1687196	0.045858	0.063861	0.034028
1687296	0.071931	0.043963	-0.034019
1687396	-0.116426	-0.088596	0.027182
1687496	0.046406	-0.030023	-0.025846
1687630	0.031110	0.003463	-0.000056
1687730	0.019563	0.025250	-0.024917
1687830	0.310907	0.285715	-0.104482
1687931	0.226136	0.081237	-0.088874
1688031	-0.108525	-0.320652	-0.075688
1688130	-0.073995	-0.199682	0.081794
1688230	-0.179026	-0.131720	0.114605
1688329	-0.162659	-0.033702	0.055113
1688430	-0.061104	0.011583	0.027585
1688530	-0.013494	0.042171	-0.028543
1688630	0.005781	0.144359	-0.056295
1688730	-0.015148	0.034821	-0.015696
1688830	-0.259846	-0.236232	-0.029416
