# Supplementary material for: iSignDB: A database for smartphone signature biometrics
Source: Data Brief. 2020 Nov 28;33:106597. doi: 10.1016/j.dib.2020.106597 (PMC7725742; doi:10.1016/j.dib.2020.106597)
Supplement: Supplementary file 2 [file mmc2.zip › u011/genuine/Sensor Data/u011_s1_g04_MagField.csv]

timestamp	x	y	z
1675497	-27.201103	-14.986673	-31.739075
1675596	-28.078678	-14.570560	-31.244904
1675696	-28.315405	-14.213961	-30.869904
1675796	-28.477070	-14.020870	-30.821381
1675896	-28.370197	-14.136997	-31.045349
1675996	-28.237555	-14.424768	-30.756775
1676096	-28.304173	-14.715282	-30.554657
1676196	-27.732254	-15.530975	-30.932831
1676296	-27.850702	-15.229959	-30.713959
1676396	-28.460129	-13.930834	-31.381378
1676496	-27.980854	-14.146887	-31.048553
1688585	-27.738247	-15.481174	-30.186554
1688684	-27.304792	-16.095928	-30.400848
1688784	-27.076118	-15.999571	-30.596100
