# Supplementary material for: iSignDB: A database for smartphone signature biometrics
Source: Data Brief. 2020 Nov 28;33:106597. doi: 10.1016/j.dib.2020.106597 (PMC7725742; doi:10.1016/j.dib.2020.106597)
Supplement: Supplementary file 2 [file mmc2.zip › u011/genuine/Sensor Data/u011_s1_g04_Orient.csv]

timestamp	x	y	z
1675497	91.371127	-25.291416	4.675175
1675597	91.404024	-24.214322	3.604560
1675696	91.537930	-23.554461	3.116969
1675796	91.574236	-23.391256	3.071132
1675896	91.573940	-23.610239	3.158634
1675996	91.437156	-24.190158	3.312286
1676096	91.554852	-24.828880	2.939669
1676196	92.046636	-26.231008	3.855988
1676296	92.056289	-25.047885	3.949060
1676396	91.530054	-23.368450	3.239161
1676496	91.830461	-23.664696	3.325914
1688585	93.071197	-26.285288	4.280314
1688684	93.372466	-25.668894	4.085548
1688784	93.613222	-26.225010	4.784153
