# Supplementary material for: iSignDB: A database for smartphone signature biometrics
Source: Data Brief. 2020 Nov 28;33:106597. doi: 10.1016/j.dib.2020.106597 (PMC7725742; doi:10.1016/j.dib.2020.106597)
Supplement: Supplementary file 2 [file mmc2.zip › u011/genuine/Sensor Data/u011_s1_g04_Pos.csv]

timestamp	lat	long	alt	speed	course	hacc
1681062	28.563110	77.280510	207.082000	0.770000	0.000000	48.000000
1682067	28.563140	77.280520	188.387000	0.770000	0.000000	32.000000
1683058	28.563140	77.280520	199.942000	0.711000	0.000000	24.000000
1684058	28.563110	77.280530	201.098000	0.710000	0.000000	24.000000
1685058	28.563090	77.280540	201.213000	0.710000	0.000000	24.000000
1686058	28.563090	77.280540	201.225000	0.263000	0.000000	32.000000
1687059	28.563080	77.280550	201.226000	0.263000	0.000000	32.000000
1688059	28.563050	77.280570	201.226000	0.263000	0.000000	32.005000
