# Supplementary material for: iSignDB: A database for smartphone signature biometrics
Source: Data Brief. 2020 Nov 28;33:106597. doi: 10.1016/j.dib.2020.106597 (PMC7725742; doi:10.1016/j.dib.2020.106597)
Supplement: Supplementary file 2 [file mmc2.zip › u011/genuine/Sensor Data/u011_s1_g05_Acc.csv]

timestamp	x	y	z
5231562	-0.979264	4.415069	8.320148
5231662	-0.648901	4.174070	9.225765
5231762	0.319885	3.262466	9.204958
5231862	0.292192	3.570375	9.408235
5231962	0.525108	3.316204	8.873098
5232062	0.297881	3.523373	9.027278
5232162	0.166753	4.014651	9.031469
5232262	0.046254	4.336632	8.372240
5232362	-0.136217	4.197272	8.229586
5232462	0.087418	3.618276	9.862840
5232562	-0.211810	3.971092	9.064700
5232657	0.145198	4.097729	8.381371
5232756	-0.119152	4.166136	8.780142
5232856	-0.302371	4.421805	8.566386
5232956	-0.249980	4.313430	8.701705
5233056	-0.075293	4.231850	8.719518
5233156	-0.193098	4.451892	8.818013
5233256	-0.306413	4.482129	8.661289
5233356	-0.489482	4.348757	8.948392
5233456	-1.079705	4.754713	9.295370
5233556	-0.941542	3.814817	8.738079
5233656	-1.696572	3.597170	8.402028
5233756	-7.025939	5.282964	7.876770
5233856	-3.430267	3.120112	8.089628
5233955	-7.877219	3.002905	10.374626
5234060	-3.944148	3.801944	7.464228
5234160	-0.592468	-1.412014	12.512480
5234260	-4.726571	-1.346300	8.107440
5234360	-2.951113	0.169897	8.231682
5234460	-3.287314	0.257614	8.755593
5234560	-3.565436	0.066312	9.556577
5234660	-2.682272	0.108225	8.964109
5234760	-4.129463	-0.515678	9.061407
5234860	-3.601960	-0.688867	8.726403
5234960	-3.544479	-0.446372	9.045540
5235060	-4.105662	-0.378114	8.943751
5235159	-3.689977	-0.264350	8.729098
5235259	-3.783233	-0.180974	8.826994
5235359	-3.647166	-0.139061	9.113049
5235459	-3.925587	0.001347	8.622968
5235559	-3.599565	-0.218995	8.573421
5235659	-3.698210	0.139061	9.434730
5235759	-3.981121	-0.123643	8.589438
5235859	-4.248016	-0.156874	8.800948
5235959	-3.984714	0.135468	9.071885
5236059	-3.791316	-0.234263	8.401878
5236159	-4.097429	0.236358	8.939710
5236259	-3.751199	-0.077389	9.122779
5236359	-3.714675	0.124990	8.438851
5236458	-3.775299	0.113015	9.045989
5236558	-4.096232	0.012125	8.702753
5236658	-4.145180	-0.041314	8.796907
5236758	-3.821403	0.014071	8.973240
5236858	-3.766468	-0.320633	8.701854
5236958	-4.326752	0.081730	8.945847
5237058	-3.891907	0.458197	8.692574
5237158	-3.728447	0.218246	8.984616
5237258	-4.009562	0.044757	9.085507
5237358	-3.629951	0.709525	8.367300
5237458	-3.767515	0.036225	8.863967
5237558	-3.927682	1.068029	8.311466
5237657	-3.340004	1.057401	9.483379
5237757	-1.653462	2.124831	7.963739
5237857	-3.800148	0.793949	8.573122
5237957	-5.610333	4.015400	8.422086
5238057	-3.005600	3.474425	8.417296
5238157	-3.471730	3.798501	6.728209
5238257	-2.261797	5.969137	9.096584
5238357	-0.421374	6.134094	6.278993
5238457	-0.320633	4.527635	8.375982
5238557	-0.528850	4.280349	9.214538
5238657	-2.017654	5.976622	8.233778
5238757	-1.947899	6.043083	7.812703
5238856	-2.672842	6.150859	7.137009
5238956	-2.471810	5.866750	7.611073
5239056	-2.391876	5.063969	7.676786
5239156	-1.217568	5.375023	8.114476
5239256	0.238155	4.327501	7.961344
5239356	-0.362247	4.708010	8.665330
5239456	0.029489	4.539909	8.367450
5239556	-0.080832	4.553232	8.287516
5239656	-0.565374	4.750821	8.459808
5239756	-0.748294	5.235064	8.138276
5239856	-0.941093	5.200935	8.153694
5239956	-0.612676	5.146149	8.216863
5240055	-0.599503	5.161716	8.142468
5240155	-0.975671	5.317991	8.026908
5240255	-0.822839	5.234764	8.321346
5240355	-0.647404	5.168153	8.228539
5240455	-0.761467	5.184169	8.053852
5240555	-0.798739	5.107080	8.093070
5240655	-1.175206	5.575605	7.739506
5240755	-1.726360	6.006559	7.468270
5240855	-1.436563	5.551805	7.495363
5240955	-1.694776	5.769752	7.768396
5241055	-1.671275	5.662874	7.655830
5241155	-1.813629	5.682633	7.792046
5241254	-1.967059	5.807773	7.603289
5241354	-2.495610	6.007607	7.755822
5241454	-2.323618	5.936804	7.746391
5241554	-2.143542	5.831124	7.365883
5241654	-2.209855	5.800737	7.508386
5241754	-2.204466	5.903573	7.458989
5241854	-2.325714	5.880970	7.694898
5241954	-2.078727	5.815556	7.294032
5242054	-2.143243	5.792953	7.344178
5242154	-2.114353	5.761369	7.461833
5242254	-2.091002	5.754933	7.515571
5242354	-2.106869	5.699847	7.587422
5242454	-2.102977	5.832022	7.806267
5242553	-2.181563	5.807922	7.821834
5242653	-1.269360	5.254972	8.175699
5242753	-0.531245	4.987029	8.118817
5242853	-0.228425	4.620142	8.489147
5242953	0.203427	4.373006	8.705896
5243053	0.253573	4.241280	8.876391
5243153	0.255369	4.419559	8.494086
5243253	0.187710	4.352349	8.759934
5243353	0.276475	4.442462	8.560848
5243453	0.319436	4.393963	8.600515
5243553	0.239652	4.424499	8.529862
5243653	0.269440	4.431684	8.718769
5243752	0.207618	4.431684	8.624166
5243852	0.184566	4.455036	8.586295
5243952	0.157323	4.466562	8.600515
5244052	0.136366	4.349355	8.525970
5244152	-0.163909	4.660259	8.665480
5244252	-0.233814	4.729265	8.498577
5244352	-0.237406	4.712051	8.444989
5244452	-0.272733	4.739145	8.380622
5244552	-0.586929	4.866530	8.517139
5244652	-1.199456	5.496121	8.281828
5244752	-0.893043	4.847520	8.309071
5244852	-0.643661	4.180357	8.326285
5244952	-0.390837	4.824168	8.420140
5245051	-0.589324	4.544550	8.583301
5245151	-0.676743	4.563111	8.308173
5245251	-0.549657	4.485572	8.513396
5245351	-0.488734	4.550687	8.561147
5245451	-0.522563	4.503834	8.526868
5245551	-0.604144	4.508624	8.597521
5245651	-0.520468	4.530479	8.605455
5245751	-0.660127	4.533922	8.644524
5245851	-0.652343	4.579876	8.512947
5245951	-0.662822	4.498146	8.498128
5246051	-0.614472	4.511768	8.512798
5246151	-0.659529	4.555776	8.508307
5246250	-0.384251	4.026327	9.036558
5246350	-1.516047	5.440736	7.504494
5246450	-2.763703	5.815556	7.176975
5246550	-3.132087	5.785469	7.140751
5246650	-3.183280	6.396798	6.958280
5246750	-3.147205	6.110743	6.856192
5246850	-3.347938	6.261479	6.646778
5246950	-3.659440	6.300548	7.153474
5247050	-2.541565	5.735024	7.222630
5247150	-1.701212	5.374124	7.667505
5247250	-0.564326	4.455634	8.486752
5247350	-0.087418	3.853437	8.687933
5247449	-0.117356	3.888314	8.661888
5247549	-0.656086	4.226910	9.014105
5247648	-0.420176	3.908822	8.598270
5247749	-0.249980	3.948040	8.807535
5247849	-0.298779	4.003874	8.912017
5247949	-0.449066	4.009562	8.326884
5248049	-0.365390	4.131558	8.124804
5248149	-0.145497	4.121380	8.364306
5248249	-0.409698	4.007167	9.042097
5248349	-0.370480	3.971990	9.290430
5248449	-0.380658	3.880231	9.047785
5248549	-0.251327	3.800896	8.851693
5248649	-0.401465	4.022585	8.866213
5248748	-0.323328	3.964805	9.056617
5248848	-0.441432	4.124673	8.812325
5248948	-0.342488	4.083359	8.773256
5249048	-0.584534	4.433181	8.574619
5249148	-0.183069	3.816314	8.798404
5249248	-0.514330	4.335285	8.655601
5249348	-0.500858	4.202361	9.008567
5249448	-0.205074	4.273463	8.659043
5249548	-0.749491	4.949008	8.685538
5249648	-0.060923	4.436325	8.456515
5249748	-0.426463	4.110901	8.613239
5249848	-0.395328	4.126319	8.963510
5249949	-0.127385	3.935167	8.514294
5250049	-0.324076	4.320166	8.696017
5250149	-0.445474	4.439917	8.721613
5250249	-0.411943	4.268074	8.459957
5250349	-0.635129	4.508624	8.529862
5250449	-0.750839	4.683012	8.754395
5250549	-1.206341	5.032984	8.380922
5250649	-1.361419	6.026767	5.779631
5250749	-1.373544	5.520071	7.481891
5250849	-0.385748	4.450096	8.097411
5250949	-0.208666	4.054618	8.842113
5251049	0.006736	3.607199	8.976533
5251149	0.064067	3.591332	9.043594
5251248	-0.186512	3.725902	9.183852
5251382	-0.346829	3.924988	8.848699
5251482	-0.516875	4.051475	8.920999
5251582	-0.904719	4.606670	7.600295
