# Supplementary material for: iSignDB: A database for smartphone signature biometrics
Source: Data Brief. 2020 Nov 28;33:106597. doi: 10.1016/j.dib.2020.106597 (PMC7725742; doi:10.1016/j.dib.2020.106597)
Supplement: Supplementary file 2 [file mmc2.zip › u011/genuine/Sensor Data/u011_s1_g05_AngVel.csv]

timestamp	x	y	z
5231560	-0.137740	-0.081002	0.012318
5231660	-0.248104	-0.256678	0.464260
5231760	-0.144085	-0.298299	0.399728
5231860	-0.067585	-0.128004	0.163655
5231960	0.008525	-0.037291	0.162542
5232059	0.136252	0.009587	0.026926
5232159	0.421771	0.228663	0.013984
5232259	0.224509	0.339382	0.120289
5232359	-0.175300	0.191353	0.127528
5232459	-0.747012	-0.250974	-0.107572
5232559	0.425076	0.145142	-0.210285
5232659	0.063074	-0.117588	-0.226145
5232759	0.071420	-0.075999	-0.192976
5232859	0.023571	0.116841	-0.091850
5232959	0.110031	0.124148	0.012427
5233059	-0.026802	-0.060683	-0.022771
5233159	0.016925	-0.055977	-0.062002
5233258	0.036578	0.042151	-0.021928
5233358	-0.011422	-0.040008	-0.161423
5233458	0.047861	0.003741	-0.377284
5233558	0.021944	0.603771	-1.222655
5233658	-1.084125	0.891728	-2.949916
5233758	0.409472	-0.512379	-0.777380
5233858	0.758748	-0.044827	-1.973626
5233958	0.409861	0.246868	-0.997264
5234058	-0.104759	0.671916	-2.741333
5234158	-0.247876	-0.064455	-1.766734
5234258	-0.338614	-0.243158	-0.926609
5234358	0.839419	-0.267117	-0.397010
5234457	0.080065	-0.212711	0.442467
5234557	-0.305224	-1.034661	0.792611
5234657	-0.736768	1.597383	0.447337
5234757	-0.392840	0.500987	0.402992
5234857	0.002098	-0.004535	0.232810
5234957	0.339258	-0.218357	-0.119385
5235057	0.164227	-0.041488	-0.153479
5235157	-0.037949	0.104024	-0.053760
5235257	-0.046067	-0.034130	0.020851
5235357	-0.027199	0.093101	-0.049932
5235457	0.211672	-0.108372	-0.020091
5235557	-0.113257	0.035289	0.035695
5235656	0.121824	0.062615	-0.049460
5235756	0.130698	-0.164491	-0.059710
5235856	-0.053242	0.236560	-0.021674
5235956	-0.024555	-0.089990	0.079340
5236056	-0.070221	0.027170	0.011177
5236155	-0.041432	-0.003067	0.123910
5236256	0.100027	0.128603	0.021526
5236356	-0.211773	0.298315	0.042327
5236456	0.013918	0.129313	0.021803
5236556	0.090429	0.040809	0.005576
5236656	-0.100723	0.004121	0.125031
5236756	-0.082971	0.108505	0.069019
5236855	0.125785	-0.084246	0.012525
5236955	-0.172291	-0.160986	0.175638
5237055	0.140999	0.054312	0.212803
5237155	-0.027991	0.027130	0.110076
5237255	-0.334511	0.050930	0.191718
5237355	-0.013548	0.313515	0.031365
5237455	-0.249420	-0.188710	0.303366
5237555	0.240864	-0.379515	0.229422
5237655	0.408305	-0.155126	0.455108
5237755	-0.243250	0.202580	0.144878
5237855	0.216808	0.811222	2.556184
5237955	-0.382433	0.154609	1.656571
5238054	0.946143	0.796574	2.212029
5238154	0.141857	-0.286798	2.590262
5238254	0.334374	-0.742600	1.964452
5238354	-0.956864	0.889935	0.406775
5238454	0.382105	0.364200	0.588617
5238554	0.839165	0.447303	0.041025
5238654	-0.092754	0.242623	-0.063410
5238754	-0.026135	0.301711	-0.019208
5238854	0.075265	0.425845	0.090871
5238954	0.230475	0.025585	-0.000448
5239054	-0.731285	-0.945410	-0.222611
5239154	-1.063609	-0.937153	0.166239
5239254	-0.208652	-0.393605	-0.017406
5239353	-0.016646	-0.142101	-0.093185
5239453	0.052091	0.007604	-0.061381
5239553	0.130178	0.108567	-0.253305
5239653	0.246411	0.360049	-0.092735
5239753	0.299739	0.118177	-0.080150
5239853	-0.013631	-0.090143	-0.035493
5239953	0.046595	-0.002308	-0.043817
5240053	-0.006964	0.018397	-0.020461
5240153	-0.062648	-0.101261	-0.021059
5240253	-0.088669	-0.111165	-0.022612
5240352	-0.018663	0.001389	-0.008279
5240453	0.035374	0.127836	0.000990
5240552	0.146499	0.252561	-0.030069
5240652	0.283569	0.416155	-0.065684
5240752	0.206999	0.277693	-0.035923
5240852	-0.000342	-0.064701	0.007876
5240952	0.010025	-0.060161	-0.024082
5241052	-0.010278	-0.012693	0.009088
5241152	0.239445	0.307816	0.008525
5241252	0.117936	0.249649	0.009282
5241352	-0.196779	-0.277044	-0.031292
5241452	-0.025465	-0.067383	-0.047047
5241552	0.005249	0.033230	-0.008420
5241652	-0.009444	-0.050692	-0.021125
5241751	-0.030414	-0.120720	-0.024626
5241851	-0.039754	-0.113191	0.001902
5241951	0.061991	-0.020809	0.004837
5242051	-0.077149	-0.035541	-0.005410
5242151	-0.114043	-0.056237	0.005870
5242251	-0.103809	-0.052629	0.003849
5242351	0.036746	0.018479	0.002676
5242451	0.059736	-0.064893	-0.006577
5242551	-0.342535	-0.601525	0.069184
5242651	-0.565122	-0.984187	0.011198
5242751	-0.279315	-0.449880	0.022076
5242851	-0.368745	-0.497061	0.043354
5242950	-0.209599	-0.340511	0.006323
5243050	0.030109	-0.065893	-0.058366
5243150	0.037672	0.024532	-0.034426
5243250	0.012835	0.011175	-0.000143
5243350	0.013774	0.024015	-0.000787
5243450	0.018681	-0.002042	-0.004524
5243550	-0.036511	-0.016896	-0.003669
5243650	-0.030409	0.018837	-0.009229
5243750	0.025962	0.030639	-0.005385
5243850	0.043419	0.053482	-0.004945
5243950	0.067241	0.125776	0.023056
5244050	0.006253	0.152191	0.017940
5244150	0.141864	0.192403	-0.040417
5244249	0.018458	0.002898	0.039401
5244349	0.010398	0.049161	0.030504
5244449	0.084548	0.203556	0.045275
5244549	0.089193	0.265328	0.074588
5244649	0.145202	0.571461	0.288793
5244749	-0.107150	0.213204	0.468104
5244849	-0.257633	0.118449	0.247354
5244949	-0.072690	0.005012	-0.118194
5245049	-0.088215	-0.103891	-0.000538
5245149	-0.003861	-0.086786	0.030566
5245249	0.081348	0.080958	0.047765
5245349	0.011589	0.053144	0.036874
5245448	0.019693	0.051244	0.024038
5245548	-0.011533	0.049305	0.008068
5245648	-0.038130	0.049107	0.001212
5245748	-0.016364	-0.003577	-0.004959
5245848	0.032293	0.010490	0.007072
5245948	0.030046	0.045916	0.009996
5246048	0.011256	0.032036	-0.000933
5246148	0.101431	0.208896	-0.011643
5246248	0.417615	0.388063	-0.253263
5246348	0.725535	0.876591	-0.418342
5246448	0.544400	0.959222	-0.216663
5246548	0.042430	0.179419	0.065937
5246648	0.260976	0.462884	0.006993
5246747	0.069797	0.134154	0.056160
5246847	-0.116377	-0.146689	-0.043041
5246947	-0.172495	-0.361310	-0.089469
5247047	-0.686535	-1.209974	0.113707
5247147	-0.953733	-1.067117	0.286013
5247247	-0.367972	-0.319362	0.285539
5247347	0.072803	0.115245	0.143430
5247447	-0.266175	-0.190139	-0.046863
5247547	0.025126	-0.068000	0.030460
5247647	0.043014	0.079148	0.049698
5247747	0.033404	0.115449	0.055268
5247846	0.049149	0.060481	0.081098
5247946	0.575477	0.421029	0.060360
5248046	0.117701	0.164949	0.034030
5248146	-0.259742	-0.044428	-0.093073
5248246	-0.386864	-0.359130	-0.006908
5248346	-0.202034	-0.206900	0.004158
5248446	0.143747	0.021074	-0.011874
5248546	0.044071	-0.021691	-0.033602
5248646	-0.075095	-0.006051	0.011955
5248746	0.127274	0.059166	-0.016395
5248846	0.032217	-0.044512	-0.026832
5248946	0.063658	0.011038	-0.050289
5249046	-0.091356	0.040686	0.066201
5249145	0.036917	0.032779	-0.003418
5249245	-0.087405	-0.039695	0.027148
5249345	0.098372	0.039234	0.043309
5249445	0.922532	0.356681	0.026174
5249545	0.097657	-0.337546	-0.093655
5249645	-0.756711	0.186091	0.084141
5249745	-0.207939	-0.031398	0.010995
5249845	0.058500	-0.078510	-0.005758
5249947	0.046436	0.073916	-0.047996
5250047	0.108942	0.110374	-0.043872
5250147	-0.068393	-0.045230	0.012733
5250247	0.163063	0.182685	-0.041180
5250412	0.258152	0.256677	-0.053489
5250512	0.363760	0.317450	-0.094113
5250610	0.370811	0.254746	-0.111435
5250710	-0.328168	-0.492450	-0.046055
5250810	-0.860275	-0.961194	0.126647
5250910	-0.239667	-0.243220	0.088049
5251010	-0.266564	-0.123441	0.115547
5251110	-0.081150	0.085656	0.069670
5251210	-0.009140	0.163025	-0.002542
5251380	0.097516	0.149604	0.010619
5251480	0.178887	0.254934	0.035587
5251580	0.356282	0.476519	0.046247
