# Supplementary material for: iSignDB: A database for smartphone signature biometrics
Source: Data Brief. 2020 Nov 28;33:106597. doi: 10.1016/j.dib.2020.106597 (PMC7725742; doi:10.1016/j.dib.2020.106597)
Supplement: Supplementary file 2 [file mmc2.zip › u011/genuine/Sensor Data/u011_s1_g05_MagField.csv]

timestamp	x	y	z
5231620	-27.563560	-14.337412	-31.617371
5231720	-28.837116	-12.421284	-31.170685
5231820	-29.707653	-11.074474	-30.667572
5231920	-30.223799	-10.068064	-30.277985
5232020	-30.571777	-10.128172	-30.122040
5232119	-30.287766	-10.210714	-30.332581
5232219	-29.811872	-11.550026	-30.495697
5232319	-29.349943	-11.488245	-30.693817
5232419	-29.408825	-11.177357	-31.257477
5232519	-29.727253	-10.198647	-31.092560
5251236	-29.484938	-14.191530	-29.558685
5251336	-29.098640	-14.431190	-29.980438
5251436	-28.481096	-14.960423	-30.188507
5251536	-27.924610	-15.116587	-30.726410
5251636	-27.410913	-15.742693	-30.828125
