# Supplementary material for: iSignDB: A database for smartphone signature biometrics
Source: Data Brief. 2020 Nov 28;33:106597. doi: 10.1016/j.dib.2020.106597 (PMC7725742; doi:10.1016/j.dib.2020.106597)
Supplement: Supplementary file 2 [file mmc2.zip › u011/genuine/Sensor Data/u011_s1_g05_Orient.csv]

timestamp	x	y	z
5231620	89.605849	-25.550207	4.450453
5231720	86.621493	-24.704207	2.207566
5231820	84.157503	-24.002669	0.023838
5231920	83.057245	-23.205311	-1.178555
5232020	82.520463	-23.021020	-1.752235
5232120	82.283936	-24.529148	-1.146490
5232220	82.289400	-26.280801	-0.392612
5232319	82.124346	-27.084018	0.521280
5232419	81.945014	-25.957490	0.608716
5232519	82.798246	-23.715416	-0.112846
5251236	93.847613	-21.912260	-0.138225
5251336	93.878950	-22.677189	0.641412
5251436	94.011912	-23.555797	1.819564
5251536	93.842957	-24.576027	2.986733
5251636	93.710205	-25.227441	3.740307
