# Supplementary material for: iSignDB: A database for smartphone signature biometrics
Source: Data Brief. 2020 Nov 28;33:106597. doi: 10.1016/j.dib.2020.106597 (PMC7725742; doi:10.1016/j.dib.2020.106597)
Supplement: Supplementary file 2 [file mmc2.zip › u011/genuine/Sensor Data/u011_s1_g05_Pos.csv]

timestamp	lat	long	alt	speed	course	hacc
5239870	28.562940	77.280650	243.116000	0.066000	0.000000	32.000000
5240872	28.562950	77.280600	189.426000	0.016000	0.000000	32.000000
5241872	28.562980	77.280620	200.203000	0.059000	0.000000	48.007000
5242872	28.562980	77.280630	201.343000	0.000000	0.000000	96.014000
5243599	28.562970	77.280680	209.031000	0.238000	0.000000	24.004000
5244599	28.562980	77.280670	201.634000	0.382000	0.000000	24.004000
5245599	28.562980	77.280690	201.646000	0.208000	0.000000	24.004000
5246599	28.562980	77.280700	201.711000	0.187000	0.000000	24.004000
5247599	28.562980	77.280700	201.734000	0.186000	0.000000	16.002000
5248599	28.562980	77.280680	201.750000	0.187000	0.000000	16.002000
5249599	28.562980	77.280660	201.683000	0.347000	0.000000	16.002000
5250599	28.562990	77.280660	201.620000	0.119000	0.000000	16.002000
