# Supplementary material for: iSignDB: A database for smartphone signature biometrics
Source: Data Brief. 2020 Nov 28;33:106597. doi: 10.1016/j.dib.2020.106597 (PMC7725742; doi:10.1016/j.dib.2020.106597)
Supplement: Supplementary file 2 [file mmc2.zip › u011/genuine/Sensor Data/u011_s1_g06_Acc.csv]

timestamp	x	y	z
1875204	-0.911155	4.175567	8.626561
1875304	-0.806523	3.563490	9.119037
1875404	-0.049846	3.295397	9.282497
1875504	-0.545915	3.606001	9.260642
1875604	-0.344583	3.540438	9.198971
1875703	-0.403561	3.763624	8.757539
1875803	-0.394280	3.757636	9.402398
1875903	-0.270787	3.409011	9.166488
1876003	-0.139959	3.536396	8.950487
1876103	-0.654589	4.125870	9.056018
1876203	-0.370629	3.884572	8.603808
1876303	-0.646206	4.360133	8.707992
1876403	-0.498014	3.898194	8.964109
1876503	-0.305964	3.200345	9.498049
1876603	0.067210	3.449726	8.731493
1876703	-0.098795	4.240831	8.225994
1876803	-0.619861	4.490811	8.665929
1876902	-0.338147	2.967579	8.671468
1877002	-0.141606	3.522026	8.985964
1877095	-0.402363	3.806434	8.807684
1877195	-0.544717	3.783233	9.186097
1877295	-0.309556	3.804938	8.903186
1877395	-0.364492	4.015250	8.806487
1877495	-0.574056	4.179608	9.013057
1877595	-0.487686	4.174070	8.703651
1877695	-0.568069	4.190835	8.824599
1877795	-0.658930	4.353098	8.840766
1877895	-0.716111	4.309389	8.764574
1877995	-0.400866	4.084257	8.743767
1878094	-0.308359	4.072132	8.851393
1878194	-0.352218	4.088598	9.019344
1878294	-0.360900	3.954626	8.873248
1878394	-0.368384	4.109255	8.758287
1878493	-0.551004	4.253704	8.731493
1878594	-0.445773	4.304449	8.682395
1878694	-0.576601	3.889212	7.921228
1878794	-0.413590	4.164340	8.538993
1878894	-0.179177	4.102219	8.542586
1878994	-0.640668	3.225193	9.348510
1879094	-1.731749	2.915038	9.596245
1879194	-6.214627	6.040838	9.362281
1879294	-1.967658	3.707640	8.636141
1879393	-2.492467	2.993176	8.161179
1879503	-1.827250	-0.668510	10.612781
1879603	-4.327950	1.853296	8.019573
1879703	-2.756368	0.263003	10.075697
1879803	-2.706073	0.740510	9.495654
1879903	-3.863915	-0.018412	8.639734
1880003	-3.668421	-0.407902	9.142688
1880103	-3.645220	0.077389	8.730744
1880203	-4.163292	0.021256	8.982072
1880303	-3.839366	0.040715	8.628657
1880403	-4.068839	0.044308	8.928333
1880503	-3.960913	0.119003	8.929681
1880602	-4.476292	-0.072000	8.759485
1880702	-3.789370	0.496517	8.968749
1880802	-4.034560	0.282163	8.820857
1880902	-4.147126	-0.151485	8.807086
1881002	-4.116140	0.333956	8.905581
1881102	-4.164789	0.038620	8.731193
1881202	-4.135450	0.184716	8.475375
1881302	-4.126020	0.383802	9.239985
1881402	-4.101172	0.403860	8.831485
1881502	-4.032165	-0.001048	9.161848
1881602	-3.766767	0.525108	8.810379
1881702	-4.440666	0.351170	8.113578
1881801	-4.477639	-0.210612	9.032816
1881901	-4.003874	0.453407	8.753946
1882001	-4.228257	0.135768	8.485704
1882101	-4.196074	0.146096	9.384136
1882201	-3.851940	0.881367	8.415051
1882301	-3.803590	0.328118	9.165291
1882401	-4.072581	0.235311	8.529712
1882501	-3.954626	1.062191	9.173374
1882601	-4.164340	0.343835	8.351882
1882701	-3.790118	1.250350	8.691975
1882801	-3.174898	1.564097	9.141340
1882901	-1.027763	2.724784	8.391849
1883000	-6.763835	1.203348	9.792935
1883100	-1.905537	3.408113	8.786129
1883199	-6.170319	0.513881	5.736820
1883300	-0.754880	5.120103	9.509874
1883400	-1.588946	4.865632	8.244106
1883500	1.040337	4.198918	8.267907
1883600	0.357008	3.651806	8.682245
1883700	-0.745600	5.702392	7.290739
1883800	-0.765807	4.964277	7.688162
1883900	-1.990860	5.757178	7.383246
1884000	-2.100582	5.761818	7.358548
1884100	-2.060615	5.743706	8.252639
1884200	-1.502575	5.675897	7.228768
1884299	-0.399968	4.558171	8.324190
1884399	1.333727	2.745441	8.363408
1884499	0.676593	3.242108	8.971593
1884599	0.382904	3.320695	9.298663
1884699	0.529599	3.405269	8.775651
1884799	0.291294	3.589536	9.118139
1884899	0.442929	3.558251	9.079519
1884999	0.559536	3.468288	8.906180
1885099	0.483644	3.583847	8.974587
1885199	0.443079	3.542683	9.149424
1885299	0.408650	3.599714	8.412057
1885399	0.401465	3.663033	8.782237
1885498	0.342338	3.600612	9.045240
1885598	0.639620	3.202740	9.004375
1885698	0.421074	3.191064	9.528436
1885798	0.311353	3.510500	8.840167
1885898	0.135468	3.461851	9.007219
1885998	0.107776	3.855532	8.707992
1886098	-0.214654	4.091891	8.673563
1886198	0.205223	3.637586	8.943901
1886298	0.443827	3.190316	9.560768
1886398	0.410596	3.980972	8.251441
1886497	-0.611927	4.184099	8.838670
1886598	0.067959	4.060007	9.586814
1886698	0.498314	3.071163	8.380323
1886797	0.674946	2.943030	8.637937
1886899	0.158071	3.756888	9.409134
1886999	0.189207	3.497477	8.865314
1887099	0.060175	3.923042	8.547675
1887199	-0.097896	3.966601	8.788524
1887299	-0.298779	4.384832	8.660391
1887399	-0.167951	4.139342	8.749455
1887499	-0.118553	4.252806	8.615334
1887598	-0.341889	4.176914	8.899294
1887699	-0.644260	4.159850	7.938442
1887799	-0.448617	4.469106	8.246501
1887899	-0.467178	4.262087	8.638536
1887998	-0.300276	3.887566	8.588690
1888098	0.190404	3.100053	9.220077
1888198	-0.006287	3.531157	9.047186
1888298	-0.376467	3.655399	9.150921
1888455	-0.640967	4.036207	8.127798
