# Supplementary material for: iSignDB: A database for smartphone signature biometrics
Source: Data Brief. 2020 Nov 28;33:106597. doi: 10.1016/j.dib.2020.106597 (PMC7725742; doi:10.1016/j.dib.2020.106597)
Supplement: Supplementary file 2 [file mmc2.zip › u011/genuine/Sensor Data/u011_s1_g06_AngVel.csv]

timestamp	x	y	z
1875204	-0.325398	-0.138329	0.137306
1875304	-0.226020	-0.098633	0.368591
1875404	0.054243	0.103101	0.184923
1875503	0.034099	0.039692	0.000814
1875603	-0.031360	-0.123728	0.048271
1875703	0.140521	0.058711	-0.219965
1875803	-0.337615	-0.157534	-0.030391
1875903	0.070156	0.129338	-0.014243
1876003	0.297156	0.205728	-0.142728
1876103	0.173869	-0.009906	-0.135286
1876203	-0.052836	0.092681	0.019193
1876303	0.051842	0.151656	0.118521
1876403	-0.226161	-0.002393	0.425915
1876503	-0.287350	-0.214391	0.164844
1876603	0.774522	-0.256963	0.012231
1876703	0.793672	0.780963	-0.271288
1876802	-1.375449	-0.344604	0.081694
1876902	0.178070	0.189466	0.063541
1877002	0.115145	-0.152318	-0.194595
1877104	0.129764	0.047755	-0.199011
1877204	0.070700	-0.113712	-0.158529
1877304	0.038606	-0.012438	0.004808
1877404	0.069152	0.036557	-0.019983
1877504	0.045013	0.013259	0.007687
1877604	0.021454	0.004862	-0.031512
1877704	0.019441	0.037371	-0.079791
1877838	0.032754	-0.021924	0.016817
1877938	-0.150075	-0.086181	0.052999
1878038	-0.120169	-0.078906	-0.014753
1878138	-0.023509	0.034206	-0.031523
1878238	0.134437	0.117624	-0.030240
1878363	0.058144	0.024354	-0.000638
1878463	0.016256	-0.043532	-0.041733
1878562	0.029826	-0.027068	-0.020617
1878663	0.001821	0.178594	-0.006624
1878765	-0.066875	0.051482	-0.037785
1878865	-0.215481	-0.139414	-0.142371
1878965	0.072964	0.157910	-1.000287
1879065	0.108178	0.021043	-2.182411
1879163	-0.821574	-0.737389	-2.587387
1879264	-0.127778	-1.379016	-2.036018
1879364	0.395868	0.475020	-3.819404
1879502	-0.239160	-0.664023	-0.993221
1879602	0.163538	0.925675	-0.433738
1879702	-0.394083	0.406868	-0.070726
1879802	-0.260882	0.473922	0.164401
1879902	-0.560288	0.438589	0.269355
1880002	0.075245	0.011221	0.186167
1880102	0.099964	0.193433	0.016199
1880202	0.109374	0.021756	0.002165
1880302	-0.062367	-0.071148	-0.011918
1880401	-0.048593	-0.031898	0.082299
1880501	0.048369	-0.019358	-0.035258
1880601	-0.044598	0.052001	0.056846
1880701	-0.016984	0.089280	0.053262
1880801	0.069101	-0.035171	-0.049129
1880901	-0.002161	0.061748	-0.067267
1881001	0.040522	0.015936	0.049014
1881101	0.029815	-0.043652	0.039035
1881201	-0.084030	0.017069	-0.007468
1881301	-0.066111	-0.064005	0.087343
1881401	0.193404	0.060318	-0.055312
1881501	-0.161715	0.194878	0.025740
1881600	0.066996	0.157968	-0.030750
1881700	-0.149033	0.054433	-0.034276
1881800	0.151329	-0.150776	0.115393
1881900	-0.153851	0.052185	0.166408
1882000	0.071789	-0.060485	0.006860
1882100	0.026156	-0.132011	0.209962
1882200	-0.134902	0.182606	0.130189
1882300	0.096633	0.000443	0.057201
1882400	-0.243621	0.003272	0.147217
1882500	0.229636	-0.184631	0.071464
1882600	-0.242692	-0.011853	0.178678
1882700	0.599522	-0.326268	0.232742
1882800	0.247240	0.003558	0.609309
1882899	0.056462	-1.207143	0.593862
1882999	0.665955	0.921800	3.065456
1883099	1.386264	2.777290	2.563910
1883199	-0.080103	-0.716368	3.437375
1883298	-0.513530	-0.206264	1.731598
1883399	-0.370010	0.486707	0.658017
1883499	-0.238946	0.161489	1.016207
1883599	0.267333	0.327898	0.014730
1883699	0.818115	0.987010	0.175566
1883799	0.421393	0.568295	0.026486
1883898	0.151186	0.372653	-0.093325
1883999	0.305093	0.688463	-0.019159
1884098	-0.426904	-0.572835	-0.017527
1884198	-1.097622	-0.907179	0.140150
1884298	-1.163798	-1.021238	0.542873
1884398	0.188306	0.106076	0.208719
1884498	-0.391348	-0.279830	-0.105852
1884598	0.097713	0.054334	-0.136408
1884698	0.070261	0.026210	-0.005234
1884798	-0.138407	-0.052613	0.014246
1884898	-0.115966	-0.062482	0.051595
1884998	0.024279	0.054259	0.002545
1885098	-0.007202	0.007498	-0.018968
1885198	-0.044945	-0.031818	0.028016
1885298	0.118107	0.135151	0.042353
1885397	0.053502	-0.111663	0.071441
1885497	-0.003611	0.229087	-0.064414
1885597	-0.473263	-0.300022	-0.009414
1885697	0.198915	0.012298	-0.127387
1885797	0.246389	0.237153	-0.075535
1885897	0.023678	0.142860	-0.055117
1885997	0.177052	0.164530	0.006324
1886097	-0.092918	0.064205	0.204161
1886197	-0.292846	-0.109952	0.286572
1886297	-0.225878	-0.147845	0.051123
1886397	0.692534	0.440892	0.067710
1886497	0.028353	0.161518	-0.228935
1886596	-1.166848	-0.727326	0.204504
1886696	0.585713	0.570408	0.190195
1886796	0.127335	-0.069732	-0.091454
1886898	0.064180	-0.031048	-0.190278
1886998	0.310649	0.187904	-0.205679
1887098	0.207808	0.180172	-0.215595
1887198	0.225403	0.080895	-0.063660
1887298	0.133252	0.103368	0.017773
1887398	-0.070309	-0.060839	-0.068992
1887498	-0.093659	0.016567	-0.086305
1887598	0.074041	0.042505	0.002059
1887698	-0.057235	0.267099	-0.008477
1887797	-0.212813	-0.037393	-0.030148
1887897	-0.188521	0.102317	0.244082
1887997	-0.298245	-0.104586	0.272810
1888097	-0.292159	-0.046120	0.164636
1888197	0.112489	0.264267	-0.047260
1888297	0.045916	0.066347	-0.017297
1888454	0.124213	0.289778	-0.056009
