# Supplementary material for: iSignDB: A database for smartphone signature biometrics
Source: Data Brief. 2020 Nov 28;33:106597. doi: 10.1016/j.dib.2020.106597 (PMC7725742; doi:10.1016/j.dib.2020.106597)
Supplement: Supplementary file 2 [file mmc2.zip › u011/genuine/Sensor Data/u011_s1_g06_MagField.csv]

timestamp	x	y	z
1875160	-27.083122	-16.362793	-30.300232
1875260	-27.589321	-15.654778	-30.310425
1875360	-28.135780	-13.943308	-30.363495
1875460	-28.355003	-13.514269	-30.788086
1875560	-28.477879	-13.921700	-31.217773
1875660	-28.772625	-13.791149	-29.998901
1875760	-28.609749	-14.725412	-30.289886
1875860	-29.217632	-13.846876	-30.074463
1875960	-29.000935	-14.016705	-30.141632
1876060	-28.714054	-15.048557	-29.286011
1876159	-28.513550	-16.227909	-29.576141
1876259	-28.336035	-16.347832	-29.502228
1876359	-28.234158	-15.635336	-29.924957
1876459	-28.493637	-13.903904	-30.090820
1876559	-28.911432	-12.943951	-30.324982
1876659	-29.545822	-13.817400	-29.731659
1876759	-27.759377	-16.210527	-29.937378
1876859	-28.945873	-12.899269	-30.347382
1876959	-29.123848	-13.188347	-30.438019
1888303	-28.538685	-12.181915	-30.743347
1888402	-27.919266	-13.101240	-31.336243
1888502	-27.932678	-13.293146	-31.519196
