# Supplementary material for: iSignDB: A database for smartphone signature biometrics
Source: Data Brief. 2020 Nov 28;33:106597. doi: 10.1016/j.dib.2020.106597 (PMC7725742; doi:10.1016/j.dib.2020.106597)
Supplement: Supplementary file 2 [file mmc2.zip › u011/genuine/Sensor Data/u011_s1_g06_Orient.csv]

timestamp	x	y	z
1875160	97.124863	-23.571964	4.806145
1875260	95.932289	-22.466329	3.991418
1875360	93.762333	-21.586029	2.835490
1875460	93.026992	-21.650925	2.833459
1875560	92.990530	-21.939848	2.741262
1875660	93.128124	-22.680191	2.123494
1875760	94.116818	-22.926750	2.341791
1875860	94.182581	-21.319809	1.268692
1875960	94.742426	-21.599315	1.451387
1876060	95.979172	-22.646601	2.205749
1876160	96.893367	-23.496576	2.479431
1876259	97.014500	-23.396199	2.792114
1876359	95.942549	-23.462909	3.240632
1876459	93.371868	-22.598325	2.596418
1876559	91.975087	-20.977168	1.356207
1876659	91.391994	-25.124492	1.430867
1876759	92.569331	-28.289229	4.387588
1876859	91.832243	-21.472505	1.840640
1876959	92.178638	-21.623801	1.796133
1888303	91.530444	-21.244941	0.027410
1888403	91.276726	-22.774647	2.121328
1888502	91.538745	-22.466029	2.419363
