# Supplementary material for: iSignDB: A database for smartphone signature biometrics
Source: Data Brief. 2020 Nov 28;33:106597. doi: 10.1016/j.dib.2020.106597 (PMC7725742; doi:10.1016/j.dib.2020.106597)
Supplement: Supplementary file 2 [file mmc2.zip › u011/genuine/Sensor Data/u011_s1_g06_Pos.csv]

timestamp	lat	long	alt	speed	course	hacc
1880755	28.562720	77.280520	214.228000	0.816000	0.000000	48.000000
1881745	28.562760	77.280480	188.688000	0.816000	0.000000	32.000000
1882745	28.562830	77.280510	200.015000	0.512000	0.000000	32.000000
1883792	28.562930	77.280570	201.106000	0.417000	0.000000	24.000000
1884790	28.562970	77.280610	201.257000	0.080000	0.000000	24.000000
1885790	28.562970	77.280620	201.417000	0.115000	0.000000	32.000000
1886790	28.562990	77.280620	201.455000	0.115000	0.000000	32.000000
1887790	28.563000	77.280620	201.457000	0.287000	0.000000	32.000000
