# Supplementary material for: iSignDB: A database for smartphone signature biometrics
Source: Data Brief. 2020 Nov 28;33:106597. doi: 10.1016/j.dib.2020.106597 (PMC7725742; doi:10.1016/j.dib.2020.106597)
Supplement: Supplementary file 2 [file mmc2.zip › u011/genuine/Sensor Data/u011_s1_g07_Acc.csv]

timestamp	x	y	z
7573602	-0.589774	4.286486	8.740773
7573701	-0.132924	3.982917	8.448132
7573801	0.249082	3.531157	8.856633
7573901	0.535736	3.215014	8.928333
7574001	0.281864	3.480412	8.917855
7574101	-0.057331	3.565585	8.228688
7574201	0.557740	3.583997	8.187674
7574301	-0.663420	4.634662	9.204958
7574401	0.556094	3.746409	9.677226
7574501	0.553250	3.263364	8.352631
7574601	0.465382	3.176395	8.640781
7574709	-0.041464	3.756139	9.038205
7574809	-0.269739	4.181255	8.979976
7574908	-0.411494	4.268224	8.893157
7575008	-0.492925	4.281097	8.782237
7575108	-0.371976	4.327501	8.572823
7575208	-0.366588	4.249513	8.656050
7575308	-0.242047	4.317322	8.624465
7575408	-0.022004	3.867957	8.928483
7575508	-0.171394	4.020489	8.925938
7575607	-0.088915	4.037704	8.831485
7575708	-0.064216	4.027974	9.056766
7575808	0.077239	3.890859	8.764724
7575908	-0.188308	3.690426	9.308692
7576008	0.061073	2.875221	9.017698
7576108	-1.353785	2.955454	7.434141
7576207	-4.155808	0.752934	11.627221
7576307	-3.911516	3.022664	8.086783
7576407	-0.315095	-1.047821	9.968670
7576517	-2.884202	-0.791105	8.208780
7576617	-2.596501	1.622626	9.458830
7576717	-2.304009	-0.024699	9.706864
7576817	-3.254682	-0.103734	8.764275
7576917	-3.854934	-0.624950	9.383986
7577017	-3.543731	-0.263752	8.759485
7577117	-3.699557	-0.091909	8.649014
7577217	-3.758684	-0.230521	9.028775
7577317	-3.602259	-0.096849	8.954978
7577417	-3.733536	-0.097747	8.982221
7577516	-3.649561	-0.283510	8.781189
7577616	-4.071683	0.063318	9.235794
7577716	-3.954327	-0.389340	8.436456
7577816	-4.094436	-0.257914	9.337283
7577916	-3.764372	-0.144300	9.021290
7578016	-3.557802	-0.578996	8.558902
7578116	-3.857478	0.127984	9.042696
7578216	-3.717819	-0.323178	9.202264
7578316	-3.885919	-0.057480	7.989486
7578416	-3.686833	0.059277	9.099877
7578516	-4.193380	0.030836	8.217013
7578616	-4.148773	-0.523761	9.307495
7578715	-3.586392	0.191452	8.711285
7578815	-3.852239	-0.611927	8.910970
7578915	-3.823798	0.628992	9.062904
7579015	-3.725603	0.117655	9.198821
7579115	-3.315006	0.220042	9.293724
7579215	-3.597020	0.162861	8.415500
7579315	-3.674259	0.840502	9.239387
7579415	-4.128864	0.786315	8.597072
7579515	-3.492388	0.556692	9.252410
7579615	-2.934498	1.532812	9.102421
7579715	-3.688330	0.860261	9.597741
7579815	-1.972897	0.892145	9.735006
7579915	-3.859424	1.331182	8.346344
7580014	-4.200266	2.047143	7.992929
7580114	-3.539390	2.990930	7.860304
7580214	-0.676593	6.909781	9.594897
7580314	-1.340762	4.574338	8.829539
7580414	0.091160	3.601660	8.530760
7580514	-1.067281	3.235222	9.523346
7580614	-0.053589	2.382446	8.602760
7580714	-1.212030	2.075434	10.256821
7580814	-0.950224	2.177672	9.098230
7580914	-1.067131	2.207010	9.246871
7581014	-1.174308	1.829196	9.425300
7581114	-1.275647	1.636547	9.355096
7581214	-1.438658	1.537752	9.699230
7581313	-1.024470	1.426683	9.376052
7581413	-1.267115	1.589395	9.438772
7581513	-1.409918	1.610501	9.524544
7581612	-1.413960	1.393452	9.744287
7581713	-1.381926	1.907783	8.989406
7581813	-1.277144	1.406176	9.493408
7581913	-1.790427	1.858236	9.296867
7582013	-1.515000	1.423540	9.569450
7582113	-1.784439	1.606310	9.434581
7582213	-1.569786	1.487157	9.336385
7582313	-1.748664	1.677262	9.674981
7582413	-1.202749	1.516347	9.201964
7582512	-1.014141	1.896855	9.646091
7582612	-0.801433	2.280957	9.655372
7582712	-0.456700	2.309996	9.332194
7582812	-1.106050	3.608396	8.883726
7582912	-1.231788	3.823649	8.638386
7583012	-0.821791	4.202361	8.593629
7583112	-1.163381	5.226382	7.839647
7583212	-1.315015	5.526358	8.121362
7583312	-0.797392	5.274132	8.366252
7583412	-0.461191	5.308561	8.165669
7583512	-0.325274	5.182074	8.267607
7583612	-0.329764	5.360203	8.007598
7583712	-0.416584	5.557343	7.828720
7583811	-0.599503	5.752687	8.218060
7583911	-0.412841	6.051765	7.591763
7584011	-0.896635	6.102210	7.602540
7584111	-0.960553	6.142626	7.554790
7584211	-1.202899	6.286627	7.260801
7584311	-1.493444	6.167624	7.528894
7584411	-1.447041	6.317762	7.236102
7584511	-1.541195	6.232440	7.269034
7584611	-1.516197	6.232589	7.425908
7584711	-1.502276	6.175857	7.276518
7584811	-1.579216	6.227650	7.366781
7584911	-1.612597	6.291267	7.317383
7585010	-1.622027	6.172714	7.217691
7585110	-1.617087	6.229446	7.244186
7585210	-1.679657	6.256839	7.278315
7585310	-1.580713	6.275999	7.247329
7585410	-1.637295	6.185138	7.329359
7585510	-1.647474	6.263126	7.343280
7585610	-1.705254	6.359226	7.269782
7585710	-1.718726	6.315367	7.022946
7585810	-2.026037	5.966742	7.012168
7585910	-2.097738	6.511609	8.004155
7586010	-0.645009	5.052294	7.785460
7586110	1.102308	2.523303	8.965007
7586210	1.463956	1.843267	9.641451
7586309	0.337249	3.159779	9.372160
7586409	0.080982	2.764900	9.144783
7586509	0.194745	2.863845	9.414223
7586609	0.166903	2.799179	9.591604
7586709	0.318538	2.742297	9.332942
7586809	0.346679	3.045866	9.261391
7586909	0.351768	3.204536	8.424182
7587009	0.353265	3.054398	9.295370
7587109	0.012424	3.265909	9.054371
7587209	0.603844	2.898572	9.307046
7587309	0.159119	2.568509	9.735305
7587417	0.257165	2.545906	9.090895
7587517	0.336650	2.784809	9.426497
7587616	-0.160017	3.294798	9.451346
7587716	-0.350721	3.705395	9.097332
7587816	-0.204624	3.545677	8.629106
7587916	-0.471969	4.021088	8.958571
7588016	-0.352218	3.845803	8.885373
7588116	-0.697699	4.110452	8.868907
7588216	-0.816851	4.871919	6.418652
7588316	-1.135988	4.815486	8.062684
7588416	-0.505199	4.163442	8.566835
7588516	-0.573308	3.813769	9.000932
7588616	0.529000	2.721191	9.070538
7588716	0.016765	3.250191	9.044193
7588815	-0.045356	3.204237	9.246422
7588988	-0.530347	3.755241	8.910670
7589088	-0.470621	3.986211	8.581205
