# Supplementary material for: iSignDB: A database for smartphone signature biometrics
Source: Data Brief. 2020 Nov 28;33:106597. doi: 10.1016/j.dib.2020.106597 (PMC7725742; doi:10.1016/j.dib.2020.106597)
Supplement: Supplementary file 2 [file mmc2.zip › u011/genuine/Sensor Data/u011_s1_g07_AngVel.csv]

timestamp	x	y	z
7573598	-0.005517	-0.062979	-0.000624
7573698	-0.425242	-0.343384	0.014531
7573798	-0.361774	-0.394523	0.004333
7573898	-0.061160	0.032418	-0.022995
7573998	0.098124	0.114629	0.034519
7574098	0.616336	0.398976	0.015169
7574198	0.887423	0.166892	-0.001814
7574298	-0.301589	-0.383740	-0.087839
7574398	-0.788763	-0.293523	-0.120871
7574498	0.290718	0.292886	-0.022922
7574598	0.121970	0.156167	-0.099294
7574696	0.115002	-0.038115	-0.270195
7574796	0.090268	0.041309	-0.252745
7574896	0.213903	0.120706	-0.111214
7574996	0.137642	0.113973	0.036659
7575096	0.097692	0.104771	0.008364
7575196	-0.097886	-0.123744	-0.092946
7575349	-0.121254	-0.104382	0.077149
7575449	0.073043	0.061834	0.013981
7575548	0.023412	0.008614	-0.004426
7575649	-0.004398	-0.028241	0.019656
7575751	-0.032488	0.111135	-0.030841
7575851	0.156052	0.564254	-0.213248
7575950	-0.241877	-0.316602	-0.969632
7576050	-0.596915	-0.796808	-2.485667
7576150	-0.611515	0.683925	-1.708711
7576250	-0.748884	-0.241213	-2.047424
7576350	0.898006	0.482974	-4.417401
7576514	0.225645	0.040362	-0.189570
7576614	-0.289140	-0.324317	-0.267688
7576714	-0.393058	-0.391124	0.222360
7576814	-0.974180	1.120128	0.446044
7576914	0.308880	-0.089165	0.073711
7577014	0.048564	0.247504	0.025244
7577114	0.022539	0.029266	-0.009985
7577213	0.061747	-0.077238	0.049355
7577313	-0.108187	0.173619	0.001650
7577413	-0.237578	0.159525	0.044502
7577513	0.017962	0.128358	0.031719
7577612	0.090415	-0.021597	-0.029205
7577713	-0.031348	-0.104163	-0.022615
7577813	0.005140	0.029845	-0.000430
7577913	0.045672	-0.020564	0.071053
7578013	-0.120412	0.010794	-0.072536
7578113	-0.032127	-0.095610	0.088643
7578213	0.144939	0.047561	0.062707
7578313	-0.414444	0.248390	0.040667
7578413	0.146192	-0.045613	0.084727
7578512	0.006494	-0.099227	-0.002481
7578612	0.044626	-0.138349	0.103100
7578712	-0.201067	0.126825	0.100528
7578812	0.216764	-0.179805	-0.000104
7578912	-0.107333	-0.209388	0.110892
7579012	0.342559	-0.169834	0.151002
7579112	-0.112263	0.195400	0.057399
7579212	-0.474059	0.102059	0.211108
7579312	0.385585	-0.235971	0.049022
7579412	-0.322351	0.285130	0.144594
7579512	0.625035	-0.217075	0.275906
7579612	-0.019419	-0.010035	0.344720
7579712	0.181877	-0.594842	0.609166
7579811	0.126665	1.693330	1.168695
7579911	-0.036092	0.510097	1.989999
7580011	0.251540	-0.070088	2.452050
7580111	0.598123	-0.410300	2.738925
7580211	-0.449666	-0.859804	0.982085
7580311	-0.010753	0.737048	1.022643
7580411	-0.191931	0.122487	0.613310
7580511	-0.929795	1.024069	-0.744224
7580611	-0.071960	-0.357452	-1.098096
7580711	-0.416167	-0.368478	-1.194333
7580811	-0.054363	-0.196153	-0.769549
7580911	-0.248165	-0.214590	-0.481935
7581010	-0.395389	-0.132328	-0.429015
7581110	-0.174009	0.168259	-0.182243
7581210	0.032990	0.000942	-0.014354
7581310	0.130133	0.176000	-0.034775
7581410	0.115059	0.081997	-0.085288
7581510	-0.015626	-0.101358	-0.026009
7581609	0.007876	-0.064218	-0.002684
7581710	0.051010	0.184017	0.004775
7581809	-0.047135	0.178895	0.057575
7581910	-0.086625	0.002757	0.075033
7582010	0.017198	0.061356	-0.009023
7582110	-0.024020	0.063449	-0.018678
7582210	0.063978	-0.190054	0.006998
7582309	0.131758	-0.184015	0.375207
7582409	0.073816	0.013480	0.486401
7582509	0.031336	-0.258693	0.389677
7582609	0.200644	-0.192943	0.649435
7582709	0.593685	-0.024493	0.969920
7582809	1.006549	1.001301	1.595017
7582909	0.500218	0.445924	0.902548
7583009	0.947163	0.835155	0.660333
7583109	0.007726	0.042139	0.018752
7583209	0.157213	-0.030772	0.314533
7583309	-0.186889	-0.296452	0.134417
7583409	-0.081471	-0.193500	0.078427
7583508	0.103268	-0.048064	0.064537
7583608	0.260155	0.137742	0.110717
7583708	0.106267	0.170248	0.066201
7583808	0.105683	0.109508	0.020939
7583908	0.195014	0.192433	0.012822
7584008	0.013078	0.127705	0.058513
7584108	0.290684	0.393034	0.059012
7584208	0.045215	0.416965	-0.025720
7584308	0.034058	0.194101	-0.020614
7584408	0.026433	0.064769	0.016090
7584508	0.008686	0.047415	-0.005038
7584608	0.015775	-0.001312	0.003182
7584708	0.050412	0.030701	-0.008281
7584807	0.001374	0.009527	-0.024336
7584907	-0.002725	0.041587	-0.009300
7585007	-0.022791	0.021429	0.002009
7585107	-0.003225	0.033383	-0.018594
7585207	0.006086	0.025468	0.002784
7585307	0.010427	0.029384	-0.004532
7585407	-0.005023	0.026735	-0.007798
7585507	0.013091	0.002356	-0.007964
7585607	0.048820	0.028957	0.006689
7585707	-0.018356	-0.010850	0.008928
7585807	-0.702330	-0.269487	-0.135588
7585907	-0.880746	-0.835399	-0.209300
7586007	-1.904990	-1.394407	0.102514
7586106	-1.049104	-0.611868	0.148685
7586206	-0.099438	0.286506	-0.067971
7586306	0.108648	0.268194	-0.051561
7586406	0.071505	0.096149	0.024922
7586506	-0.138265	-0.106057	-0.021541
7586606	-0.043308	-0.076869	-0.002912
7586706	-0.018141	-0.022395	0.038987
7586806	-0.077976	-0.086763	0.038857
7586906	0.240587	0.062913	0.036633
7587006	0.341067	0.276706	-0.108244
7587106	-0.375298	0.048845	0.014221
7587206	-0.804882	-0.440466	0.149843
7587305	0.117118	-0.012947	0.080479
7587405	0.302467	0.067931	0.100402
7587505	0.354751	0.202358	-0.017455
7587605	0.152269	-0.043845	-0.168555
7587705	0.321482	0.067949	0.009088
7587805	0.082571	0.212396	-0.098675
7587905	0.189942	0.201481	-0.013159
7588005	0.139329	0.127299	-0.045799
7588105	0.394421	0.298255	-0.091456
7588205	0.151651	0.352228	-0.083342
7588305	-0.169409	-0.165136	-0.052119
7588405	-0.558158	-0.379898	0.045993
7588505	-0.552912	-0.411258	0.277489
7588604	-0.104960	-0.080832	0.185953
7588704	0.074722	0.100912	-0.073721
7588804	0.133816	0.084976	0.001914
7588984	0.254891	0.252030	0.064773
7589084	0.116314	0.136654	0.045681
