# Supplementary material for: iSignDB: A database for smartphone signature biometrics
Source: Data Brief. 2020 Nov 28;33:106597. doi: 10.1016/j.dib.2020.106597 (PMC7725742; doi:10.1016/j.dib.2020.106597)
Supplement: Supplementary file 2 [file mmc2.zip › u011/genuine/Sensor Data/u011_s1_g07_MagField.csv]

timestamp	x	y	z
7573570	-27.980759	-13.592119	-31.384918
7573670	-28.477579	-13.218641	-30.886169
7573770	-29.736246	-12.376619	-29.945312
7573870	-30.801937	-11.373665	-29.410797
7573970	-30.970760	-10.726633	-29.409943
7574069	-30.656219	-11.096125	-30.050446
7574169	-30.806118	-11.773142	-29.086517
7574269	-29.500378	-13.882654	-29.256500
7574369	-30.579384	-13.031498	-28.871399
7574469	-31.514713	-11.623934	-28.694336
7574569	-30.903231	-11.834217	-28.833557
7588832	-29.655056	-11.629318	-30.030182
7588932	-28.943733	-12.410601	-30.938782
7589032	-28.341909	-12.894644	-30.956940
7589131	-27.679478	-13.422678	-31.324982
