# Supplementary material for: iSignDB: A database for smartphone signature biometrics
Source: Data Brief. 2020 Nov 28;33:106597. doi: 10.1016/j.dib.2020.106597 (PMC7725742; doi:10.1016/j.dib.2020.106597)
Supplement: Supplementary file 2 [file mmc2.zip › u011/genuine/Sensor Data/u011_s1_g07_Orient.csv]

timestamp	x	y	z
7573570	87.518966	-25.762761	3.736126
7573670	87.552968	-24.975476	2.341825
7573770	87.594046	-23.102321	0.299179
7573870	87.920009	-20.873338	-1.530906
7573970	88.072991	-20.576974	-1.503505
7574069	88.053004	-20.929891	-1.269942
7574169	87.726803	-22.623090	-1.760208
7574269	88.118612	-26.646020	0.540919
7574369	88.527679	-24.422865	-1.096276
7574469	89.340650	-20.189921	-2.945692
7574569	89.526754	-21.527415	-1.940075
7588832	90.741156	-20.501074	0.256384
7588932	90.277399	-21.724269	1.690259
7589032	90.246661	-22.902415	2.870037
7589132	90.415202	-23.762521	3.753332
