# Supplementary material for: iSignDB: A database for smartphone signature biometrics
Source: Data Brief. 2020 Nov 28;33:106597. doi: 10.1016/j.dib.2020.106597 (PMC7725742; doi:10.1016/j.dib.2020.106597)
Supplement: Supplementary file 2 [file mmc2.zip › u011/genuine/Sensor Data/u011_s1_g07_Pos.csv]

timestamp	lat	long	alt	speed	course	hacc
7579316	28.563120	77.280730	184.380000	0.740000	0.000000	32.000000
7580317	28.563080	77.280740	188.377000	0.740000	0.000000	32.000000
7581317	28.563090	77.280720	200.478000	0.612000	0.000000	32.000000
7582316	28.563090	77.280720	201.603000	0.505000	0.000000	32.000000
7583316	28.563100	77.280670	201.715000	0.505000	0.000000	32.000000
7584316	28.563090	77.280620	201.588000	0.689000	0.000000	32.000000
7585316	28.563060	77.280600	201.454000	0.689000	0.000000	32.000000
7586324	28.563060	77.280600	201.379000	0.086000	0.000000	32.000000
7587323	28.562930	77.280480	201.384000	0.299000	0.000000	48.007000
7588323	28.562950	77.280530	201.242000	0.200000	0.000000	24.004000
