# Supplementary material for: iSignDB: A database for smartphone signature biometrics
Source: Data Brief. 2020 Nov 28;33:106597. doi: 10.1016/j.dib.2020.106597 (PMC7725742; doi:10.1016/j.dib.2020.106597)
Supplement: Supplementary file 2 [file mmc2.zip › u011/genuine/Sensor Data/u011_s1_g08_Acc.csv]

timestamp	x	y	z
7568854	0.018112	3.658093	8.841364
7568954	0.294587	3.109484	9.330547
7569054	0.201631	3.250491	9.387279
7569154	0.257165	3.366200	8.862171
7569254	-0.213306	4.151916	8.502768
7569354	-0.473016	4.383335	8.656948
7569454	-0.720152	4.573739	8.155640
7569554	-1.030607	4.981790	8.603060
7569654	-0.474962	4.396956	8.225545
7569753	-0.811762	4.879254	8.558902
7569853	-0.680036	4.675976	8.580307
7569953	-1.282084	5.373825	8.383616
7570053	-0.328118	3.677852	8.501571
7570153	0.674497	2.570455	9.544602
7570253	1.271007	2.011816	9.476044
7570353	0.846340	2.553390	9.708062
7570453	0.663720	2.871928	9.242380
7570553	0.356559	3.195704	9.087153
7570653	0.588875	2.949467	9.380543
7570753	0.737816	3.254981	9.308842
7570853	0.736618	2.826123	9.308094
7570953	0.584834	3.220104	9.281000
7571052	0.581690	3.220703	9.307046
7571152	0.458197	3.527564	9.073531
7571252	0.054187	3.545078	9.148675
7571352	0.148940	3.684887	9.749376
7571452	0.603096	2.533182	9.237441
7571552	0.365690	3.418741	8.960067
7571652	0.098345	3.850443	8.766370
7571752	-0.257315	4.161346	8.929531
7571852	-0.493673	4.521048	8.562943
7571952	-0.279020	4.380940	8.543184
7572052	-0.243693	4.286187	8.953631
7572152	-0.314496	4.475992	8.845556
7572252	-0.458946	4.829557	8.528066
7572351	0.045356	4.247268	8.538993
7572451	0.746647	2.639162	9.096434
7572551	0.512834	3.844156	8.958421
7572651	0.386197	3.671116	9.061407
7572751	0.421074	3.873345	8.628357
7572850	0.408051	3.899541	9.149723
7572951	0.540376	4.024232	8.519833
7573051	-0.662522	4.597839	9.312734
7573151	0.256716	3.705844	9.617051
7573251	0.443378	3.531905	8.684341
7573347	0.491578	3.349285	8.889564
7573447	0.343087	3.979175	8.740175
7573547	0.320184	3.825595	8.992550
7573646	0.478405	3.589835	8.923992
7573746	0.427511	3.609145	8.836874
7573846	-0.120799	4.572092	8.236622
7573946	-0.978815	4.936435	8.431068
7574046	-0.413590	4.508475	8.642877
7574146	-0.030387	4.159251	8.607700
7574246	0.270188	3.840264	9.006022
7574346	0.194895	3.947441	8.719218
7574446	-0.058379	4.063600	8.738378
7574546	-0.035476	4.136348	9.097931
7574646	-0.640967	4.206403	9.720486
7574746	-0.210313	3.789071	8.895701
7574846	-0.199385	3.692372	8.954230
7574945	-0.443079	3.880830	9.244775
7575045	0.465233	2.801424	8.505014
7575145	0.061223	2.516118	9.334140
7575245	-0.574805	2.844834	7.829768
7575419	-2.536625	3.839516	9.144185
7575519	-4.652475	3.299738	10.367291
7575619	-0.910706	0.701292	8.668174
7575719	-3.627706	1.575623	8.426577
7575819	-3.095712	1.369652	9.692045
7575919	-2.937641	1.068777	8.531658
7576019	-3.751349	-0.363893	9.429791
7576119	-3.818260	-0.625100	9.406888
7576218	-3.758235	-0.618663	9.129665
7576318	-4.167933	-0.132475	8.695867
7576418	-3.836672	-0.126337	8.959469
7576518	-3.617527	0.045655	8.733738
7576618	-3.759881	0.094005	8.799901
7576718	-4.008065	0.065713	8.899144
7576818	-3.714675	0.107477	8.997041
7576918	-3.663033	0.067061	9.274264
7577018	-4.175866	0.042362	8.545430
7577118	-3.701652	-0.158969	8.951984
7577218	-3.747008	0.287851	9.072035
7577318	-4.022286	-0.301024	8.566236
7577418	-4.070186	-0.000299	8.974587
7577517	-3.986510	0.026345	8.869506
7577617	-3.822900	-0.194745	8.722511
7577717	-4.047583	0.068258	8.590636
7577817	-3.479065	0.088466	9.222172
7577917	-4.321962	0.028591	6.792425
7578017	-3.907025	-0.064965	9.670041
7578117	-4.010011	0.140707	8.721464
7578217	-3.960614	0.008532	8.594228
7578317	-3.764222	-0.187859	8.798553
7578417	-3.858676	0.170945	9.267229
7578517	-3.700904	0.248932	8.511600
7578617	-3.480712	0.211211	9.912088
7578717	-3.408712	0.748893	8.511001
7578816	-3.725453	0.114362	8.963211
7578916	-3.681594	0.401615	9.759405
7579016	-3.168012	0.917143	8.561895
7579116	-3.682642	-0.038171	9.272168
7579216	-3.225642	1.613345	8.654403
7579316	-2.982248	1.727707	9.329499
7579416	-1.416654	2.384092	9.013806
7579516	-0.044907	2.791545	9.897119
7579616	-2.215692	4.102668	5.851631
7579716	-4.469406	4.960684	8.175699
7579816	-0.323028	5.928571	7.776030
7579916	-0.997226	4.629573	8.760083
7580016	0.972528	3.475622	8.268506
7580115	0.185165	3.727249	8.228090
7580215	-1.961671	4.964576	8.784782
7580315	-1.979334	5.284611	7.997868
7580415	-2.288441	5.484295	7.882758
7580515	-2.495910	5.384902	8.198152
7580615	-2.398911	5.559738	8.420290
7580715	-0.458347	3.940256	8.558004
7580815	1.188978	3.033741	8.791668
7580915	1.685046	2.416724	8.579259
7581015	0.370480	3.456313	9.289682
7581115	0.375868	3.599565	8.881181
7581215	0.329315	3.786227	8.541687
7581315	-0.045655	4.353996	8.697364
7581414	-0.890498	5.106032	8.690777
7581514	-0.706830	4.608467	8.621771
7581614	-0.542322	4.636608	8.285869
7581714	-0.441133	4.442162	8.694819
7581814	-0.525258	4.309838	8.803194
7581914	-0.674797	4.392765	8.526719
7582014	-0.777034	4.509522	8.515791
7582114	-1.029260	4.566703	8.936417
7582214	-0.992436	4.604874	8.569230
7582314	-1.297652	4.759503	8.360414
7582414	-1.363515	4.986580	8.337362
7582514	-1.378184	4.810995	8.178692
7582613	-1.436263	4.905748	8.140971
7582713	-1.583258	4.977300	8.325687
7582813	-1.578767	5.016368	8.171358
7582913	-1.575623	5.038672	8.229736
7583013	-1.585353	5.073100	8.201295
7583112	-1.802552	4.930148	8.320897
7583213	-1.773063	5.014273	8.164173
7583313	-1.675466	4.907844	8.283175
7583413	-1.636247	4.893773	8.280331
7583513	-1.564247	4.857249	8.141719
7583613	-1.546434	4.768484	8.231532
7583713	-1.537303	4.771029	8.313562
7583813	-1.526077	4.760700	8.148605
7583913	-1.521736	4.814887	8.338410
7584012	-1.553320	4.919220	8.585995
7584112	-1.400787	4.847520	9.068741
7584212	-0.408650	3.862268	8.338560
7584312	0.645907	3.275638	8.567883
7584412	-0.101190	3.796405	8.939859
7584512	-1.192720	4.617747	8.630154
7584612	-2.013463	5.002896	8.386909
7584712	-1.356928	4.802314	8.208929
7584812	-0.089963	3.387905	9.045689
7584911	0.464783	2.555785	9.237441
7585012	-0.714165	3.767815	9.553583
7585112	-1.295257	4.396507	8.761431
7585212	-0.781525	3.878435	8.823252
7585311	-0.081281	3.856880	8.759335
7585411	0.066162	3.459456	9.135054
7585511	0.158221	3.281476	9.233698
7585611	0.193098	3.416346	8.975485
7585711	0.222288	3.412154	9.112451
7585811	-0.130828	3.887117	9.055419
7585911	0.065863	3.695665	8.824449
7586011	0.010778	3.657345	9.111552
7586111	0.070503	3.658991	8.837323
7586211	-0.067510	3.369044	8.178992
7586311	-1.424288	4.892276	8.469388
7586411	-3.179837	6.263575	6.848259
7586511	-3.439996	5.968987	7.045100
7586610	-3.162623	5.829328	7.484885
7586710	-3.209176	5.850883	7.492669
7586810	-3.407215	5.807024	8.343649
7586910	-2.352658	5.753735	6.996301
7587010	0.022004	3.547623	8.570278
7587110	0.751288	2.878215	9.315279
7587210	1.097817	2.716401	8.709638
7587309	0.816402	2.948119	9.235345
7587410	0.340542	3.262915	9.022039
7587510	-0.020507	3.366200	9.990974
7587610	0.637075	3.108137	8.998987
7587710	0.121847	3.333717	8.477920
7587810	-0.013771	3.229684	9.661658
7587909	0.688867	2.393373	9.147029
7588018	0.533491	2.564916	9.651929
7588118	0.394729	3.043321	9.019644
7588218	-0.219144	3.783981	9.015153
7588318	0.077090	3.507057	9.237740
7588418	-0.062271	3.795507	8.599767
7588518	-0.209415	3.826343	9.205407
7588618	0.058678	3.748804	8.668624
7588718	-0.165556	3.942352	8.940907
7588818	-0.749342	4.647086	8.744665
7588918	-1.334625	4.992418	9.170081
7589018	-0.256566	4.328249	8.658744
7589117	0.279169	3.616629	8.989406
7589217	0.712369	3.147954	9.153914
7589317	0.555944	3.080294	9.133706
7589417	0.119302	3.559897	8.509654
7589517	-0.049248	3.678750	9.159453
7589624	-0.442480	3.812272	8.589438
