# Supplementary material for: iSignDB: A database for smartphone signature biometrics
Source: Data Brief. 2020 Nov 28;33:106597. doi: 10.1016/j.dib.2020.106597 (PMC7725742; doi:10.1016/j.dib.2020.106597)
Supplement: Supplementary file 2 [file mmc2.zip › u011/genuine/Sensor Data/u011_s1_g08_AngVel.csv]

timestamp	x	y	z
7568850	-0.306358	-0.241750	-0.070925
7568950	-0.220704	-0.189994	-0.305018
7569050	0.406484	0.149810	-0.323804
7569150	0.468878	-0.036176	-0.483705
7569249	0.342047	-0.000156	-0.498404
7569349	0.467911	0.184586	-0.301337
7569449	0.133164	0.115406	-0.315031
7569549	-0.021147	-0.027079	0.024218
7569649	0.001117	0.061942	-0.019245
7569749	-0.169115	-0.031525	0.021492
7569849	-0.182387	-0.195160	0.065804
7569949	-0.425479	-0.392759	0.515142
7570049	-0.595350	-0.090068	1.087297
7570149	-0.696643	0.074961	0.926950
7570249	-0.210071	0.024416	0.319186
7570349	-0.035576	-0.079229	-0.097465
7570449	0.180466	-0.017116	-0.115570
7570548	0.019489	-0.000343	-0.015336
7570648	-0.003275	0.024679	0.073758
7570748	0.076039	0.076974	0.039428
7570848	-0.034618	0.017513	0.016591
7570948	0.127678	0.072286	0.003704
7571048	0.007792	-0.020628	0.011108
7571148	0.455518	0.333457	0.059851
7571248	-0.128847	-0.176348	-0.042761
7571348	-0.851021	-0.598208	-0.073363
7571448	0.511769	0.417130	-0.265800
7571548	0.172924	-0.182179	-0.378000
7571648	0.323828	0.131176	-0.245767
7571748	0.417841	0.224940	-0.120992
7571847	0.153877	0.098536	-0.014842
7571947	-0.126832	-0.114674	-0.053757
7572047	0.015979	-0.068748	-0.081089
7572147	-0.024399	-0.067850	0.064298
7572247	-0.156737	-0.097832	0.374924
7572347	-0.120008	0.082307	0.868359
7572447	-0.182502	-0.128289	0.257833
7572547	0.020543	0.057539	-0.115800
7572647	0.063839	-0.061378	-0.001125
7572747	-0.015459	0.021628	-0.041618
7572847	-0.112459	-0.038751	-0.021332
7572947	0.098469	0.127038	-0.088068
7573047	-0.015002	-0.007962	0.017478
7573146	-0.740350	-0.450402	-0.034782
7573246	0.054326	-0.113466	-0.126710
7573344	0.123835	-0.123770	-0.247111
7573444	0.019909	-0.053188	-0.188516
7573544	0.055844	0.044985	-0.061312
7573644	0.171968	0.137256	-0.074421
7573744	0.330461	0.211815	-0.361449
7573844	0.359673	0.400437	-0.446440
7573944	0.008580	-0.065079	-0.016975
7574044	-0.227004	-0.234776	0.055666
7574144	-0.364728	-0.219141	0.128451
7574244	0.069334	0.040964	-0.002261
7574344	0.072070	0.030934	-0.038219
7574443	0.007771	0.016509	-0.058582
7574543	0.077442	0.033245	-0.024535
7574645	-0.364031	-0.411808	-0.080716
7574745	0.094309	0.226489	-0.181813
7574845	-0.133222	-0.093997	-0.210204
7574945	-0.521104	-0.335960	-0.752250
7575045	0.362707	-0.759159	-1.178831
7575145	0.445558	-0.635533	-2.114510
7575245	-0.889966	0.394415	-2.792954
7575417	-0.224299	-0.174154	-2.190622
7575517	-1.069524	-0.039519	-4.791417
7575617	1.434544	1.055750	-0.216018
7575716	-0.069162	0.112503	-0.773772
7575816	-0.651624	-0.034576	-0.341836
7575916	-0.224632	-0.167504	0.746604
7576016	-1.259869	0.611896	0.270084
7576116	-0.007843	-0.048332	0.266157
7576216	0.105908	0.179615	0.200460
7576316	0.132791	0.137591	0.065310
7576416	0.072946	0.044722	0.096527
7576516	0.148784	0.119677	0.004225
7576616	0.042065	0.072596	-0.073640
7576716	-0.070636	0.020594	0.061253
7576816	0.009462	0.017374	0.066127
7576916	0.115139	0.067126	-0.073682
7577015	-0.165240	0.035040	-0.018285
7577115	0.024264	-0.024263	0.098070
7577215	-0.002117	0.004026	-0.106747
7577315	-0.036457	-0.019822	-0.112105
7577415	-0.040601	0.132987	-0.027847
7577515	0.004739	0.058630	0.077901
7577615	-0.051511	0.069961	0.011487
7577715	-0.106645	-0.081743	0.146121
7577815	0.128129	0.052560	-0.002313
7577915	-0.312981	-0.083353	0.054154
7578015	0.311878	-0.261514	0.026653
7578115	0.086055	0.028604	-0.035208
7578215	-0.264309	0.061908	0.039577
7578314	0.017055	-0.047812	0.103987
7578414	0.104650	-0.111636	0.115414
7578514	-0.167730	0.085573	0.132528
7578614	0.561846	-0.301351	0.125415
7578714	-0.173970	0.141524	0.007017
7578814	0.046656	-0.031235	0.111601
7578914	0.089238	-0.146610	0.180407
7579014	0.029782	0.275798	-0.040294
7579114	-0.264459	-0.198146	0.214276
7579214	0.380093	-0.208696	0.302791
7579314	0.351534	-0.171501	0.286359
7579414	-0.132437	-0.800672	0.521030
7579514	0.370782	1.169801	2.191117
7579613	0.799881	-0.351497	4.460146
7579713	0.475657	-0.919835	2.131855
7579813	-0.404982	0.160254	0.901604
7579913	0.201948	1.021251	1.171264
7580013	-0.064370	0.358908	0.800181
7580113	0.366568	0.944998	-0.247472
7580213	0.722466	0.557213	0.093848
7580313	0.107861	0.343695	0.043639
7580413	0.065071	0.407395	0.025998
7580513	-0.115332	-0.151101	0.019611
7580613	-0.954947	-1.430511	0.074193
7580713	-1.026479	-1.245280	0.390341
7580813	0.050161	-0.027533	0.345081
7580912	0.194263	0.044738	-0.258032
7581012	0.065778	0.038332	-0.367715
7581112	0.302965	0.117238	-0.310999
7581212	0.234363	-0.041586	-0.382015
7581312	0.136263	0.186427	-0.450178
7581412	0.296317	0.348021	-0.148617
7581512	0.039282	0.083386	0.043112
7581612	-0.170285	-0.038623	0.032342
7581712	-0.262387	-0.232430	0.031932
7581812	0.108809	0.090802	-0.014302
7581912	0.121010	0.087291	-0.041510
7582011	0.009864	0.078150	-0.034767
7582112	0.091368	0.097729	0.009126
7582211	0.191301	0.241847	0.030944
7582311	-0.014224	0.097033	-0.013736
7582411	0.093782	0.173360	-0.004691
7582511	0.097337	0.200314	-0.010857
7582611	0.022234	0.125537	-0.024045
7582711	0.004196	-0.051015	-0.026357
7582811	0.061883	0.070943	-0.011651
7582911	-0.050041	-0.066220	-0.007633
7583011	0.005473	0.029558	-0.000296
7583111	0.049294	0.021475	-0.039152
7583211	-0.127035	-0.184935	-0.016756
7583311	-0.072311	-0.081883	-0.007491
7583411	-0.053594	-0.047378	-0.004364
7583510	0.021208	0.058705	0.022735
7583609	-0.053591	-0.006869	0.020709
7583710	-0.034663	-0.021461	-0.001811
7583810	-0.023032	0.009866	0.008862
7583910	-0.054037	-0.028701	0.009471
7584010	0.019696	-0.107853	0.043837
7584110	-0.366251	-0.686705	0.099845
7584210	-0.495625	-0.569699	0.272717
7584310	-0.007256	0.153970	-0.014699
7584410	0.335618	0.470205	-0.270461
7584510	0.513003	0.567403	-0.209553
7584610	-0.223430	-0.158482	0.214874
7584710	-0.769329	-0.427895	0.792985
7584809	-0.050962	0.643561	0.927437
7584908	-0.190593	0.055096	0.175723
7585009	0.150018	0.098229	-0.188483
7585109	0.118591	0.055179	0.015792
7585209	-0.207148	-0.385759	-0.033899
7585309	-0.265932	-0.370758	0.062702
7585409	-0.119154	-0.152202	0.005376
7585509	0.129559	-0.044852	0.045382
7585609	-0.011231	-0.078615	-0.000841
7585709	0.153678	0.147344	-0.000380
7585809	0.048878	0.004622	0.005133
7585909	0.004453	-0.014070	0.023581
7586009	-0.000858	-0.007917	0.010150
7586108	0.055054	0.030106	-0.023157
7586208	1.245978	1.660281	-0.109186
7586308	0.832835	0.683718	-0.543189
7586408	0.619657	0.675071	-0.361423
7586508	-0.030714	0.260808	0.158918
7586608	-0.013870	0.067299	0.016437
7586708	-0.554117	-0.458789	-0.081979
7586808	-0.137284	-0.594084	-0.164259
7586908	-1.809975	-2.507533	0.229555
7587008	-0.871323	-0.667060	0.674337
7587108	-0.453380	-0.319634	0.539220
7587208	-0.087360	0.087376	0.178642
7587308	0.137362	0.088668	-0.046771
7587408	0.147743	0.154276	0.018096
7587507	-0.018650	0.023593	0.086255
7587607	0.070948	0.037668	0.048222
7587707	-0.072055	0.331398	0.084999
7587807	-0.634861	-0.423914	-0.062378
7587907	-0.352254	-0.469570	-0.031534
7588006	0.243645	0.180167	-0.050869
7588106	0.412440	0.241823	-0.175472
7588206	0.128553	0.089427	-0.021993
7588306	0.305675	0.162493	-0.024851
7588406	0.146208	0.086049	-0.105364
7588506	0.012289	-0.024398	-0.047101
7588606	0.159656	0.041997	-0.121055
7588705	0.351333	0.212488	-0.042961
7588805	0.496295	0.292970	-0.037517
7588905	-0.097313	-0.442909	-0.053246
7589005	-0.849391	-0.920363	0.031197
7589105	-0.587328	-0.440297	0.038199
7589205	-0.155039	-0.012643	0.071411
7589305	0.270203	0.365454	0.050149
7589405	0.203996	0.319569	-0.032903
7589505	-0.028600	0.049467	-0.010807
7589620	0.199177	0.261353	-0.003711
