# Supplementary material for: iSignDB: A database for smartphone signature biometrics
Source: Data Brief. 2020 Nov 28;33:106597. doi: 10.1016/j.dib.2020.106597 (PMC7725742; doi:10.1016/j.dib.2020.106597)
Supplement: Supplementary file 2 [file mmc2.zip › u011/genuine/Sensor Data/u011_s1_g08_MagField.csv]

timestamp	x	y	z
7568820	-29.478489	-11.057222	-30.558319
7568920	-30.234108	-10.434038	-30.387512
7569020	-30.453304	-10.806873	-30.309143
7569120	-29.810310	-12.885660	-29.744965
7569220	-29.408348	-15.065863	-29.544647
7569319	-28.707699	-17.342190	-28.749695
7569419	-27.841393	-18.855734	-28.664124
7569519	-27.159531	-19.559179	-28.572235
7569619	-27.517521	-19.338713	-28.741516
7569719	-27.075527	-19.416121	-28.983612
7569819	-27.399038	-18.975342	-28.806671
7569919	-27.883289	-18.357815	-28.441345
7570019	-29.735699	-16.173613	-28.395172
7570119	-30.959049	-10.643555	-29.351257
7570219	-31.433624	-7.391781	-29.710419
7570319	-31.496393	-6.217227	-29.675507
7570419	-31.865837	-7.030151	-29.666351
7570519	-31.772507	-7.841956	-29.537476
7570618	-31.542538	-7.802746	-29.314209
7570718	-31.546356	-7.789760	-29.511902
7570818	-31.625034	-7.877209	-29.592285
7570918	-31.463408	-7.902506	-30.002045
7571018	-31.468849	-8.067362	-29.825134
7571118	-31.317955	-8.299513	-29.678375
7571218	-29.709305	-9.741783	-30.699982
7571318	-29.985893	-9.535774	-31.181335
7571418	-31.140461	-7.667627	-30.018555
7571518	-30.571125	-9.738579	-30.137726
7571618	-30.601200	-11.310633	-29.722626
7571718	-29.899712	-12.611309	-29.606384
7571818	-29.114498	-13.689083	-29.334290
7571917	-28.866306	-14.550520	-29.726624
7572017	-28.869648	-14.662327	-29.856995
7572117	-29.172249	-14.442743	-29.638000
7572217	-29.440128	-14.170164	-29.181427
7572317	-30.211510	-12.863369	-29.836639
7572417	-30.303188	-10.037663	-29.901764
7572517	-30.948788	-8.867325	-29.890289
7572617	-30.838684	-8.914392	-30.402252
7572717	-30.969135	-9.259636	-30.017883
7572817	-30.663219	-9.280386	-30.024597
7572917	-30.736744	-9.478600	-29.959229
7573017	-29.426411	-10.429710	-30.770264
7573117	-29.016909	-10.752684	-31.348419
7573216	-30.324512	-9.002022	-30.362701
7573316	-30.991737	-9.092421	-29.872223
7589462	-29.805187	-12.643547	-29.940460
7589562	-29.444357	-12.808538	-30.302429
7589662	-29.441551	-12.676455	-30.136475
