# Supplementary material for: iSignDB: A database for smartphone signature biometrics
Source: Data Brief. 2020 Nov 28;33:106597. doi: 10.1016/j.dib.2020.106597 (PMC7725742; doi:10.1016/j.dib.2020.106597)
Supplement: Supplementary file 2 [file mmc2.zip › u011/genuine/Sensor Data/u011_s1_g08_Orient.csv]

timestamp	x	y	z
7568820	84.472721	-22.537652	-1.277259
7568920	85.476203	-20.849276	-2.203812
7569020	87.448068	-20.184207	-2.047035
7569120	89.470677	-22.141094	-1.111070
7569220	92.379653	-24.082464	-0.541720
7569320	95.045114	-25.939150	0.984586
7569419	96.925869	-27.930111	2.638043
7569519	98.339981	-28.292756	3.835455
7569619	98.351846	-28.125942	3.687710
7569719	98.648310	-28.082851	4.184412
7569819	98.553388	-27.643625	4.065951
7569919	97.699161	-26.703909	2.378596
7570019	93.569804	-23.639792	-0.914542
7570119	87.131100	-20.194526	-2.623614
7570219	82.978639	-16.658500	-4.301970
7570319	82.011838	-15.890478	-4.604777
7570419	82.831808	-16.418268	-4.954174
7570519	83.486232	-17.343668	-4.946494
7570619	83.470729	-17.660138	-4.733900
7570718	83.009496	-18.171771	-4.498252
7570818	82.795823	-18.381414	-4.259441
7570918	82.736788	-18.510269	-4.166333
7571018	82.806806	-18.953046	-4.016926
7571118	82.511921	-20.339223	-3.481982
7571218	82.399096	-22.562338	-1.130655
7571318	82.718600	-21.509562	-1.404979
7571418	83.399912	-17.926052	-3.649898
7571518	84.869930	-20.076213	-2.273896
7571618	87.041906	-21.677080	-2.039407
7571718	88.489049	-23.287730	-0.787737
7571818	89.429398	-25.196987	0.572170
7571918	89.706172	-26.245110	1.365819
7572017	89.860778	-25.980415	1.296822
7572117	90.060556	-25.738312	0.922544
7572217	89.537376	-25.603077	0.216427
7572317	86.569634	-24.655716	-1.283264
7572417	81.770674	-23.933009	-2.510305
7572517	80.839792	-23.038625	-3.188522
7572617	81.223735	-22.698317	-3.091171
7572717	81.359333	-23.067575	-3.258799
7572817	81.578327	-22.946066	-3.158426
7572917	81.557676	-23.724436	-2.647936
7573017	82.074126	-25.349830	-0.047180
7573117	81.974129	-24.749335	-0.070185
7573217	82.398995	-21.194489	-2.600118
7573316	83.138975	-21.701293	-2.961080
7589462	92.025261	-20.570850	-1.466483
7589562	91.620370	-22.415881	-0.084149
7589662	91.389265	-22.337287	0.429126
