# Supplementary material for: iSignDB: A database for smartphone signature biometrics
Source: Data Brief. 2020 Nov 28;33:106597. doi: 10.1016/j.dib.2020.106597 (PMC7725742; doi:10.1016/j.dib.2020.106597)
Supplement: Supplementary file 2 [file mmc2.zip › u011/genuine/Sensor Data/u011_s1_g08_Pos.csv]

timestamp	lat	long	alt	speed	course	hacc
7574179	28.563080	77.280680	217.135000	0.073000	0.000000	96.000000
7575177	28.562910	77.280710	188.948000	0.410000	0.000000	48.000000
7576187	28.562990	77.280700	200.498000	0.146000	0.000000	48.000000
7577187	28.563000	77.280690	201.620000	0.045000	0.000000	64.010000
7578187	28.563020	77.280690	201.714000	0.204000	0.000000	64.010000
7579187	28.563030	77.280690	201.711000	0.000000	0.000000	48.007000
7580187	28.563050	77.280680	201.704000	0.204000	0.000000	24.004000
7581760	28.563050	77.280660	224.955000	0.142000	0.000000	24.004000
7582761	28.563040	77.280650	201.599000	0.429000	0.000000	24.004000
7583761	28.563030	77.280650	201.569000	0.201000	0.000000	24.004000
7584761	28.563030	77.280650	201.562000	0.113000	0.000000	24.004000
7585761	28.563040	77.280630	201.559000	0.226000	0.000000	16.002000
7586761	28.563050	77.280620	201.514000	0.232000	0.000000	16.002000
7587761	28.563050	77.280620	201.477000	0.288000	0.000000	16.002000
7588761	28.563050	77.280620	201.451000	0.262000	0.000000	16.002000
