# Supplementary material for: iSignDB: A database for smartphone signature biometrics
Source: Data Brief. 2020 Nov 28;33:106597. doi: 10.1016/j.dib.2020.106597 (PMC7725742; doi:10.1016/j.dib.2020.106597)
Supplement: Supplementary file 2 [file mmc2.zip › u011/genuine/Sensor Data/u011_s1_g09_Acc.csv]

timestamp	x	y	z
6817613	0.231568	3.534600	9.373059
6817713	0.660127	2.845283	9.117540
6817813	0.433199	3.572022	9.066346
6817913	-0.283660	4.740043	9.129515
6818013	0.014669	3.867657	8.677605
6818113	0.188308	3.741021	8.617280
6818213	-0.227078	4.308490	9.179511
6818313	-0.255818	4.793632	8.814720
6818413	-0.299078	4.256848	8.525222
6818512	0.932561	2.278262	9.985285
6818612	0.934656	2.522854	9.366622
6818712	0.520318	3.418591	8.516240
6818812	0.762814	3.178341	9.320069
6818912	0.218695	3.763324	9.209449
6819012	0.541125	4.122876	8.769065
6819112	0.870290	3.651956	8.972043
6819212	0.304018	2.804718	9.141340
6819321	0.384401	3.170257	9.563014
6819421	0.587528	3.447032	8.554561
6819521	0.279169	3.272495	8.992849
6819621	0.291893	3.560346	9.148975
6819721	0.204624	3.720813	9.039852
6819820	0.217498	3.576812	8.786279
6819920	-0.074246	3.751349	8.968450
6820020	-0.160167	3.669769	9.089698
6820120	0.153880	3.889961	8.123307
6820220	0.063169	2.946622	9.124725
6820320	0.326920	3.383115	8.862919
6820420	0.114063	3.582949	9.113798
6820520	-0.157173	2.477348	7.930508
6820620	-1.901945	4.071084	12.111913
6820776	-2.485282	3.840564	9.465117
6820876	1.077459	0.387245	7.084019
6820976	-1.650318	2.904261	9.434281
6821075	-2.274670	2.688559	9.235794
6821175	-0.295785	1.538800	9.066945
6821275	-0.962948	0.570913	8.579259
6821375	-2.029330	1.061592	9.069191
6821475	-2.952460	0.057630	10.131082
6821575	-3.629053	-0.099992	9.027727
6821674	-3.481610	0.070952	8.452922
6821775	-3.400179	-0.085921	8.972492
6821875	-3.430566	-0.353265	9.088500
6821975	-3.567232	-0.255818	8.945997
6822075	-3.568729	-0.403561	9.015153
6822175	-3.638184	-0.392783	8.949739
6822275	-3.684438	-0.499661	8.694520
6822374	-3.154241	-0.022603	9.642648
6822474	-3.578459	-0.420925	8.881032
6822574	-3.660638	-0.348924	8.923843
6822674	-3.596122	-0.257764	9.399254
6822774	-3.477718	-0.766406	8.656349
6822874	-3.482957	0.016166	9.324709
6822974	-2.921924	-0.254022	9.315578
6823074	-3.451223	-0.246986	8.574769
6823174	-3.143014	-0.110919	9.253308
6823274	-3.329676	-0.178579	9.007219
6823374	-3.595224	-0.596510	9.321865
6823474	-3.240162	-0.011676	9.135952
6823573	-3.285967	-0.365989	8.837622
6823673	-3.376678	-0.286205	9.781709
6823773	-3.020569	0.370779	8.987011
6823873	-2.952011	-0.139809	9.452693
6823973	-3.079845	0.008682	8.986113
6824073	-2.893034	0.643961	9.570648
6824173	-3.248694	0.261506	8.464448
6824273	-2.851271	0.335752	9.871821
6824373	-2.569407	1.037642	9.313932
6824473	-1.870510	1.296604	8.021819
6824573	-1.967509	1.247805	11.222163
6824673	-2.801574	2.359693	7.863148
6824773	-2.873125	1.334325	7.842192
6824872	-1.696722	0.657283	6.250253
6824972	-2.734663	6.562503	9.825418
6825072	-0.703238	5.073100	8.501122
6825172	-1.113684	4.281097	8.766520
6825272	-0.184716	4.627776	7.461534
6825372	-1.842818	5.562583	7.201824
6825472	-1.890119	5.508096	7.821535
6825572	-3.116369	5.558541	7.583231
6825672	-2.633174	5.704487	8.155341
6825772	-2.248175	5.910759	7.691605
6825872	-0.656984	4.544699	8.348888
6825972	0.915197	3.140619	9.145981
6826072	0.196990	3.778592	9.648636
6826171	0.649350	2.978356	9.463321
6826271	0.296234	3.308420	9.070687
6826371	0.268542	3.568579	8.943153
6826471	0.490680	3.419339	9.360485
6826571	0.354463	3.420537	9.172027
6826671	0.266596	3.854035	7.593260
6826771	-0.348326	3.746858	9.574839
6826871	0.881217	2.626738	8.921747
6826971	0.291893	3.057841	9.817035
6827063	0.714165	3.182831	8.770262
6827163	0.429158	3.205434	9.201665
6827263	-0.217947	3.569328	9.332044
6827363	0.238005	3.690126	8.901389
6827462	0.305964	3.508255	9.031020
6827562	0.234562	3.619473	9.214987
6827662	-0.021705	3.823948	8.972043
6827762	-0.303718	4.563410	7.144044
6827862	-0.417931	4.263734	8.519234
6827962	-0.135319	3.998335	8.792117
6828062	0.087418	3.672313	8.743318
6828162	0.201331	3.802992	8.560997
6828262	-0.728535	4.267176	9.204659
6828362	-0.099543	3.157833	9.133706
6828496	0.042811	3.385959	9.142239
6828596	-0.308958	3.511697	8.940009
