# Supplementary material for: iSignDB: A database for smartphone signature biometrics
Source: Data Brief. 2020 Nov 28;33:106597. doi: 10.1016/j.dib.2020.106597 (PMC7725742; doi:10.1016/j.dib.2020.106597)
Supplement: Supplementary file 2 [file mmc2.zip › u011/genuine/Sensor Data/u011_s1_g09_AngVel.csv]

timestamp	x	y	z
6817609	-0.081026	-0.197772	0.042960
6817709	-0.223631	-0.307401	-0.389530
6817809	0.216473	0.040560	-0.512222
6817909	0.171287	0.028241	0.049866
6818009	0.158140	0.193246	0.035018
6818109	-0.004606	0.095965	0.069040
6818209	-0.005878	0.056949	0.008379
6818309	-0.165682	-0.015745	0.055177
6818409	-0.607385	-0.088911	0.823671
6818509	-0.052442	-0.024333	0.564267
6818609	-0.237990	0.071381	0.047883
6818708	0.146159	-0.249915	0.198416
6818808	0.257346	0.074599	0.047408
6818908	0.791554	-0.102648	-0.013073
6819008	-0.122167	-0.025393	-0.163112
6819108	-0.950401	-0.029548	0.206751
6819208	-0.078371	-0.242892	-0.490466
6819309	-0.022097	-0.193367	-0.275867
6819409	0.268403	0.069314	-0.172357
6819509	0.054766	-0.014389	-0.197499
6819609	0.172153	0.017662	-0.184222
6819709	0.201725	0.180559	0.007711
6819809	0.034283	0.159598	0.021272
6819909	-0.078287	-0.000543	-0.059946
6820008	0.382592	0.595039	-0.005315
6820108	-0.469558	-0.219480	-0.223254
6820208	-0.038550	-0.115027	-0.168421
6820308	0.081035	-0.378280	-0.673056
6820408	-0.211679	0.320877	-1.290194
6820508	-0.765475	-1.465736	-1.726502
6820608	-0.100632	1.343350	-2.295028
6820775	-0.862559	0.457279	-3.273626
6820875	1.544951	0.491591	-2.574196
6820975	0.370597	-0.258810	-1.098920
6821075	-0.035440	-0.945118	-0.678671
6821175	-1.084948	-0.450595	-0.413885
6821274	-0.272868	0.227379	0.293424
6821374	-0.824074	1.429413	0.638438
6821474	-0.224803	0.620766	0.035072
6821574	0.215375	-0.046026	0.003610
6821674	-0.317233	0.264895	0.048183
6821774	-0.181495	-0.019219	0.075253
6821874	-0.153708	0.141019	0.010890
6821974	-0.197471	0.117361	0.073468
6822074	0.137062	0.053058	-0.002964
6822174	-0.135834	0.122296	0.063144
6822274	-0.024676	-0.138618	0.045914
6822374	0.004106	-0.124883	-0.006231
6822474	0.050483	-0.070451	-0.082490
6822573	-0.138600	0.170369	-0.004814
6822673	0.069031	-0.119188	0.021657
6822773	0.012587	0.001564	-0.009413
6822873	0.012303	-0.142559	0.127694
6822973	0.159246	0.108923	0.008201
6823073	-0.324451	0.182058	0.066633
6823173	0.107929	-0.039832	0.073444
6823273	0.067527	0.033075	-0.071884
6823373	-0.037252	-0.057435	0.078467
6823473	-0.076310	-0.062446	0.144679
6823573	0.077214	-0.103681	-0.001720
6823673	0.033053	-0.163559	0.278314
6823772	0.050714	-0.008622	0.138437
6823872	0.048659	-0.004719	0.085383
6823972	-0.337963	-0.063276	0.151549
6824072	0.264962	-0.191825	0.022999
6824172	-0.370632	0.253339	0.145287
6824272	0.807462	-0.445321	0.110319
6824372	0.046145	-0.035080	0.057205
6824472	-0.211448	0.032636	0.092853
6824572	-0.706631	0.262348	1.239242
6824672	0.208614	0.428135	1.826599
6824772	1.289002	0.581588	3.065733
6824872	0.632564	0.062640	3.700243
6824972	-0.369054	-0.352634	1.702766
6825071	0.058565	0.563691	0.347632
6825171	0.365711	0.226258	0.623045
6825271	0.257289	0.583259	0.098388
6825371	0.433142	0.775177	0.104416
6825471	0.267433	0.237862	0.044529
6825571	-0.495515	-0.165744	-0.069103
6825670	-0.392885	-0.589664	-0.032147
6825771	-0.931023	-1.103117	0.466291
6825871	-0.176403	-0.184569	0.770250
6825971	-0.659067	-0.706181	0.603600
6826071	-0.361905	-0.012342	0.203589
6826171	-0.323100	-0.114957	0.121374
6826271	0.061969	0.004779	0.033608
6826370	-0.107797	-0.037319	0.096835
6826470	-0.263984	-0.031444	0.065604
6826570	0.629454	0.319175	0.044439
6826670	0.278831	0.669848	-0.108084
6826770	-0.829088	-0.363701	0.064369
6826869	-0.544337	-0.665921	-0.098015
6826970	0.074145	-0.312380	-0.204483
6827071	0.095739	0.107244	-0.166840
6827171	0.076257	0.141560	-0.249588
6827271	0.052425	-0.037585	-0.098944
6827371	0.101344	0.019468	-0.088248
6827471	-0.059555	-0.001169	-0.055120
6827571	0.210566	0.180693	-0.113480
6827670	0.403760	0.272108	-0.084565
6827770	0.155502	0.366866	-0.105188
6827870	-0.190166	-0.154356	-0.036111
6827970	-0.114269	-0.173407	-0.113967
6828070	-0.069572	-0.000735	-0.198403
6828170	-0.096034	0.313913	-0.441445
6828270	-0.253962	-0.104634	0.299224
6828370	-0.034484	-0.006555	0.290801
6828494	-0.021996	0.153176	-0.039429
6828594	0.073776	0.079580	0.018438
