# Supplementary material for: iSignDB: A database for smartphone signature biometrics
Source: Data Brief. 2020 Nov 28;33:106597. doi: 10.1016/j.dib.2020.106597 (PMC7725742; doi:10.1016/j.dib.2020.106597)
Supplement: Supplementary file 2 [file mmc2.zip › u011/genuine/Sensor Data/u011_s1_g09_MagField.csv]

timestamp	x	y	z
6817580	-30.524578	-12.608404	-28.679443
6817680	-30.976170	-12.523581	-28.370636
6817780	-31.246649	-13.272478	-27.609253
6817880	-30.621782	-14.982590	-27.653595
6817980	-30.406322	-15.491339	-27.633209
6818080	-30.241854	-15.649115	-28.173706
6818179	-29.720459	-15.711567	-28.266571
6818279	-29.501995	-15.806526	-28.371765
6818379	-29.760807	-15.149649	-28.418274
6818479	-30.885826	-11.264959	-28.894348
6818579	-31.408871	-9.561590	-29.187897
6818679	-31.489525	-9.064859	-29.190460
6818779	-31.953983	-9.154818	-28.729675
6818879	-31.333111	-10.141998	-28.614227
6818979	-31.562864	-11.880127	-28.165497
6819079	-31.602322	-11.587568	-28.218201
6819179	-31.645775	-8.646267	-28.930939
6828341	-29.441542	-12.785748	-29.894623
6828441	-29.676144	-11.994204	-30.278809
6828541	-29.097057	-12.082870	-30.334473
6828641	-28.852592	-11.961388	-30.793365
