# Supplementary material for: iSignDB: A database for smartphone signature biometrics
Source: Data Brief. 2020 Nov 28;33:106597. doi: 10.1016/j.dib.2020.106597 (PMC7725742; doi:10.1016/j.dib.2020.106597)
Supplement: Supplementary file 2 [file mmc2.zip › u011/genuine/Sensor Data/u011_s1_g09_Orient.csv]

timestamp	x	y	z
6817580	90.585706	-22.005036	-1.203934
6817680	91.089381	-21.184009	-2.331755
6817780	93.662004	-21.059906	-2.487991
6817880	96.378659	-22.037161	-1.255463
6817980	96.061722	-23.341637	-1.022319
6818080	95.798067	-23.982113	-0.247473
6818180	95.607394	-24.369730	0.679471
6818279	95.769353	-24.159075	0.611855
6818379	94.038792	-22.491090	-0.492172
6818479	89.038533	-19.887906	-2.168783
6818579	86.381243	-19.622359	-2.954098
6818679	86.278364	-18.187739	-3.463058
6818779	85.254751	-19.701425	-4.125226
6818879	84.931463	-22.483173	-3.585085
6818979	85.396555	-24.949135	-3.818751
6819079	85.835161	-23.920831	-3.216094
6819179	85.409116	-18.023899	-3.574246
6828342	90.561864	-25.237759	6.352492
6828441	88.329654	-23.741504	4.004988
6828541	88.867047	-22.013150	3.192486
6828641	89.086862	-21.976571	3.118107
