# Supplementary material for: iSignDB: A database for smartphone signature biometrics
Source: Data Brief. 2020 Nov 28;33:106597. doi: 10.1016/j.dib.2020.106597 (PMC7725742; doi:10.1016/j.dib.2020.106597)
Supplement: Supplementary file 2 [file mmc2.zip › u011/genuine/Sensor Data/u011_s1_g09_Pos.csv]

timestamp	lat	long	alt	speed	course	hacc
6820728	28.563070	77.280560	203.514000	0.749000	0.000000	32.000000
6821728	28.563090	77.280520	188.335000	0.749000	0.000000	32.000000
6822728	28.563090	77.280500	199.937000	0.739000	0.000000	64.000000
6823728	28.563080	77.280510	201.097000	0.000000	0.000000	48.000000
6824728	28.563060	77.280490	201.213000	0.439000	0.000000	32.000000
6825726	28.563070	77.280490	201.225000	0.423000	0.000000	24.000000
6826720	28.563070	77.280510	201.226000	0.559000	0.000000	24.000000
6827720	28.563060	77.280520	201.226000	0.155000	0.000000	32.000000
