# Supplementary material for: iSignDB: A database for smartphone signature biometrics
Source: Data Brief. 2020 Nov 28;33:106597. doi: 10.1016/j.dib.2020.106597 (PMC7725742; doi:10.1016/j.dib.2020.106597)
Supplement: Supplementary file 2 [file mmc2.zip › u011/genuine/Sensor Data/u011_s2_g010_Acc.csv]

timestamp	x	y	z
2480710	-0.730481	2.868036	9.305998
2480810	-0.445174	2.594704	9.408535
2480910	-0.356409	2.500400	9.501042
2481010	-0.454455	2.907853	9.282946
2481110	0.303718	1.249152	10.039024
2481210	0.094154	2.031126	9.370364
2481310	0.186512	1.638792	9.915980
2481410	0.087568	1.851799	9.334140
2481510	-0.374970	2.111808	9.457932
2481610	-0.458646	1.940116	11.818972
2481710	-0.517175	1.905388	9.441616
2481802	-0.221090	1.906136	10.004895
2481902	-0.278571	1.977089	9.958940
2482001	-0.118254	2.148183	9.130713
2482101	-0.485141	2.489323	9.566756
2482201	-0.641716	2.594255	9.306297
2482301	-0.999472	2.875969	9.484726
2482401	-1.011896	3.048560	9.436976
2482501	-1.165476	2.752027	10.017469
2482601	-0.977318	3.162773	9.210646
2482701	-0.913251	3.212919	9.226813
2482801	-0.777633	3.112178	9.199120
2482901	-0.785566	3.243605	9.040899
2483001	-0.794548	3.272944	9.383986
2483095	-0.794997	3.368146	9.001531
2483195	-0.918340	3.689528	8.865913
2483295	-0.844544	3.487448	9.265582
2483395	-0.720901	3.385659	9.174272
2483495	-0.650847	3.455265	9.032816
2483594	-0.808020	3.795358	8.766071
2483694	-0.827030	3.748056	8.955726
2483794	-0.791255	3.642825	8.859177
2483894	-0.775837	3.775748	8.952733
2483994	-0.535736	3.477718	8.994047
2484094	-0.643362	3.424279	9.167985
2484194	-0.485590	3.349585	9.330397
2484294	-0.536035	3.213967	9.147328
2484394	-0.712818	3.435955	9.075328
2484494	-0.529299	3.286116	9.093739
2484594	-0.434546	3.357817	8.910970
2484694	-0.547861	3.347489	9.250763
2484794	-0.963397	4.270320	8.607551
2484893	-1.005010	3.948040	8.844059
2484994	-1.337020	4.331393	8.744965
2485093	-0.786914	4.016897	8.719817
2485193	-0.682132	3.882327	8.627459
2485293	-0.874631	3.919749	9.123827
2485393	-0.669258	3.783831	8.788075
2485493	-0.295186	3.925287	8.809780
2485593	-0.652942	4.071384	8.800350
2485693	-0.961600	4.066144	9.123827
2485793	-0.744552	4.057013	8.729547
2485893	-0.354762	3.799998	8.866961
2485993	-0.949925	4.022435	8.918005
2486093	-1.070125	3.905229	8.662636
2486193	-1.368754	4.009263	8.705746
2486293	-1.910327	4.360582	8.128247
2486393	-2.981201	4.861441	7.796687
2486493	-4.085305	5.051695	7.905061
2486593	-4.405489	5.394033	6.727610
2486693	-4.726272	5.898783	6.949299
2486792	-5.052294	5.628595	7.261400
2486892	-3.779640	4.976701	6.903943
2486992	-3.424728	4.908143	8.305179
2487092	-2.441124	4.664450	7.975565
2487192	-1.533561	3.890110	8.462352
2487292	-2.031276	4.205505	8.972941
2487392	-1.703009	3.799399	8.572224
2487492	-1.714535	4.097878	8.858578
2487592	-1.850751	4.043242	8.900042
2487692	-1.791924	3.874693	8.467741
2487792	-2.388284	4.348457	9.498198
2487892	-2.331252	4.583768	7.787556
2487992	-1.920207	4.165538	8.187374
2488092	-0.753683	3.891158	8.478070
2488192	-1.211131	3.963458	8.827743
2488292	-1.339714	3.979924	8.567434
2488391	-1.256936	4.020489	8.436307
2488491	-1.287622	3.946244	8.985964
2488591	-1.448987	4.106111	8.718470
2488690	-1.391955	4.119583	8.736432
2488791	-0.915646	3.640280	8.893306
2488891	-0.462987	3.428321	9.075178
2488991	-0.746049	3.528163	9.088051
2489090	-0.828228	3.715723	9.033864
2489191	-0.678240	3.718118	8.985065
2489291	-0.939895	3.796705	8.993747
2489391	-0.834215	3.801794	8.888666
2489491	-0.668809	3.570525	9.035361
2489591	-0.742007	3.460803	9.204659
2489691	-0.748144	3.653602	8.933722
2489791	-1.307681	3.980223	9.532477
2489890	-0.966989	3.892505	8.520132
2489990	-1.514550	4.270619	8.586744
2490090	-1.580713	4.366869	8.705896
2490190	-1.862726	4.521647	8.285420
2490290	-1.749562	4.324208	8.596623
2490390	-1.724264	4.231401	8.588540
2490490	-1.994902	4.443510	8.786279
2490590	-1.956132	4.272565	8.668324
2490690	-1.638044	4.352349	8.605904
2490790	-1.571133	4.291426	8.722811
2490890	-1.608555	4.493057	8.530461
2490990	-0.881217	3.395689	8.935518
2491090	-0.191452	2.868934	8.792117
2491190	-0.450713	3.135380	9.514664
2491290	-0.535586	3.075055	9.183852
2491390	-0.766556	3.023113	9.099577
2491490	-0.860411	3.319497	9.401200
2491589	-0.926423	3.296595	9.090746
2491689	-1.007854	3.002307	9.165889
2491789	-1.109642	3.184777	9.111403
2491889	-1.135688	3.223247	9.171428
2491989	-1.128503	3.104095	9.318722
2492089	-1.183738	3.233426	9.312734
2492189	-1.248105	3.279830	9.111253
2492289	-0.813259	3.230732	9.320668
2492389	-1.666335	3.692821	8.859177
2492489	-0.887804	3.280728	8.925789
2492589	-1.108744	3.669769	9.178014
2492689	-1.719474	3.094365	8.934321
2492789	-0.752036	3.328778	9.916728
2492889	-1.260678	3.158282	9.244626
2492989	-0.892145	2.866689	9.804761
2493089	-1.065185	3.398533	9.010812
2493188	-1.095422	3.042274	9.239536
2493288	-0.899180	3.050806	9.551787
2493388	-1.210383	3.191064	9.039702
2493488	-0.806822	3.237468	8.948541
2493588	-1.154998	3.349435	9.141041
2493688	-0.896037	3.282374	8.860824
2493788	-0.761766	2.998415	9.401200
2493888	-1.317710	3.266657	9.442365
2493988	-0.803080	3.515889	8.978479
2494088	-1.756447	2.485432	9.588161
2494188	-1.050515	3.722160	8.578661
2494288	-0.577349	3.218906	8.997041
2494388	-0.864303	3.306025	9.408086
2494488	-0.238903	2.562671	9.088800
2494588	-0.760568	3.663482	8.978779
2494688	-1.040486	3.878285	9.178164
2494788	-1.194815	3.797453	8.761281
2494887	-0.993634	3.895350	8.584798
2494987	-0.941991	3.936065	9.089548
2495087	-0.786465	3.892805	8.590636
2495187	-0.165556	3.103646	8.643326
2495287	-1.066233	3.870202	8.860075
2495387	-2.648143	5.645959	7.986193
2495487	-1.895209	4.498895	8.929232
2495587	-1.294658	4.322262	8.242460
2495687	0.327968	1.995650	9.112451
2495787	-0.489033	3.807482	9.459579
2495886	-0.101339	3.063679	9.305699
2495987	-0.775238	3.656895	8.909024
2496087	-0.678988	3.479664	9.131760
2496187	-0.518821	3.285218	9.384285
2496287	-0.537532	3.663931	9.292526
2496387	-0.249381	3.624862	9.278755
2496486	-0.207768	3.761827	9.176517
2496586	0.259560	2.831662	9.318123
2496686	0.642314	4.342170	8.255483
2496786	0.311353	4.704567	8.723559
2496886	1.593736	3.901637	8.143366
2496986	0.850382	3.186274	9.723779
2497091	0.931363	3.422184	9.202114
2497191	0.294138	3.432063	9.061407
2497291	0.108225	3.672014	8.959020
2497391	0.007035	3.671116	9.081315
2497491	-0.054038	3.497627	9.396410
2497591	-0.297132	3.715723	9.104667
2497691	-0.690215	4.349505	7.945028
2497791	-0.424517	3.631149	9.303304
2497891	-0.197439	3.483257	9.082213
2497991	-0.455652	3.780688	9.066945
2498090	0.042063	3.289859	9.199569
2498190	0.158371	2.953059	9.415421
2498290	0.126188	2.795437	9.296568
2498429	0.047601	3.274740	9.213041
2498529	0.293091	2.974165	9.481134
2498629	0.303419	2.845283	9.514365
2498729	0.062420	3.279680	9.189690
2498829	-0.073797	3.280428	9.325907
