# Supplementary material for: iSignDB: A database for smartphone signature biometrics
Source: Data Brief. 2020 Nov 28;33:106597. doi: 10.1016/j.dib.2020.106597 (PMC7725742; doi:10.1016/j.dib.2020.106597)
Supplement: Supplementary file 2 [file mmc2.zip › u011/genuine/Sensor Data/u011_s2_g010_AngVel.csv]

timestamp	x	y	z
2480708	0.027911	0.002688	0.043805
2480808	-0.083886	-0.046273	0.093194
2480908	-0.113921	-0.066174	0.087557
2481008	-0.051833	-0.007395	0.035086
2481108	-0.330862	-0.333011	0.210076
2481208	0.041824	0.121199	0.026051
2481308	-0.085518	0.025047	0.000960
2481407	0.109232	0.171635	0.066389
2481507	-0.109784	-0.016181	0.070158
2481607	-0.481629	-0.721569	0.270446
2481707	0.214673	0.016691	0.122605
2481809	-0.206922	-0.011248	0.058432
2481909	0.407862	0.231179	0.060809
2482009	0.132190	0.122012	-0.040345
2482109	0.085072	0.055083	-0.074069
2482209	0.184158	0.261797	-0.040533
2482309	0.099508	0.075859	-0.045521
2482409	0.149727	0.030579	-0.105953
2482509	0.074834	-0.124898	-0.072261
2482609	0.107119	-0.006687	-0.018741
2482709	-0.045455	-0.103561	0.021469
2482809	0.153061	-0.058977	-0.114305
2482909	-0.011623	-0.084436	-0.094683
2483009	0.086153	-0.209161	-0.189525
2483192	-0.020021	-0.139211	-0.179743
2483292	0.034878	-0.000036	-0.046958
2483392	-0.002966	-0.092567	-0.079907
2483492	0.222811	0.129881	-0.131598
2483592	-0.072751	-0.133609	-0.105493
2483692	0.064194	-0.070488	-0.080321
2483792	-0.164433	-0.207533	-0.021927
2483892	-0.083274	-0.059830	-0.065630
2483992	0.009384	0.022803	-0.020799
2484092	-0.234236	-0.232949	-0.053992
2484192	0.052216	0.104941	0.033387
2484292	0.013430	0.008960	-0.029158
2484392	0.031488	0.054811	-0.011648
2484492	0.007585	-0.007648	-0.026683
2484591	0.105999	0.056797	-0.122034
2484691	0.519126	0.354899	-0.127013
2484791	0.136729	-0.168227	-0.259820
2484891	0.286159	0.068370	-0.222458
2484991	-0.166561	-0.331679	-0.144479
2485091	0.023681	0.076852	-0.202714
2485191	-0.015744	0.009709	-0.216107
2485291	-0.066518	-0.237461	0.029310
2485390	-0.029797	-0.071532	0.054732
2485491	-0.248858	-0.392127	0.287319
2485591	0.335873	0.403506	-0.019851
2485691	-0.240265	-0.240860	0.086678
2485791	0.091607	0.050308	-0.021875
2485891	-0.050519	-0.039360	-0.054309
2485991	0.143408	0.310722	-0.078049
2486091	-0.033647	0.161179	-0.014251
2486190	0.139032	0.325721	-0.158875
2486290	0.738682	1.252194	-0.151270
2486390	0.386608	1.116247	0.001745
2486490	0.553605	1.107059	0.060447
2486590	0.290438	0.651087	0.059358
2486690	-0.445634	-0.257976	-0.113580
2486790	-0.413892	-0.818577	-0.008698
2486890	-0.662010	-1.059728	-0.008797
2486990	-0.230383	-0.759026	0.015671
2487090	-0.620581	-0.968309	0.046056
2487190	-0.438395	-0.509638	-0.004479
2487290	0.050639	0.094715	0.031835
2487390	0.001880	-0.033287	0.025876
2487490	-0.089118	-0.105921	-0.060184
2487590	0.043796	-0.020278	-0.000537
2487690	0.047284	0.184357	-0.017761
2487790	0.395284	0.419612	0.141554
2487889	0.310436	0.306958	0.265922
2487989	-0.482193	-0.565767	0.022418
2488089	-0.190986	-0.176500	-0.078021
2488189	0.007278	-0.009706	-0.146155
2488289	0.004074	0.306611	-0.070132
2488389	-0.051694	0.114861	0.041746
2488489	-0.084681	-0.042056	-0.018867
2488589	-0.054255	-0.058280	-0.010644
2488689	-0.166514	-0.065555	0.176857
2488789	-0.432610	-0.334665	0.296380
2488889	-0.038552	0.014361	0.120899
2488989	0.084221	0.134943	0.121446
2489089	-0.058027	-0.054904	0.047938
2489189	-0.048754	-0.060697	-0.008776
2489289	-0.015104	-0.112447	-0.018585
2489389	-0.074160	0.072665	0.054008
2489488	-0.101725	0.045977	0.057804
2489588	0.056047	0.028439	-0.039815
2489688	0.224599	0.274504	-0.069433
2489788	0.076390	-0.169240	-0.228144
2489888	0.383941	0.262409	-0.287343
2489988	-0.122231	-0.216945	-0.314629
2490088	0.300026	0.140634	-0.312236
2490188	-0.003059	-0.017668	-0.084223
2490288	-0.080286	-0.048174	0.002268
2490388	0.037204	0.069138	-0.069773
2490488	-0.077992	-0.199923	0.051756
2490588	0.027402	-0.150139	0.171252
2490688	-0.127926	-0.114529	0.113446
2490788	-0.117360	-0.043294	0.145440
2490888	-0.488488	-0.344693	0.434481
2490988	-0.210165	0.100961	0.619493
2491087	-0.286330	-0.095438	0.170153
2491187	-0.147561	-0.235823	-0.142054
2491287	0.284317	0.139548	-0.207798
2491387	-0.088915	-0.044551	-0.299695
2491487	-0.104346	-0.077657	-0.415224
2491587	0.129479	0.135351	-0.193342
2491687	-0.010034	-0.068316	-0.187780
2491787	-0.010166	-0.013119	-0.118980
2491887	-0.009257	0.004040	-0.040261
2491987	-0.006585	-0.079844	0.063076
2492087	-0.002878	0.035469	0.096113
2492186	0.009842	0.056830	0.083925
2492287	0.056285	-0.047513	-0.057808
2492387	-0.046670	-0.007995	0.008601
2492487	0.093442	0.077768	-0.038110
2492587	0.021851	-0.053516	-0.049864
2492686	-0.104154	-0.011399	0.075899
2492786	-0.161347	-0.179140	0.097094
2492886	0.300984	0.125138	-0.039009
2492986	-0.147952	-0.139855	-0.025132
2493086	-0.035228	-0.077644	0.025102
2493186	-0.137947	-0.077963	0.012215
2493286	0.090200	0.001403	-0.039971
2493386	-0.091214	-0.017960	0.002577
2493486	-0.084620	-0.076849	0.089571
2493586	0.091432	0.229228	0.098604
2493686	0.094524	0.062272	0.013735
2493786	-0.049931	-0.093870	0.088605
2493886	-0.117621	0.183290	0.114228
2493986	0.081973	0.124173	0.022030
2494086	-0.417243	0.114975	0.140193
2494186	0.488396	0.426340	0.158750
2494285	-0.315375	-0.239120	0.150746
2494385	0.159420	0.169583	0.298992
2494485	0.205872	0.208795	0.012203
2494585	-0.005125	-0.135129	-0.313273
2494685	0.300060	0.082866	-0.158184
2494785	0.118527	-0.044115	-0.044008
2494885	0.018784	0.088444	0.118318
2494985	-0.194475	-0.163847	0.203462
2495085	0.056953	0.208304	0.338726
2495185	0.433463	0.580780	0.240180
2495285	0.031272	-0.015519	-0.332373
2495385	0.301482	0.295169	-0.028505
2495485	0.045767	0.118589	0.305589
2495585	-0.964044	-0.690415	0.688872
2495685	-0.373222	-0.299162	0.183693
2495785	0.235373	0.297017	-0.035092
2495885	0.147911	-0.058421	0.031851
2495984	-0.081219	-0.060553	0.002910
2496084	0.067480	-0.003333	0.015788
2496184	-0.025863	-0.113192	0.090339
2496284	-0.080824	-0.129065	0.126788
2496383	-0.065319	-0.353719	0.078198
2496484	-0.082776	-0.216424	0.020500
2496584	0.706666	0.119921	-0.039143
2496684	1.119695	0.422256	-0.145232
2496784	-0.568686	-0.223765	0.213804
2496884	-0.984614	-0.231070	0.080491
2496983	-0.157042	0.120289	0.170313
2497083	0.220187	0.308999	0.005779
2497183	-0.043131	-0.045031	0.096717
2497283	0.044101	0.223669	0.105497
2497383	-0.072040	0.216035	0.049331
2497483	0.118299	0.222171	-0.004685
2497582	0.121708	0.133390	-0.129529
2497682	-0.274907	-0.028067	0.084914
2497782	-0.228015	-0.097609	0.027509
2497882	-0.128181	-0.185035	-0.075695
2497982	-0.008132	0.038695	0.137861
2498082	-0.198397	-0.060337	0.204425
2498182	-0.098025	0.004581	0.130344
2498282	-0.088135	0.003123	0.006511
2498427	-0.095327	-0.070671	-0.023893
2498527	0.122680	0.100591	0.026049
2498627	-0.002096	-0.084140	0.045121
2498727	0.141738	0.009191	-0.025633
2498827	-0.141536	0.005786	0.064799
