# Supplementary material for: iSignDB: A database for smartphone signature biometrics
Source: Data Brief. 2020 Nov 28;33:106597. doi: 10.1016/j.dib.2020.106597 (PMC7725742; doi:10.1016/j.dib.2020.106597)
Supplement: Supplementary file 2 [file mmc2.zip › u011/genuine/Sensor Data/u011_s2_g010_MagField.csv]

timestamp	x	y	z
2480680	1.486607	-38.844002	-22.906006
2480780	1.507423	-39.085495	-22.956818
2480880	0.706680	-38.644936	-23.547577
2480979	0.232410	-38.107140	-24.269104
2481080	-0.791649	-37.721512	-25.006317
2481180	-1.875015	-36.990944	-25.889130
2481280	-1.712669	-36.595840	-26.339111
2481380	-1.527679	-36.420074	-26.086273
2481480	-1.197861	-36.936272	-25.804352
2481580	-1.477905	-36.838165	-26.223633
2481680	-2.390224	-36.488983	-26.664062
2481780	-2.129387	-36.967720	-25.542358
2481879	-2.206383	-36.541763	-25.438293
2481979	-1.710194	-37.274651	-24.612762
2482079	-1.270817	-38.089981	-23.935699
2482179	-0.961563	-38.425278	-23.607544
2482279	0.061752	-38.897789	-22.523682
2482379	0.316959	-38.984291	-21.412994
2482479	0.841316	-39.711861	-21.709167
2482579	0.844097	-39.109787	-21.283600
2482679	0.835266	-39.266426	-21.169128
2482779	0.619808	-39.057716	-21.257629
2482879	0.908230	-39.678123	-20.820587
2482979	1.493114	-39.425072	-20.713745
2483079	1.934196	-39.755859	-20.081818
2483179	2.643677	-40.333977	-19.463593
2483279	3.300545	-40.299477	-19.632416
2483379	3.566380	-40.556374	-19.523621
2483478	3.750282	-40.475105	-19.353638
2483578	4.300110	-40.408875	-18.912140
2483678	4.730553	-40.962334	-18.758759
2483778	4.720833	-40.585999	-18.859131
2483878	4.921124	-40.300667	-18.959930
2483978	4.708969	-40.491112	-19.075684
2484078	4.583321	-40.143623	-19.689758
2484178	4.511856	-39.986328	-20.424622
2484278	4.585480	-39.727554	-20.259644
2484378	4.794395	-39.903000	-20.200195
2484478	4.815739	-39.888489	-20.406677
2484578	5.067318	-39.981789	-19.675903
2484678	5.607971	-40.109680	-19.763733
2484778	6.706196	-40.957352	-17.721802
2484878	7.292221	-40.834648	-17.320557
2484978	8.502728	-40.674721	-16.919830
2485077	8.742569	-40.358826	-17.658173
2485177	9.278786	-40.120445	-17.635315
2485277	9.741093	-40.245720	-17.641602
2485377	9.413708	-40.115532	-18.163147
2485477	8.806469	-39.919807	-18.337006
2485577	7.975014	-40.501663	-18.713074
2485677	8.757465	-40.466331	-17.446411
2485777	8.345020	-40.300957	-18.185455
2485877	8.230434	-40.206993	-18.060760
2485977	8.987846	-40.081596	-17.814850
2486077	9.649609	-40.083382	-18.057373
2486177	10.514900	-40.112076	-17.012268
2486277	11.990788	-40.473007	-15.253693
2486377	13.906849	-41.282570	-11.883514
2486477	14.840687	-41.658539	-7.905609
2486577	14.955708	-42.268402	-4.984009
2486676	15.128231	-42.647446	-3.008057
2486776	15.289455	-42.529831	-3.144348
2486876	14.308033	-41.531548	-6.698914
2486976	13.765148	-41.871559	-10.028168
2487076	12.678585	-41.170563	-12.999237
2487176	11.530293	-40.913948	-15.944672
2487276	11.285110	-40.832336	-16.372406
2487376	11.288551	-40.837662	-16.063171
2487476	11.104042	-40.877480	-16.329773
2487576	11.307335	-40.673508	-16.364288
2487676	11.541103	-40.649696	-16.166962
2487775	11.851353	-40.696419	-15.578369
2487876	11.103298	-41.078781	-14.848267
2487976	10.612274	-41.566498	-14.694916
2488076	9.617283	-41.106911	-16.354950
2488176	9.416744	-40.709656	-16.905640
2488275	9.991421	-40.909317	-16.847443
2488375	9.881878	-40.506302	-16.716064
2488475	9.910789	-40.517731	-16.693024
2488575	9.830338	-40.725716	-16.895691
2488675	9.445850	-40.635651	-17.303375
2488775	7.941372	-40.675102	-18.530975
2488875	6.911785	-40.339500	-19.330750
2488975	6.702084	-40.317345	-19.410522
2489075	6.314556	-40.362175	-18.859406
2489175	6.351154	-40.421204	-19.326660
2489275	6.369492	-40.701073	-18.784637
2489375	6.044411	-40.887138	-18.717834
2489475	5.932159	-40.609520	-19.032990
2489575	5.758259	-40.596146	-19.075226
2489675	5.876629	-40.669098	-19.006683
2489775	7.003277	-40.873901	-17.396973
2489874	7.239841	-40.536903	-16.671814
2489974	9.008015	-40.914085	-15.991913
2490074	10.445751	-40.941940	-15.807465
2490174	11.598942	-40.722595	-15.321777
2490274	11.825886	-40.906921	-15.078796
2490374	11.803539	-40.709641	-15.218933
2490474	12.221539	-41.043098	-15.344025
2490574	11.564648	-41.190834	-15.351471
2490674	11.157749	-41.034180	-15.443756
2490774	10.672798	-41.225891	-15.900482
2490874	9.483925	-41.100090	-16.835876
2490974	7.088181	-40.404915	-18.744873
2491074	5.007763	-40.429436	-19.828064
2491174	4.608974	-40.135170	-20.528381
2491274	4.935196	-39.498367	-21.270599
2491374	6.027451	-39.645409	-20.585419
2491474	7.702660	-39.453506	-20.772675
2491573	8.572525	-39.183411	-20.885193
2491673	9.094448	-39.335945	-20.555969
2491773	9.704987	-39.000954	-20.507263
2491873	10.115299	-38.653488	-20.518890
2491972	9.970917	-38.686752	-20.072479
2492073	10.009914	-38.922012	-20.358948
2492173	9.817005	-38.749741	-20.238403
2492273	9.957176	-38.896263	-20.213715
2492373	10.169079	-38.903496	-19.793549
2492473	10.075825	-39.187813	-19.820801
2492573	10.535046	-39.204979	-19.699127
2492673	10.579845	-38.911583	-19.676361
2492773	10.223251	-39.060356	-19.765930
2492873	9.520119	-39.026215	-20.418640
2492973	10.045639	-39.089233	-20.260834
2493072	9.939873	-39.354454	-19.845062
2493172	9.566383	-39.093765	-20.238220
2493272	9.684517	-39.162590	-20.288147
2493372	9.733917	-39.355637	-20.142792
2493472	9.688656	-39.361893	-20.164124
2493572	9.386337	-39.039215	-20.593658
2493672	8.718250	-38.840080	-20.870667
2493772	8.578857	-39.406166	-20.657501
2493872	8.818649	-39.759315	-19.370483
2493972	7.932854	-38.893051	-20.769684
2494072	8.309891	-39.588837	-19.731628
2494172	7.624878	-38.862457	-21.360321
2494272	7.279182	-39.648651	-20.574005
2494372	6.460007	-39.802170	-20.743256
2494472	5.492062	-39.777298	-20.526978
2494572	6.093132	-40.169258	-19.956879
2494672	6.931843	-40.346275	-19.208679
2494771	7.577904	-40.579086	-18.467133
2494871	7.416348	-40.776543	-18.336914
2494971	7.048405	-40.761971	-18.459778
2495071	5.905865	-40.973473	-18.433594
2495171	5.104656	-41.079994	-18.679382
2495271	5.819073	-41.606247	-16.895996
2495371	7.455460	-41.785469	-15.773438
2495471	7.425457	-41.832878	-15.875916
2495571	4.918400	-41.438789	-17.052948
2495671	1.582386	-40.653549	-19.779968
2495771	0.896156	-40.113770	-21.152496
2495871	0.838802	-40.323799	-20.833374
2495971	0.865791	-40.137581	-20.347717
2496071	1.100636	-40.428696	-20.310913
2496171	0.715969	-40.383553	-20.431091
2496271	0.417084	-40.504707	-20.238281
2496371	-0.135361	-40.324074	-20.681824
2496470	-0.688183	-40.395744	-20.173981
2496570	-1.068829	-40.289841	-20.332977
2496670	-0.739380	-41.805511	-17.558502
2496770	-0.685768	-42.656059	-15.705566
2496870	-2.433517	-40.959488	-19.057709
2496970	-2.978550	-40.243439	-20.637634
2497070	-2.763485	-40.246323	-20.577606
2497170	-2.237392	-40.379837	-20.031494
2497270	-2.120323	-40.518600	-19.966492
2497370	-1.952019	-40.146240	-20.004028
2497470	-1.477337	-40.592758	-19.891724
2497570	-1.156834	-40.705811	-19.191284
2497670	-0.340420	-40.598320	-18.366150
2497770	-0.621696	-40.122665	-19.239197
2497870	-0.541363	-40.394478	-19.151001
2497970	-0.745594	-39.959251	-19.952820
2498069	-1.174953	-40.027397	-20.281982
2498169	-2.211178	-39.606972	-20.940643
2498269	-2.332687	-39.604584	-21.765991
2498369	-2.151413	-39.466995	-21.446594
2498469	-2.387245	-39.517868	-21.747864
2498569	-2.076485	-39.803131	-21.854309
2498669	-2.399094	-39.702660	-21.807312
2498769	-2.291008	-40.259239	-21.267548
2498869	-1.999992	-40.078972	-21.254242
