# Supplementary material for: iSignDB: A database for smartphone signature biometrics
Source: Data Brief. 2020 Nov 28;33:106597. doi: 10.1016/j.dib.2020.106597 (PMC7725742; doi:10.1016/j.dib.2020.106597)
Supplement: Supplementary file 2 [file mmc2.zip › u011/genuine/Sensor Data/u011_s2_g010_Orient.csv]

timestamp	x	y	z
2480680	179.126757	-16.222807	3.802595
2480780	178.736791	-15.923293	3.344096
2480880	178.144739	-15.652414	3.116484
2480979	177.659374	-14.272864	2.092464
2481080	176.561742	-13.202778	1.379958
2481180	176.231549	-11.655167	-0.139740
2481280	176.274662	-10.747736	-0.442114
2481380	176.222362	-11.158032	0.066333
2481480	176.013521	-11.516910	0.564864
2481580	175.642418	-11.166177	0.394115
2481680	175.542597	-11.374636	-0.328083
2481780	175.022410	-12.361784	0.700758
2481880	174.784331	-12.063162	1.023087
2481979	174.551110	-13.752839	1.932687
2482079	174.663539	-15.022421	3.025310
2482179	175.003324	-15.819384	3.693436
2482279	175.463363	-17.096414	5.331689
2482379	175.876450	-18.179276	6.211459
2482479	176.189944	-18.240529	6.276056
2482579	176.601225	-18.402742	5.905349
2482679	176.839426	-18.665034	5.686115
2482779	177.014662	-18.804705	5.440742
2482879	177.851347	-19.075268	5.004236
2482979	178.667679	-19.628357	5.058602
2483079	179.992537	-20.256579	4.598632
2483179	-178.803367	-21.259453	5.026482
2483279	-178.075268	-21.094928	4.893031
2483379	-177.693494	-21.253901	4.992654
2483479	-177.079584	-21.530422	5.067640
2483578	-176.051831	-21.960805	5.056873
2483678	-175.434742	-22.334310	5.185954
2483778	-174.989840	-22.092100	4.421344
2483878	-174.819430	-22.060915	4.533140
2483978	-174.826729	-21.540872	4.273155
2484078	-174.722733	-20.891289	4.047541
2484178	-174.662931	-19.977692	3.434135
2484278	-174.549541	-19.833483	3.537267
2484378	-174.253950	-20.062659	3.779960
2484478	-174.193826	-20.000317	3.716645
2484578	-173.964232	-20.639075	4.292817
2484678	-173.258510	-20.847963	4.360904
2484778	-171.464356	-23.654216	6.327246
2484878	-169.839049	-24.138862	6.120996
2484978	-168.089936	-24.654260	6.446627
2485077	-167.308135	-23.738977	5.467851
2485177	-166.528758	-23.619589	5.983348
2485277	-166.093765	-23.554144	6.189044
2485377	-165.980257	-23.317105	4.527825
2485477	-166.231729	-23.097471	3.081718
2485577	-167.222909	-23.310883	3.038420
2485677	-167.054458	-24.095645	4.438412
2485777	-167.251818	-23.374730	4.239952
2485877	-167.205607	-23.218913	4.107145
2485977	-166.574132	-23.666535	5.259638
2486077	-165.959077	-23.094846	5.750419
2486177	-165.234380	-24.192963	8.318895
2486277	-164.157204	-25.871122	12.650661
2486377	-162.215835	-28.735761	19.498956
2486477	-160.931805	-32.218171	27.459145
2486577	-160.162971	-34.233310	32.565506
2486677	-159.319098	-35.445020	36.699647
2486776	-159.467879	-35.151972	36.887723
2486876	-162.336244	-31.567678	27.401091
2486976	-163.315408	-30.099051	22.970689
2487076	-164.675173	-27.748524	17.326527
2487176	-165.730621	-24.559042	12.097933
2487276	-165.845433	-24.367936	11.951782
2487376	-166.145897	-24.492969	11.972293
2487476	-165.909410	-24.483409	11.836430
2487576	-165.654694	-24.198498	11.520351
2487676	-165.421281	-24.646288	11.776985
2487775	-165.476031	-25.093718	14.019059
2487876	-166.162687	-26.050880	13.203764
2487976	-166.776811	-26.589697	12.424296
2488076	-167.676381	-24.912443	9.616782
2488176	-167.219083	-24.031942	8.785744
2488276	-166.718047	-24.393776	9.015717
2488375	-166.589260	-24.331753	8.872155
2488475	-166.642198	-24.288286	8.930053
2488575	-166.647054	-24.275943	8.839518
2488675	-167.293256	-24.131026	8.243502
2488775	-168.908938	-22.594137	6.407622
2488875	-170.618068	-21.604795	4.947499
2488975	-171.090559	-21.466601	4.863409
2489075	-171.396551	-22.023722	5.199720
2489175	-171.647302	-21.697239	4.615402
2489275	-171.502972	-22.356108	4.841994
2489375	-171.545619	-22.400987	4.621432
2489475	-171.883619	-21.899103	4.525628
2489575	-172.337340	-22.063124	5.158722
2489675	-171.964156	-22.002324	5.159653
2489775	-171.034706	-24.180148	7.288752
2489875	-169.535715	-24.742485	7.203538
2489974	-167.413457	-25.431013	8.561424
2490074	-165.268236	-25.670632	9.813853
2490174	-163.832531	-26.033756	10.836752
2490274	-163.575544	-26.215798	11.357315
2490374	-163.455001	-26.169415	11.262140
2490474	-163.250014	-25.825080	11.588549
2490574	-163.772665	-26.011783	11.172088
2490674	-164.437058	-26.049391	10.754550
2490774	-165.431905	-25.236570	9.852172
2490874	-167.204007	-24.111499	8.444306
2490974	-170.963872	-21.904417	6.118988
2491074	-173.990232	-20.202078	4.052174
2491174	-174.034253	-19.596492	3.855370
2491274	-173.054412	-18.871392	3.414532
2491374	-171.586104	-19.405385	4.269375
2491474	-169.274145	-19.270809	5.094395
2491573	-167.699841	-19.259137	5.475605
2491673	-166.613980	-19.370036	6.012213
2491773	-165.794042	-19.372887	6.220401
2491873	-165.457651	-19.359916	6.424600
2491972	-165.412814	-19.399044	6.599792
2492073	-165.594891	-19.342049	6.630993
2492173	-165.791087	-19.418625	6.885508
2492273	-165.862112	-19.518745	6.985581
2492373	-165.447569	-19.959736	7.132804
2492473	-165.366045	-20.252473	7.372253
2492573	-164.884327	-20.265304	7.505688
2492673	-164.778033	-20.168544	7.502429
2492773	-165.519097	-20.276728	7.677449
2492873	-165.779385	-19.852017	6.743635
2492973	-165.998778	-19.637125	7.077201
2493073	-165.894638	-19.970941	6.858548
2493172	-166.262975	-19.839688	6.535119
2493272	-166.241289	-19.607466	6.420496
2493372	-166.207129	-19.720656	6.786326
2493472	-166.836359	-19.713706	6.844876
2493572	-166.980621	-19.279427	6.883783
2493672	-167.403572	-18.841157	5.687813
2493772	-167.794335	-19.356375	5.700264
2493872	-168.367585	-20.916476	7.439956
2493972	-168.464063	-19.002718	5.312608
2494072	-168.712737	-20.531184	6.637883
2494172	-168.871818	-18.684210	4.331087
2494272	-169.831642	-19.480325	4.510640
2494372	-171.335041	-19.861627	4.574135
2494472	-172.720971	-19.960948	4.150965
2494572	-171.692641	-21.051383	5.095821
2494672	-170.153068	-21.657398	5.723608
2494772	-169.428354	-22.850810	6.302362
2494871	-169.610299	-23.049534	6.085481
2494971	-170.551487	-23.001566	5.869101
2495071	-172.214924	-23.121834	5.076426
2495171	-173.649379	-22.909399	5.261238
2495271	-173.141328	-25.110932	7.828826
2495371	-170.591163	-26.887742	10.226378
2495471	-171.323867	-25.632857	9.484461
2495571	-174.638415	-24.609951	7.041157
2495671	-178.940814	-21.073480	2.897671
2495771	-179.617015	-19.436198	1.746574
2495871	-179.851412	-19.657342	1.629052
2495971	-179.600404	-20.364004	1.686137
2496071	-179.555698	-20.350902	1.791536
2496171	-179.813355	-20.144275	1.506389
2496271	179.978965	-20.606388	1.254987
2496371	179.609249	-20.095937	-0.156067
2496470	179.627093	-20.637244	-1.241060
2496570	179.417829	-20.350788	-2.344537
2496670	179.189974	-25.517745	-1.344794
2496770	179.466269	-27.100192	-2.374808
2496870	178.340993	-21.484254	-5.361295
2496970	177.806986	-19.990327	-4.339570
2497070	177.514289	-20.225875	-3.515550
2497170	177.620463	-20.843687	-2.780169
2497270	177.596041	-21.171598	-2.273888
2497370	177.546055	-21.196476	-1.315833
2497470	177.457342	-21.422703	-0.050442
2497570	177.786524	-22.316450	1.344805
2497670	178.522211	-22.970173	1.967827
2497770	178.537997	-21.910090	1.990951
2497870	178.473939	-21.630093	1.602305
2497970	178.727511	-20.522269	0.518017
2498069	177.783505	-20.123953	0.116560
2498169	176.760615	-19.214506	-0.442770
2498269	176.220581	-18.545432	-0.801085
2498369	176.371237	-18.522641	-0.626319
2498469	176.547450	-18.082374	-0.774177
2498569	176.350018	-18.434526	-0.633432
2498669	176.189346	-18.462941	-0.982763
2498769	176.473082	-19.207011	-0.751543
2498869	176.549434	-19.034536	-0.665129
