# Supplementary material for: iSignDB: A database for smartphone signature biometrics
Source: Data Brief. 2020 Nov 28;33:106597. doi: 10.1016/j.dib.2020.106597 (PMC7725742; doi:10.1016/j.dib.2020.106597)
Supplement: Supplementary file 2 [file mmc2.zip › u011/genuine/Sensor Data/u011_s2_g010_Pos.csv]

timestamp	lat	long	alt	speed	course	hacc
2481722	28.562870	77.280690	210.056000	0.000000	0.000000	65.000000
2485227	28.562880	77.280660	208.156000	0.000000	0.000000	65.000000
2486850	28.562910	77.280360	198.303000	1.553000	0.000000	48.000000
2487851	28.562900	77.280420	198.303000	0.412000	0.000000	48.000000
2488850	28.562900	77.280430	198.303000	0.412000	0.000000	48.000000
2489851	28.562900	77.280420	198.303000	0.412000	0.000000	48.000000
2490851	28.562900	77.280420	198.303000	0.392000	0.000000	48.000000
2490939	28.562890	77.280420	198.303000	0.209000	0.000000	48.000000
2491940	28.562890	77.280420	212.878000	0.207000	0.000000	64.010000
2493851	28.562920	77.280420	214.336000	0.143000	0.000000	64.010000
2494851	28.562930	77.280420	214.481000	0.207000	0.000000	32.005000
2495851	28.562910	77.280400	214.496000	0.547000	0.000000	32.005000
2497287	28.562910	77.280390	204.510000	0.854000	0.000000	24.004000
2498287	28.562910	77.280390	214.497000	0.854000	0.000000	24.004000
