# Supplementary material for: iSignDB: A database for smartphone signature biometrics
Source: Data Brief. 2020 Nov 28;33:106597. doi: 10.1016/j.dib.2020.106597 (PMC7725742; doi:10.1016/j.dib.2020.106597)
Supplement: Supplementary file 2 [file mmc2.zip › u011/genuine/Sensor Data/u011_s2_g01_Acc.csv]

timestamp	x	y	z
5207465	0.027543	2.675836	8.833431
5207565	-0.080982	2.645598	9.370813
5207664	0.144450	2.496359	9.405242
5207764	-0.098795	2.509980	9.696686
5207864	-0.039069	2.558031	9.506581
5207964	-0.435145	2.935096	10.369237
5208064	0.630938	3.186124	8.716075
5208164	0.380060	2.455494	9.624985
5208264	-0.057780	2.280059	9.035061
5208367	-0.220491	2.548001	9.713750
5208467	-0.188009	2.620002	9.647588
5208567	0.241747	2.192491	9.149124
5208667	-0.115260	2.615511	8.987910
5208767	-1.152453	3.462749	9.543404
5208867	-1.083896	3.557502	9.296119
5208967	-1.807641	4.047134	8.069719
5209066	-1.314716	4.056415	8.600964
5209166	-0.665965	3.332221	8.690029
5209266	-0.089813	1.903891	9.919422
5209366	-0.248783	3.024760	9.555978
5209466	-0.545466	2.782414	10.100995
5209566	-0.334255	3.150948	8.813971
5209732	-0.027842	2.969076	9.286389
5209832	-0.087718	3.130889	9.275013
5209932	-0.199086	2.980153	9.506880
5210032	-0.327070	3.257676	8.857531
5210132	-0.160317	2.999014	9.221424
5210232	-0.354463	3.318300	9.286539
5210332	-0.648302	3.569028	8.972641
5210432	-0.913101	3.749852	8.841664
5210531	-1.841770	4.812343	8.654852
5210631	-1.444945	4.040997	8.740324
5210731	-0.690065	3.147056	9.148376
5210831	-0.424966	3.013234	9.311836
5210931	-0.177531	3.031496	9.219628
5211031	-0.173489	2.737058	9.132209
5211131	-0.552202	2.844235	9.640253
5211231	-0.160766	3.006199	9.285341
5211331	0.041763	2.792892	9.254505
5211431	-1.276695	3.487148	8.966205
5211531	-1.301094	4.305197	8.651858
5211631	0.395029	3.493136	10.255623
5211731	-0.834066	2.407893	6.734346
5211831	0.765957	3.892056	9.380693
5211930	-0.416883	3.801345	9.452543
5212030	-0.452659	4.334237	8.597072
5212130	-0.148042	3.855233	8.245753
5212230	0.513881	4.448749	8.236921
5212330	-0.816253	5.309758	8.268056
5212430	-0.431403	5.949378	8.454569
5212530	0.394729	1.154100	9.531280
5212630	-0.945733	2.745890	12.427307
5212730	0.716111	2.928360	7.904463
5212830	0.029339	2.902913	9.288335
5212930	0.061223	2.276616	9.958042
5213030	-0.538430	2.515968	9.488169
5213130	-0.807870	3.033891	8.698112
5213230	-1.291215	3.685037	9.121881
5213330	-1.418899	3.567232	9.349857
5213429	-0.976270	3.239114	9.130413
5213528	-0.930914	3.531157	8.990604
5213629	-1.345253	3.446433	9.351503
5213729	-0.889001	3.069517	9.163644
5213829	-0.835113	3.186873	9.411828
5213929	-1.103356	3.107837	9.287437
5214029	-1.118624	3.091821	9.079968
5214129	-0.877475	3.190765	9.448651
5214229	-1.370400	3.169210	9.383687
5214329	-1.318907	3.329377	8.908724
5214429	-1.152004	3.133883	8.945398
5214529	-0.982706	3.242707	9.936936
5214629	-0.956810	2.872676	9.336834
5214729	-1.145568	2.836302	9.829160
5214828	-0.735121	2.920128	9.187295
5214928	-0.802182	3.023562	9.211095
5215028	-1.420995	3.348686	9.264983
5215128	-0.210313	2.866090	9.432036
5215228	-0.972677	3.150499	9.324559
5215328	-1.237477	3.403023	9.448352
5215428	-0.188159	3.017126	8.579858
5215528	-0.396525	2.965932	9.198522
5215628	-0.614921	3.065326	8.722811
5215728	-0.458646	3.448828	9.167386
5215828	-0.020208	3.511398	8.659942
5215928	-0.457000	3.142116	9.376052
5216028	-0.219593	3.135829	9.585617
5216128	-0.303718	2.858605	9.506132
5216227	-0.415087	3.378923	9.042097
5216327	-0.301323	3.530708	9.128467
5216427	-0.326022	3.394042	9.002729
5216527	-0.681533	3.843857	9.024434
5216627	-1.212179	4.238885	8.360714
5216727	-0.218845	3.216212	8.929980
5216827	-0.267344	3.595972	9.805060
5216927	0.356559	3.364104	9.446406
5217027	0.401914	2.986889	9.456136
5217127	0.146695	3.473676	8.625214
5217227	0.486189	3.574716	9.308243
5217327	0.414638	3.450624	9.051677
5217427	0.384999	3.428171	8.888067
5217527	0.187560	3.570076	9.151070
5217627	0.351619	3.431614	9.164991
5217725	0.256267	3.527265	9.190139
5217826	0.408950	3.507207	8.808283
5217926	0.025297	4.414021	8.737630
5218026	0.096849	4.039799	8.888067
5218126	0.218246	3.256179	8.608299
5218226	0.202978	3.554808	9.386830
5218334	0.205523	3.222199	9.048983
5218434	0.225282	3.200045	9.317225
5218534	0.077389	3.355273	9.079369
5218634	0.045805	3.432063	9.065149
5218734	-0.412542	3.446433	9.171278
5218834	-0.938698	3.848946	9.329799
5218934	-0.954864	3.776646	8.923094
5219034	-1.368155	4.287085	9.130264
5219133	-1.443897	4.310287	8.706495
5219233	-1.730551	4.423601	8.734936
5219333	-2.121538	4.738396	8.927735
5219433	-1.000669	3.668272	9.570348
5219533	0.992885	2.353256	9.002729
5219633	0.482596	3.057991	9.324260
5219733	0.731529	2.678680	9.130862
5219833	0.297132	2.665357	9.278455
5220019	-0.167651	3.147056	9.388177
5220119	-0.459544	3.307971	9.311836
5220219	-0.337099	3.551664	8.874445
