# Supplementary material for: iSignDB: A database for smartphone signature biometrics
Source: Data Brief. 2020 Nov 28;33:106597. doi: 10.1016/j.dib.2020.106597 (PMC7725742; doi:10.1016/j.dib.2020.106597)
Supplement: Supplementary file 2 [file mmc2.zip › u011/genuine/Sensor Data/u011_s2_g01_AngVel.csv]

timestamp	x	y	z
5207464	-0.201601	-0.280878	-0.022813
5207564	-0.244435	-0.071235	-0.090628
5207664	-0.196781	-0.022878	-0.072380
5207764	-0.025957	-0.012254	0.003154
5207864	-0.090499	0.011456	-0.040420
5207964	0.590937	-0.999239	0.133310
5208064	-0.047889	0.038336	0.025623
5208163	-0.711083	0.537113	-0.048520
5208263	-0.077178	-0.104255	0.028590
5208361	-0.184617	0.134826	-0.116581
5208461	0.186703	-0.128857	0.047373
5208561	0.148637	0.138415	0.135960
5208661	0.450685	0.446896	0.091286
5208761	0.310223	0.490323	0.076337
5208861	0.378692	0.307549	0.045362
5208961	0.786182	-0.017748	0.111962
5209061	-0.356552	-0.359291	0.054524
5209161	-1.123104	-0.555915	0.043359
5209261	-0.217541	-0.023020	-0.207231
5209361	-0.120914	-0.227591	-0.092469
5209461	0.325688	-0.060744	-0.012172
5209561	0.128660	-0.060416	-0.077039
5209731	-0.069954	-0.102388	-0.068755
5209831	-0.038835	-0.009305	-0.026771
5209931	0.082382	-0.094133	-0.154722
5210031	0.071306	0.133783	-0.158069
5210131	0.093991	0.043680	-0.244147
5210231	0.180992	0.112421	-0.243138
5210331	0.112858	0.039837	-0.192096
5210431	0.295970	0.286536	-0.138819
5210531	-0.213152	0.554189	0.014879
5210631	-0.495362	-0.342521	0.025999
5210731	-0.485811	-0.443829	-0.018490
5210831	-0.382885	-0.386113	-0.021459
5210931	-0.252745	-0.293419	0.202636
5211030	0.314889	0.418175	0.264097
5211130	0.022505	0.171146	0.221170
5211230	-0.272406	-0.392788	0.091246
5211330	0.205766	0.404038	0.052783
5211430	0.267427	0.882918	0.084870
5211530	0.025687	-1.487658	0.372709
5211630	-0.784435	0.018507	0.392440
5211730	-0.373762	0.315096	-0.015146
5211830	0.597933	0.578745	0.098225
5211930	1.156783	0.300618	0.832309
5212030	0.369719	-0.502725	0.655044
5212130	-0.587435	-0.026768	-0.687496
5212230	0.223482	-0.112067	-0.467102
5212330	-0.170873	0.295182	-0.417859
5212429	-2.209055	-0.845147	-0.375412
5212529	0.709849	0.449734	0.545878
5212629	0.554497	-1.226802	-0.368794
5212729	-1.045317	-0.807302	-0.937693
5212829	0.323395	0.444487	0.175623
5212929	0.006553	0.310817	0.070690
5213029	0.049831	-0.087534	-0.271275
5213129	0.380085	0.274083	-0.180415
5213229	0.098949	0.095033	0.013867
5213329	-0.052855	0.073267	0.148293
5213429	0.083322	0.026290	0.081704
5213528	0.026226	-0.014324	0.074928
5213629	0.016790	-0.047138	0.001681
5213729	0.044493	0.122830	0.098186
5213829	0.063652	0.011994	-0.061127
5213928	-0.086702	-0.037703	-0.118226
5214028	-0.069473	-0.071830	-0.024307
5214128	0.032451	0.043908	-0.017274
5214228	0.002685	-0.006965	-0.038800
5214328	-0.087310	-0.012278	0.009300
5214428	-0.124626	-0.039601	-0.012079
5214528	0.041615	-0.243054	-0.020227
5214628	0.135916	-0.134439	-0.167089
5214728	0.211416	-0.048188	-0.016343
5214828	0.092652	-0.171251	-0.011547
5214928	-0.047352	-0.098527	-0.111264
5215028	-0.184831	-0.173696	0.066346
5215128	0.020198	0.094933	-0.063987
5215228	-0.018928	-0.257501	-0.002144
5215327	-0.224304	-0.052801	0.116134
5215427	0.072350	0.071418	0.077104
5215526	-0.037711	-0.040182	0.049621
5215627	-0.178279	0.425310	0.090772
5215727	-0.056211	-0.196209	0.130459
5215827	0.337443	0.384241	0.117170
5215927	-0.111156	-0.841075	0.034859
5216027	-0.110354	-0.302533	-0.122433
5216127	0.260180	0.099140	-0.075398
5216227	0.186493	0.008564	-0.069343
5216327	0.011942	-0.141110	-0.091606
5216427	0.239888	0.120544	-0.099449
5216527	0.206992	0.272480	0.142252
5216627	0.024005	0.559450	0.747856
5216726	0.059542	0.030188	0.491216
5216826	-0.596269	-0.763677	0.093075
5216926	-0.239333	-0.292083	-0.030018
5217026	-0.099557	-0.113698	0.066230
5217126	0.372070	0.055151	0.078290
5217226	-0.066262	-0.089811	0.059945
5217326	0.022619	0.112983	0.066062
5217426	0.045833	0.041737	0.007734
5217526	-0.095607	-0.018901	0.043683
5217626	0.054249	-0.028430	0.015970
5217725	-0.105726	-0.078364	-0.000881
5217826	0.456535	0.140405	0.001734
5217926	0.256996	0.149131	-0.087156
5218026	-0.506346	0.055356	-0.012875
5218126	-0.720185	-0.490779	-0.166725
5218225	-0.007662	-0.062070	-0.024407
5218323	0.035522	-0.026833	0.022348
5218423	-0.040489	0.070193	0.024099
5218523	0.089376	0.133546	-0.036273
5218623	0.108605	0.102053	-0.026469
5218779	0.463676	0.728883	0.026701
5218879	0.212209	0.271645	0.111434
5218979	0.246587	0.358620	0.053538
5219079	0.212563	0.189878	0.055691
5219179	0.212961	0.323994	0.070994
5219279	0.049671	0.075422	0.011267
5219379	-0.725845	-0.867303	0.013694
5219479	-1.211832	-1.608747	-0.126057
5219579	-0.030565	-0.129981	-0.093507
5219678	0.090320	0.095704	-0.005938
5219778	0.152898	0.261100	0.049657
5219878	0.120129	0.228306	0.037921
5220018	0.082629	0.129120	0.033279
5220118	0.208642	0.192517	0.054862
5220218	-0.349829	-0.187475	0.074253
