# Supplementary material for: iSignDB: A database for smartphone signature biometrics
Source: Data Brief. 2020 Nov 28;33:106597. doi: 10.1016/j.dib.2020.106597 (PMC7725742; doi:10.1016/j.dib.2020.106597)
Supplement: Supplementary file 2 [file mmc2.zip › u011/genuine/Sensor Data/u011_s2_g01_MagField.csv]

timestamp	x	y	z
5207430	-22.812918	-29.868135	-25.681946
5207530	-22.849209	-29.449320	-25.706970
5207630	-22.755716	-29.106031	-25.920410
5207730	-22.557291	-29.185724	-26.240417
5207830	-22.247635	-29.216902	-26.425781
5207930	-21.758801	-29.904535	-26.035583
5208030	-23.233456	-30.954309	-23.562439
5208130	-23.080883	-30.525850	-24.608795
5208230	-22.470976	-29.828249	-26.260315
5208330	-22.464977	-29.013765	-26.428162
5208429	-21.822887	-28.852686	-27.018860
5208529	-22.484612	-28.887766	-26.284241
5208629	-22.193245	-29.573114	-26.243286
5208729	-21.489662	-30.410460	-25.680298
5208829	-20.376923	-30.982080	-25.457916
5208929	-19.682331	-31.348619	-24.845184
5209029	-19.464481	-32.190422	-24.078308
5209129	-21.256685	-30.670240	-24.482666
5209229	-22.719788	-28.272455	-25.883575
5209329	-21.979435	-28.414080	-26.164001
5209429	-22.564119	-28.879484	-25.860229
5209529	-22.599298	-29.781137	-24.896790
5209629	-22.797075	-30.232069	-24.710022
5209729	-22.863514	-29.827604	-24.360077
5209828	-22.627275	-30.342279	-24.634094
5209928	-22.630915	-30.519651	-24.526947
5210028	-21.902649	-30.939714	-24.086792
5210128	-21.274446	-32.008873	-24.550812
5210228	-20.308960	-32.723351	-24.078033
5210328	-19.584881	-32.857826	-23.714844
5210428	-18.711182	-33.922073	-23.526947
5210528	-16.659496	-34.885910	-22.999146
5210628	-17.281525	-34.833542	-23.401581
5210728	-18.416023	-33.765701	-23.965759
5210828	-19.515686	-32.780289	-24.374603
5210928	-20.262939	-31.687143	-25.116608
5211028	-20.903406	-31.405218	-24.851685
5211128	-21.078840	-31.503176	-25.074615
5211227	-21.829847	-30.812498	-25.110474
5211327	-22.182178	-30.838259	-25.034607
5211427	-19.763294	-31.625685	-26.085815
5211527	-19.094009	-31.827215	-26.005219
5211627	-19.967857	-32.245850	-24.400665
5211727	-24.362696	-29.466814	-24.303955
5211827	-23.410545	-29.932348	-24.578888
5211927	-24.020512	-31.094954	-22.941010
5212027	-26.656855	-31.134897	-20.441040
5212127	-26.780521	-30.071234	-21.043335
5212227	-24.572584	-32.228027	-20.955994
5212327	-22.926476	-33.933601	-19.933929
5212427	-21.729580	-32.259399	-23.710114
5212527	-22.540569	-29.578520	-25.963776
5212627	-23.041975	-30.924658	-24.095917
5212726	-22.844061	-31.932837	-22.712372
5212826	-21.870707	-31.044664	-25.261383
5212926	-20.648188	-31.353148	-25.483948
5213026	-19.947987	-31.562834	-25.361816
5213126	-18.560116	-32.990967	-25.139587
5213226	-17.854019	-33.521683	-24.906311
5213326	-17.438000	-33.189072	-25.035797
5213426	-17.703426	-32.934334	-25.156891
5213526	-18.097511	-33.129478	-24.997467
5213626	-17.843998	-32.866608	-25.066620
5213726	-18.046799	-32.858376	-25.253326
5213826	-18.246052	-32.785217	-25.271027
5213926	-17.937016	-32.338364	-25.638916
5214025	-17.624672	-32.781128	-25.613373
5214126	-17.560482	-32.823570	-25.548828
5214225	-17.986584	-32.437683	-25.510620
5214325	-17.860943	-32.996010	-25.589905
5214425	-17.971649	-32.836281	-25.371185
5214525	-17.957184	-32.649719	-25.701263
5214625	-17.906868	-32.684265	-25.347870
5214725	-17.963558	-32.866440	-25.330322
5214825	-18.220402	-33.057861	-25.115295
5214925	-18.229984	-33.004295	-25.092346
5215025	-18.223183	-32.961510	-25.125183
5215125	-18.456066	-32.780159	-25.339935
5215225	-18.609333	-32.492813	-25.413635
5215325	-18.299438	-32.261429	-25.386444
5215425	-19.352242	-32.371803	-25.011719
5215525	-19.486507	-32.250854	-25.080078
5215624	-19.329739	-32.229401	-25.011322
5215724	-20.091324	-31.582602	-25.241058
5215824	-19.830990	-32.115883	-25.191681
5215924	-19.853893	-31.804533	-25.313232
5216024	-20.145103	-31.848345	-24.949707
5216124	-20.226295	-32.190506	-24.987671
5216224	-20.078583	-32.782242	-24.042725
5216324	-19.721470	-33.242584	-23.660309
5216424	-19.634148	-33.498634	-23.143097
5216524	-19.399117	-33.878220	-22.928955
5216624	-19.930077	-33.364586	-23.105286
5216724	-21.773163	-32.489548	-23.318207
5216824	-23.185492	-31.001524	-23.834106
5216924	-24.177927	-30.048635	-24.114716
5217023	-24.616825	-29.705084	-24.123077
5217123	-25.349844	-29.467978	-24.306519
5217223	-25.243990	-29.534586	-24.135437
5217323	-25.274353	-29.571070	-23.548096
5217423	-25.489357	-29.421148	-23.498444
5217523	-25.336281	-29.460371	-23.614990
5217623	-25.277170	-29.282114	-23.664917
5217723	-25.558737	-29.381105	-23.857758
5217823	-25.307671	-29.870306	-23.461578
5217923	-24.800037	-31.333986	-22.147156
5218023	-24.995363	-31.095186	-22.309082
5218123	-25.365610	-29.178434	-24.023743
5218223	-25.230820	-29.053919	-24.363525
5218323	-24.984699	-29.106165	-24.224487
5218423	-24.790257	-29.011843	-24.397095
5218522	-24.952642	-28.936808	-24.363983
5218622	-24.561119	-29.297491	-24.390076
5218722	-23.432192	-29.784731	-24.806305
5218822	-22.277100	-30.930418	-24.821350
5218922	-21.703743	-31.192347	-24.602203
5219022	-21.086079	-31.382429	-24.246521
5219122	-20.107624	-32.449982	-24.030945
5219222	-19.412472	-32.835136	-24.423950
5219322	-19.666622	-32.703247	-24.556824
5219422	-21.660784	-31.147169	-24.750793
5219522	-24.910490	-28.760714	-24.403137
5219622	-25.207617	-28.472788	-24.521240
5219722	-25.554260	-28.242212	-24.659119
5219822	-24.990938	-28.693312	-24.945679
5219921	-24.374193	-28.804228	-25.073303
5220021	-23.659092	-29.719023	-24.919708
5220121	-23.211838	-30.123892	-25.127441
5220221	-23.457031	-29.799982	-25.243408
