# Supplementary material for: iSignDB: A database for smartphone signature biometrics
Source: Data Brief. 2020 Nov 28;33:106597. doi: 10.1016/j.dib.2020.106597 (PMC7725742; doi:10.1016/j.dib.2020.106597)
Supplement: Supplementary file 2 [file mmc2.zip › u011/genuine/Sensor Data/u011_s2_g01_Orient.csv]

timestamp	x	y	z
5207430	131.823182	-17.322019	0.753167
5207530	132.149332	-16.312431	-0.028023
5207630	132.741778	-15.321386	-0.293300
5207730	133.198708	-14.615077	-0.093888
5207830	133.380760	-14.666811	0.133406
5207930	133.449871	-16.322616	1.184593
5208030	132.817863	-19.305200	-2.426672
5208130	133.102377	-17.373540	-1.638843
5208230	133.363775	-15.111134	-0.096306
5208330	133.496722	-14.291450	0.122845
5208430	133.550199	-14.078087	1.152222
5208529	132.862460	-14.886212	0.235308
5208629	132.392200	-16.265516	1.105672
5208729	132.092947	-19.096989	3.625317
5208829	131.867209	-20.808823	6.007590
5208929	131.917576	-22.925099	8.141686
5209029	131.332557	-24.338290	8.412408
5209129	130.346958	-21.620840	5.340067
5209229	129.729831	-16.747981	2.664998
5209329	130.824394	-16.549676	3.216780
5209429	130.873566	-16.471574	2.026662
5209529	131.260370	-18.234835	1.576716
5209629	131.561053	-18.421118	0.916939
5209729	131.945228	-18.158840	0.489737
5209828	132.470448	-18.181012	0.508379
5209929	132.862009	-18.586855	0.951060
5210028	133.623843	-18.925206	0.982071
5210128	134.585771	-19.195088	1.714036
5210228	135.881901	-20.223776	2.638253
5210328	137.392792	-20.982554	3.629992
5210428	138.451247	-22.082335	4.879570
5210528	139.850421	-24.044143	8.794417
5210628	139.762223	-23.244516	7.022296
5210728	138.831805	-20.598171	4.209861
5210828	138.646885	-18.335890	1.953710
5210928	138.277519	-16.277172	0.152842
5211028	136.592449	-17.330893	0.843097
5211128	134.879664	-18.370386	2.232905
5211228	134.433014	-17.616013	1.262184
5211328	134.122531	-17.299247	0.412514
5211427	134.550925	-19.058553	6.324637
5211527	133.907247	-20.308415	6.715490
5211627	133.711324	-22.036951	6.220519
5211727	129.412355	-17.656766	-1.700386
5211827	129.535992	-20.085940	1.722753
5211927	127.244844	-24.196054	1.399593
5212027	121.397806	-29.892630	-1.531938
5212127	122.160880	-27.264736	-1.879806
5212227	127.130419	-28.557359	0.476059
5212327	129.384826	-31.387775	3.107525
5212427	133.272353	-20.525161	2.376045
5212527	132.268210	-16.406147	0.941603
5212627	131.056392	-21.017940	-0.005037
5212727	135.821256	-18.495898	-2.828723
5212826	137.195973	-15.132849	-1.317260
5212926	136.372442	-16.877362	1.893302
5213026	137.619679	-17.009422	2.250687
5213126	139.352168	-18.386309	3.854711
5213226	140.262822	-19.166381	5.184400
5213326	140.185691	-19.120025	6.077090
5213426	139.559202	-19.134410	5.778025
5213526	139.149529	-19.833919	5.928326
5213626	138.645027	-20.006686	6.624898
5213726	138.104546	-19.581995	6.253294
5213826	137.987006	-19.369594	6.359770
5213926	138.225787	-19.206253	6.561095
5214025	138.597473	-18.997677	6.629698
5214126	138.620569	-19.128233	6.797672
5214225	138.797002	-18.904325	6.452321
5214325	139.124837	-19.033196	6.333950
5214425	139.027869	-18.652407	6.257187
5214525	138.883458	-18.482826	5.925167
5214625	139.314696	-19.094949	5.602001
5214725	139.399264	-18.832910	5.702673
5214825	139.056734	-18.983058	5.271378
5214925	139.238610	-19.290262	5.089703
5215025	139.193096	-18.986784	5.116943
5215125	139.021120	-18.765056	5.218851
5215225	138.909458	-18.138682	4.283713
5215325	138.994281	-18.165429	4.857514
5215425	138.406228	-17.793578	2.513518
5215525	138.414280	-18.306815	2.761441
5215625	137.981137	-18.915287	3.721894
5215724	137.883192	-17.531401	2.424578
5215824	137.786466	-18.127664	2.638717
5215924	137.246422	-17.920153	2.609404
5216024	137.300114	-18.142046	2.110178
5216124	137.757153	-18.459347	1.745577
5216224	138.239733	-19.462973	1.581862
5216324	138.773358	-20.497852	1.859080
5216424	139.102187	-21.283365	1.957809
5216524	138.529661	-22.265239	3.131879
5216624	135.640563	-23.362405	4.089800
5216724	131.615538	-23.990285	3.031763
5216824	129.688558	-21.932173	1.131713
5216924	128.748710	-20.423872	-0.789264
5217024	128.365418	-19.776356	-1.865865
5217123	128.187941	-19.324585	-2.653617
5217223	128.033567	-19.823739	-2.320226
5217323	127.783338	-19.926258	-2.589105
5217423	127.597649	-20.138491	-2.566730
5217523	127.504998	-19.806242	-2.436751
5217623	127.354188	-19.865584	-2.442096
5217723	127.296091	-20.096308	-2.410097
5217823	127.239383	-20.753106	-2.410766
5217923	127.003737	-25.079399	-0.735258
5218023	127.351588	-24.389460	-0.736405
5218123	127.561442	-18.674301	-2.344085
5218223	127.799264	-18.877353	-1.944998
5218323	127.858654	-19.022722	-1.842991
5218423	127.753563	-19.120317	-1.350384
5218522	128.114296	-19.099350	-0.929156
5218622	128.422022	-19.310294	-0.230763
5218722	128.458767	-20.790238	2.002418
5218822	128.630156	-23.368123	5.431300
5218922	128.588118	-25.061505	7.328410
5219022	128.869463	-26.349253	9.358243
5219122	129.181598	-27.445229	10.773611
5219222	129.405474	-28.194094	11.986912
5219322	129.520918	-26.985689	10.963367
5219422	129.256740	-22.858257	5.410007
5219522	130.058462	-16.760404	-2.265005
5219622	130.542910	-15.578274	-3.484008
5219722	130.399912	-15.419078	-3.450597
5219822	130.137400	-16.199174	-2.198683
5219922	129.935599	-17.071810	-0.738122
5220021	129.636942	-18.607992	0.932059
5220121	129.630153	-19.419015	1.662225
5220221	129.702156	-18.735658	0.998070
