# Supplementary material for: iSignDB: A database for smartphone signature biometrics
Source: Data Brief. 2020 Nov 28;33:106597. doi: 10.1016/j.dib.2020.106597 (PMC7725742; doi:10.1016/j.dib.2020.106597)
Supplement: Supplementary file 2 [file mmc2.zip › u011/genuine/Sensor Data/u011_s2_g01_Pos.csv]

timestamp	lat	long	alt	speed	course	hacc
5208440	28.562940	77.280500	200.394000	0.000000	0.000000	65.000000
5212579	28.562940	77.280430	200.458000	0.000000	0.000000	65.000000
5213280	28.562940	77.280640	198.388000	0.483000	0.000000	64.000000
5214280	28.562910	77.280590	198.576000	0.166000	0.000000	64.000000
5215280	28.562960	77.280580	198.404000	0.633000	0.000000	48.000000
5216280	28.562950	77.280580	212.967000	0.000000	0.000000	48.000000
5217072	28.562960	77.280560	198.382000	0.811000	0.000000	48.000000
5218072	28.562980	77.280560	212.893000	0.811000	0.000000	128.019000
5219114	28.563030	77.280640	214.357000	0.915000	0.000000	96.014000
