# Supplementary material for: iSignDB: A database for smartphone signature biometrics
Source: Data Brief. 2020 Nov 28;33:106597. doi: 10.1016/j.dib.2020.106597 (PMC7725742; doi:10.1016/j.dib.2020.106597)
Supplement: Supplementary file 2 [file mmc2.zip › u011/genuine/Sensor Data/u011_s2_g02_Acc.csv]

timestamp	x	y	z
8796523	-0.544118	3.504512	9.023236
8796622	-0.125289	3.283272	8.892408
8796722	-0.241149	3.264711	9.049282
8796822	0.109123	2.902015	9.437724
8796922	0.141456	2.881807	9.160351
8797022	0.007335	3.174149	9.265732
8797122	0.063917	3.076103	9.214538
8797222	0.053439	3.106340	9.173823
8797322	0.135917	3.127896	9.174571
8797422	0.161963	2.994822	9.269773
8797522	0.153581	3.150648	9.219777
8797622	0.303269	3.013234	9.270073
8797722	-0.051194	3.252886	9.134455
8797822	0.101339	3.071163	9.145083
8797922	-0.224383	3.604504	9.479038
8798022	0.439636	2.984943	9.527986
8798121	0.144001	2.817142	9.254954
8798219	0.074545	2.879263	9.334888
8798319	-0.253423	3.414250	9.192983
8798419	-0.533790	3.516487	9.425749
8798519	-0.494272	3.419938	9.019644
8798619	-0.432451	3.479664	8.801098
8798719	-0.919388	3.823050	9.172775
8798819	-0.627495	3.598217	9.092991
8798919	-0.294887	3.128943	9.148675
8799019	-0.170196	2.555336	9.433383
8799119	-0.488883	3.213817	9.271270
8799219	-0.562530	3.277584	8.737031
8799319	-0.456401	3.259921	9.336535
8799419	-0.248184	3.175047	9.056168
8799518	-0.213905	3.004702	9.412726
8799618	-0.178579	3.181783	9.241632
8799718	-0.053289	3.167114	9.182804
8799818	-0.215402	3.142266	9.251960
8799956	-0.246388	3.408562	9.201216
8800056	-0.211360	3.343896	8.952284
8800156	-0.400118	3.635490	9.023386
8800256	-0.360600	3.505560	9.031170
8800356	-0.463137	3.622018	9.104517
8800456	-0.558339	3.498076	9.094638
8800555	-0.567171	3.872747	8.846304
8800656	-0.601599	3.721711	8.997939
8800756	-0.520168	3.640879	9.072633
8800856	-0.392634	3.686534	8.977132
8800956	-0.631387	3.669619	9.528286
8801055	-0.576302	3.610193	8.941207
8801155	-0.479303	3.640579	8.973090
8801255	-0.501158	3.639082	9.149424
8801355	-0.295935	3.303780	9.097182
8801455	-0.336650	3.496579	9.163045
8801555	-0.455203	3.560496	9.221274
8801655	-0.207918	3.203788	9.009016
8801755	-0.338147	3.095114	9.474099
8801855	-0.441731	2.974764	9.051976
8801955	-1.145717	3.373235	8.963361
8802055	-1.381028	3.481909	9.019793
8802155	-0.921783	2.919080	9.203012
8802255	-0.856818	2.808160	9.412427
8802355	-0.675545	2.821483	9.190887
8802455	-0.849633	2.905907	9.294622
8802554	-1.061892	3.205584	9.152118
8802654	-1.102308	3.040028	9.293724
8802754	-0.918191	3.220104	8.885073
8802854	-1.164129	3.251987	8.838520
8802954	-0.933758	2.988236	9.111253
8803054	-1.160088	3.032394	9.514215
8803154	-1.363365	3.283272	8.792416
8803254	-1.209485	3.029700	9.095835
8803354	-1.239423	3.275638	9.316027
8803454	-1.439556	3.237917	9.038205
8803554	-1.190175	2.880161	8.794212
8803654	-1.278042	3.166815	9.734707
8803754	-1.359772	3.148852	9.422755
8803853	-0.918191	2.831362	9.270372
8803954	-0.959804	2.885400	9.311237
8804053	-1.537303	3.339705	8.880882
8804153	-0.665217	2.836751	9.291179
8804253	-1.197510	2.971022	9.059012
8804353	-0.641716	2.739753	9.286539
8804453	-0.988395	2.845583	9.643247
8804553	-0.938399	3.018323	9.242081
8804652	-0.384101	2.837050	8.429122
8804753	-1.075963	2.749782	9.817784
8804853	-0.880319	2.821932	9.165291
8804953	-0.953517	2.910997	9.923913
8805053	-0.956062	3.170706	9.303902
8805153	-0.465981	2.622247	9.652078
8805253	-0.800386	3.224445	8.998238
8805353	-0.394430	3.544629	8.746162
8805452	-0.823887	3.757486	8.878188
8805552	-0.697699	3.621419	8.788075
8805652	-0.891247	3.779341	8.938961
8805752	-0.923579	3.732788	8.883577
8805852	-0.859662	3.583249	8.841514
8805952	-1.641337	4.203409	8.910520
8806052	-1.999991	4.462670	8.764424
8806152	-1.852847	4.268524	8.958421
8806252	-1.506318	4.515061	8.519983
8806352	-1.692081	4.262087	8.471184
8806452	-1.646127	4.391867	8.405321
8806552	-1.788631	4.349805	8.398286
8806652	-1.756298	4.427792	8.589288
8806752	-1.669628	4.343667	8.416697
8806852	-1.830094	4.326603	8.293204
8806951	-1.935475	4.627926	8.142917
8807051	-2.048790	4.549639	8.426277
8807151	-1.954186	4.662953	8.657996
8807251	-1.354683	4.533024	8.603210
8807351	0.135917	3.489693	8.775352
8807451	-0.154030	3.659740	8.954230
8807551	0.615819	3.038831	9.360485
8807651	0.970731	1.810934	9.683064
8807751	0.852926	2.017056	9.879306
8807851	0.889151	2.569108	9.628428
8807951	0.641716	2.877915	9.156908
8808051	0.597557	2.996469	9.029373
8808151	0.333207	3.843108	9.028625
8808251	0.025896	3.908073	9.162596
8808351	0.338147	3.350034	9.516909
8808450	0.415386	2.535128	9.420809
8808550	0.491578	2.937192	9.142837
8808650	0.508792	2.786605	9.520352
8808750	0.533341	2.958148	9.269474
8808850	0.398920	2.914589	9.403146
8808950	0.506397	3.049608	9.108559
8809050	0.411494	2.924768	9.545799
8809150	0.529898	2.891088	9.400901
8809250	0.626298	3.198549	8.912616
8809350	0.058528	3.555107	8.636291
8809450	0.295935	3.067870	10.013128
8809550	0.292342	3.626808	8.330626
8809650	0.487087	2.786306	9.515413
8809750	0.133971	2.982248	9.449550
8809850	0.300575	3.101850	9.297765
8809949	0.256716	3.099455	9.203312
8810049	0.255070	3.022664	9.463920
8810149	0.004042	2.780019	9.548793
8810249	-0.197290	2.978506	9.427545
8810349	-0.351619	3.397335	9.269474
8810449	-0.434097	3.510051	8.660840
8810549	-0.373623	3.190465	9.556128
8810649	-0.297581	3.424129	9.229956
8810749	-0.162562	3.088976	9.215586
8810849	-0.081580	3.180137	9.129365
8810949	-0.008233	3.160228	9.165590
8811049	-0.173938	3.172054	9.354946
8811209	0.327070	2.654879	9.191187
8811309	0.272284	2.591411	9.408535
8811408	0.166753	2.772534	9.510772
8811508	0.230072	2.681673	9.388327
8811608	-0.144450	2.868186	9.084758
