# Supplementary material for: iSignDB: A database for smartphone signature biometrics
Source: Data Brief. 2020 Nov 28;33:106597. doi: 10.1016/j.dib.2020.106597 (PMC7725742; doi:10.1016/j.dib.2020.106597)
Supplement: Supplementary file 2 [file mmc2.zip › u011/genuine/Sensor Data/u011_s2_g02_AngVel.csv]

timestamp	x	y	z
8796520	-0.141652	-0.179505	-0.014594
8796620	0.002575	0.202068	0.114321
8796720	-0.282697	-0.053098	0.377142
8796820	0.011532	-0.072399	0.215676
8796919	-0.004228	0.020406	0.081915
8797020	-0.027984	-0.033322	0.055882
8797120	0.039671	0.026323	0.068203
8797220	-0.042314	-0.053802	0.035891
8797320	-0.046550	-0.002576	-0.014698
8797420	-0.046366	-0.030058	-0.013118
8797520	0.008713	-0.018800	-0.031293
8797620	-0.046306	-0.037015	-0.015687
8797720	0.169541	0.088439	0.080825
8797819	0.228213	-0.017287	0.150551
8797919	-0.127279	-0.238443	0.025142
8798019	-0.780735	-0.120617	-0.124445
8798119	-0.035899	-0.057547	-0.064912
8798218	0.223895	0.156567	-0.172478
8798318	0.009903	0.120356	-0.149378
8798418	0.198158	0.130605	-0.018661
8798518	0.316763	0.271503	0.085162
8798618	0.181318	0.229734	-0.040720
8798718	-0.179021	-0.012652	0.022537
8798818	-0.332593	-0.303692	0.034214
8798918	-0.252984	-0.160108	0.102984
8799018	0.017655	0.002521	-0.099975
8799118	-0.082031	-0.072886	-0.088929
8799217	-0.207062	0.128990	0.102277
8799317	0.099799	-0.006140	0.079508
8799417	-0.009744	-0.044169	0.070274
8799517	0.017367	-0.046409	-0.001578
8799617	0.009592	-0.064639	-0.009945
8799781	0.061899	-0.022392	-0.055957
8799881	0.102216	0.060809	-0.041357
8799981	-0.012039	-0.036404	-0.067794
8800081	0.305402	0.239986	-0.034957
8800181	-0.037114	-0.049562	-0.102821
8800281	0.079673	0.071078	-0.052624
8800381	-0.023015	-0.025685	-0.035107
8800481	0.146569	0.058100	-0.080592
8800581	0.041419	0.016178	-0.066300
8800680	0.020799	-0.030332	0.000010
8800780	0.090868	0.041772	-0.025616
8800880	-0.277672	0.034252	0.014748
8800980	-0.011433	-0.000534	0.024221
8801080	0.002470	0.017404	0.082051
8801180	-0.015799	0.019681	0.009778
8801280	-0.191613	-0.151008	0.031548
8801380	-0.008843	0.024506	0.022221
8801480	-0.177334	-0.088347	0.009070
8801580	-0.100031	-0.043747	0.004577
8801680	-0.080180	0.072734	-0.115634
8801780	-0.173540	-0.061845	-0.433183
8801880	0.277136	0.363776	-0.643215
8801980	-0.289072	0.135864	-0.353274
8802080	-0.077240	0.015866	0.177084
8802179	-0.016059	-0.072481	0.123393
8802279	-0.066876	-0.098174	0.023302
8802379	-0.045180	-0.025265	-0.087320
8802479	0.096283	0.065221	-0.118978
8802579	0.001816	-0.020278	-0.015598
8802679	0.051450	0.024029	-0.027321
8802779	-0.005549	0.072073	-0.014767
8802879	-0.035679	0.073074	0.006806
8802979	-0.036905	0.038562	-0.086435
8803079	0.073014	-0.026240	-0.070329
8803179	0.048494	0.072328	-0.004045
8803279	-0.049318	-0.010607	-0.022799
8803379	-0.063838	-0.077633	-0.031037
8803479	0.005070	0.026702	0.026619
8803579	-0.087791	0.052211	0.013298
8803677	-0.038018	-0.035874	0.019929
8803778	-0.220842	-0.011416	0.103776
8803878	0.018352	0.015150	0.074265
8803978	0.053049	-0.053188	-0.020082
8804078	-0.075869	-0.069864	0.068231
8804178	-0.097540	0.041860	0.063387
8804278	-0.034567	-0.099335	0.006136
8804378	-0.024861	0.179348	-0.000457
8804478	0.091067	-0.083437	0.037525
8804578	0.021398	0.013681	0.043828
8804677	-0.210750	0.152207	0.051807
8804778	0.068296	-0.151515	-0.017923
8804878	0.163446	0.043309	-0.007222
8804978	-0.119525	-0.419016	0.009706
8805077	0.054772	-0.092064	-0.066013
8805177	0.205248	-0.175033	-0.107453
8805277	0.152143	-0.127686	-0.098219
8805377	0.156980	0.052992	-0.026298
8805477	0.038617	0.117765	-0.031089
8805577	0.074192	0.081771	0.027679
8805677	-0.074962	0.130648	0.035511
8805777	0.058350	0.335787	0.086332
8805877	0.367479	0.431594	-0.045451
8805977	0.312245	0.329502	-0.068891
8806077	-0.000481	-0.077509	-0.048047
8806177	-0.001476	-0.112105	-0.006712
8806277	-0.058223	0.018206	-0.000999
8806377	0.005006	0.074655	0.005183
8806477	0.043150	0.092816	-0.032126
8806576	-0.038126	0.021254	0.000325
8806676	0.014105	0.024795	0.001465
8806776	0.114102	0.150677	0.008560
8806876	0.186826	0.213563	0.022044
8806976	-0.004968	0.018296	-0.006045
8807076	-0.098800	-0.184681	-0.010900
8807176	-0.252117	-0.534462	0.025791
8807276	-0.874446	-1.153921	0.075004
8807376	-0.286765	-0.274546	0.256962
8807476	-0.034171	0.016452	0.603714
8807576	-0.175117	-0.033616	0.887297
8807676	-0.169462	0.013466	0.598328
8807776	0.092503	0.092800	0.063594
8807876	0.017644	0.054313	-0.043112
8807976	0.124217	0.036918	0.014412
8808075	0.673798	0.283319	0.033738
8808175	0.120455	0.344775	0.104137
8808275	-0.582093	0.011367	0.092400
8808375	-0.576379	-0.261750	-0.054820
8808475	-0.069625	-0.119591	-0.033186
8808575	-0.022394	-0.005069	-0.015529
8808675	0.091823	0.010340	-0.016956
8808775	-0.045550	0.015319	0.008486
8808875	0.037302	0.074810	0.066398
8808975	-0.087632	0.025672	0.061580
8809075	0.009891	0.007192	0.038610
8809175	0.219473	-0.067449	0.042789
8809275	0.368909	0.232685	-0.013857
8809375	-0.091455	0.026303	0.007682
8809475	-0.276610	-0.036427	-0.040670
8809574	-0.157466	0.139734	0.035945
8809672	0.021781	0.088147	-0.016950
8809772	0.037694	-0.047498	-0.008699
8809872	-0.030640	0.088159	-0.015510
8809972	-0.014846	0.230054	-0.022893
8810153	-0.028840	-0.063627	-0.088553
8810253	0.147697	0.087737	-0.076204
8810351	0.066246	0.106016	0.010790
8810451	-0.114840	0.009495	0.045434
8810551	0.027784	-0.073363	-0.036328
8810651	-0.035532	-0.118480	0.008180
8810751	0.033330	-0.043579	-0.075109
8810851	-0.091386	-0.090661	-0.094822
8811031	-0.216244	-0.147892	-0.017975
8811131	-0.156594	-0.055724	0.103517
8811231	-0.165260	-0.018561	0.055535
8811331	0.005126	-0.011846	0.004896
8811431	0.032919	-0.010089	-0.034839
8811531	-0.017129	-0.017211	-0.011427
8811631	-0.261341	-0.056686	0.012022
