# Supplementary material for: iSignDB: A database for smartphone signature biometrics
Source: Data Brief. 2020 Nov 28;33:106597. doi: 10.1016/j.dib.2020.106597 (PMC7725742; doi:10.1016/j.dib.2020.106597)
Supplement: Supplementary file 2 [file mmc2.zip › u011/genuine/Sensor Data/u011_s2_g02_MagField.csv]

timestamp	x	y	z
8796574	-21.627666	-31.692019	-24.690491
8796674	-22.211945	-31.265062	-25.027618
8796773	-23.197464	-29.970682	-25.557617
8796873	-24.011307	-29.699488	-25.476807
8796973	-24.387745	-29.393904	-25.033447
8797073	-24.639507	-29.403212	-25.021606
8797173	-24.675587	-29.140120	-24.997253
8797273	-24.791702	-28.938070	-24.950165
8797373	-24.757458	-28.839598	-24.732208
8797473	-24.902178	-28.849775	-25.103394
8797573	-24.887976	-28.847651	-24.924408
8797673	-24.892138	-28.818602	-24.944580
8797773	-24.979435	-29.185366	-24.753418
8797873	-24.817614	-29.485743	-24.270233
8797973	-25.118034	-29.231649	-24.434998
8798073	-25.277645	-28.071978	-25.319885
8798173	-25.412357	-28.085989	-25.469055
8798272	-24.371630	-28.767679	-25.397705
8798372	-23.658287	-29.507288	-25.298798
8798472	-23.512968	-29.644434	-25.186890
8798572	-22.898451	-29.605223	-25.067749
8798672	-22.428127	-30.256750	-25.009338
8798772	-22.606043	-29.920549	-25.277527
8798872	-23.647152	-28.870123	-25.410858
8798972	-23.590105	-28.633375	-26.196320
8799072	-23.597767	-28.903326	-26.075073
8799172	-23.224091	-29.380793	-26.186768
8799272	-23.612501	-28.964052	-26.114105
8799372	-24.293816	-28.193552	-25.258270
8799472	-24.286955	-27.950480	-25.335999
8799572	-24.630665	-27.905378	-25.111084
8799671	-24.287592	-28.378603	-25.178833
8799771	-24.272516	-28.561533	-25.023651
8799870	-24.419168	-28.782499	-24.779449
8799971	-24.076622	-29.200624	-24.487244
8800071	-23.872715	-29.579214	-24.742462
8800171	-23.136997	-30.151922	-24.415894
8800271	-23.076281	-30.324903	-24.309296
8800371	-22.511099	-31.028353	-24.758240
8800471	-22.174820	-31.431238	-24.481842
8800571	-22.136396	-31.309286	-24.477875
8800671	-22.029581	-31.610556	-24.299927
8800771	-21.998764	-31.457941	-24.245270
8800871	-21.838547	-31.790628	-23.860962
8800971	-21.648687	-31.715368	-24.395508
8801071	-22.075521	-31.466516	-24.463989
8801170	-21.839350	-31.477854	-24.449158
8801270	-22.137074	-31.670462	-24.464569
8801370	-22.243544	-31.334608	-24.438141
8801470	-22.168940	-30.964598	-24.582458
8801570	-22.210783	-30.990702	-24.668762
8801670	-22.595343	-30.696699	-24.723389
8801770	-21.427935	-31.099459	-24.961670
8801870	-19.640202	-31.849161	-25.521210
8801970	-17.526554	-33.221863	-25.164398
8802070	-17.149715	-33.234726	-25.584564
8802170	-17.808308	-32.827942	-25.638763
8802270	-18.242168	-32.583099	-25.751099
8802370	-18.049301	-32.507225	-25.915527
8802470	-17.891605	-32.412224	-25.819824
8802570	-17.548771	-33.054543	-25.696381
8802669	-17.467178	-33.105789	-25.867493
8802769	-17.220078	-33.049446	-25.768036
8802869	-17.133007	-32.859200	-25.939819
8802969	-17.070404	-32.988739	-25.656921
8803069	-16.897030	-32.852608	-26.019867
8803169	-16.844032	-32.842415	-26.119171
8803269	-16.785866	-32.828621	-25.968079
8803369	-16.696560	-32.853806	-25.959381
8803469	-16.831814	-32.875328	-26.130859
8803569	-16.930588	-32.736153	-26.292023
8803669	-17.093605	-32.670967	-26.488434
8803769	-17.005116	-32.740639	-26.301453
8803869	-17.389313	-32.614540	-26.346313
8803969	-17.562096	-32.773193	-26.173523
8804069	-17.639923	-32.531548	-26.143341
8804168	-18.006992	-32.349792	-26.204498
8804268	-18.193233	-32.044678	-26.409149
8804368	-18.384151	-31.929499	-26.437012
8804468	-18.731258	-31.953772	-26.540588
8804568	-18.742378	-31.845156	-26.019287
8804668	-18.962189	-31.747965	-25.881561
8804768	-18.863136	-31.609102	-26.435120
8804868	-18.810371	-31.832647	-26.272888
8804968	-18.836132	-32.020752	-26.146057
8805068	-18.932674	-32.273735	-25.977112
8805168	-19.238689	-32.489532	-25.569550
8805268	-19.302372	-33.031410	-24.764862
8805368	-19.289669	-33.436150	-24.321411
8805468	-18.917034	-34.132736	-23.432709
8805567	-18.577805	-34.307800	-23.541107
8805667	-18.229622	-34.625473	-23.783386
8805767	-18.053097	-34.294014	-24.023987
8805867	-17.886124	-34.384003	-23.827057
8805967	-16.875233	-35.040962	-23.313416
8806067	-16.155487	-35.565811	-23.016785
8806167	-16.205620	-35.266968	-22.821686
8806267	-16.150509	-35.737190	-22.987396
8806367	-16.053280	-35.703438	-22.903900
8806467	-16.069313	-35.684425	-22.887238
8806567	-16.118713	-35.741852	-23.103302
8806667	-15.993183	-35.560249	-23.105988
8806767	-15.975494	-35.659782	-23.134216
8806867	-15.841305	-35.824944	-22.772461
8806967	-15.499893	-35.871010	-22.694946
8807067	-15.490517	-35.678940	-22.704224
8807166	-16.212387	-35.690544	-22.683838
8807266	-18.524822	-34.612999	-22.796112
8807366	-20.571005	-33.136292	-23.460022
8807466	-22.152750	-31.953142	-23.781311
8807566	-24.020508	-29.971331	-24.016357
8807666	-26.490110	-28.036074	-24.241852
8807766	-27.304569	-26.654741	-24.409302
8807866	-27.244434	-26.704374	-24.544769
8807966	-27.231178	-26.877962	-24.466248
8808066	-27.278492	-27.350546	-24.257385
8808166	-26.679676	-28.081270	-23.753876
8808266	-26.579008	-27.905218	-23.985474
8808366	-27.168213	-26.579226	-25.126190
8808466	-27.240532	-26.187376	-25.334412
8808565	-27.737091	-26.392218	-25.268738
8808665	-27.466633	-26.668863	-25.136932
8808765	-27.270649	-26.652037	-25.231537
8808865	-27.174314	-26.468309	-25.298798
8808965	-27.358002	-26.741663	-25.355469
8809065	-27.385506	-26.510023	-25.300385
8809165	-27.419125	-26.514318	-25.234253
8809265	-27.063383	-27.209734	-24.816803
8809365	-26.527512	-27.973536	-24.387970
8809465	-26.675774	-27.735361	-24.722076
8809565	-27.173302	-26.650969	-25.438354
8809665	-27.185951	-26.662218	-25.394531
8809765	-26.805431	-27.041025	-25.555603
8809865	-26.533684	-26.736872	-25.231293
8809965	-26.181786	-26.761541	-25.509003
8810064	-25.853718	-26.672705	-25.921997
8810164	-25.740547	-26.730593	-25.945160
8810264	-25.477663	-27.136751	-25.812195
8810364	-25.502966	-26.940035	-25.542297
8810464	-25.024345	-28.131243	-25.986725
8810564	-24.948154	-27.394522	-25.747070
8810664	-24.976793	-27.397303	-25.561035
8810764	-25.064148	-27.429110	-25.607178
8810863	-25.346632	-27.601721	-25.231628
8810964	-24.961901	-28.093882	-25.472443
8811064	-25.301613	-27.591234	-25.436615
8811164	-25.556770	-27.460455	-25.848236
8811264	-26.067917	-26.909769	-26.123322
8811364	-25.758772	-26.994165	-26.073059
8811464	-25.923378	-27.041719	-26.168945
8811563	-25.713476	-27.197817	-26.119324
8811663	-25.637156	-27.209234	-26.406982
