# Supplementary material for: iSignDB: A database for smartphone signature biometrics
Source: Data Brief. 2020 Nov 28;33:106597. doi: 10.1016/j.dib.2020.106597 (PMC7725742; doi:10.1016/j.dib.2020.106597)
Supplement: Supplementary file 2 [file mmc2.zip › u011/genuine/Sensor Data/u011_s2_g02_Orient.csv]

timestamp	x	y	z
8796574	132.140656	-20.535869	2.009654
8796674	131.257391	-19.990659	2.008829
8796774	129.051445	-19.172993	1.139827
8796873	127.756416	-19.291459	0.476854
8796973	127.061019	-19.338877	0.278245
8797073	126.702003	-19.240893	0.066464
8797173	126.380465	-19.450640	0.149538
8797273	126.227668	-19.332111	-0.010772
8797373	126.237973	-19.140746	-0.123076
8797473	126.284826	-19.104172	-0.361009
8797573	126.368617	-19.051832	-0.529205
8797673	126.449234	-18.898732	-0.680779
8797773	125.970238	-19.636401	-0.502354
8797873	125.184180	-21.586261	0.179600
8797973	125.046180	-21.287021	-0.045129
8798073	125.560561	-17.962981	-0.551412
8798173	126.044619	-17.766643	-0.666062
8798272	127.202459	-18.934311	0.536922
8798372	127.924372	-19.454106	1.710131
8798472	128.108460	-20.156074	2.422286
8798572	127.930573	-21.325497	3.467201
8798672	128.111455	-22.110936	4.519645
8798772	127.866970	-21.483272	4.597882
8798872	127.419129	-19.641811	3.187054
8798972	126.968417	-18.403550	2.248694
8799072	127.371599	-18.758577	2.350282
8799172	127.710170	-18.923422	2.131815
8799272	127.480317	-18.519773	2.108639
8799372	127.243841	-18.842440	1.827049
8799472	126.917436	-18.755306	1.448068
8799572	126.940400	-18.843576	1.282479
8799672	127.047446	-18.876369	1.065113
8799771	127.244659	-19.095965	1.000354
8799870	127.484690	-19.173759	0.824262
8799971	127.899369	-19.823659	1.300040
8800071	128.499068	-20.339287	1.573255
8800171	129.041544	-21.124185	2.183163
8800271	129.509069	-21.501515	2.619849
8800371	129.924047	-21.509817	2.726312
8800471	130.342110	-21.908098	2.971499
8800571	130.988090	-21.980986	3.102192
8800671	131.298117	-22.223006	3.203121
8800771	131.272316	-22.211861	3.204827
8800871	131.408666	-22.437412	3.415104
8800971	131.334974	-22.116207	3.429632
8801071	131.187271	-21.530700	2.887610
8801171	131.211521	-21.502557	2.846315
8801270	131.187667	-21.284719	2.579884
8801370	130.995647	-21.068898	2.457701
8801470	131.013043	-20.547926	2.138319
8801570	131.038335	-20.528766	2.298831
8801670	131.195852	-19.533831	1.548213
8801770	132.556685	-19.932115	2.979797
8801870	136.347038	-18.965162	4.786438
8801970	139.699194	-19.083364	6.092238
8802070	140.163888	-19.040759	6.697472
8802170	138.848792	-18.491595	5.903005
8802270	138.280725	-18.407361	5.765414
8802370	138.335334	-18.438521	5.780079
8802470	138.827152	-18.169961	5.849722
8802570	139.224008	-18.583359	6.149704
8802669	139.238562	-18.789383	6.500109
8802769	139.247059	-19.119064	6.858613
8802869	139.242023	-18.866353	6.885274
8802969	139.427266	-18.851541	7.331616
8803069	139.683034	-18.524234	7.382323
8803169	139.739873	-18.440345	7.238010
8803269	139.756302	-18.719076	7.643814
8803369	139.743666	-18.384099	7.490741
8803469	139.843390	-18.281730	7.362465
8803569	139.523256	-18.163196	7.362322
8803669	139.444841	-17.799916	7.384880
8803769	139.524722	-18.109358	7.223437
8803869	139.087917	-18.102897	6.949118
8803969	138.966462	-18.196482	6.552429
8804069	138.797101	-18.024467	6.372355
8804169	138.384803	-17.903825	6.307957
8804268	138.061088	-17.387220	5.899535
8804368	137.956015	-17.354633	6.082961
8804468	137.540116	-17.102058	5.244893
8804568	137.455166	-17.834304	5.366779
8804668	137.172080	-18.093407	5.654625
8804768	136.910870	-17.200631	5.376663
8804868	137.163497	-17.727386	5.255803
8804968	136.965630	-17.785413	5.457852
8805068	137.360991	-18.190138	4.968285
8805168	137.434557	-18.654471	4.403162
8805268	137.828038	-19.864432	4.034940
8805368	138.487514	-20.764349	3.615806
8805468	139.277974	-21.624439	3.951880
8805568	139.621256	-22.065265	4.942475
8805667	139.153806	-22.640170	5.636384
8805767	138.593472	-23.002268	6.718027
8805867	138.428529	-23.266404	7.624748
8805967	138.825478	-25.085850	9.565908
8806067	139.273137	-26.160839	10.914568
8806167	139.074372	-26.386331	10.893786
8806267	139.242269	-26.531374	11.080262
8806367	139.102797	-26.648043	11.308725
8806467	139.140078	-26.771392	11.654307
8806567	139.210435	-26.673367	11.750618
8806667	139.115264	-26.655858	11.783348
8806767	138.970304	-26.924984	12.123501
8806867	138.980691	-27.189024	12.675082
8806967	139.127424	-27.741172	13.187448
8807067	139.122059	-27.621825	12.911239
8807166	138.886219	-26.891394	11.051234
8807266	138.050368	-23.496489	4.600633
8807366	137.424040	-19.985897	0.181578
8807466	135.646350	-18.532957	-1.833712
8807566	131.030031	-17.541863	-3.459524
8807666	126.011813	-16.398266	-4.931020
8807766	123.942302	-16.439953	-4.758146
8807866	123.384408	-16.779944	-4.381808
8807966	123.329049	-17.345692	-4.028882
8808066	122.913159	-18.712664	-3.639865
8808166	122.411257	-21.156554	-2.422149
8808266	122.363517	-20.556469	-1.952724
8808366	122.137393	-16.937693	-2.811321
8808466	122.391987	-16.622345	-3.019681
8808566	122.604199	-16.723331	-3.384717
8808665	122.714641	-16.646133	-3.456361
8808765	122.821002	-16.756362	-3.271206
8808865	122.748257	-16.729728	-3.105908
8808965	122.530592	-16.988160	-2.980633
8809065	122.236112	-16.819155	-2.999552
8809165	122.122702	-16.988997	-3.056667
8809265	121.644191	-19.751499	-2.078399
8809365	121.606200	-21.230372	-1.048187
8809465	121.743145	-19.885706	-1.250382
8809565	122.397123	-16.475319	-2.943963
8809665	122.576286	-16.916965	-2.777096
8809765	122.859595	-17.714603	-2.155796
8809865	122.844031	-18.074801	-1.517168
8809965	122.804983	-18.209217	-0.651646
8810065	122.806640	-17.982750	-0.063271
8810164	123.092597	-17.980550	0.160802
8810264	123.618102	-18.630194	0.811015
8810364	124.029296	-19.052440	1.469387
8810464	124.088880	-19.013316	1.494648
8810564	124.524183	-19.031475	1.776331
8810664	124.854414	-19.108329	1.409576
8810764	125.212016	-18.908566	0.892495
8810863	125.711948	-18.655894	0.453305
8810964	126.073408	-18.317229	0.182349
8811064	126.026755	-17.491567	-0.368600
8811164	125.419685	-16.706375	-0.861921
8811264	124.959227	-16.115621	-1.060840
8811364	124.901998	-16.041822	-1.007861
8811464	125.021222	-16.034081	-1.002862
8811563	125.128630	-16.251113	-1.042555
8811663	125.198271	-15.972073	-0.924505
