# Supplementary material for: iSignDB: A database for smartphone signature biometrics
Source: Data Brief. 2020 Nov 28;33:106597. doi: 10.1016/j.dib.2020.106597 (PMC7725742; doi:10.1016/j.dib.2020.106597)
Supplement: Supplementary file 2 [file mmc2.zip › u011/genuine/Sensor Data/u011_s2_g02_Pos.csv]

timestamp	lat	long	alt	speed	course	hacc
8799967	28.562820	77.280540	203.671000	0.000000	0.000000	65.000000
8804784	28.563030	77.280660	198.304000	0.039000	0.000000	48.000000
8805784	28.563020	77.280610	213.205000	0.248000	0.000000	64.010000
8806784	28.563030	77.280580	214.556000	0.101000	0.000000	64.010000
8807784	28.563020	77.280540	214.574000	0.258000	0.000000	48.007000
8808784	28.563030	77.280530	214.505000	0.285000	0.000000	48.007000
8810272	28.563040	77.280550	222.311000	0.285000	0.000000	32.005000
8811272	28.563050	77.280590	214.498000	0.191000	0.000000	24.004000
