# Supplementary material for: iSignDB: A database for smartphone signature biometrics
Source: Data Brief. 2020 Nov 28;33:106597. doi: 10.1016/j.dib.2020.106597 (PMC7725742; doi:10.1016/j.dib.2020.106597)
Supplement: Supplementary file 2 [file mmc2.zip › u011/genuine/Sensor Data/u011_s2_g03_Acc.csv]

timestamp	x	y	z
6237470	-0.161664	3.383264	9.211095
6237570	0.064067	3.009043	9.222322
6237670	-0.012724	3.188969	9.247919
6237770	-0.161664	3.261717	9.268875
6237870	-0.352517	3.669918	8.924891
6237970	-0.008532	2.917583	9.894874
6238070	0.505199	2.757266	9.408385
6238170	-0.031135	3.314557	9.201066
6238270	-0.082478	3.336113	8.996292
6238370	0.407153	2.982099	8.039482
6238470	-0.975521	5.023853	8.994496
6238569	0.282762	3.181185	9.711804
6238669	0.130978	2.596501	9.377998
6238769	0.696801	2.456392	9.311686
6238867	0.393831	2.817591	9.391021
6238967	-0.038171	2.790797	9.376052
6239067	0.091609	3.112178	8.989107
6239167	0.033530	2.984194	9.518706
6239267	0.075742	2.968926	9.131910
6239367	-0.116009	3.074606	9.326954
6239467	0.068108	3.038681	9.085058
6239567	-0.179626	2.831512	9.794283
6239667	-0.255818	2.746788	9.989177
6239767	-0.109123	3.145259	9.223220
6239867	-0.118553	3.091072	9.240285
6239967	0.059576	3.144960	9.045689
6240067	-0.127834	3.221451	9.058263
6240166	-0.389041	2.831811	9.155561
6240266	-0.478555	2.850522	9.399404
6240372	-0.425116	3.081193	9.313033
6240472	-0.506846	3.240461	9.141340
6240572	-0.303269	3.282075	8.762329
6240672	-0.336201	3.471132	9.012009
6240772	-0.498314	3.579057	8.882978
6240872	-0.460293	3.548072	9.102272
6240972	-0.267943	3.060685	9.268726
6241072	-0.608036	3.471281	9.129216
6241172	-0.470921	3.429369	8.897647
6241272	-0.442779	3.443888	9.161848
6241372	-0.313748	3.458259	8.791817
6241471	-0.415835	3.258125	9.330697
6241572	-0.138163	2.913541	9.241632
6241671	-0.357307	3.211422	9.047486
6241771	-0.220192	3.108735	9.209299
6241871	-0.397573	3.100652	9.268277
6241971	-0.248483	3.131488	9.003627
6242071	-0.312849	3.085085	9.298663
6242171	-0.191003	3.068619	9.171727
6242271	-0.156874	2.995720	8.921897
6242371	-0.237706	2.935396	9.463321
6242471	-0.126637	2.559228	9.428593
6242571	-0.428259	2.891836	9.356144
6242671	-1.128503	3.512895	9.525292
6242771	-1.261726	3.549718	9.030571
6242871	-0.770897	2.657723	9.250613
6242971	-0.340392	2.803221	9.199420
6243071	-0.559387	2.862048	9.394464
6243170	-0.711171	3.111879	9.109457
6243270	-0.695903	3.003804	9.190139
6243370	-0.652044	2.985991	9.088800
6243470	-0.602796	2.985092	8.949889
6243570	-0.688119	3.084486	9.180559
6243670	-0.574655	2.973866	9.158854
6243770	-0.569266	2.925217	9.106912
6243870	-0.712518	2.941683	9.210796
6243970	-0.927471	3.245551	9.078322
6244070	-0.630339	2.652035	9.302406
6244169	-0.929268	3.132087	9.227561
6244270	-0.913999	3.051554	9.318572
6244370	-0.762365	2.779720	8.847951
6244470	-0.763562	2.957849	9.305399
6244570	-0.887355	3.130291	9.323811
6244670	-0.864752	2.734963	9.159902
6244769	-0.623454	2.761458	9.130264
6244869	-0.825683	3.210524	9.422306
6244969	-1.093177	2.929708	8.310568
6245069	-0.670905	2.904859	9.626931
6245169	-1.119971	3.711382	8.272248
6245269	-0.845592	2.760260	9.363479
6245369	-0.733325	2.937941	9.643396
6245468	-0.693957	2.794090	8.683143
6245568	-0.921334	2.694696	10.131531
6245669	-0.773142	2.938539	9.286539
6245769	-0.446821	2.912643	8.384365
6245869	-0.651745	2.657274	10.175540
6245969	-0.370180	3.398233	8.000413
6246069	-0.244292	2.627935	8.735983
6246169	-0.042811	3.118315	9.001082
6246269	0.196841	1.916016	9.920171
6246368	-0.105531	2.855013	9.210646
6246468	-0.486189	3.258424	9.265432
6246568	-0.726589	3.724704	8.597072
6246668	-1.291664	3.990103	9.107361
6246768	-1.102158	4.144282	8.854537
6246868	-1.633852	4.884044	8.700358
6246968	-0.532293	3.737278	8.975934
6247068	0.500110	2.049538	9.326805
6247168	0.771047	2.154619	9.393865
6247268	0.562680	2.764451	9.619746
6247368	0.606239	2.713407	8.970546
6247468	0.715512	2.540517	9.286089
6247568	0.717159	2.736160	9.213640
6247668	0.706830	2.734963	9.211544
6247768	0.633183	3.098706	9.299262
6247867	0.601000	3.020868	9.355096
6247967	0.605341	3.029849	9.011411
6248067	0.351020	3.070714	9.377400
6248167	0.427062	3.098557	9.302855
6248267	0.334554	3.023263	9.271570
6248366	0.411943	3.153792	9.350755
6248467	0.333357	2.997666	9.298963
6248567	0.297581	3.176993	9.231303
6248667	0.418530	3.091222	9.337582
6248767	0.295635	3.077450	9.282647
6248867	0.365839	3.227888	9.112900
6248967	0.370180	3.155588	9.263486
6249067	0.414338	3.204087	9.075627
6249167	0.305814	3.089426	9.377849
6249267	0.299976	3.085683	9.576037
6249367	0.251028	3.865861	8.962313
6249466	0.134870	3.663931	8.991502
6249566	0.881966	3.125950	9.170230
6249666	-0.261656	3.099006	9.890982
6249757	-0.014220	3.186723	9.225466
6249857	0.141755	2.974914	9.456884
6249957	-0.149838	2.900668	9.387279
6250057	-0.035327	3.063380	9.098679
6250157	-0.251627	2.924319	9.441317
6250257	-0.261506	3.179987	9.218580
6250357	-0.005239	2.964884	9.471404
6250457	-0.294887	2.778522	9.789493
6250557	0.113165	2.962489	9.074579
6250657	-0.163909	3.070265	9.233549
6250757	-0.089364	2.944078	9.176068
6250857	-0.182471	3.165467	9.291179
6250957	-0.243843	3.272195	8.994047
6251123	-0.195344	3.364703	8.959768
6251223	-0.177082	3.188370	9.190887
6251323	0.361498	2.279460	9.605226
6251423	0.113015	2.707270	9.378747
6251523	-0.015119	2.742746	9.422157
6251623	0.021256	2.776127	9.330397
6251723	0.104183	2.688110	9.371861
6251823	0.052990	2.825674	9.284144
6251923	-0.086969	2.815795	9.349408
6252023	-0.001198	2.794988	9.380842
6252123	0.011077	2.733017	9.476194
6252223	-0.008083	2.618505	9.779763
