# Supplementary material for: iSignDB: A database for smartphone signature biometrics
Source: Data Brief. 2020 Nov 28;33:106597. doi: 10.1016/j.dib.2020.106597 (PMC7725742; doi:10.1016/j.dib.2020.106597)
Supplement: Supplementary file 2 [file mmc2.zip › u011/genuine/Sensor Data/u011_s2_g03_AngVel.csv]

timestamp	x	y	z
6237468	-0.027409	-0.015414	0.008459
6237568	0.008092	0.011734	0.010907
6237668	-0.036616	-0.045053	-0.034096
6237768	0.099212	0.008285	-0.010259
6237868	-0.253462	-0.122500	0.055298
6237968	0.099365	0.101442	0.204047
6238068	0.125908	-0.061730	0.068266
6238167	-0.043632	-0.140586	-0.074085
6238267	-0.026996	0.091124	0.045216
6238367	1.160869	0.643238	0.188396
6238467	-0.300687	0.028684	-0.091910
6238567	-1.283355	-0.786557	0.175121
6238667	0.099459	0.054019	0.150404
6238767	-0.039899	0.030774	-0.008898
6238869	-0.095947	0.020369	-0.040481
6238969	0.109631	0.089917	-0.053624
6239069	0.083251	0.120959	-0.029253
6239169	-0.113285	-0.047459	0.004030
6239269	0.091822	0.088497	-0.028881
6239369	-0.093943	-0.026501	-0.020001
6239547	-0.048667	-0.014009	-0.056281
6239647	-0.160637	0.161563	-0.052342
6239747	0.062038	-0.025450	0.030420
6239847	0.034612	-0.011359	0.007966
6239947	0.081391	0.090004	0.004166
6240047	-0.155446	-0.009724	-0.067449
6240147	-0.128207	0.002850	-0.064158
6240247	-0.071382	0.037471	-0.030418
6240370	0.073115	-0.001145	-0.026020
6240470	0.178713	0.095809	0.054024
6240570	0.094610	-0.019075	-0.049049
6240670	0.065199	-0.009767	-0.057883
6240770	0.085509	-0.004050	-0.029891
6240870	0.011380	-0.027304	-0.039204
6240970	0.046473	-0.065401	-0.112637
6241070	0.019167	-0.048126	0.013426
6241170	-0.074996	-0.044322	0.002297
6241269	-0.071373	-0.055921	-0.006297
6241369	-0.074490	-0.051595	-0.016019
6241469	-0.178606	-0.114176	-0.053909
6241569	0.130021	0.073387	-0.030443
6241669	-0.105512	-0.116563	-0.042505
6241769	-0.030407	0.018185	-0.020768
6241869	0.029202	-0.009671	-0.043380
6241969	-0.021335	0.033215	-0.008159
6242069	-0.031973	0.013011	0.060128
6242169	-0.039098	-0.035522	-0.009897
6242269	-0.047406	0.051987	0.048108
6242369	-0.095537	-0.140248	-0.113636
6242469	0.265478	0.116188	-0.668708
6242569	-0.204811	-0.550649	-1.221981
6242669	0.540616	0.546339	-0.603249
6242768	-0.095189	-0.015446	0.174707
6242868	-0.102992	-0.192683	-0.004302
6242968	-0.137743	-0.117961	-0.080088
6243068	0.010215	-0.000328	-0.114761
6243168	-0.039099	-0.002188	-0.038371
6243268	0.040835	0.043864	-0.071965
6243368	0.009116	-0.029426	-0.030743
6243468	0.045303	0.050006	0.079144
6243568	-0.031184	0.011105	0.041025
6243668	0.026206	0.042480	-0.005528
6243768	0.027240	0.019446	-0.063466
6243868	0.102063	0.155740	-0.096361
6243968	-0.074611	-0.041681	0.048725
6244068	0.029948	-0.002377	-0.048966
6244168	-0.018300	-0.005339	-0.096882
6244268	-0.019335	0.003505	-0.010804
6244367	0.027979	0.010750	0.012306
6244467	-0.015974	0.051476	-0.022790
6244567	0.059565	0.025693	0.029013
6244666	0.052627	0.024162	0.062838
6244767	-0.105750	0.050951	0.044412
6244867	0.137766	-0.031563	-0.023271
6244967	-0.234758	0.000107	0.077725
6245067	-0.030413	-0.091674	-0.007932
6245167	-0.168964	0.043419	0.002998
6245267	-0.006098	0.101541	0.104849
6245367	0.000884	-0.092896	0.086954
6245467	0.039338	0.195166	0.049927
6245567	-0.032288	-0.432926	0.153844
6245667	-0.028321	-0.036561	0.077836
6245767	0.172623	0.266320	0.187968
6245866	0.002626	-0.399087	0.033229
6245966	0.153694	0.384687	0.130320
6246066	-0.117308	-0.192272	0.364160
6246166	-0.088521	-0.132519	0.364199
6246266	0.176475	-0.124939	-0.010316
6246366	0.264909	0.036864	-0.102108
6246466	0.376252	0.336296	-0.026010
6246566	0.229402	0.302159	-0.004496
6246666	-0.007870	0.050764	0.150364
6246766	0.106689	0.089500	0.238250
6246866	-0.181684	0.068396	0.751239
6246966	-0.635267	-0.187447	1.133201
6247066	-0.195702	0.016506	0.770491
6247166	-0.256098	-0.047165	0.253170
6247266	-0.027966	-0.081480	0.012146
6247366	0.163311	-0.006545	-0.121135
6247465	0.093859	0.004497	-0.041179
6247565	0.037535	-0.004389	0.004189
6247665	0.007050	0.022238	0.009167
6247765	-0.110168	-0.015552	0.037945
6247865	0.007046	-0.070848	-0.007429
6247965	-0.001779	-0.007447	-0.024026
6248065	-0.059169	-0.018742	-0.055955
6248165	0.027304	-0.008168	-0.049981
6248265	-0.033256	0.008687	0.006210
6248365	-0.034098	-0.013745	-0.003119
6248465	0.091150	0.001399	0.009138
6248565	-0.076574	-0.027676	-0.020233
6248665	0.076902	0.001190	-0.020096
6248765	-0.067576	0.000488	0.018655
6248865	-0.048296	-0.005960	-0.020066
6248964	0.033194	0.034426	-0.005620
6249064	-0.047401	-0.004387	-0.020560
6249164	0.106858	0.052175	-0.011661
6249264	-0.066391	-0.044735	-0.004058
6249364	0.552470	0.181060	0.045610
6249464	-0.354252	-0.158351	-0.015928
6249564	-1.018593	-0.055344	-0.026855
6249664	-0.077156	0.057064	-0.059496
6249766	-0.037582	0.086576	-0.071513
6249866	-0.006018	0.006926	-0.066801
6249966	-0.061644	-0.061278	-0.101256
6250066	0.115967	0.127455	-0.130571
6250198	0.084722	0.148419	-0.047402
6250298	-0.044013	-0.016073	-0.050905
6250398	-0.183044	0.086750	0.051094
6250498	0.037235	-0.065052	0.035891
6250597	0.053061	0.006598	-0.013796
6250697	0.014071	-0.010797	-0.035723
6250797	0.031768	-0.004765	-0.102429
6250978	-0.022010	-0.003626	-0.043727
6251078	0.032108	0.016224	0.092033
6251178	-0.355553	-0.217042	0.122013
6251278	-0.036332	0.029819	0.164652
6251378	-0.020800	-0.008093	-0.016558
6251478	-0.059920	0.001426	-0.043210
6251578	-0.027249	0.013711	0.013694
6251678	-0.048079	0.002653	-0.006650
6251778	0.048675	0.016152	-0.048060
6251878	0.009568	-0.015695	-0.057132
6251978	0.052792	0.021952	-0.044513
6252077	0.007203	0.007328	-0.005939
6252177	0.012334	0.091205	0.027813
