# Supplementary material for: iSignDB: A database for smartphone signature biometrics
Source: Data Brief. 2020 Nov 28;33:106597. doi: 10.1016/j.dib.2020.106597 (PMC7725742; doi:10.1016/j.dib.2020.106597)
Supplement: Supplementary file 2 [file mmc2.zip › u011/genuine/Sensor Data/u011_s2_g03_MagField.csv]

timestamp	x	y	z
6237420	-24.009291	-29.410997	-25.036530
6237520	-24.016468	-29.369341	-25.234436
6237620	-23.968321	-29.548834	-25.044037
6237720	-24.217281	-29.285990	-25.041901
6237820	-24.272390	-29.551687	-24.863495
6237920	-24.523438	-29.002813	-25.131287
6238020	-24.874756	-28.706232	-25.338196
6238120	-25.200682	-28.684797	-24.891174
6238220	-25.092766	-28.923056	-24.572052
6238320	-24.820501	-29.158133	-24.893402
6238420	-24.334688	-30.044535	-23.868347
6238520	-23.796843	-30.255854	-24.575226
6238619	-26.096197	-27.407839	-25.647430
6238719	-26.350840	-27.111128	-25.585724
6238819	-26.332382	-26.694010	-25.856995
6238919	-26.595856	-26.542673	-26.007751
6239019	-25.932659	-27.273024	-25.678528
6239119	-25.774780	-27.475882	-25.720245
6239219	-25.407904	-27.321417	-25.924835
6239319	-25.503094	-27.246763	-25.432648
6239419	-25.539925	-27.103399	-25.281036
6239519	-25.172091	-27.150095	-25.453369
6239619	-25.197365	-27.638247	-25.154694
6239719	-25.067577	-27.850851	-25.499695
6239819	-24.826345	-27.821554	-25.222198
6239919	-25.125429	-27.789099	-25.125641
6240019	-24.953619	-28.232752	-24.763153
6240119	-24.430943	-27.681837	-25.299011
6240219	-24.400328	-27.925020	-25.753021
6240318	-23.876144	-28.082537	-26.016846
6240418	-24.033205	-28.445299	-25.668365
6240518	-23.786198	-28.782499	-25.341583
6240618	-23.586115	-29.227278	-25.071045
6240718	-23.342258	-29.851828	-24.998840
6240818	-23.487371	-29.948835	-24.773132
6240918	-23.320169	-29.918585	-24.745667
6241018	-23.054525	-29.722269	-25.102051
6241118	-22.986883	-29.507345	-24.902985
6241218	-23.242640	-29.613913	-24.972015
6241318	-23.278673	-29.548834	-25.003937
6241418	-23.117588	-29.308310	-24.915619
6241518	-23.434477	-29.153193	-25.257416
6241618	-23.132837	-29.250063	-25.230316
6241718	-23.249739	-29.202581	-25.614471
6241817	-23.413584	-28.901373	-25.504761
6241917	-22.977751	-28.921907	-25.501312
6242017	-23.225334	-29.393744	-25.441406
6242117	-23.377069	-28.989630	-25.610260
6242217	-23.484848	-28.635847	-25.300873
6242317	-23.615786	-28.823038	-25.294922
6242417	-23.582254	-28.832102	-25.089203
6242517	-21.595402	-30.762644	-25.071655
6242617	-19.167313	-32.561241	-24.797791
6242717	-16.262756	-34.226997	-24.361053
6242816	-16.278210	-33.837563	-24.687012
6242917	-16.871410	-33.444504	-25.065369
6243017	-16.869999	-33.232460	-25.362915
6243117	-16.346008	-33.567955	-25.250092
6243217	-16.202576	-33.643555	-24.986877
6243317	-15.957355	-34.021149	-24.989258
6243416	-16.057117	-34.037697	-25.073639
6243516	-16.329681	-33.683563	-24.944489
6243616	-16.254551	-33.952454	-24.553375
6243716	-16.367954	-33.793327	-24.614014
6243816	-16.020111	-33.994957	-24.605865
6243916	-15.516869	-34.469963	-24.370056
6244016	-15.354401	-34.324341	-24.484039
6244116	-15.566475	-34.035751	-24.518524
6244216	-15.057720	-34.283607	-24.782928
6244316	-15.079399	-34.304642	-24.752106
6244416	-15.137695	-34.239769	-24.564270
6244516	-15.033119	-34.272408	-25.051117
6244616	-15.009079	-34.336517	-24.741180
6244716	-15.425621	-34.147400	-24.909332
6244816	-15.481956	-33.788155	-25.308838
6244915	-15.478714	-34.076759	-24.756134
6245015	-15.670887	-33.771797	-24.717651
6245115	-15.561306	-33.907028	-24.748871
6245215	-15.485435	-33.876961	-24.762329
6245315	-15.616467	-33.946793	-24.949493
6245415	-16.030731	-33.810074	-24.964020
6245515	-16.146439	-33.384201	-24.752319
6245615	-17.112549	-33.234085	-25.002045
6245715	-17.424568	-33.393997	-25.042816
6245815	-17.197136	-33.211365	-25.203796
6245915	-17.750080	-32.708702	-25.046875
6246015	-17.660210	-32.754257	-25.101532
6246115	-19.339897	-32.078835	-25.393463
6246215	-20.507801	-31.284594	-25.131104
6246315	-20.898581	-31.476328	-24.647095
6246415	-20.731422	-32.337158	-24.369385
6246514	-19.845245	-32.413017	-23.617523
6246614	-19.182034	-33.685295	-23.682373
6246714	-18.989639	-33.643089	-23.399658
6246814	-19.327232	-33.623695	-23.520233
6246914	-21.240499	-32.118484	-23.929230
6247014	-24.705210	-28.800550	-25.129822
6247114	-26.730066	-26.432280	-25.669586
6247214	-27.874166	-25.229372	-25.969971
6247314	-28.208168	-25.053774	-25.662842
6247414	-27.934261	-25.241766	-25.417847
6247514	-28.179785	-24.961451	-25.110870
6247614	-28.433432	-25.052324	-25.208801
6247714	-28.422850	-25.574343	-25.458191
6247814	-28.342966	-25.139307	-25.158539
6247914	-28.373354	-25.047350	-24.959656
6248013	-28.278107	-25.447844	-24.833466
6248113	-28.313543	-25.457708	-24.866455
6248213	-28.171432	-25.719694	-24.973999
6248313	-28.331253	-25.673716	-24.880615
6248413	-28.116995	-25.859934	-24.898376
6248513	-28.163107	-25.681795	-24.795197
6248613	-27.958755	-25.902956	-25.049957
6248713	-27.895079	-26.200514	-25.112427
6248813	-27.887886	-25.863607	-25.027649
6248913	-27.810478	-26.024363	-25.083282
6249013	-27.704882	-25.955873	-25.224548
6249113	-27.640068	-26.124983	-24.898071
6249213	-27.625765	-26.249311	-24.866150
6249313	-27.527090	-26.666311	-24.727875
6249413	-27.164103	-27.805033	-23.766327
6249513	-27.562782	-26.925692	-23.914062
6249612	-27.396782	-25.791677	-25.330261
6249712	-26.738462	-26.185991	-25.689850
6249812	-26.473194	-26.103354	-25.726196
6249912	-26.331724	-26.286062	-25.925140
6250012	-26.152021	-26.515287	-25.625183
6250112	-25.630655	-27.126959	-25.493378
6250212	-25.105999	-27.248461	-25.399200
6250312	-25.070370	-27.194193	-25.496460
6250412	-25.098618	-27.482706	-25.677856
6250512	-25.041012	-27.660391	-25.709839
6250612	-25.230377	-27.934416	-25.399261
6250712	-24.711477	-28.352781	-25.799225
6250812	-24.466436	-28.277174	-25.539795
6250912	-24.296858	-28.544760	-25.498779
6251012	-24.040306	-29.118696	-25.312531
6251111	-24.278879	-29.052935	-25.510895
6251211	-24.849413	-28.381468	-25.832336
6251311	-25.578192	-27.572149	-26.312439
6251411	-25.498407	-27.288992	-26.146271
6251511	-25.455055	-27.351309	-26.283142
6251611	-25.736330	-27.242857	-26.340607
6251711	-25.294121	-27.273451	-26.625488
6251811	-25.426575	-27.635969	-26.337463
6251911	-25.176168	-27.479105	-26.633331
6252011	-25.289009	-27.760321	-26.548126
6252111	-24.943232	-27.677996	-26.676086
6252211	-24.813396	-27.707235	-26.505280
