# Supplementary material for: iSignDB: A database for smartphone signature biometrics
Source: Data Brief. 2020 Nov 28;33:106597. doi: 10.1016/j.dib.2020.106597 (PMC7725742; doi:10.1016/j.dib.2020.106597)
Supplement: Supplementary file 2 [file mmc2.zip › u011/genuine/Sensor Data/u011_s2_g03_Orient.csv]

timestamp	x	y	z
6237420	126.577951	-19.632047	0.972005
6237520	126.390331	-19.670892	0.838694
6237620	126.187026	-19.721830	0.887645
6237720	126.313605	-19.505730	0.642943
6237820	126.441368	-19.960265	0.696067
6237920	126.195953	-18.781180	-0.151632
6238020	125.047611	-18.846884	-0.140866
6238120	124.493184	-19.652018	-0.274008
6238220	124.645466	-20.094740	-0.231245
6238320	124.196401	-20.066259	0.109075
6238420	123.638831	-25.103469	2.547973
6238520	124.055251	-23.642817	2.792396
6238619	124.944959	-17.266731	-1.764236
6238720	124.772362	-17.164211	-1.961829
6238819	124.906091	-16.895824	-1.689878
6238919	124.973130	-16.467816	-1.542182
6239019	125.549358	-17.074628	-1.122539
6239119	125.813124	-17.622627	-0.550877
6239219	125.899178	-17.555359	-0.438273
6239319	126.046700	-18.077483	0.058960
6239419	126.228242	-18.026251	0.216020
6239519	126.584489	-17.841637	0.410716
6239619	127.068046	-18.192265	0.185016
6239719	127.493250	-18.127070	0.410282
6239819	127.341464	-18.513412	0.383105
6239919	127.306827	-18.486313	0.098838
6240019	127.188239	-19.159162	1.014317
6240119	127.244180	-18.460010	1.617985
6240219	127.340083	-17.525122	1.950379
6240319	127.767049	-17.551050	1.878749
6240418	128.084692	-18.178971	1.901450
6240518	128.041905	-19.135484	2.190505
6240618	128.270476	-20.018770	2.470344
6240718	128.663613	-20.577673	2.714159
6240818	129.024315	-20.909445	2.770796
6240918	129.251932	-20.939738	2.975955
6241018	129.333976	-20.593176	3.381311
6241118	129.199376	-20.684278	3.184221
6241218	129.127524	-20.478061	2.936530
6241318	129.153465	-20.157442	2.686366
6241418	129.218719	-19.679581	2.409300
6241518	129.360880	-18.723569	1.880799
6241618	129.501687	-18.682434	1.882415
6241718	129.827176	-18.250136	1.675478
6241818	130.114416	-18.130313	1.746120
6241917	130.327193	-18.248594	1.806782
6242017	130.282855	-18.168519	1.869934
6242117	129.915502	-18.163984	1.819133
6242217	129.832088	-18.060842	1.644694
6242317	129.770604	-17.975636	1.404324
6242417	130.657480	-17.692719	0.924609
6242517	134.815054	-18.568848	2.599103
6242617	141.468530	-17.662176	2.605466
6242717	145.468121	-19.015976	5.540029
6242816	144.916994	-18.232293	5.016619
6242917	144.253748	-17.684793	4.110445
6243017	144.452527	-17.071890	3.752491
6243117	145.196997	-17.060194	3.790789
6243217	145.793078	-17.131413	3.838581
6243317	146.082192	-17.385077	4.025059
6243417	146.141321	-17.313681	3.784987
6243516	145.980589	-17.302928	3.595444
6243616	145.907433	-17.264241	3.595131
6243716	146.013114	-17.334255	3.690709
6243816	146.421414	-17.401849	3.883560
6243916	146.805841	-17.932178	4.787316
6244016	146.447795	-17.731310	4.795963
6244116	146.541036	-17.803894	4.965455
6244216	146.914181	-17.593946	5.004602
6244316	146.899303	-17.528376	4.898983
6244416	146.850175	-17.569047	5.017661
6244516	146.968789	-17.321261	5.110278
6244616	146.829388	-17.338460	5.038671
6244716	146.427237	-17.325623	5.065607
6244816	146.131966	-16.989816	5.120983
6244916	146.378977	-17.536918	4.949270
6245015	146.104700	-17.155855	4.826187
6245115	146.283682	-17.363580	4.768682
6245215	146.241975	-17.198964	4.644050
6245315	145.615676	-17.233038	4.858920
6245415	145.227399	-17.138696	4.484183
6245515	144.931623	-17.136286	5.013246
6245615	144.136540	-16.924462	3.597802
6245715	143.598625	-17.018355	3.567771
6245815	142.637633	-17.221603	4.207500
6245915	142.337911	-16.810891	2.949161
6246015	141.629095	-17.062506	4.041616
6246115	139.595780	-16.364005	1.955065
6246215	137.597716	-16.161160	1.195042
6246315	137.297349	-17.088529	0.809904
6246415	137.658884	-18.385612	1.104039
6246515	138.183654	-20.079369	2.785653
6246614	138.515354	-21.281806	4.286684
6246714	138.108597	-22.175498	5.135437
6246814	136.889642	-22.985497	5.302807
6246914	132.451196	-21.935534	3.875853
6247014	125.937572	-18.868157	0.467772
6247114	121.396258	-17.438707	-1.525043
6247214	119.713199	-16.432895	-2.385573
6247314	119.293030	-16.654367	-2.688489
6247414	119.579393	-17.152129	-2.670650
6247514	119.548391	-17.268625	-2.768294
6247614	119.322840	-17.346709	-2.844091
6247714	119.206010	-17.540035	-2.856051
6247814	119.151144	-17.486300	-2.867997
6247914	119.096337	-17.668107	-3.080811
6248014	119.247943	-17.889944	-3.143786
6248113	119.577259	-17.787765	-3.079069
6248213	119.849452	-17.934810	-2.940019
6248313	119.980358	-17.900110	-2.822938
6248413	120.078139	-17.777831	-2.827935
6248513	120.132886	-18.046758	-2.804777
6248613	120.280760	-17.729432	-2.805971
6248713	120.403068	-18.040688	-2.734255
6248813	120.428174	-18.038318	-2.596125
6248913	120.546509	-18.077925	-2.514986
6249013	120.689214	-18.243946	-2.282686
6249113	120.845333	-18.203976	-2.195699
6249213	120.920380	-18.572799	-2.034856
6249313	120.883525	-19.716938	-1.851887
6249413	120.759631	-22.538910	-1.269380
6249513	120.970703	-21.006810	-1.855523
6249612	121.636040	-17.283535	-1.901425
6249712	122.413807	-17.614040	-0.810188
6249812	123.019546	-17.327834	-0.306423
6249912	123.478594	-17.222215	-0.150516
6250012	124.168565	-17.345710	-0.042221
6250112	124.943502	-17.928196	0.715109
6250212	125.533506	-17.823353	1.074303
6250312	125.968385	-17.825879	1.569466
6250412	126.066886	-17.628449	1.324021
6250512	126.215781	-18.058201	1.194320
6250612	126.382873	-18.221412	0.992427
6250712	126.553526	-18.159750	0.873850
6250812	127.029795	-18.508083	1.010467
6250912	127.452493	-18.554265	0.990636
6251012	127.681607	-18.785083	1.052538
6251112	127.335739	-18.741822	0.969671
6251211	126.589521	-17.399556	0.141256
6251311	125.440553	-16.277015	-0.660443
6251411	125.405392	-16.099025	-0.836952
6251511	125.718681	-15.969335	-0.755454
6251611	125.744693	-15.984531	-0.691974
6251711	125.722601	-15.909304	-0.588884
6251811	125.899941	-16.082284	-0.455006
6251911	126.092151	-16.084597	-0.423613
6252011	126.211140	-16.108819	-0.364987
6252111	126.369047	-16.033048	-0.382888
6252211	126.325663	-16.161879	-0.124114
