# Supplementary material for: iSignDB: A database for smartphone signature biometrics
Source: Data Brief. 2020 Nov 28;33:106597. doi: 10.1016/j.dib.2020.106597 (PMC7725742; doi:10.1016/j.dib.2020.106597)
Supplement: Supplementary file 2 [file mmc2.zip › u011/genuine/Sensor Data/u011_s2_g03_Pos.csv]

timestamp	lat	long	alt	speed	course	hacc
6241410	28.562900	77.280610	199.977000	1.721000	0.000000	64.000000
6242410	28.562930	77.280590	198.482000	1.721000	0.000000	64.000000
6243410	28.562970	77.280630	198.411000	1.946000	0.000000	64.000000
6244410	28.562990	77.280600	198.537000	1.827000	0.000000	64.000000
6245410	28.563000	77.280560	198.451000	1.827000	0.000000	64.000000
6246409	28.563030	77.280540	198.317000	1.307000	0.000000	64.000000
6247410	28.563090	77.280530	198.303000	1.241000	0.000000	32.000000
6248410	28.563090	77.280670	212.878000	0.170000	0.000000	48.007000
6249410	28.562910	77.280590	214.660000	0.118000	0.000000	24.004000
6250581	28.562920	77.280590	214.613000	0.120000	0.000000	24.004000
6251581	28.562930	77.280590	214.630000	0.147000	0.000000	24.004000
