# Supplementary material for: iSignDB: A database for smartphone signature biometrics
Source: Data Brief. 2020 Nov 28;33:106597. doi: 10.1016/j.dib.2020.106597 (PMC7725742; doi:10.1016/j.dib.2020.106597)
Supplement: Supplementary file 2 [file mmc2.zip › u011/genuine/Sensor Data/u011_s2_g04_Acc.csv]

timestamp	x	y	z
7432879	-0.199984	2.956203	9.411529
7432978	0.004640	2.787653	9.353150
7433078	0.070054	2.715054	9.109157
7433178	-0.269889	3.023562	9.233549
7433278	-0.934956	3.281027	9.394614
7433378	-0.081131	2.767744	9.417816
7433478	-0.164059	3.083139	9.424851
7433578	-0.098944	2.916236	9.070538
7433678	-0.167801	2.882556	9.347761
7433778	-0.024399	2.958448	9.366921
7433878	-0.190853	3.344196	9.025182
7433978	-0.434546	4.014651	9.115594
7434078	-0.047601	3.462749	9.620793
7434178	0.038470	2.828967	8.730146
7434275	0.279918	2.409839	9.051976
7434375	0.054487	2.889741	9.420360
7434475	-0.263752	2.910547	9.674083
7434575	-0.162861	2.789749	9.207503
7434674	0.054038	2.576293	9.444310
7434774	-0.111817	2.942731	9.314381
7434874	-0.342637	2.647395	9.672735
7434974	-0.089664	2.768343	9.179810
7435074	-0.194595	2.685416	9.659563
7435174	-0.251926	2.999014	9.222621
7435274	-0.253423	2.919978	9.087453
7435374	-0.306263	2.791844	9.451496
7435474	-0.241448	2.825824	9.209299
7435574	-0.306413	2.951263	9.314081
7435674	-0.198338	2.908602	9.237141
7435774	-0.268542	3.046615	9.202563
7435911	-0.183668	3.009641	9.221574
7436011	-0.289797	3.210973	9.097182
7436111	-0.243544	3.093766	9.332643
7436211	-0.301024	3.030149	9.536519
7436310	-0.478106	3.075954	9.369167
7436410	-0.385898	3.159779	9.025930
7436510	-0.362546	3.109633	9.188343
7436610	-0.212408	3.034340	9.176667
7436710	-0.014520	2.721940	9.383836
7436810	-0.135319	2.763104	9.226064
7436910	-0.252225	3.117567	9.203012
7437010	-0.409399	2.880909	9.371711
7437110	0.053589	2.812052	8.881631
7437210	-0.292192	2.937342	9.461674
7437310	-0.240849	2.836601	9.244626
7437410	-0.766107	3.205434	9.270372
7437510	-0.629441	2.819387	9.354198
7437610	-0.606838	2.960993	9.043294
7437710	-0.614023	2.908302	9.382639
7437810	-0.755030	3.112777	9.218730
7437910	-0.831820	2.925217	9.319320
7438009	-0.813558	3.043471	9.232501
7438109	-0.779878	2.941832	9.217532
7438209	-0.781076	2.934049	9.341474
7438309	-0.777633	3.115621	9.031020
7438409	-0.913401	2.924918	9.304052
7438509	-0.428858	2.870431	9.238189
7438609	-0.637973	3.081941	9.293574
7438709	-0.902324	2.764451	9.367670
7438809	-0.595611	2.782264	9.085806
7438909	-0.642913	3.011138	9.253158
7439009	-0.915945	3.128195	9.137149
7439109	-0.894689	2.918032	8.826246
7439209	-1.006357	2.846780	10.236014
7439309	-1.140179	3.406167	9.253757
7439409	-0.795745	2.574945	9.893077
7439509	-1.046324	3.448379	8.337662
7439609	-0.797242	2.692152	9.573192
7439708	-0.714764	3.077001	9.449250
7439808	-0.841999	2.743794	8.928783
7439908	-0.432900	2.951263	9.939481
7440008	-0.776435	3.168311	9.224418
7440108	-0.602048	2.656975	9.479487
7440208	-0.579146	2.838098	9.120983
7440308	-0.645757	2.863246	9.242680
7440408	-0.655786	2.860551	9.367071
7440508	-0.454605	2.810106	9.162297
7440608	-0.593516	2.899770	9.353749
7440708	-0.615819	2.831512	9.423354
7440808	-0.605341	2.935546	9.351803
7440907	-0.683479	2.800676	9.420061
7441008	-0.412991	2.925816	9.214538
7441108	-0.575254	2.792742	9.379944
7441208	-0.528701	2.734514	9.127270
7441307	-0.638722	2.807113	9.389824
7441407	-0.601449	2.896776	9.342223
7441507	-0.736618	2.902614	9.362431
7441607	-0.531395	2.985542	9.045989
7441707	-0.720152	2.982248	9.133108
7441807	-0.740959	3.187472	9.441017
7441907	-0.238005	2.793491	8.998537
7442007	-1.007255	3.076552	9.147178
7442107	-0.533640	3.133434	9.302406
7442207	-0.520917	3.016976	9.095536
7442307	-0.514480	2.835553	9.228010
7442407	-0.235760	2.911296	9.268726
7442507	-0.349972	3.292553	9.121133
7442607	-0.626148	3.539390	8.975785
7442707	-0.641117	3.528463	9.045839
7442807	-0.464634	3.359314	9.209149
7442907	-0.194745	3.147205	9.034313
7443006	0.016615	3.101401	9.337582
7443106	-0.262255	2.974016	9.433533
7443206	-0.528401	3.100652	8.920550
7443306	-0.783321	3.251538	9.226663
7443406	-0.826431	3.861969	8.794063
7443506	-0.682581	3.780089	9.087303
7443606	0.622256	3.074606	9.036708
7443706	0.344733	2.470912	9.486523
7443806	-0.483345	3.108885	9.085058
7443906	0.353864	2.811004	9.332942
7444006	-0.371677	3.378175	8.641829
7444106	0.054786	3.231630	8.910371
7444206	-0.064666	3.772455	9.615854
7444306	-0.329315	2.413431	9.843830
7444406	0.271086	2.433639	9.319769
7444500	0.131876	2.593656	9.493857
7444600	0.153431	2.475253	9.407337
7444699	-0.058379	2.847529	9.320069
7444799	0.067360	2.638862	9.498647
7444899	0.073198	2.698439	9.390423
7444999	-0.029040	2.773582	9.201665
7445099	-0.209864	3.106640	9.195977
7445199	-0.173639	2.978207	9.380842
7445299	-0.371078	3.134332	9.871821
7445399	-0.192200	3.101401	9.133257
7445499	-0.325872	3.283272	9.184601
7445599	-0.171244	3.389252	9.126970
7445699	-0.190853	3.063080	9.354497
7445799	-0.088466	3.089426	9.061556
7445981	-0.216600	3.282225	9.388177
7446081	0.267194	2.573149	9.345965
7446181	0.107926	2.703827	9.491013
7446280	0.178279	2.810855	9.377849
7446380	0.045206	2.791096	9.400302
7446480	0.141156	2.670447	9.264085
7446580	0.074395	2.771636	9.373358
7446680	0.076641	2.733316	9.327853
7446780	0.073048	2.741998	9.416019
7446880	0.072000	2.712659	9.353599
7446980	0.092508	2.567012	9.509425
7447080	0.036225	3.155438	8.304281
