# Supplementary material for: iSignDB: A database for smartphone signature biometrics
Source: Data Brief. 2020 Nov 28;33:106597. doi: 10.1016/j.dib.2020.106597 (PMC7725742; doi:10.1016/j.dib.2020.106597)
Supplement: Supplementary file 2 [file mmc2.zip › u011/genuine/Sensor Data/u011_s2_g04_AngVel.csv]

timestamp	x	y	z
7432875	0.053838	0.001012	0.022497
7432975	0.018266	-0.054885	0.024566
7433074	0.026864	0.007747	-0.005607
7433174	-0.024111	0.013543	-0.054064
7433274	0.067898	-0.050586	0.034319
7433374	-0.142513	-0.058580	0.040953
7433474	-0.006200	-0.025884	-0.009020
7433574	-0.003442	-0.046879	0.018718
7433674	-0.028594	-0.017749	0.007351
7433774	0.124234	0.032742	-0.007420
7433874	0.475854	0.049594	0.035697
7433974	0.112247	-0.047841	-0.043761
7434074	-0.782658	-0.315113	0.106624
7434174	0.199023	0.209992	0.142970
7434272	-0.060486	0.072176	0.132390
7434372	-0.112860	0.001588	0.014106
7434472	-0.006530	-0.089671	-0.013582
7434572	-0.018629	0.037864	0.025378
7434672	-0.173610	-0.018610	-0.040986
7434771	-0.100921	0.031470	-0.034580
7434871	-0.047639	-0.015023	-0.017605
7434971	-0.060088	0.018283	-0.064317
7435071	0.012867	-0.010575	-0.085357
7435171	-0.132294	0.073728	-0.023910
7435271	0.072047	0.020042	0.002009
7435371	-0.059623	-0.093970	-0.026898
7435471	0.042432	0.008145	-0.031582
7435571	-0.091222	-0.128794	-0.095632
7435715	0.010535	-0.001716	-0.045103
7435815	0.058750	0.007274	-0.005676
7435915	-0.016243	-0.075758	-0.083034
7436015	0.013285	0.043259	-0.027102
7436115	-0.018377	-0.029252	-0.052314
7436215	0.207824	0.121291	-0.037353
7436314	0.218118	0.165939	0.021113
7436415	0.091385	0.056881	0.029281
7436514	-0.019181	-0.008523	0.015931
7436614	-0.109162	-0.055065	-0.027629
7436714	0.123329	0.055727	0.042360
7436814	-0.003179	-0.003778	-0.089468
7436913	0.095044	0.046585	-0.046010
7437014	0.003857	-0.043591	-0.057561
7437114	0.016699	0.130721	-0.250723
7437214	-0.189075	-0.316729	-0.487381
7437314	0.124062	0.049564	-0.479050
7437414	-0.061978	-0.069137	-0.163442
7437514	0.042462	0.021245	-0.149253
7437614	0.028171	0.110472	-0.050891
7437714	-0.036459	0.017444	-0.039131
7437814	-0.046749	0.031105	0.075546
7437914	-0.007932	-0.014334	0.024626
7438013	-0.005043	0.054860	0.006224
7438113	0.038480	0.031623	0.003964
7438213	0.008371	0.012352	-0.005654
7438313	-0.042350	0.060696	0.081316
7438413	0.011040	0.018764	0.080243
7438513	0.035558	0.052225	-0.011230
7438613	-0.029610	-0.055342	-0.110689
7438713	0.082146	0.069832	0.005223
7438813	-0.053465	-0.008166	-0.047270
7438913	-0.012236	0.028130	-0.009575
7439013	-0.059702	-0.045967	-0.001874
7439113	-0.000968	0.038069	0.101199
7439213	-0.095360	-0.160749	0.026892
7439313	0.028146	-0.102203	0.008834
7439413	0.120947	0.052902	0.029803
7439513	-0.048142	0.037542	0.079510
7439613	-0.047961	0.105156	0.148103
7439712	-0.101607	-0.132123	0.040849
7439812	0.026806	0.064820	0.023521
7439912	-0.195148	-0.334099	0.018288
7440012	-0.044467	-0.043006	0.074006
7440112	-0.005674	-0.049294	0.057479
7440212	0.010145	0.008535	0.039129
7440312	-0.031806	0.018295	0.027885
7440412	-0.076352	-0.039269	0.014863
7440512	-0.032933	-0.006143	0.000818
7440612	-0.109755	-0.085104	-0.096126
7440712	0.045985	-0.016623	-0.085036
7440812	0.014996	-0.044007	-0.042963
7440912	0.018103	0.102590	0.014316
7441012	0.000372	-0.000071	0.041142
7441112	0.065504	0.008821	-0.028407
7441212	0.019363	-0.031440	-0.049152
7441312	-0.051096	0.002300	-0.007568
7441411	0.132911	0.052166	0.020602
7441511	0.031855	0.009617	0.026342
7441611	0.020297	0.030366	-0.016833
7441711	-0.152248	-0.003356	0.022758
7441811	0.018219	0.013353	0.008542
7441911	0.132332	0.109216	-0.065730
7442011	-0.082301	-0.187543	0.001630
7442111	0.009932	-0.048285	0.064354
7442210	-0.061999	-0.094153	0.119857
7442311	0.067759	-0.055513	0.165972
7442411	-0.036200	-0.097781	-0.097930
7442511	0.147732	0.109593	-0.003184
7442611	0.023787	-0.034071	-0.016005
7442711	0.040296	0.012227	0.066233
7442811	0.018558	0.016137	0.123293
7442911	-0.023448	0.008477	0.003737
7443010	-0.068698	-0.017298	-0.028938
7443110	0.006807	-0.034941	-0.176640
7443210	0.072723	0.073486	-0.118859
7443310	0.123271	0.084422	0.003676
7443410	0.159212	0.284049	0.272139
7443510	-0.090249	0.053020	0.539349
7443610	-0.179872	-0.139538	0.561748
7443710	0.007367	-0.045505	0.037636
7443810	-0.062356	-0.157235	0.028262
7443910	-0.006997	-0.020797	0.108533
7444010	0.834011	0.469670	0.413228
7444110	-0.110457	0.195502	0.137698
7444210	-1.526245	-0.249933	0.329740
7444310	0.190104	0.112870	0.255600
7444410	0.007604	0.053309	-0.048089
7444508	0.050730	0.072455	-0.077146
7444608	0.065051	-0.053781	-0.101675
7444707	-0.067716	-0.013971	-0.074405
7444807	0.085421	-0.008493	-0.042238
7444907	0.084967	-0.053212	-0.180397
7445007	0.207478	0.161618	-0.152174
7445105	-0.088314	-0.012945	-0.110071
7445205	0.326045	-0.247728	-0.105632
7445305	0.054831	-0.045775	-0.040360
7445405	0.048903	-0.057828	-0.021504
7445505	-0.065928	-0.090267	-0.054052
7445605	-0.077023	-0.063683	-0.060682
7445705	0.008184	-0.080314	0.003899
7445805	-0.090138	-0.070990	-0.041502
7445977	-0.187147	-0.154253	0.130673
7446077	0.083515	0.084791	0.101201
7446177	-0.035109	-0.000424	-0.048983
7446277	0.073715	0.054713	0.009444
7446376	-0.098728	-0.072942	0.002608
7446476	-0.001439	0.079988	-0.029109
7446576	-0.038314	0.025785	-0.007687
7446676	-0.005581	-0.017483	0.002259
7446776	-0.049094	0.032220	0.036398
7446876	-0.039591	-0.017553	0.010636
7446976	0.035366	0.003401	-0.012121
7447076	0.124442	0.257714	0.025671
