# Supplementary material for: iSignDB: A database for smartphone signature biometrics
Source: Data Brief. 2020 Nov 28;33:106597. doi: 10.1016/j.dib.2020.106597 (PMC7725742; doi:10.1016/j.dib.2020.106597)
Supplement: Supplementary file 2 [file mmc2.zip › u011/genuine/Sensor Data/u011_s2_g04_MagField.csv]

timestamp	x	y	z
7432830	-24.817335	-27.867445	-25.566162
7432930	-24.469969	-28.423449	-26.011536
7433029	-24.610174	-28.597136	-26.064819
7433129	-24.344917	-28.491224	-25.939758
7433229	-24.323694	-28.601046	-25.995697
7433329	-24.170815	-28.754709	-25.923492
7433429	-24.470398	-28.498133	-26.110382
7433529	-24.326622	-28.632376	-25.924072
7433629	-24.313831	-28.619013	-25.860626
7433729	-24.424608	-28.762362	-25.822754
7433829	-24.341583	-28.907068	-25.353180
7433929	-24.114902	-29.739027	-24.606110
7434029	-23.991327	-30.573092	-24.221130
7434129	-24.781311	-28.716974	-25.346252
7434229	-25.083881	-28.033148	-26.026428
7434329	-25.571928	-27.163000	-26.121307
7434429	-25.175936	-27.403326	-26.488861
7434529	-24.981703	-27.396738	-26.118439
7434629	-24.933979	-27.716288	-26.098602
7434728	-24.853270	-27.522738	-26.241516
7434828	-24.375843	-27.928701	-26.435852
7434928	-25.049103	-26.895365	-25.768463
7435028	-24.220558	-27.876318	-26.426636
7435128	-23.937248	-28.044390	-26.589172
7435228	-23.728964	-28.379404	-26.569824
7435328	-24.165316	-27.736341	-25.887817
7435428	-24.199938	-28.211767	-25.921844
7435528	-24.291794	-28.155313	-25.419556
7435628	-23.846792	-28.566088	-25.611725
7435728	-23.761518	-28.880739	-25.320770
7435828	-23.698818	-29.243757	-25.361725
7435928	-23.506237	-29.164503	-25.371887
7436028	-23.363474	-29.391943	-25.354553
7436128	-23.358324	-29.744577	-25.186768
7436228	-23.102924	-29.811068	-25.557739
7436327	-22.893816	-29.782263	-25.294800
7436427	-22.687737	-29.994455	-25.366333
7436527	-22.864981	-29.810102	-25.388092
7436627	-22.977674	-29.836287	-25.536072
7436727	-23.413300	-29.420485	-25.771881
7436827	-23.435497	-29.437006	-25.618744
7436927	-23.326294	-29.553408	-25.681061
7437027	-23.151707	-29.561518	-25.590485
7437127	-22.728409	-30.050737	-25.693268
7437227	-22.018217	-30.485567	-25.779724
7437327	-20.498943	-31.384001	-25.390839
7437427	-20.026176	-31.984701	-25.499084
7437527	-19.423450	-31.810892	-25.627014
7437627	-19.295822	-32.136513	-25.673615
7437727	-19.125172	-31.856005	-25.655792
7437827	-18.611282	-32.610336	-25.802948
7437927	-18.845543	-32.428802	-25.593384
7438026	-18.351677	-32.619370	-25.983215
7438126	-18.386093	-32.674034	-25.685242
7438226	-18.401489	-32.732338	-25.700104
7438326	-18.198227	-32.854431	-25.527252
7438426	-18.324348	-32.173981	-25.741882
7438526	-18.527428	-32.289108	-25.466339
7438626	-18.253624	-32.498405	-25.525635
7438726	-18.454769	-32.412361	-25.628937
7438826	-18.313309	-32.520149	-25.855347
7438926	-18.227440	-32.589691	-25.535400
7439026	-18.227047	-32.420227	-25.969116
7439126	-18.449425	-32.658066	-25.750702
7439226	-18.470116	-32.402779	-25.979065
7439326	-18.232227	-32.783195	-25.530029
7439426	-18.250732	-32.418320	-25.822174
7439526	-18.301613	-32.683792	-25.749603
7439626	-18.714203	-32.408188	-25.977356
7439725	-18.818188	-32.130859	-25.994171
7439825	-18.831421	-32.093872	-25.786926
7439925	-19.553509	-31.653036	-26.173889
7440025	-19.276230	-31.579824	-26.036407
7440125	-19.792122	-31.630316	-26.091125
7440225	-19.859592	-31.649130	-25.680817
7440325	-19.797894	-31.760382	-26.226227
7440425	-19.802971	-31.669199	-26.166443
7440525	-19.886005	-31.708170	-26.020782
7440625	-19.827438	-31.581079	-25.796661
7440725	-19.487652	-31.881239	-25.969574
7440825	-19.403709	-32.153656	-25.592194
7440925	-19.660423	-32.166679	-25.783386
7441025	-19.758972	-31.924681	-26.020447
7441125	-19.808147	-32.030037	-25.754028
7441225	-19.752300	-32.280151	-25.818573
7441324	-19.728451	-31.894442	-26.062531
7441424	-19.742153	-32.099243	-25.784729
7441524	-19.567436	-31.947569	-25.761353
7441624	-19.489830	-32.115753	-25.485382
7441724	-19.507919	-32.107727	-25.824921
7441824	-19.494640	-32.100952	-25.871277
7441924	-19.307148	-32.155594	-25.557404
7442024	-19.434208	-32.236702	-25.797089
7442124	-19.571667	-31.926329	-25.844116
7442224	-20.443291	-31.861544	-25.595215
7442324	-21.031496	-31.651312	-25.150238
7442424	-21.131172	-31.722696	-25.111938
7442524	-20.859888	-31.845499	-24.622955
7442624	-20.660046	-32.675217	-24.653381
7442724	-20.724245	-32.524963	-24.409515
7442824	-20.731546	-32.157845	-24.579468
7442924	-21.061495	-32.165955	-24.504364
7443023	-21.163191	-31.559004	-25.075562
7443123	-20.823866	-32.027435	-24.758301
7443223	-20.547630	-32.477654	-24.609650
7443323	-20.225887	-32.616653	-24.583099
7443423	-20.286175	-32.698425	-24.592010
7443523	-21.213137	-31.660761	-24.882111
7443623	-23.361452	-29.890406	-25.033417
7443723	-24.305532	-29.855951	-24.919098
7443823	-24.490427	-29.624769	-24.765900
7443923	-25.029797	-28.869131	-24.975159
7444022	-25.088573	-29.502737	-24.095856
7444123	-24.885965	-29.600611	-24.062225
7444223	-25.402170	-27.369577	-25.841583
7444323	-25.641747	-26.356905	-26.695587
7444423	-25.878025	-26.289995	-26.844604
7444523	-25.613136	-26.120100	-26.660309
7444623	-25.597927	-26.265406	-26.673431
7444722	-25.290638	-26.682081	-26.508209
7444822	-25.428215	-27.209723	-26.373444
7444922	-24.938629	-27.461821	-25.965546
7445022	-24.576733	-27.832987	-26.111908
7445122	-24.468079	-27.980822	-25.847168
7445222	-23.908287	-28.817785	-25.821014
7445322	-24.320665	-28.232153	-25.580902
7445422	-24.216660	-28.780420	-25.380920
7445522	-24.365986	-28.312025	-25.111908
7445622	-24.231953	-28.838305	-24.998260
7445722	-24.093792	-28.858774	-24.875061
7445822	-24.402246	-28.966753	-24.954102
7445922	-24.369930	-28.847807	-24.987000
7446022	-24.733231	-28.639746	-25.152832
7446122	-25.220770	-28.394663	-25.576630
7446222	-25.039446	-28.154902	-25.648407
7446321	-24.975216	-28.171515	-25.770264
7446421	-25.174612	-27.971697	-25.807922
7446521	-25.039288	-28.061960	-26.005615
7446621	-24.824123	-27.991789	-26.137756
7446721	-24.678534	-28.377050	-25.743500
7446821	-24.461670	-28.179159	-25.954071
7446921	-24.336809	-27.984362	-26.092987
7447021	-24.644951	-28.253569	-25.806091
7447121	-24.298489	-28.448442	-25.740967
