# Supplementary material for: iSignDB: A database for smartphone signature biometrics
Source: Data Brief. 2020 Nov 28;33:106597. doi: 10.1016/j.dib.2020.106597 (PMC7725742; doi:10.1016/j.dib.2020.106597)
Supplement: Supplementary file 2 [file mmc2.zip › u011/genuine/Sensor Data/u011_s2_g04_Orient.csv]

timestamp	x	y	z
7432830	127.011466	-17.093452	0.824892
7432930	126.803084	-17.285569	0.823669
7433030	126.744342	-17.318893	0.525205
7433129	126.906153	-17.311792	0.545776
7433229	127.243521	-17.219152	0.636284
7433329	126.748568	-17.758825	0.799003
7433429	126.532091	-17.595312	0.797711
7433529	126.575058	-17.701421	0.599725
7433629	126.558275	-17.728824	0.355647
7433729	126.678245	-17.561974	0.203715
7433829	126.647996	-18.409670	0.365175
7433929	126.577696	-21.002677	1.194309
7434029	126.660619	-21.467547	1.199613
7434129	125.996078	-17.311330	-0.052258
7434229	125.084983	-16.884365	0.211798
7434329	124.726660	-16.621068	0.367088
7434429	125.020326	-16.265108	0.272813
7434529	125.277022	-16.585531	0.097570
7434629	125.245616	-16.838500	0.400800
7434729	125.484650	-16.608591	0.630287
7434828	125.744009	-16.540364	0.939961
7434928	125.959755	-16.709182	1.152181
7435028	126.344529	-16.598658	1.381002
7435128	126.845937	-16.896523	1.525252
7435228	127.034905	-16.657684	1.697313
7435328	127.150442	-16.988858	1.745866
7435428	127.489334	-16.945842	1.457133
7435528	127.974205	-17.490049	1.663410
7435628	128.458910	-17.481102	1.485511
7435728	128.784251	-17.731798	1.507017
7435828	128.836728	-17.907519	1.533381
7435928	129.022274	-18.343013	1.747730
7436028	129.131020	-18.361801	1.840922
7436128	129.330395	-18.336722	1.880335
7436228	129.505015	-19.065963	2.396961
7436328	129.605863	-19.016149	2.585083
7436428	129.460163	-19.048997	2.577081
7436527	129.181340	-18.904837	2.393970
7436627	128.801795	-18.699396	2.251978
7436727	128.427192	-17.783535	1.407124
7436827	128.708712	-17.790295	1.441991
7436927	129.061797	-18.064084	1.557764
7437027	129.306012	-18.066093	1.567919
7437127	130.064670	-18.168079	2.019875
7437227	132.400922	-17.523536	1.818502
7437327	135.177284	-18.023327	3.110931
7437427	136.662909	-17.488326	3.146323
7437527	137.582659	-17.384844	3.375254
7437627	138.176663	-17.274208	3.614427
7437727	138.562182	-17.085002	3.870431
7437827	138.598562	-17.232725	4.109706
7437927	138.796020	-17.203192	4.113810
7438027	138.984325	-17.267745	4.409800
7438126	139.067353	-17.359723	4.378716
7438226	139.108097	-17.540327	4.540261
7438326	139.048840	-17.505284	4.510547
7438426	138.728831	-17.472803	4.558537
7438526	138.698226	-17.535164	4.687850
7438626	139.184502	-17.391932	4.611210
7438726	139.156381	-17.215417	4.540347
7438826	139.188177	-17.448916	4.820170
7438926	139.019658	-17.311622	4.797725
7439026	139.093347	-17.264790	4.742588
7439126	138.646093	-17.646971	4.929778
7439226	138.620912	-17.024657	4.829130
7439326	139.101201	-17.647468	4.861027
7439426	138.994433	-17.360796	4.898012
7439526	138.903257	-17.832093	4.938919
7439626	138.125634	-17.162618	4.888461
7439726	137.802617	-17.035213	4.701630
7439825	137.658573	-17.378977	4.674069
7439925	137.358350	-16.304998	3.498834
7440025	137.239957	-16.682221	3.611709
7440125	136.818731	-16.727370	3.401926
7440225	136.585303	-17.103322	3.521920
7440325	136.578551	-16.904775	3.466938
7440425	136.527504	-16.861098	3.492264
7440525	136.427912	-16.973654	3.387019
7440625	136.785562	-17.013850	3.389026
7440725	137.110918	-17.308932	3.527052
7440825	137.241567	-17.504669	3.595223
7440925	137.050438	-17.112273	3.803838
7441025	136.891158	-17.124461	3.658897
7441125	136.864928	-17.212913	3.576002
7441225	137.021453	-17.301191	3.403051
7441325	136.912899	-17.102105	3.541404
7441424	136.882241	-17.374906	3.636550
7441524	136.855793	-17.490587	3.759819
7441624	136.855268	-17.863929	3.827978
7441724	136.721986	-17.529792	4.125846
7441824	136.675073	-17.282198	3.912976
7441924	136.815455	-17.994143	4.075281
7442024	136.728645	-17.734992	3.936342
7442124	136.238152	-17.684954	3.688659
7442224	135.472125	-18.016412	3.269751
7442324	134.626031	-18.252851	2.531709
7442424	134.706433	-18.410974	2.247474
7442524	135.078563	-18.919703	2.288731
7442624	135.821611	-19.286418	2.316380
7442724	135.899318	-19.479146	2.365020
7442824	135.437111	-19.283129	2.059925
7442924	135.099896	-19.366293	2.045018
7443024	135.080271	-18.667576	1.946894
7443123	135.819661	-18.428358	1.810085
7443223	136.621176	-19.004883	2.255887
7443323	136.826679	-19.301027	2.644953
7443423	135.848372	-20.185661	3.313350
7443523	133.262248	-19.814359	2.742226
7443623	129.361656	-19.096573	0.506504
7443723	128.327159	-18.676803	-0.310808
7443823	127.978958	-18.631826	-0.766584
7443923	126.819047	-18.170706	-1.081518
7444022	125.406357	-20.947127	-0.425325
7444123	124.891019	-21.829157	0.190330
7444223	123.922416	-16.692205	-0.533391
7444323	122.880564	-15.379518	-0.742317
7444423	122.931023	-15.296334	-0.584478
7444523	123.346828	-15.388316	-0.256569
7444623	123.725863	-15.751538	-0.331818
7444722	124.050853	-15.974457	-0.092339
7444822	124.243512	-16.255291	-0.112426
7444922	124.825394	-17.044903	0.312342
7445022	125.586039	-17.477491	0.799914
7445122	126.220215	-17.875402	1.344994
7445222	126.590382	-18.568951	1.533981
7445322	126.724202	-18.415190	1.724904
7445422	126.879189	-18.827193	1.469605
7445522	127.328626	-18.553282	1.059043
7445622	127.745753	-18.605473	0.908835
7445722	127.766443	-18.478591	0.460793
7445822	127.883234	-18.562124	0.309271
7445922	127.858372	-18.212654	0.067718
7446022	127.275109	-17.043897	-0.894078
7446122	126.749782	-16.637144	-1.111829
7446222	126.900534	-16.138187	-1.246124
7446322	127.017399	-16.144779	-1.164265
7446422	127.090671	-15.889233	-1.298869
7446521	127.284951	-15.908085	-1.057375
7446621	127.437354	-15.786816	-0.936976
7446721	127.569261	-15.933769	-0.760759
7446821	127.581121	-15.896785	-0.717427
7446921	127.608892	-15.827388	-0.760120
7447021	127.608952	-15.938548	-0.709259
7447121	127.659514	-15.931318	-0.652904
