# Supplementary material for: iSignDB: A database for smartphone signature biometrics
Source: Data Brief. 2020 Nov 28;33:106597. doi: 10.1016/j.dib.2020.106597 (PMC7725742; doi:10.1016/j.dib.2020.106597)
Supplement: Supplementary file 2 [file mmc2.zip › u011/genuine/Sensor Data/u011_s2_g04_Pos.csv]

timestamp	lat	long	alt	speed	course	hacc
7435883	28.562920	77.280630	205.918000	0.000000	0.000000	65.000000
7439418	28.562910	77.280630	205.058000	0.000000	0.000000	65.000000
7441940	28.562770	77.280560	204.366000	0.000000	0.000000	65.000000
7442441	28.562750	77.280770	198.801000	0.600000	0.000000	48.000000
7443459	28.562810	77.280710	199.027000	0.644000	0.000000	48.000000
7444459	28.562830	77.280630	213.440000	0.097000	0.000000	128.019000
7445459	28.562890	77.280720	214.626000	0.391000	0.000000	64.010000
7446459	28.562850	77.280680	215.053000	0.249000	0.000000	48.007000
