# Supplementary material for: iSignDB: A database for smartphone signature biometrics
Source: Data Brief. 2020 Nov 28;33:106597. doi: 10.1016/j.dib.2020.106597 (PMC7725742; doi:10.1016/j.dib.2020.106597)
Supplement: Supplementary file 2 [file mmc2.zip › u011/genuine/Sensor Data/u011_s2_g05_Acc.csv]

timestamp	x	y	z
4695600	-0.367336	3.794908	8.863818
4695700	-0.296234	3.384911	9.039852
4695800	0.173639	2.825225	9.790990
4695899	0.433349	2.503694	9.624236
4695999	-0.390388	3.124752	9.313932
4696099	-0.400118	3.890709	8.371042
4696199	0.320184	3.260520	9.119037
4696299	-0.293689	4.159850	8.843161
4696399	-0.845143	4.725823	8.899593
4696499	-0.054337	4.033063	9.549093
4696599	-0.290396	3.022365	9.177116
4696706	-0.141306	3.458259	9.091045
4696806	-0.310155	3.369044	9.472452
4696906	-0.264500	3.313360	9.037606
4697006	-0.336351	3.342998	9.225316
4697106	-0.151784	3.355722	9.228609
4697206	-0.152832	3.268453	9.158405
4697306	-0.391286	3.479365	9.221424
4697406	-0.270338	3.545228	9.109756
4697505	-0.073647	3.143613	9.211694
4697605	0.151036	3.105592	9.444161
4697705	-0.067959	3.319647	8.848250
4697805	-0.567171	3.712280	9.308543
4697905	-0.338147	3.673361	8.726403
4698085	-0.551453	3.786825	9.086854
4698185	-0.396675	3.790418	8.909024
4698285	-0.452359	3.604953	9.135952
4698385	-0.370629	3.601511	9.029523
4698485	-0.519570	3.702700	8.991652
4698585	-0.414638	3.422034	9.122779
4698685	-0.447569	3.241659	8.393645
4698785	-0.434247	3.868705	9.131760
4698885	-0.451311	3.694467	8.743468
4698985	-0.739911	4.112548	8.634794
4699085	-0.332908	3.607798	8.973390
4699185	-0.053139	2.999762	9.143586
4699284	-0.459694	3.213817	9.063203
4699384	-0.601300	3.240461	9.427994
4699484	-0.564626	3.245401	9.022039
4699584	-0.528551	3.117118	9.314530
4699683	-0.664768	3.515290	8.868608
4699784	-1.135239	3.411705	9.297765
4699884	-0.268841	3.039729	9.243279
4699984	-1.183439	3.731141	9.045689
4700084	-0.878074	3.194806	9.213940
4700184	-0.900976	3.657045	8.908425
4700284	-1.188379	3.687282	9.073232
4700384	-0.913550	3.286266	8.820707
4700484	-0.603844	3.288811	9.244177
4700584	-1.119522	3.630101	8.964857
4700684	-0.787363	3.118914	9.587263
4700784	-0.947829	3.476521	8.912167
4700884	-1.212179	3.698210	8.755144
4700983	-0.673899	3.369044	9.429192
4701083	-1.054258	3.531307	8.812025
4701183	-0.484991	3.047513	8.955876
4701283	-0.867296	3.228187	9.814191
4701383	-0.617466	3.454666	8.695118
4701483	-0.970582	3.301385	9.186696
4701583	-0.631237	3.501069	8.943003
4701683	-0.005389	2.260449	9.548045
4701783	-0.889750	4.057912	8.533155
4701883	-0.495769	2.855163	9.672137
4701983	-0.165256	3.194058	8.795260
4702083	-0.155527	2.965932	9.296867
4702183	-0.975521	3.655698	8.931477
4702283	-0.980162	3.842210	8.761281
4702383	-0.906665	3.867208	8.726104
4702483	-1.082998	3.945944	8.760981
4702582	-1.497636	4.538113	8.818163
4702682	-1.855092	5.179080	8.539891
4702782	0.181423	2.738705	8.844508
4702882	0.659229	1.942810	9.423504
4702982	-0.273481	3.322191	9.750873
4703082	-0.224533	3.969296	8.280181
4703182	-0.418679	4.325256	7.830367
4703282	-0.271984	4.004622	9.463770
4703382	0.532892	1.659299	9.370514
4703482	0.730780	1.974993	9.414822
4703592	-0.252525	2.849025	9.380094
4703692	-0.397424	2.799478	9.372909
4703792	-0.228874	2.724484	9.395512
4703892	-0.086819	2.772684	9.111702
4703992	-0.232616	2.805765	9.271869
4704092	-0.176782	2.889441	9.544003
4704192	-0.249082	3.310216	7.899673
4704291	-0.359852	3.097808	9.485325
4704391	0.035925	2.851570	9.272019
4704491	0.000299	2.703678	9.583072
4704591	0.112566	2.751129	9.305848
4704691	-0.033381	2.840044	9.220975
4704791	-0.066312	2.943180	9.292376
4704937	0.035776	2.933150	9.110654
4705037	-0.123194	2.881807	9.401050
4705137	-0.258512	3.278333	9.240883
4705237	0.044907	2.938539	9.377699
4705337	0.414189	2.541116	9.306747
4705437	0.458197	2.400109	9.254056
4705537	0.065414	2.820585	9.367670
4705637	-0.007934	2.555336	9.329200
