# Supplementary material for: iSignDB: A database for smartphone signature biometrics
Source: Data Brief. 2020 Nov 28;33:106597. doi: 10.1016/j.dib.2020.106597 (PMC7725742; doi:10.1016/j.dib.2020.106597)
Supplement: Supplementary file 2 [file mmc2.zip › u011/genuine/Sensor Data/u011_s2_g05_AngVel.csv]

timestamp	x	y	z
4695600	0.013477	-0.081560	-0.026799
4695700	-0.236388	0.022257	0.213776
4695799	-0.021551	-0.023021	0.173285
4695899	-0.085417	-0.117411	-0.071506
4695999	0.029773	-0.031377	-0.114599
4696099	0.494834	0.101465	0.152383
4696199	0.426317	-0.043590	0.069682
4696299	0.371006	0.281103	-0.005886
4696399	-0.055183	-0.073035	0.022030
4696499	-1.389941	-0.531869	0.050769
4696599	0.221197	0.077128	-0.011135
4696700	-0.119052	-0.000723	-0.135158
4696800	-0.062808	-0.027328	-0.050457
4696900	0.029900	-0.020548	-0.053736
4697000	-0.094629	-0.019759	-0.057599
4697100	-0.056133	-0.036504	-0.029473
4697200	-0.075889	-0.063100	-0.049886
4697330	-0.079568	0.181952	0.033775
4697429	0.000768	0.019149	-0.023229
4697529	0.018396	-0.049173	-0.056900
4697629	0.197065	-0.175502	-0.312286
4697729	-0.062213	-0.215069	-0.476876
4697829	0.180007	0.010315	-0.284164
4697929	-0.062358	-0.125933	-0.211523
4698084	-0.054707	0.002855	0.070639
4698184	0.037765	0.056694	0.114719
4698284	0.024844	0.043101	0.082929
4698384	-0.021852	-0.015175	-0.041254
4698484	0.069169	0.012083	-0.033738
4698584	0.139036	0.142815	-0.030881
4698684	-0.244016	-0.186148	-0.132458
4698784	-0.102031	-0.178817	0.008359
4698884	0.118876	0.059268	-0.025617
4698984	-0.270532	-0.162024	0.114693
4699084	-0.187212	0.104689	0.174786
4699183	-0.170788	-0.028494	-0.160375
4699283	-0.099081	-0.047663	-0.249330
4699383	0.103983	0.122240	-0.144431
4699483	0.038203	0.067185	0.002052
4699583	0.156559	0.196584	0.012038
4699683	0.060430	0.078852	-0.024271
4699783	-0.023921	0.060632	0.109639
4699883	0.008808	-0.015023	-0.091322
4699983	-0.072491	-0.047444	-0.030456
4700083	0.192712	0.109512	-0.026784
4700183	-0.080014	-0.075390	-0.088606
4700283	-0.088167	0.016700	0.038897
4700383	0.063841	0.053642	0.107265
4700483	0.047343	0.016882	-0.002499
4700583	0.123056	-0.011758	-0.015753
4700683	0.143570	0.097563	0.038892
4700783	0.143278	0.001785	0.019995
4700882	-0.134624	0.024232	0.085555
4700982	-0.022787	0.050631	0.101574
4701082	-0.153577	-0.098780	0.138748
4701182	-0.059102	0.136053	0.103803
4701282	-0.153212	-0.242609	0.033830
4701382	-0.009397	-0.053711	0.100923
4701482	-0.299227	-0.083110	0.079650
4701582	0.091078	0.099266	0.031628
4701682	-0.003143	-0.317992	0.009297
4701782	-0.095330	-0.185439	-0.014251
4701882	0.081905	-0.036880	-0.027100
4701982	0.056523	-0.149020	-0.096296
4702082	0.084887	-0.059351	-0.303735
4702182	0.297723	0.223864	-0.078409
4702282	-0.066471	0.042391	0.141328
4702382	0.166954	0.373720	0.247885
4702481	0.066496	0.291011	0.206823
4702581	-0.011913	-0.202187	0.183899
4702681	-0.275479	-0.156328	0.505139
4702781	-0.423162	-0.115888	0.740605
4702881	-0.284665	-0.254112	0.281225
4702981	-0.098153	-0.089573	-0.125704
4703081	0.883077	0.207632	0.370677
4703181	-0.231427	0.256373	0.122184
4703281	-1.323939	-0.060528	0.357809
4703381	0.031777	0.035530	-0.150121
4703481	0.051139	-0.081492	-0.303881
4703581	0.046618	0.069090	-0.377441
4703680	0.171184	0.178722	-0.206162
4703780	0.096209	-0.053887	-0.117755
4703881	0.130747	0.001087	-0.087854
4703981	-0.018014	-0.091342	-0.135254
4704081	0.119778	0.047064	-0.146857
4704180	-0.123394	0.057747	-0.091047
4704280	0.052588	-0.034911	-0.025974
4704380	-0.015578	-0.087121	-0.041254
4704480	-0.121817	-0.112704	0.004554
4704580	0.024609	-0.001656	-0.078975
4704680	-0.060990	-0.027201	-0.061190
4704780	-0.004806	-0.023072	-0.135066
4704936	0.058506	0.024852	-0.001744
4705036	-0.021649	-0.040270	-0.064130
4705136	0.021820	0.033157	0.016572
4705236	-0.063007	-0.007571	0.193572
4705336	0.048145	0.014922	0.089745
4705436	-0.124948	-0.050455	-0.073022
4705536	0.049877	-0.005056	-0.121697
4705636	-0.120922	-0.011873	-0.028159
