# Supplementary material for: iSignDB: A database for smartphone signature biometrics
Source: Data Brief. 2020 Nov 28;33:106597. doi: 10.1016/j.dib.2020.106597 (PMC7725742; doi:10.1016/j.dib.2020.106597)
Supplement: Supplementary file 2 [file mmc2.zip › u011/genuine/Sensor Data/u011_s2_g05_MagField.csv]

timestamp	x	y	z
4695650	-23.395906	-30.590059	-24.591095
4695750	-23.822109	-29.795309	-25.173553
4695850	-24.265295	-28.908045	-25.232483
4695949	-24.218315	-28.955912	-25.431427
4696049	-24.090141	-29.551249	-25.148468
4696149	-24.247824	-29.538565	-24.774902
4696249	-24.507313	-30.307604	-23.747894
4696349	-24.080202	-31.153101	-23.220673
4696449	-23.930822	-31.488115	-23.029602
4696549	-24.631979	-29.086695	-24.777283
4696649	-24.857525	-29.271444	-24.602661
4696749	-24.398178	-29.193693	-24.815277
4696849	-23.934057	-29.947275	-24.911469
4696949	-23.692978	-29.990652	-24.813385
4697049	-23.828787	-29.634405	-24.929016
4697149	-23.943718	-29.534430	-24.940155
4697249	-23.830679	-29.195990	-24.797607
4697349	-23.899649	-29.572485	-24.680328
4697448	-23.930143	-29.651251	-24.811737
4697548	-24.177773	-29.736231	-24.531769
4697648	-23.927130	-30.034224	-24.135040
4697748	-23.564327	-30.600946	-23.125702
4697848	-22.264967	-31.806746	-23.276184
4697948	-21.758184	-31.828314	-23.104004
4698048	-21.395473	-32.469032	-23.449066
4698148	-21.489744	-32.397034	-23.394348
4698248	-21.412676	-32.153290	-23.760040
4698348	-21.483194	-32.402367	-23.727051
4698448	-21.734201	-32.013306	-23.355560
4698548	-21.080269	-32.802391	-23.699280
4698648	-20.613998	-33.229637	-23.358459
4698748	-20.749031	-33.118721	-23.472168
4698848	-20.791302	-32.721222	-23.402771
4698948	-20.622002	-33.156937	-23.128876
4699048	-20.627655	-33.031921	-23.674744
4699148	-20.978203	-32.581451	-24.002869
4699247	-20.165108	-32.516045	-24.318176
4699347	-19.796497	-32.896439	-24.493225
4699447	-19.014267	-33.095924	-24.581848
4699547	-19.050205	-33.332291	-24.646759
4699646	-18.718098	-33.333771	-24.290039
4699747	-18.526150	-33.566483	-24.251526
4699847	-18.870464	-32.977058	-24.295532
4699947	-18.644268	-33.224319	-24.255096
4700047	-18.291874	-33.339355	-24.294586
4700147	-17.912102	-33.685890	-24.328583
4700247	-18.234150	-33.764076	-24.508667
4700347	-18.218239	-33.847351	-24.723145
4700447	-18.350403	-33.320389	-24.669312
4700547	-18.613976	-33.405998	-24.381989
4700647	-18.451252	-33.571815	-24.483124
4700747	-18.630337	-33.383003	-24.329987
4700847	-18.638664	-33.482956	-24.437897
4700946	-18.828499	-33.215416	-24.616516
4701046	-18.854198	-33.164078	-24.680023
4701146	-19.169624	-32.932869	-24.815399
4701246	-19.349697	-33.037888	-24.902039
4701346	-19.643578	-32.729774	-24.573975
4701446	-19.751606	-32.767197	-24.507050
4701546	-20.110561	-32.203827	-24.797974
4701645	-20.034721	-32.079208	-25.119263
4701746	-20.434521	-32.376045	-24.712891
4701846	-20.628391	-31.983103	-24.605988
4701946	-20.277493	-32.066452	-24.416168
4702046	-20.672346	-32.373917	-24.087311
4702146	-20.026718	-32.737648	-24.109741
4702246	-19.125542	-33.562935	-23.854065
4702346	-19.380558	-33.289299	-23.904572
4702446	-19.337589	-33.473763	-23.935089
4702545	-19.045486	-33.752075	-23.751648
4702645	-19.837284	-33.751358	-23.239899
4702745	-22.169296	-31.808680	-23.609619
4702845	-24.544779	-29.533800	-24.358368
4702945	-25.443066	-28.287409	-24.702087
4703045	-25.270622	-28.316038	-24.935852
4703145	-25.539015	-29.563112	-23.614380
4703245	-25.545658	-29.607389	-23.868103
4703345	-26.876390	-25.341795	-26.646454
4703445	-26.786377	-25.735685	-26.941467
4703545	-26.051216	-26.211805	-26.791748
4703645	-25.113916	-26.960482	-26.865387
4703745	-24.624355	-27.303991	-26.886902
4703845	-24.594698	-27.385176	-26.792114
4703945	-24.628803	-27.339144	-26.241882
4704045	-24.457474	-27.720472	-26.191650
4704145	-24.399973	-27.893324	-25.770050
4704244	-24.513893	-27.998571	-25.668793
4704344	-24.736116	-27.728754	-25.381805
4704444	-24.717434	-27.882284	-25.553864
4704544	-25.224876	-27.660486	-25.539459
4704644	-25.121483	-28.176458	-25.064880
4704744	-24.949337	-28.506708	-25.564087
4704844	-24.682608	-28.773363	-25.472839
4704944	-24.487158	-29.010111	-25.255432
4705044	-24.436119	-29.094572	-25.171234
4705144	-24.424477	-29.026854	-25.453766
4705244	-24.627747	-28.664412	-25.862183
4705344	-25.068148	-28.083239	-26.192566
4705444	-25.222109	-27.562227	-26.064362
4705544	-25.012312	-27.859694	-26.168396
4705644	-24.852047	-28.035135	-26.094452
