# Supplementary material for: iSignDB: A database for smartphone signature biometrics
Source: Data Brief. 2020 Nov 28;33:106597. doi: 10.1016/j.dib.2020.106597 (PMC7725742; doi:10.1016/j.dib.2020.106597)
Supplement: Supplementary file 2 [file mmc2.zip › u011/genuine/Sensor Data/u011_s2_g05_Orient.csv]

timestamp	x	y	z
4695650	127.784881	-20.635351	1.657371
4695750	126.176389	-19.545878	1.353586
4695850	124.979210	-19.263227	1.057368
4695949	125.287753	-19.127005	0.774630
4696049	125.869240	-19.429463	1.051466
4696149	125.152104	-21.025638	1.003348
4696249	124.777908	-23.149881	1.026043
4696349	124.742367	-25.622278	2.337348
4696449	124.967243	-25.582272	2.442724
4696549	124.545081	-20.076370	0.712616
4696649	124.720406	-20.857550	1.022045
4696749	125.433960	-20.413629	1.406930
4696849	125.815216	-20.373318	1.537775
4696949	126.150192	-20.657697	1.706868
4697049	126.317701	-20.488003	1.778329
4697149	126.260955	-20.474619	1.903183
4697249	126.391617	-20.320720	1.883440
4697349	126.553295	-20.379644	1.763763
4697448	126.612690	-20.328875	1.793709
4697549	126.576510	-20.415035	1.720270
4697648	127.779983	-20.773172	0.976915
4697748	130.194197	-21.004559	0.752237
4697848	132.182612	-21.393841	1.347121
4697948	133.397613	-21.229336	1.610570
4698048	133.781831	-21.501738	2.156606
4698148	133.513346	-21.320863	2.140506
4698248	133.155781	-21.292047	2.195638
4698348	133.040499	-21.418161	2.267323
4698448	133.296347	-21.322518	2.198947
4698548	133.591920	-21.640057	2.330217
4698648	134.029585	-22.180809	3.238685
4698748	134.322045	-21.952508	3.239417
4698848	134.658076	-21.829372	2.675578
4698948	135.292638	-22.164548	2.965051
4699048	135.061428	-20.841472	2.057168
4699148	134.612159	-20.126977	1.852389
4699248	135.772587	-19.710026	2.538096
4699347	137.094926	-18.994319	2.604688
4699447	137.795667	-19.207002	3.089784
4699547	137.810383	-19.363813	3.410123
4699646	138.010906	-20.025380	4.077126
4699747	138.069563	-19.941806	4.271471
4699847	137.483929	-19.989340	4.629440
4699947	138.004019	-20.045648	4.735190
4700047	138.182885	-19.818512	4.653875
4700147	138.409970	-20.648109	5.374448
4700247	138.475577	-20.158949	5.115646
4700347	138.127250	-19.869101	5.038855
4700447	137.620945	-19.944016	4.987583
4700547	137.768953	-20.098167	4.810494
4700647	137.698597	-19.809914	4.861531
4700747	137.724344	-20.082697	4.794790
4700847	137.672797	-20.468266	4.679713
4700947	137.299822	-20.041277	4.675812
4701046	136.882632	-20.195320	4.742631
4701146	136.369799	-19.885670	4.284612
4701246	136.004875	-19.511295	4.590728
4701346	135.831677	-19.723614	3.933565
4701446	135.318088	-20.149480	4.059819
4701546	134.866346	-19.289399	3.837816
4701645	134.485145	-19.164503	4.325697
4701746	134.284478	-19.477826	3.309689
4701846	134.271019	-19.245186	3.014565
4701946	134.320530	-19.666707	2.512109
4702046	134.628466	-19.985692	2.344505
4702146	135.951303	-20.311639	2.930255
4702246	136.701849	-21.352694	4.180172
4702346	136.396543	-21.434697	4.299637
4702446	135.675477	-22.389600	5.314012
4702546	135.003469	-23.604156	6.590509
4702645	134.096305	-23.916670	5.701636
4702745	130.188879	-21.773048	2.371828
4702845	125.968669	-19.645884	-0.036982
4702945	126.791500	-18.447154	-1.021968
4703045	127.025646	-18.294952	-1.194154
4703145	125.652042	-22.959186	-0.694508
4703245	125.310018	-21.525269	0.046373
4703345	123.426914	-14.634792	-1.401508
4703445	123.522219	-14.846186	-1.268351
4703545	124.966134	-15.602178	-0.517530
4703645	126.529014	-15.733506	0.642804
4703745	127.070084	-16.257286	1.430512
4703845	127.378828	-16.214881	0.945578
4703945	127.720805	-16.573714	0.857297
4704045	128.099725	-16.680017	0.761557
4704145	128.556545	-17.072714	0.848364
4704245	128.701894	-17.202115	0.785584
4704344	128.420727	-17.392686	0.575035
4704444	128.328182	-17.325995	0.268756
4704544	128.245340	-17.153076	-0.241340
4704644	128.522708	-17.407957	-0.263687
4704744	128.839131	-17.313918	-0.251728
4704844	129.375228	-17.365506	-0.118578
4704944	129.452322	-17.669472	-0.143554
4705044	129.585734	-17.601443	-0.039716
4705144	129.536724	-17.532687	0.057338
4705244	128.534600	-16.896879	-0.246292
4705344	127.440703	-16.606426	-0.461467
4705444	127.329194	-16.044367	-0.747381
4705544	127.945608	-16.248349	-0.563310
4705644	128.149114	-16.450120	-0.287344
