# Supplementary material for: iSignDB: A database for smartphone signature biometrics
Source: Data Brief. 2020 Nov 28;33:106597. doi: 10.1016/j.dib.2020.106597 (PMC7725742; doi:10.1016/j.dib.2020.106597)
Supplement: Supplementary file 2 [file mmc2.zip › u011/genuine/Sensor Data/u011_s2_g05_Pos.csv]

timestamp	lat	long	alt	speed	course	hacc
4700811	28.562880	77.280580	206.579000	0.000000	0.000000	65.000000
4701191	28.562880	77.280570	205.751000	0.000000	0.000000	65.000000
4701429	28.562870	77.280570	214.011000	2.704000	0.000000	30.461000
4702429	28.562870	77.280540	201.576000	0.000000	0.000000	64.000000
4703436	28.562860	77.280510	198.347000	2.704000	0.000000	128.000000
4704436	28.562860	77.280500	212.882000	0.000000	0.000000	64.000000
4705427	28.562880	77.280450	198.303000	1.370000	0.000000	64.000000
