# Supplementary material for: iSignDB: A database for smartphone signature biometrics
Source: Data Brief. 2020 Nov 28;33:106597. doi: 10.1016/j.dib.2020.106597 (PMC7725742; doi:10.1016/j.dib.2020.106597)
Supplement: Supplementary file 2 [file mmc2.zip › u011/genuine/Sensor Data/u011_s2_g06_Acc.csv]

timestamp	x	y	z
4526520	-0.190404	3.160079	9.557475
4526620	0.191452	2.903362	9.024733
4526720	0.094903	2.994673	9.114247
4526820	-0.280068	3.224594	9.143885
4526920	-0.038620	2.840044	9.292227
4527020	-0.343835	3.473826	9.127120
4527120	-0.068857	3.072511	9.219328
4527220	-0.007035	3.159480	9.172027
4527320	-0.022004	3.149900	9.238938
4527420	-0.353565	3.366799	9.149274
4527520	-0.530796	4.267027	8.966654
4527620	-0.438738	3.642974	9.259894
4527720	0.089364	2.956053	9.808802
4527819	0.032183	3.103047	9.069340
4527916	-0.204475	3.214416	9.127419
4528016	-0.257465	3.062781	9.253906
4528116	-0.246986	2.952460	9.149573
4528216	0.070653	2.882705	9.339678
4528316	-0.256566	3.050956	9.314530
4528416	-0.217049	3.118615	9.283844
4528516	0.030087	3.170856	9.117540
4528616	-0.113015	3.165916	9.115295
4528716	-0.012724	3.029849	9.200767
4528816	-0.063468	3.137326	9.044941
4528916	-0.107177	3.243455	9.148675
4529016	-0.165705	3.280279	9.213790
4529116	-0.199685	3.288362	9.130862
4529257	-0.109273	3.452720	8.935369
4529357	-0.165705	3.286266	9.215736
4529456	-0.213456	3.324886	9.269474
4529556	-0.315843	3.358266	8.920849
4529656	-0.213157	3.374283	8.999136
4529756	-0.217647	3.291805	9.134604
4529856	0.010329	2.864743	9.407637
4529956	-0.099693	3.025957	9.250613
4530056	0.056433	2.827770	9.097781
4530156	-0.293689	3.300038	9.198222
4530256	-0.291444	3.091072	9.225615
4530356	-0.480950	3.186424	8.896300
4530456	-0.446671	3.173102	9.250164
4530555	-0.424966	2.934647	9.449699
4530656	-0.635129	3.181933	9.085507
4530756	-0.542771	3.058141	9.345067
4530856	-0.579744	3.145708	9.188343
4530956	-0.578697	3.037184	9.431138
4531055	-0.651894	3.102448	9.036858
4531155	-0.166604	2.894830	9.326805
4531255	-0.592767	3.142864	9.111253
4531355	-0.767005	3.234624	9.184002
4531455	-0.696202	3.185526	9.125174
4531555	-0.571062	3.293152	9.322164
4531655	-0.562530	2.939886	9.290730
4531755	-0.735121	3.153343	8.765173
4531854	-0.441881	2.970573	10.007439
4531955	-0.576751	3.138673	8.871901
4532055	-0.441881	2.705324	10.197245
4532155	-0.667312	3.176694	8.848250
4532255	-0.963397	3.120411	9.238339
4532355	-0.173789	2.918331	9.259445
4532455	-0.761766	2.947371	9.370215
4532555	-0.233664	3.136128	8.969498
4532655	-0.383353	2.870730	9.786798
4532754	-0.184417	2.925067	9.134754
4532854	-0.383652	3.034190	8.633147
4532954	-0.550256	3.236270	9.551338
4533054	-0.582439	3.141517	8.966354
4533154	-0.482297	2.745291	9.880653
4533254	-0.334105	3.692372	8.854238
4533354	-0.509540	3.081791	9.645791
4533454	-0.450264	3.412005	8.867560
4533554	0.383353	2.382745	9.256900
4533654	0.113763	2.786006	9.234746
4533754	0.220941	3.057542	9.623338
4533854	0.259560	2.736759	9.438173
4533954	0.292791	3.061284	9.369316
4534054	-0.118254	3.443888	9.346863
4534154	0.318987	2.961442	9.257948
4534254	0.159718	2.996319	9.100925
4534353	-0.010478	3.219954	9.191037
4534453	0.114512	3.150049	9.389674
4534552	-0.001198	3.375032	9.060060
4534652	0.102686	3.326982	9.449699
4534753	-0.369731	4.013155	8.573871
4534853	-0.270038	3.712580	9.024583
4534953	0.126786	2.532583	9.195827
4535053	0.051493	2.917583	9.116043
4535161	-0.173938	2.967878	9.291478
4535261	-0.142055	2.904859	9.338780
4535361	-0.222138	3.143313	9.144783
4535461	-0.236957	2.892285	9.258247
4535561	-0.398471	3.279231	9.245524
4535661	-0.227976	2.991080	9.286389
4535761	-0.222587	3.210075	8.936267
4535861	-0.091011	3.075055	9.182954
4535961	-0.229772	3.217409	9.029673
4536061	-0.242945	3.117866	9.299262
4536160	-0.244142	3.196902	9.206754
4536260	-0.198637	3.175497	9.319021
4536360	-0.164508	3.184178	9.042995
4536490	-0.075443	3.069367	9.095985
4536590	-0.248334	3.327131	9.271570
4536690	-0.297282	3.330574	8.890911
4536790	-0.330213	3.528013	8.960367
4536890	-0.386496	3.185526	9.422306
4536990	0.110919	2.911296	9.158405
4537090	0.136516	2.706522	9.343570
4537190	-0.067659	2.886597	9.298514
4537290	-0.306113	3.067870	9.421258
