# Supplementary material for: iSignDB: A database for smartphone signature biometrics
Source: Data Brief. 2020 Nov 28;33:106597. doi: 10.1016/j.dib.2020.106597 (PMC7725742; doi:10.1016/j.dib.2020.106597)
Supplement: Supplementary file 2 [file mmc2.zip › u011/genuine/Sensor Data/u011_s2_g06_AngVel.csv]

timestamp	x	y	z
4526571	0.013797	-0.041855	0.135107
4526671	-0.106798	-0.122141	0.038187
4526771	-0.014762	0.020165	-0.026251
4526871	-0.100108	0.016846	0.105709
4526971	0.021455	-0.032172	-0.033196
4527071	-0.015042	0.002378	0.023506
4527171	0.027306	-0.010097	0.005325
4527271	0.079148	0.006663	-0.024651
4527371	0.146961	0.019372	0.024823
4527470	0.530314	0.173070	-0.087139
4527570	-0.137566	-0.101765	-0.097744
4527670	-0.905766	0.115542	0.099953
4527770	0.179530	0.062869	-0.101184
4527870	0.019500	0.003990	-0.083114
4527970	-0.056227	-0.058353	-0.055293
4528070	-0.009319	0.009941	0.026352
4528170	-0.036809	0.016395	0.058810
4528339	0.034356	0.040954	-0.015352
4528439	0.017561	0.022861	-0.004416
4528537	-0.006513	0.039546	-0.026782
4528637	0.023701	-0.034086	-0.028139
4528737	0.032711	-0.022653	-0.063566
4528837	0.034069	-0.035342	-0.129434
4528998	-0.012947	-0.011563	-0.032279
4529098	0.054304	0.028117	0.027137
4529197	0.133592	0.133505	0.068478
4529297	0.021707	0.021866	0.020590
4529397	-0.357976	0.261837	0.031205
4529497	0.067032	0.037808	-0.017103
4529597	-0.036472	-0.005336	0.063707
4529697	-0.015189	0.013434	0.018608
4529797	-0.079305	-0.111006	0.011406
4529897	0.007974	0.027121	-0.053734
4529997	-0.034428	-0.104918	-0.142225
4530097	0.167970	0.111978	-0.315377
4530197	0.018214	0.086140	-0.147842
4530297	0.021094	0.033006	-0.005874
4530397	-0.085881	0.090983	0.076634
4530497	-0.044078	-0.016527	0.064785
4530597	0.056637	0.011113	-0.000758
4530697	-0.002852	0.003511	0.000756
4530796	0.002518	0.036643	-0.053279
4530896	-0.143249	-0.051098	-0.014368
4530996	-0.025005	-0.046532	0.005475
4531096	-0.047755	0.020624	0.054199
4531196	-0.063301	-0.101320	-0.009238
4531296	-0.065666	-0.061291	-0.050292
4531396	0.039939	-0.033209	-0.009159
4531496	-0.042791	0.014042	-0.027240
4531596	-0.011734	-0.006594	-0.046283
4531696	0.052655	0.039435	-0.035625
4531796	-0.097969	0.028191	0.044677
4531896	0.146067	0.009049	-0.011924
4531996	-0.387327	-0.106543	0.036853
4532096	0.187483	-0.071032	0.006385
4532196	-0.125050	0.043497	0.077993
4532296	0.024181	0.087752	0.015503
4532395	-0.081409	-0.032109	0.077861
4532495	0.064988	0.006470	0.014554
4532595	-0.230850	-0.157537	0.158059
4532695	0.080753	-0.030275	0.065455
4532795	0.029058	-0.046550	0.032067
4532895	-0.150954	0.059041	-0.037187
4532995	0.035828	-0.093264	-0.033006
4533095	0.079422	0.219417	0.032553
4533195	0.226496	0.047104	-0.063476
4533295	-0.044199	-0.009650	0.057733
4533395	0.066583	-0.148356	0.183702
4533495	-0.033444	-0.003687	0.449229
4533595	-0.124087	-0.084955	0.172649
4533695	-0.050180	-0.114002	0.075035
4533795	0.100841	0.068273	-0.012770
4533895	0.051455	-0.012638	-0.109754
4533995	0.237859	0.134374	-0.098055
4534094	0.019699	0.011584	0.053754
4534194	0.018802	-0.061608	-0.020515
4534294	0.007579	0.012483	-0.045545
4534394	-0.092483	-0.071268	-0.019207
4534494	0.015132	-0.089288	-0.030632
4534594	0.335249	0.183056	-0.018365
4534693	0.526004	0.249134	0.094178
4534794	-0.235269	0.030464	-0.026161
4534894	-1.258374	-0.430931	0.045493
4534994	0.165510	0.077461	-0.173541
4535093	0.206287	0.124607	-0.108632
4535193	0.041342	0.047438	-0.088841
4535293	0.078197	0.010661	-0.038242
4535393	-0.011353	-0.011471	0.047782
4535545	-0.071440	-0.022037	-0.079746
4535646	0.001744	-0.032212	-0.045723
4535746	-0.122143	-0.011677	0.037273
4535845	0.005409	-0.037457	0.069454
4535944	-0.087402	-0.017833	-0.012116
4536045	-0.000856	-0.002459	-0.011731
4536145	-0.038106	-0.029994	-0.078408
4536245	0.023360	-0.012106	0.027226
4536423	0.065914	0.040962	0.010231
4536523	-0.027412	-0.006722	-0.050264
4536623	0.039232	0.003279	-0.013763
4536723	-0.137935	-0.047842	0.033699
4536823	-0.147758	0.038065	0.169868
4536923	-0.039835	-0.007097	0.228540
4537023	-0.058819	0.017009	0.146336
4537123	-0.065748	-0.026406	-0.006026
4537223	-0.033166	-0.032606	-0.133605
4537323	0.033976	0.010478	0.017661
