# Supplementary material for: iSignDB: A database for smartphone signature biometrics
Source: Data Brief. 2020 Nov 28;33:106597. doi: 10.1016/j.dib.2020.106597 (PMC7725742; doi:10.1016/j.dib.2020.106597)
Supplement: Supplementary file 2 [file mmc2.zip › u011/genuine/Sensor Data/u011_s2_g06_MagField.csv]

timestamp	x	y	z
4526569	-24.183008	-29.279318	-25.087799
4526669	-24.079443	-29.135717	-25.116821
4526769	-24.096504	-29.154985	-25.061005
4526869	-24.276306	-29.165850	-24.977264
4526969	-24.240936	-28.715555	-25.291626
4527068	-24.459703	-28.902426	-25.228607
4527168	-24.766733	-28.816641	-25.127594
4527268	-24.695473	-28.656031	-25.320251
4527368	-24.858152	-28.931475	-25.080933
4527468	-24.843962	-29.148966	-24.644012
4527568	-24.595207	-30.244974	-23.982910
4527668	-24.692760	-29.153078	-24.693481
4527768	-24.820570	-27.947111	-25.587402
4527868	-24.707830	-27.728079	-25.274323
4527968	-24.508385	-28.252867	-25.383392
4528068	-24.144234	-28.851595	-25.339783
4528168	-24.384924	-28.729959	-25.643188
4528268	-24.596355	-28.600225	-25.127441
4528368	-24.200401	-28.505430	-25.493317
4528468	-24.484104	-28.195326	-25.180725
4528568	-24.654377	-27.798178	-25.319580
4528667	-24.847206	-28.017973	-25.041840
4528767	-24.844889	-28.350080	-25.031677
4528867	-24.505135	-28.369722	-24.558197
4528967	-24.187206	-28.900438	-24.965668
4529067	-24.251503	-28.798559	-24.616364
4529167	-24.231754	-29.360144	-24.509521
4529267	-24.175901	-29.682886	-24.584839
4529367	-23.870359	-29.908407	-24.440430
4529467	-23.769691	-29.710546	-25.029633
4529567	-23.584227	-29.537031	-24.684875
4529667	-24.001259	-29.462885	-24.658844
4529767	-24.051733	-29.233351	-25.036804
4529867	-24.227951	-29.281984	-24.985809
4529966	-24.213184	-29.035543	-25.151672
4530067	-23.877739	-29.313505	-25.095703
4530167	-23.021370	-29.952036	-25.147614
4530266	-22.439997	-30.646368	-24.906677
4530366	-22.112055	-30.351042	-25.079254
4530466	-22.030876	-30.056990	-25.340820
4530566	-22.219732	-30.074205	-25.343719
4530666	-22.364790	-30.023661	-25.301147
4530766	-22.088762	-30.050406	-25.593567
4530866	-21.919029	-30.243635	-25.228088
4530966	-21.912449	-30.061266	-25.505890
4531066	-21.816601	-30.072794	-25.335388
4531166	-21.824427	-30.057257	-25.483856
4531266	-21.785295	-29.895559	-25.393829
4531366	-21.847872	-30.221922	-25.362549
4531466	-21.428068	-30.615263	-25.421417
4531566	-21.423529	-30.280458	-25.471222
4531666	-21.550520	-30.221777	-25.503815
4531766	-21.248514	-30.418669	-25.523438
4531866	-21.925310	-29.743170	-25.531738
4531965	-21.910704	-30.336527	-25.509796
4532065	-21.978468	-30.005312	-25.493378
4532165	-22.045748	-30.328264	-25.183960
4532265	-22.013874	-30.025045	-25.515686
4532365	-22.143373	-29.795900	-25.561401
4532465	-22.191856	-29.748686	-25.517761
4532565	-22.171928	-29.892290	-25.688660
4532665	-22.714825	-29.609148	-25.790863
4532765	-22.692221	-29.934668	-25.751923
4532865	-22.656668	-29.564085	-25.581177
4532965	-22.651735	-29.804377	-25.675079
4533065	-22.728436	-29.803797	-25.431946
4533165	-22.803379	-29.491262	-25.778656
4533265	-23.107515	-29.970304	-25.683350
4533365	-23.466377	-29.575663	-25.753815
4533465	-24.131598	-29.160891	-25.381317
4533565	-25.250765	-28.371241	-25.277771
4533664	-25.557549	-27.743937	-25.354187
4533764	-26.038122	-27.682821	-24.977051
4533864	-25.915880	-27.924917	-25.153137
4533964	-25.752504	-27.909025	-24.862762
4534064	-25.669571	-28.173811	-24.575195
4534164	-25.708191	-28.042231	-24.804871
4534264	-25.715431	-28.494753	-24.847290
4534364	-25.642162	-28.227968	-25.067566
4534464	-25.982235	-28.143957	-24.700867
4534564	-26.024361	-28.266718	-24.732300
4534664	-25.114120	-29.379374	-24.027557
4534764	-24.942141	-29.728514	-23.669708
4534864	-24.969460	-28.850332	-24.679962
4534964	-25.736774	-27.189047	-25.927399
4535064	-24.957899	-27.735727	-25.785828
4535164	-25.040382	-27.732405	-25.447021
4535264	-24.674107	-27.995905	-25.682892
4535363	-24.411163	-28.294634	-25.523773
4535463	-24.587626	-28.267561	-26.070557
4535563	-24.227188	-28.634882	-25.927185
4535663	-24.256298	-28.509508	-25.671478
4535763	-24.624411	-28.360247	-25.512085
4535863	-24.448673	-28.331289	-25.147766
4535963	-24.729073	-28.031549	-25.136169
4536063	-24.404085	-28.409048	-25.276733
4536163	-24.366129	-28.652384	-25.285004
4536263	-24.384233	-29.188898	-25.162476
4536363	-24.564186	-28.994417	-25.089966
4536463	-24.187605	-29.225233	-25.291748
4536563	-23.931269	-29.498518	-25.171875
4536663	-23.894995	-29.536375	-25.359253
4536762	-23.822838	-29.286715	-25.399872
4536863	-24.235182	-29.074465	-25.511414
4536962	-24.779552	-28.761362	-25.674103
4537062	-24.842634	-28.327761	-25.591003
4537162	-24.941977	-28.253920	-25.778687
4537262	-24.667759	-28.588503	-25.788605
4537362	-24.813524	-28.529097	-26.073181
