# Supplementary material for: iSignDB: A database for smartphone signature biometrics
Source: Data Brief. 2020 Nov 28;33:106597. doi: 10.1016/j.dib.2020.106597 (PMC7725742; doi:10.1016/j.dib.2020.106597)
Supplement: Supplementary file 2 [file mmc2.zip › u011/genuine/Sensor Data/u011_s2_g06_Orient.csv]

timestamp	x	y	z
4526569	127.442138	-19.052362	1.055779
4526669	127.099573	-19.380724	0.823001
4526769	127.337619	-19.124054	0.808263
4526869	127.275733	-18.927860	0.682298
4526969	126.867677	-18.781828	0.745606
4527068	126.582864	-18.693415	0.476511
4527168	126.392419	-18.803108	0.520785
4527268	126.286956	-18.677376	0.279725
4527368	126.204865	-18.973152	0.170041
4527468	125.855336	-20.878394	0.879635
4527568	125.951335	-22.367009	1.394343
4527668	125.864886	-19.333435	0.768171
4527768	125.839881	-17.967284	0.953614
4527868	126.335050	-18.255677	1.100007
4527968	126.587312	-18.218194	1.039992
4528068	126.874149	-18.713039	1.121347
4528168	126.637884	-18.630741	1.114742
4528268	126.815819	-18.753339	1.268800
4528368	126.885589	-18.589504	1.323089
4528468	126.851379	-18.673225	1.254485
4528568	126.642578	-18.503706	1.282681
4528668	126.510960	-18.746018	1.175478
4528767	126.743366	-18.867630	1.005803
4528867	127.237096	-19.099491	1.025013
4528967	127.579293	-19.330100	1.091538
4529067	127.934040	-19.542253	1.117804
4529167	128.042820	-19.961238	1.221273
4529267	128.066924	-20.314313	1.404015
4529367	128.236265	-20.433419	1.551259
4529467	128.449681	-19.665791	1.518148
4529567	128.426105	-19.814497	1.713840
4529667	128.109103	-19.580168	1.546418
4529767	127.972773	-19.387846	1.449238
4529867	127.869703	-19.039484	1.197669
4529966	128.259676	-18.789676	1.230466
4530067	129.262132	-18.454398	1.147954
4530167	130.801599	-18.590727	1.737497
4530267	131.689949	-19.060643	2.514372
4530366	131.925822	-19.034124	2.848003
4530466	131.713628	-18.736018	3.067787
4530566	131.661156	-18.584475	3.089397
4530666	131.777568	-18.537404	3.133044
4530766	131.886789	-18.461718	3.154079
4530866	132.239558	-18.626281	3.204098
4530966	132.381557	-18.287257	3.184556
4531066	132.297592	-18.306166	3.119508
4531166	132.205408	-18.437690	3.356661
4531266	132.434383	-18.307192	3.183995
4531366	132.728355	-18.289627	3.301947
4531466	132.679783	-18.458825	3.483191
4531566	132.623989	-18.353844	3.524351
4531666	132.781096	-18.154506	3.525177
4531766	132.807361	-18.229690	3.627365
4531866	132.400369	-17.972578	3.430139
4531966	132.465515	-18.356281	3.380882
4532065	132.471090	-17.844213	3.257929
4532165	132.620424	-18.641638	2.829172
4532265	132.080798	-18.082331	2.763182
4532365	131.917230	-18.125863	3.024445
4532465	131.545433	-17.728685	2.804396
4532565	131.462348	-18.048127	3.104699
4532665	130.918932	-17.711933	2.402512
4532765	130.483930	-18.004289	2.274948
4532865	130.492516	-18.591694	2.240921
4532965	130.333140	-17.829757	2.450375
4533065	130.338825	-18.323335	2.242973
4533165	130.057350	-17.831290	2.027765
4533265	130.067708	-18.081703	2.031204
4533365	129.579444	-18.154960	1.664652
4533465	128.007409	-18.381167	0.393145
4533565	125.801242	-17.917373	-0.497550
4533664	125.319408	-17.536407	-1.017601
4533764	124.999728	-17.660265	-1.374505
4533864	125.050921	-17.812381	-1.163562
4533964	125.577061	-18.056470	-1.161342
4534064	125.715385	-18.627292	-0.665520
4534164	125.369069	-18.789481	-0.749634
4534264	125.317661	-18.762806	-1.032069
4534364	125.403256	-18.601642	-0.939665
4534464	125.310394	-18.409327	-1.384758
4534564	125.210619	-19.373508	-1.147931
4534664	125.129714	-21.808795	0.391189
4534764	124.734548	-23.292516	1.152477
4534864	124.548735	-20.530558	0.959015
4534964	124.958241	-16.549421	-0.328775
4535064	125.693934	-17.357506	0.389444
4535164	126.149255	-17.906227	0.939227
4535264	126.499010	-17.953547	1.060932
4535363	126.591278	-18.290483	1.143012
4535463	126.405832	-18.241614	1.139639
4535563	126.832645	-18.188423	1.199697
4535663	127.038918	-18.388734	1.334668
4535763	127.240246	-18.365234	1.345667
4535863	127.145024	-18.561404	1.318065
4535963	127.252677	-18.610134	1.215129
4536063	127.383026	-18.519902	1.135616
4536163	127.723139	-18.609995	1.115969
4536263	127.865730	-18.559116	0.998146
4536363	127.967388	-18.863853	0.994081
4536463	128.096312	-18.892870	1.010744
4536563	128.429262	-18.842819	1.138828
4536663	128.551287	-19.067860	1.216047
4536762	128.514299	-18.841437	1.131619
4536863	127.642206	-18.522951	1.095230
4536963	126.647625	-18.359881	0.782233
4537062	126.030162	-18.013992	0.644915
4537162	126.344153	-17.606976	0.470409
4537262	127.115698	-17.623261	0.585288
4537362	127.178278	-17.537826	0.645556
