# Supplementary material for: iSignDB: A database for smartphone signature biometrics
Source: Data Brief. 2020 Nov 28;33:106597. doi: 10.1016/j.dib.2020.106597 (PMC7725742; doi:10.1016/j.dib.2020.106597)
Supplement: Supplementary file 2 [file mmc2.zip › u011/genuine/Sensor Data/u011_s2_g06_Pos.csv]

timestamp	lat	long	alt	speed	course	hacc
4527760	28.562980	77.280520	206.853000	0.000000	0.000000	65.000000
4535107	28.562980	77.280520	205.576000	0.000000	0.000000	65.000000
4535688	28.562980	77.280500	204.721000	0.000000	0.000000	65.000000
4536081	28.562990	77.280490	201.532000	0.000000	0.000000	64.000000
