# Supplementary material for: iSignDB: A database for smartphone signature biometrics
Source: Data Brief. 2020 Nov 28;33:106597. doi: 10.1016/j.dib.2020.106597 (PMC7725742; doi:10.1016/j.dib.2020.106597)
Supplement: Supplementary file 2 [file mmc2.zip › u011/genuine/Sensor Data/u011_s2_g07_Acc.csv]

timestamp	x	y	z
7630220	0.043260	2.832111	9.085058
7630320	-0.078287	2.846331	9.303753
7630420	-0.074994	2.875071	9.300460
7630520	-0.074994	2.777923	9.421707
7630620	-0.095651	2.787054	9.171877
7630720	-0.385748	3.008294	9.715846
7630820	0.038769	2.693499	9.425150
7630920	-0.261207	2.945126	9.325458
7631020	-0.141456	3.533552	9.044492
7631120	0.033081	3.364404	9.211395
7631220	0.180974	3.169210	9.442963
7631320	0.018412	2.452650	9.323362
7631424	0.032482	2.823728	9.560170
7631523	-0.161215	2.643054	9.546698
7631623	-0.096699	2.568209	9.160351
7631723	-0.192500	2.691703	9.511072
7631823	-0.168400	2.618205	9.345965
7631923	-0.052840	2.635569	9.480086
7632023	-0.098345	2.592609	9.465716
7632123	0.011077	2.703528	9.370364
7632223	-0.047900	2.608625	9.475895
7632323	0.172441	2.540966	9.432934
7632423	0.130379	2.609374	9.616602
7632523	0.247286	2.570754	9.327254
7632623	-0.111817	3.036885	9.246422
7632739	-0.076790	3.129093	8.881032
7632839	-0.185614	2.968327	9.565558
7632939	-0.310155	3.112777	9.241333
7633039	-0.250729	3.187322	9.191037
7633139	-0.479902	3.015330	9.241482
7633238	-0.510439	3.461252	8.666977
7633338	-0.380958	3.074157	9.026230
7633438	-0.381557	3.241809	9.203910
7633538	0.180525	2.868186	8.838371
7633638	0.245789	2.733017	9.283844
7633738	0.005538	2.401756	9.554332
7633838	-0.014819	2.522854	9.457932
7633938	-0.221090	2.643203	9.379645
7634038	-0.313448	2.620451	9.353749
7634138	-0.341590	2.704127	9.345815
7634237	-0.000000	2.260749	9.365125
7634338	-0.100591	2.441423	9.408086
7634438	-0.410746	2.555037	9.059311
7634538	-1.246608	2.963388	9.224717
7634638	-1.051414	2.772684	9.501192
7634737	-0.841700	2.763853	9.225166
7634837	-1.075064	2.715503	9.450597
7634937	-1.121468	2.928810	9.364377
7635037	-0.906814	2.653831	9.391321
7635137	-1.013692	2.749632	9.227262
7635237	-0.882265	2.630330	9.130862
7635337	-0.829126	2.619702	9.223819
7635437	-0.982108	2.614912	9.380842
7635537	-1.020877	2.694397	9.357790
7635637	-1.029260	2.847079	9.412427
7635737	-0.918939	2.756518	9.272617
7635837	-0.929567	2.751877	9.166189
7635937	-1.010698	2.866539	9.257349
7636037	-0.949326	2.806214	9.239536
7636137	-0.990041	2.944227	9.442365
7636237	-1.017584	2.712210	9.373657
7636337	-1.267863	3.201991	9.306597
7636436	-1.206192	2.831811	9.109756
7636536	-0.903222	2.955604	9.420061
7636636	-1.437760	3.052752	9.240584
7636736	-1.052761	2.846481	8.748857
7636836	-1.211281	3.230283	9.576037
7636936	-1.208736	3.071463	8.929381
7637036	-1.160537	2.784510	9.048384
7637136	-1.091081	3.039879	9.939630
7637236	-1.085692	2.830763	9.306896
7637336	-0.923879	2.633773	8.926986
7637436	-1.089584	3.035538	9.174422
7637536	-1.062491	3.301684	8.194559
7637636	-1.094524	2.936893	9.462722
7637736	-0.746498	2.764601	9.405840
7637836	-1.072071	2.655777	9.075777
7637936	-1.161285	3.169808	9.234896
7638036	-0.914748	2.825225	8.896749
7638135	-0.621208	2.678680	9.414971
7638234	-1.034349	2.872377	9.054521
7638334	-0.680485	2.762356	9.685160
7638435	-1.274599	2.288890	10.008038
7638535	-0.818498	3.326982	9.256900
7638635	-0.016466	2.826422	9.357491
7638735	0.269140	2.662813	8.961265
7638835	0.561033	2.384242	8.987610
7638935	0.322430	2.780917	9.336834
7639035	0.768801	2.641557	8.962762
7639135	0.274230	2.862048	9.449999
7639235	-0.055834	3.094814	9.612261
7639335	-0.320783	2.973566	8.998238
7639435	-0.064815	3.089575	9.181307
7639535	0.021555	3.198698	9.209898
7639635	0.019909	3.202740	9.167087
7639735	0.266147	3.047962	9.148376
7639834	0.162861	3.121459	9.161399
7639934	0.094304	3.191513	9.098530
7640034	-0.074545	3.102299	9.315428
7640134	-0.001647	3.320994	9.374256
7640234	0.376317	2.935995	9.124126
7640334	0.720152	3.065924	9.079220
7640434	0.437540	3.034939	9.444909
7640534	0.187710	3.100952	9.288185
7640634	0.184566	3.084186	9.658814
7640734	0.262853	2.994972	9.387279
7640834	0.089065	3.109933	9.059910
7640934	0.152084	3.136727	9.347162
7641034	0.034129	3.170706	9.143586
7641134	0.284409	3.082240	9.110804
7641234	0.238005	3.069966	9.337882
7641334	0.129181	3.138074	9.177865
7641434	0.150437	3.106041	9.395961
7641533	0.214354	3.190765	9.200168
7641633	0.004940	3.174299	9.325458
7641733	0.211211	3.222050	9.216933
7641833	0.180375	3.172203	9.137000
7641933	0.100890	3.188669	9.297017
7642033	0.225282	3.077450	9.416169
7642133	-0.149240	3.175197	8.980126
7642233	0.233365	3.295247	9.201515
7642333	0.505199	3.247646	9.189241
7642433	-0.110919	3.625161	9.588461
7642533	0.196242	4.043691	9.024583
7642633	-0.013771	4.024980	8.495883
7642733	0.212259	3.578608	9.748777
7642833	-0.032033	3.046016	9.292526
7642925	-0.019609	3.340753	9.253457
7643025	0.304018	3.216062	9.273216
7643125	-0.109872	3.151546	9.357491
7643224	-0.227976	3.372188	9.248368
7643324	0.004191	3.087180	9.169482
7643424	0.117655	2.997068	9.406589
7643524	0.004940	3.118615	9.080866
7643624	0.004491	3.353925	8.558602
7643724	-0.101339	3.225792	9.327703
7643824	0.161215	2.988236	9.089698
7643924	-0.161814	3.168311	9.373807
7644024	0.004640	2.927313	9.224418
7644124	-0.119003	3.234624	9.135353
7644224	-0.100591	3.100203	9.284144
7644382	0.063169	3.108885	9.030271
7644482	-0.084125	2.939288	9.446107
7644582	0.067210	3.161575	8.934471
7644682	-0.042661	3.037034	9.351503
7644781	-0.034428	3.064727	9.259595
7644881	0.000299	3.083438	9.219328
7644981	-0.000000	2.889890	9.347462
7645081	-0.086969	3.125800	9.418863
7645181	-0.019310	3.103496	9.413624
