# Supplementary material for: iSignDB: A database for smartphone signature biometrics
Source: Data Brief. 2020 Nov 28;33:106597. doi: 10.1016/j.dib.2020.106597 (PMC7725742; doi:10.1016/j.dib.2020.106597)
Supplement: Supplementary file 2 [file mmc2.zip › u011/genuine/Sensor Data/u011_s2_g07_AngVel.csv]

timestamp	x	y	z
7630177	0.036031	-0.032862	0.019085
7630277	-0.017222	-0.049489	-0.005733
7630376	0.111110	0.030140	0.034602
7630477	-0.001957	0.020053	0.028980
7630577	0.027917	0.014348	-0.038906
7630677	0.011766	0.091463	-0.029855
7630777	0.062009	0.056983	0.056058
7630877	0.266670	0.039087	0.092080
7630977	0.546251	-0.005176	0.018091
7631077	-0.106259	-0.129398	0.019943
7631176	-0.913538	-0.214532	0.112158
7631277	0.180264	0.284859	0.035072
7631375	-0.039853	0.046457	-0.065437
7631474	0.035559	-0.018635	-0.043672
7631574	0.018282	0.041091	-0.000591
7631674	-0.072440	-0.007909	-0.008401
7631774	0.045544	0.020009	0.015500
7631874	-0.061280	-0.006508	-0.002933
7631974	-0.008359	-0.006222	0.021968
7632074	0.045902	-0.069432	0.027282
7632174	-0.012539	-0.012936	0.024406
7632274	-0.044934	-0.081451	0.008277
7632374	0.024331	-0.044518	-0.065532
7632544	0.234519	0.084742	-0.395900
7632636	0.075587	0.064830	-0.234278
7632736	0.061794	0.072454	-0.124427
7632836	0.056666	0.048796	0.017530
7632936	-0.041782	-0.123400	-0.052911
7633036	0.024587	-0.000359	-0.079658
7633135	0.032423	-0.073414	-0.069190
7633235	-0.063113	-0.027751	0.059604
7633335	-0.351785	-0.180426	0.158742
7633434	-0.175152	-0.033378	0.241818
7633535	-0.243567	-0.003250	0.238084
7633635	-0.163350	-0.011411	-0.005363
7633735	0.009341	0.097416	-0.041312
7633835	-0.053287	-0.056056	-0.201579
7633935	0.043136	0.022007	-0.097547
7634035	0.092805	0.210826	-0.113090
7634135	0.040491	0.009144	-0.059877
7634235	0.062307	0.006239	-0.269411
7634335	0.044374	-0.031513	-0.719918
7634435	0.194136	0.211066	-0.560432
7634535	-0.236642	0.106309	-0.171970
7634635	0.002531	-0.020304	0.002696
7634734	-0.039716	-0.028191	-0.012359
7634834	-0.039470	-0.034231	-0.028032
7634934	-0.078089	0.000906	0.072444
7635034	-0.000366	-0.015339	-0.017292
7635134	-0.043376	0.028637	-0.001014
7635234	-0.014882	-0.040499	-0.052361
7635334	0.006446	0.046160	-0.046986
7635434	0.028640	-0.019045	-0.016118
7635534	-0.026627	-0.009700	0.018763
7635634	-0.015682	-0.069803	0.061889
7635734	-0.052458	-0.039524	-0.010802
7635834	0.036111	0.027061	-0.056955
7635934	-0.013554	0.004258	0.002370
7636034	0.009675	0.049846	-0.010305
7636134	0.066601	0.036259	-0.090004
7636234	0.099477	0.039048	-0.096785
7636334	-0.033602	-0.105587	-0.035214
7636433	0.004406	0.018969	0.043124
7636533	-0.029453	-0.061287	-0.040774
7636633	-0.041254	-0.005359	-0.009156
7636733	-0.018177	-0.010519	0.034896
7636833	-0.148538	-0.095255	-0.010425
7636933	-0.059049	-0.001518	-0.005511
7637033	0.057122	0.013264	0.020312
7637133	-0.052806	-0.099335	0.030174
7637233	0.155868	0.004091	-0.005053
7637333	-0.154638	-0.014559	-0.004681
7637433	0.054226	-0.013977	-0.048079
7637533	-0.107701	0.064362	0.054698
7637633	0.033146	0.070586	0.071627
7637733	0.050645	0.054838	0.027562
7637833	0.028941	0.036160	0.020186
7637933	-0.074323	0.003631	0.128583
7638033	0.071626	0.043598	0.061500
7638132	-0.041775	-0.041722	0.137818
7638231	-0.256375	0.017672	0.095989
7638332	0.167481	0.005478	0.110424
7638432	-0.442822	-0.149265	0.271549
7638532	0.222971	-0.058620	0.373546
7638632	-0.044340	-0.127661	0.659686
7638732	0.027527	-0.030101	0.564383
7638832	-0.203582	0.103474	0.391715
7638932	-0.154453	0.018232	0.130295
7639032	0.137101	0.177080	0.084214
7639132	0.078664	0.086146	-0.127532
7639232	0.122017	0.004209	-0.191078
7639332	0.188083	0.108039	-0.108057
7639432	0.126081	0.121058	-0.076593
7639532	0.074113	0.060404	0.005641
7639632	-0.068008	-0.004225	0.045347
7639731	-0.090822	-0.037906	0.003413
7639831	-0.042582	-0.067546	-0.128124
7639931	-0.050086	-0.082677	-0.059129
7640031	-0.078240	-0.087013	0.019590
7640131	-0.052016	-0.040166	0.141693
7640231	-0.034844	-0.055301	0.161559
7640331	-0.068271	0.027214	0.040067
7640431	-0.020916	-0.026754	-0.115190
7640531	-0.124766	-0.070967	-0.133033
7640631	-0.173490	-0.040140	0.008402
7640731	-0.095845	-0.049621	0.005923
7640831	-0.086389	0.011977	0.095159
7640931	-0.036080	-0.048144	0.075350
7641031	-0.093956	-0.020567	0.031470
7641131	-0.110485	-0.032379	0.002290
7641231	0.048473	-0.011396	-0.003301
7641331	0.046900	-0.010847	0.021215
7641430	-0.015750	0.020756	0.031985
7641530	0.020922	0.026706	0.056825
7641630	-0.052710	-0.001156	0.075926
7641730	-0.037428	0.020583	0.044118
7641830	-0.001547	-0.022289	0.029959
7641930	-0.064619	-0.004432	0.011388
7642030	0.003616	-0.005254	0.002813
7642130	0.363327	0.079227	0.019749
7642230	0.313338	0.080862	0.006417
7642330	-0.523767	-0.116567	-0.010703
7642430	0.546505	0.113245	0.054519
7642530	0.421228	-0.241698	-0.069113
7642630	-0.456255	0.123821	0.062201
7642730	-0.605851	-0.189164	0.031651
7642830	-0.150753	-0.081307	-0.009971
7642928	-0.114998	0.055449	-0.068128
7643028	-0.024035	0.040259	-0.070412
7643127	0.037200	0.014756	0.001529
7643227	0.006867	0.033569	0.033666
7643366	-0.059571	0.069833	0.024832
7643466	-0.009360	-0.017326	0.027991
7643566	-0.108226	-0.050874	0.024920
7643666	0.066582	0.036689	0.072325
7643766	-0.001785	-0.017391	0.056194
7643866	-0.085730	-0.009290	-0.022293
7643966	-0.013668	0.001671	-0.005387
7644125	-0.057971	-0.009471	-0.044822
7644225	0.068994	0.048793	0.001239
7644325	-0.041973	-0.027043	0.019746
7644425	-0.035883	-0.002147	0.045267
7644525	0.028508	-0.007877	0.039058
7644625	-0.020297	-0.031414	0.030999
7644724	0.000826	-0.009749	0.003233
7644824	0.026393	0.007767	0.011175
7644924	-0.016200	-0.009883	-0.000628
7645024	-0.000468	0.029760	-0.022026
7645124	0.119543	0.117844	0.084054
