# Supplementary material for: iSignDB: A database for smartphone signature biometrics
Source: Data Brief. 2020 Nov 28;33:106597. doi: 10.1016/j.dib.2020.106597 (PMC7725742; doi:10.1016/j.dib.2020.106597)
Supplement: Supplementary file 2 [file mmc2.zip › u011/genuine/Sensor Data/u011_s2_g07_MagField.csv]

timestamp	x	y	z
7630170	-24.493805	-28.688734	-25.804535
7630269	-24.545341	-28.620344	-25.755402
7630370	-24.646805	-28.338514	-25.617065
7630470	-24.282236	-28.637590	-25.640289
7630570	-24.592783	-28.450144	-25.572968
7630670	-24.535425	-28.531553	-25.618103
7630770	-24.503929	-28.306574	-25.983948
7630870	-24.822290	-28.221613	-25.850403
7630970	-24.561089	-28.841291	-25.144196
7631070	-24.631487	-29.605406	-23.991333
7631170	-24.997358	-28.903532	-24.789520
7631270	-25.408276	-27.587431	-25.829681
7631370	-25.276159	-27.035387	-25.577667
7631470	-24.795902	-27.230127	-25.970886
7631570	-24.921007	-27.504866	-26.074463
7631669	-24.861217	-28.084581	-26.042908
7631769	-24.833448	-27.908083	-26.222351
7631869	-25.026518	-27.667830	-25.759918
7631969	-25.112110	-27.550581	-25.597504
7632069	-24.946430	-27.537470	-25.670502
7632169	-24.992290	-27.455080	-25.624817
7632269	-25.072956	-27.530272	-25.195068
7632369	-25.167446	-27.407011	-25.189484
7632469	-24.923162	-28.037893	-25.293823
7632569	-23.949152	-29.285742	-25.302948
7632669	-23.528183	-29.630342	-24.592194
7632769	-22.941710	-30.040083	-24.791077
7632869	-22.575623	-30.479723	-24.643005
7632969	-22.361317	-30.780146	-24.554993
7633069	-22.382711	-30.945162	-24.460510
7633169	-22.117527	-31.217848	-24.680267
7633269	-22.287466	-30.755835	-24.679901
7633368	-22.881289	-30.570723	-24.617340
7633468	-23.344934	-29.808397	-24.890991
7633568	-24.152351	-28.745695	-25.089203
7633668	-24.110197	-28.750898	-25.555389
7633768	-24.309258	-28.463530	-25.672150
7633868	-23.678740	-29.222673	-26.069641
7633968	-23.254984	-29.414915	-25.640320
7634068	-22.666668	-29.829653	-25.646484
7634168	-22.068655	-30.179514	-25.533173
7634268	-21.609756	-30.388533	-25.647949
7634368	-20.115940	-30.898848	-25.325806
7634468	-17.988979	-32.685104	-25.231354
7634568	-16.638313	-32.869217	-25.447021
7634668	-16.220745	-33.192307	-25.445984
7634768	-16.194416	-33.437874	-25.468048
7634868	-15.839870	-33.445618	-25.390808
7634968	-15.699673	-33.210556	-25.688568
7635067	-15.600864	-33.637825	-25.429871
7635167	-15.261539	-33.906204	-25.581512
7635267	-15.619015	-33.995842	-25.451111
7635367	-15.329647	-34.121651	-25.443848
7635467	-15.311607	-34.046722	-25.257721
7635567	-15.390549	-34.182327	-25.421326
7635667	-15.608807	-33.839005	-25.193604
7635767	-15.692745	-33.838470	-25.171417
7635867	-15.420551	-33.998787	-25.227478
7635967	-15.497383	-34.183350	-25.252014
7636067	-15.441868	-34.466545	-25.154724
7636167	-15.026783	-34.330177	-25.310242
7636267	-15.052639	-34.229324	-24.874146
7636367	-14.873615	-34.159096	-24.761505
7636467	-15.058865	-34.204575	-24.849274
7636567	-15.050205	-34.487114	-25.065796
7636666	-15.016159	-34.503685	-25.014801
7636766	-14.797630	-34.700806	-24.981079
7636866	-15.154285	-34.438087	-25.018524
7636966	-14.817387	-34.493256	-25.214447
7637066	-14.830471	-34.568336	-25.113281
7637166	-15.386654	-34.069435	-25.191193
7637266	-15.307465	-34.279686	-24.769836
7637366	-15.446461	-33.975624	-25.175018
7637466	-15.464714	-34.520103	-24.748657
7637566	-15.535542	-34.120979	-25.003326
7637666	-15.754627	-33.788422	-25.408081
7637766	-15.853592	-33.826912	-25.221130
7637866	-16.116501	-33.626129	-25.221619
7637966	-16.149303	-33.319031	-25.642365
7638066	-16.918926	-33.271255	-25.439392
7638166	-17.153969	-32.980003	-25.172058
7638266	-17.322258	-32.953629	-25.372314
7638365	-17.778759	-32.992828	-25.372650
7638465	-18.586872	-32.539917	-25.812286
7638565	-20.319099	-31.925505	-25.083740
7638665	-22.314205	-30.926577	-24.887604
7638765	-24.428862	-29.613420	-24.397858
7638865	-25.659056	-28.344374	-24.721588
7638965	-26.013651	-28.002378	-24.908661
7639065	-26.116819	-27.835188	-25.037781
7639165	-25.652994	-28.236166	-25.281372
7639265	-24.923870	-28.789408	-25.218048
7639365	-24.740843	-29.352972	-24.582886
7639465	-24.331257	-29.562746	-24.531036
7639565	-24.264305	-29.857702	-24.594391
7639665	-24.627970	-29.632463	-24.648499
7639765	-24.617290	-29.524237	-24.774261
7639865	-24.493729	-29.482351	-24.657196
7639965	-24.486229	-29.861143	-24.593445
7640064	-24.701792	-29.455084	-24.578949
7640164	-25.154846	-29.381124	-24.591827
7640264	-25.391775	-28.940382	-24.369873
7640364	-25.830498	-28.621794	-24.308929
7640464	-25.554554	-28.795462	-24.342163
7640564	-25.139313	-29.083883	-24.388275
7640664	-25.068151	-29.190107	-24.192322
7640764	-25.332783	-29.144598	-24.394989
7640864	-25.193304	-29.018114	-24.468536
7640964	-25.641127	-28.987696	-24.453644
7641064	-25.506874	-29.042868	-24.377075
7641164	-25.419374	-28.857798	-24.428192
7641264	-25.575111	-28.892401	-24.480560
7641364	-25.553864	-28.798193	-24.348175
7641464	-25.562757	-28.857126	-24.211304
7641564	-25.597197	-28.925634	-24.310730
7641663	-25.645823	-28.907454	-24.607056
7641763	-25.592194	-28.679556	-24.471558
7641863	-25.650648	-28.378721	-24.373260
7641963	-25.459658	-28.841120	-24.355560
7642063	-25.419603	-28.851191	-24.303833
7642163	-25.503454	-29.340456	-23.782684
7642263	-25.437157	-29.723051	-23.119965
7642363	-25.727360	-28.927343	-23.977844
7642463	-25.418550	-29.782995	-22.917847
7642563	-25.510998	-30.723024	-21.643280
7642663	-25.666882	-30.324640	-22.535950
7642763	-26.020363	-28.848570	-24.010254
7642863	-25.811888	-28.883688	-24.287109
7642963	-25.519854	-28.831846	-24.306061
7643063	-25.300247	-28.890409	-24.505676
7643163	-25.099308	-28.917715	-24.461426
7643263	-24.961496	-29.053679	-24.572083
7643362	-24.624903	-29.237345	-24.749084
7643462	-24.951014	-28.907782	-24.844910
7643562	-24.702410	-29.211561	-24.597504
7643662	-24.837473	-28.966326	-24.866028
7643762	-25.113420	-28.561094	-24.573914
7643862	-24.815538	-28.302057	-24.384979
7643962	-24.770605	-28.850573	-24.602783
7644062	-24.582874	-29.057547	-24.567535
7644162	-24.309380	-29.149580	-24.619904
7644262	-24.512304	-28.949575	-24.676544
7644362	-24.222797	-29.149378	-24.689331
7644462	-24.281864	-29.239759	-24.723541
7644562	-24.393194	-29.310102	-24.768036
7644662	-24.575006	-29.045565	-24.841766
7644762	-24.471794	-29.238970	-24.782288
7644862	-24.456535	-29.067846	-24.873352
7644962	-24.696051	-29.024584	-24.870850
7645061	-24.353769	-29.188147	-24.834259
7645161	-24.412062	-29.274191	-24.736206
