# Supplementary material for: iSignDB: A database for smartphone signature biometrics
Source: Data Brief. 2020 Nov 28;33:106597. doi: 10.1016/j.dib.2020.106597 (PMC7725742; doi:10.1016/j.dib.2020.106597)
Supplement: Supplementary file 2 [file mmc2.zip › u011/genuine/Sensor Data/u011_s2_g07_Orient.csv]

timestamp	x	y	z
7630170	128.200719	-16.622973	0.653859
7630269	128.188114	-16.589792	0.589969
7630370	128.195515	-16.527773	0.486323
7630470	128.125365	-16.676986	0.388441
7630570	127.901483	-16.609447	0.403274
7630670	128.185065	-16.497847	0.446062
7630770	127.782521	-16.307712	0.338837
7630870	127.580202	-16.500640	0.200684
7630970	127.189929	-18.818827	0.694163
7631070	126.494653	-21.036834	0.661032
7631170	126.307333	-18.598059	0.060297
7631270	126.101197	-16.266599	-0.005571
7631370	126.270092	-16.102075	0.435086
7631470	126.757240	-15.773653	0.600895
7631570	127.066808	-16.110270	0.553679
7631670	127.194055	-16.101863	0.748774
7631769	127.196242	-16.075067	0.795879
7631869	127.309012	-16.280494	0.939278
7631969	127.433810	-16.417051	0.818248
7632069	127.484663	-16.210879	0.738623
7632169	127.409557	-16.388346	0.536433
7632269	127.506511	-16.208558	0.174785
7632369	127.834452	-16.509835	0.011195
7632469	128.635480	-16.400026	-0.403153
7632569	130.374212	-17.613896	0.240297
7632669	131.545999	-17.698751	0.690132
7632769	132.219207	-18.061249	1.260679
7632869	132.203536	-18.550854	1.942101
7632969	132.357200	-19.172132	2.413166
7633069	132.648505	-19.407258	2.569681
7633169	133.054073	-19.226627	2.625634
7633269	132.796044	-19.205187	2.324127
7633369	131.963746	-18.117567	1.470899
7633468	130.763265	-17.924972	1.209510
7633568	129.584874	-16.802846	0.437635
7633668	129.681042	-15.967718	0.119051
7633768	130.487521	-14.936830	-0.254904
7633868	131.812879	-14.970337	-0.117995
7633968	132.767038	-15.248144	0.179416
7634068	133.526666	-15.620975	1.183978
7634168	134.142285	-15.676334	1.381215
7634268	135.607761	-15.742255	1.816619
7634368	139.361533	-15.913682	2.852152
7634468	142.783649	-16.462259	4.320691
7634568	144.449039	-15.839407	5.315565
7634668	144.964458	-16.049497	5.368680
7634768	145.243054	-16.119883	5.306886
7634868	145.695435	-16.074030	5.500960
7634968	145.785319	-16.001628	5.682118
7635067	145.935153	-16.244945	5.750620
7635167	146.041322	-16.325526	5.837396
7635267	146.243767	-16.474146	5.811898
7635367	146.269880	-16.440295	5.992187
7635467	146.217051	-16.447983	5.785050
7635567	146.046365	-16.419496	5.828151
7635667	145.844144	-16.420716	5.598321
7635767	145.856770	-16.570218	5.604812
7635867	146.015743	-16.692159	5.658449
7635967	145.994261	-16.683762	5.669933
7636067	145.985831	-16.768057	5.780449
7636167	146.202274	-17.225979	6.339607
7636267	146.426841	-17.423463	6.462159
7636367	146.330185	-17.531711	6.668783
7636467	145.991939	-17.556620	6.800609
7636567	146.148597	-17.330141	6.555241
7636666	146.340866	-17.323776	6.517804
7636766	146.399302	-17.707924	6.740602
7636866	146.562884	-17.288688	6.605031
7636966	146.615145	-17.340481	6.544303
7637066	146.493493	-17.610684	6.739136
7637166	146.106154	-17.205152	6.466939
7637266	145.981300	-17.762468	6.324846
7637366	145.751181	-17.255944	6.211825
7637466	145.859072	-17.429572	6.113800
7637566	145.486028	-17.209032	5.977705
7637666	145.008184	-17.039093	5.935439
7637766	144.656736	-17.031766	5.971778
7637866	144.322366	-16.915760	5.755224
7637966	144.018394	-16.608011	5.746623
7638066	143.668950	-16.670935	4.870721
7638166	143.133993	-16.919445	4.484411
7638266	142.594398	-16.624386	4.736076
7638366	141.854578	-17.030716	4.370558
7638465	140.158301	-16.212524	3.474198
7638565	137.814856	-17.025945	2.039858
7638665	134.083674	-16.794227	-0.094260
7638765	130.589810	-17.083721	-1.916401
7638865	128.090009	-16.604047	-2.344462
7638965	126.888617	-16.321825	-2.400517
7639065	126.208468	-16.871766	-1.766296
7639165	127.057844	-16.727372	-1.398700
7639265	128.288794	-17.223375	-1.130109
7639365	128.918541	-18.132859	-0.740360
7639465	129.097926	-18.592845	-0.053245
7639565	128.890664	-18.914231	0.253227
7639665	128.433681	-18.938538	0.178842
7639765	128.271051	-18.791764	0.056880
7639865	128.864086	-18.781553	-0.070610
7639965	129.183836	-18.759486	-0.297895
7640065	128.943012	-18.629119	-0.671450
7640164	128.204617	-18.728542	-0.853993
7640264	127.321128	-18.885283	-1.269635
7640364	127.048214	-18.556970	-1.565690
7640464	127.643427	-18.549744	-1.483969
7640564	128.261917	-18.591766	-1.119060
7640664	128.026063	-18.485505	-1.021113
7640764	127.883661	-18.516896	-1.011015
7640864	127.606671	-18.379944	-1.049136
7640964	127.396337	-18.360195	-1.252305
7641064	127.407829	-18.344476	-1.283713
7641164	127.412925	-18.103191	-1.480603
7641264	127.430062	-18.231702	-1.562739
7641364	127.519516	-18.408482	-1.600312
7641464	127.483841	-18.290485	-1.601662
7641564	127.412280	-18.430271	-1.564875
7641664	127.358833	-18.363875	-1.546731
7641763	127.399504	-18.330581	-1.520978
7641863	127.411312	-18.482747	-1.581333
7641963	127.509285	-18.414136	-1.505285
7642063	127.485644	-18.524859	-1.473312
7642163	127.264029	-19.793942	-1.435885
7642263	127.016931	-21.168008	-1.138032
7642363	127.078237	-19.435766	-1.421223
7642463	126.936084	-21.739767	-0.977125
7642563	127.045975	-23.975510	-1.446633
7642663	126.864751	-22.329303	-1.154699
7642763	126.694351	-18.711397	-1.893065
7642863	126.786524	-19.103016	-1.137769
7642963	127.172557	-18.796269	-0.676451
7643063	127.373336	-18.698462	-0.423334
7643163	127.627307	-18.686267	-0.396863
7643263	127.823714	-18.819795	-0.263128
7643363	127.889436	-18.715635	0.165364
7643462	127.977424	-18.632321	0.361472
7643562	128.206705	-18.821363	0.418026
7643662	128.167340	-18.509741	0.303177
7643762	128.025061	-18.498946	0.236977
7643862	128.206226	-18.552656	0.246759
7643962	128.446667	-18.617352	0.324590
7644062	128.616550	-18.840039	0.475155
7644162	128.806318	-18.624621	0.453699
7644262	128.723054	-18.743331	0.530912
7644362	128.704566	-18.564075	0.428029
7644462	128.579718	-18.489181	0.522962
7644562	128.527153	-18.498276	0.345976
7644662	128.461853	-18.341132	0.275270
7644762	128.499119	-18.284708	0.120968
7644862	128.499586	-18.327052	0.082479
7644962	128.552700	-18.159574	0.013741
7645061	128.797414	-18.161659	0.124687
7645161	128.598100	-18.215096	0.215293
