# Supplementary material for: iSignDB: A database for smartphone signature biometrics
Source: Data Brief. 2020 Nov 28;33:106597. doi: 10.1016/j.dib.2020.106597 (PMC7725742; doi:10.1016/j.dib.2020.106597)
Supplement: Supplementary file 2 [file mmc2.zip › u011/genuine/Sensor Data/u011_s2_g07_Pos.csv]

timestamp	lat	long	alt	speed	course	hacc
7631286	28.562900	77.280550	199.117000	0.000000	0.000000	65.000000
7637678	28.563000	77.280490	198.303000	0.717000	0.000000	64.000000
7638678	28.562950	77.280510	198.303000	0.717000	0.000000	64.000000
7639678	28.562920	77.280570	198.303000	1.056000	0.000000	64.000000
7640678	28.562950	77.280630	198.344000	1.472000	0.000000	96.000000
7641678	28.562950	77.280630	198.344000	0.270000	0.000000	200.000000
7642469	28.562950	77.280620	198.520000	1.274000	0.000000	96.000000
7643469	28.562910	77.280600	198.522000	0.850000	0.000000	64.000000
