# Supplementary material for: iSignDB: A database for smartphone signature biometrics
Source: Data Brief. 2020 Nov 28;33:106597. doi: 10.1016/j.dib.2020.106597 (PMC7725742; doi:10.1016/j.dib.2020.106597)
Supplement: Supplementary file 2 [file mmc2.zip › u011/genuine/Sensor Data/u011_s2_g08_Acc.csv]

timestamp	x	y	z
1770500	-0.261057	2.718197	9.151669
1770600	-0.224832	2.781815	9.019793
1770700	-0.205523	2.817890	9.173973
1770799	-0.734223	3.178191	9.563163
1770899	0.060175	2.588268	9.219628
1770999	-0.194745	3.046315	9.425599
1771099	-0.312999	2.869533	9.098679
1771199	0.204774	2.482587	9.135054
1771299	0.310155	3.239863	9.166788
1771399	0.548759	2.558779	9.490564
1771499	-0.057031	3.135380	8.469687
1771595	0.062570	2.782564	9.027727
1771695	-0.135319	2.848427	9.700128
1771795	-0.111219	2.797533	9.365574
1771895	-0.166454	2.799478	9.115295
1771995	0.025896	2.688110	9.345815
1772095	-0.398621	2.798281	9.658216
1772195	-0.195643	2.782414	9.220676
1772295	-0.351619	2.663561	10.122999
1772395	-0.105830	2.823578	8.982371
1772494	-0.281265	2.840343	9.389973
1772594	-0.265248	2.855911	9.204210
1772694	-0.295486	2.816842	9.448651
1772794	-0.159119	2.950215	9.018296
1772983	-0.299377	3.054847	9.092093
1773083	-0.242645	2.897974	9.430090
1773183	-0.374222	3.212919	9.474697
1773283	-0.357008	3.053201	9.314530
1773383	-0.477058	3.453319	8.866662
1773483	-0.579744	3.466641	9.199719
1773583	-0.392484	3.263214	9.065897
1773683	-0.415386	2.986290	9.565558
1773783	-0.005538	2.825225	9.200767
1773883	-0.724643	3.332221	8.941805
1773982	-1.219065	3.681744	8.734487
1774082	-1.370700	3.386857	9.524394
1774182	-0.841251	3.079097	9.219628
1774282	-0.850082	2.890938	9.378896
1774382	-0.850831	2.978207	9.270672
1774482	-1.105601	2.981949	9.266929
1774582	-1.111738	3.187472	9.122031
1774682	-1.016087	2.893184	9.375304
1774782	-1.166524	3.076253	9.087003
1774882	-0.985700	2.927313	9.235644
1774982	-0.981509	2.923121	9.189690
1775082	-1.098116	2.887795	9.405242
1775182	-1.092279	2.973866	9.253308
1775282	-1.249152	2.852468	9.235345
1775382	-0.943189	2.887944	9.531579
1775482	-1.241369	3.116519	9.144783
1775582	-1.229843	2.773882	9.268277
1775682	-0.822240	2.827171	9.256750
1775781	-1.142574	3.041974	9.149424
1775881	-1.152903	2.667154	9.216484
1775981	-0.887654	2.787952	9.484577
1776081	-0.876877	2.754123	9.424402
1776181	-1.178200	3.141517	7.957153
1776281	-0.910257	2.913541	9.815389
1776381	-1.112936	3.096910	9.017099
1776481	-1.401985	2.983596	9.150471
1776581	-0.963247	2.867287	9.248667
1776681	-1.154399	2.966531	9.228310
1776781	-0.507295	2.719545	9.328451
1776881	-0.768352	2.630330	9.223220
1776981	-0.868793	2.888094	8.911568
1777081	-0.937201	3.062482	8.782387
1777181	-0.895288	3.057991	9.603430
1777281	-0.593216	2.972818	8.386909
1777380	-0.959205	2.936593	9.023386
1777480	-0.497565	2.855761	9.246422
1777580	-0.589774	2.625390	9.971065
1777680	-0.007784	2.379302	9.284293
1777780	0.177681	2.550546	8.954828
1777880	-0.188608	2.871628	9.915381
1777980	0.178878	2.511627	9.465267
1778080	0.198787	2.588417	9.496702
1778180	0.414039	2.757865	9.190588
1778280	0.408800	2.471510	9.453591
1778380	0.282463	2.644850	9.190139
1778480	0.315843	2.611020	9.473051
1778580	0.342488	2.790797	9.248667
1778680	0.467328	2.692152	9.221723
1778780	0.070054	2.769990	9.393865
1778880	0.158071	2.977758	9.290281
1778979	0.117955	2.928211	9.361533
1779079	0.186362	2.965034	9.330846
1779179	0.246238	2.928360	9.146879
1779279	-0.150737	3.299588	9.153016
1779379	0.109722	3.121758	9.390423
1779479	0.069156	3.002905	9.252559
1779579	0.038620	2.969076	9.388027
1779679	0.273481	2.843188	9.256152
1779779	0.189356	2.798281	9.299112
1779879	0.537532	2.752925	9.065598
1779979	0.270637	2.786905	9.379046
1780079	0.016915	2.969824	9.183253
1780179	0.131277	2.806813	9.424552
1780279	0.210612	4.012406	8.935219
1780379	0.310155	3.327131	8.804241
1780479	0.208367	3.712280	9.127868
1780579	0.025597	2.754572	9.310339
1780670	0.271386	2.855013	9.412427
1780769	0.032932	2.858605	9.613908
1780869	-0.102986	2.969675	9.221723
1780969	-0.168250	3.114124	9.149124
1781069	-0.282612	3.141817	9.386531
1781169	0.073946	2.815944	9.383986
1781269	-0.194446	3.049159	9.437874
1781369	-0.176932	3.021317	8.623717
1781469	-0.224084	3.177293	9.392069
1781569	-0.207768	2.865192	9.296268
1781669	-0.035626	2.956352	9.237141
1781769	0.026046	2.776726	9.205407
1781869	0.029339	2.831362	9.254056
1781969	-0.163610	2.813549	9.301208
1782140	-0.058379	2.562372	9.490714
1782241	-0.047601	2.449207	9.793085
1782341	-0.248783	2.768044	9.542955
1782440	-0.064516	2.547103	9.124426
1782540	0.079485	2.598447	9.451046
1782640	0.009131	2.628983	9.440568
1782740	0.000299	2.633324	9.325458
1782840	-0.092807	2.672393	9.499695
1782940	-0.181872	2.750830	9.334738
1783040	-0.384550	2.928360	9.510772
1782940	-0.181872	2.750830	9.334738
1783040	-0.384550	2.928360	9.510772
