# Supplementary material for: iSignDB: A database for smartphone signature biometrics
Source: Data Brief. 2020 Nov 28;33:106597. doi: 10.1016/j.dib.2020.106597 (PMC7725742; doi:10.1016/j.dib.2020.106597)
Supplement: Supplementary file 2 [file mmc2.zip › u011/genuine/Sensor Data/u011_s2_g08_AngVel.csv]

timestamp	x	y	z
1770420	0.149402	0.060080	0.107492
1770520	0.040989	-0.064352	0.077828
1770619	-0.007498	-0.027447	-0.043241
1770719	0.011611	-0.042555	-0.036588
1770819	-0.127837	-0.146325	0.094975
1770919	-0.016458	0.011641	0.010922
1771019	-0.063489	-0.099393	-0.019648
1771119	0.309873	-0.015096	0.048019
1771219	-0.075188	-0.243406	0.028218
1771319	-0.126430	-0.010480	-0.101670
1771419	-0.404789	-0.011672	0.004172
1771519	0.166712	0.520977	0.029053
1771620	-0.014950	0.159708	0.059253
1771720	-0.026082	-0.027503	0.025580
1771820	0.054481	0.060149	0.018578
1771920	-0.027555	0.062903	0.050725
1772020	-0.008586	0.054727	-0.109329
1772120	0.013781	0.013497	-0.126825
1772220	-0.019119	0.187563	-0.039260
1772319	0.139010	0.018216	0.003903
1772419	-0.004476	-0.000740	-0.006014
1772519	0.028987	-0.025837	-0.014623
1772619	-0.016630	-0.027088	-0.054593
1772719	0.048875	0.033975	-0.045230
1772899	0.089449	0.030155	-0.003039
1772999	0.011481	-0.018561	0.001553
1773099	0.092925	-0.006254	-0.073611
1773199	0.071143	-0.058316	-0.085223
1773299	0.046134	-0.029587	-0.185775
1773399	0.079930	-0.015177	-0.123462
1773499	0.022415	-0.014513	0.014978
1773599	-0.122691	-0.109926	-0.086637
1773699	0.011446	-0.187214	-0.222542
1773799	0.017276	-0.150860	-0.752066
1773899	0.024613	-0.001164	-0.644406
1773998	-0.021752	0.335228	-0.154381
1774098	-0.270880	-0.190561	0.062788
1774198	-0.050731	0.017443	0.061271
1774298	0.001361	0.052832	0.018056
1774398	0.005790	0.047712	-0.077145
1774498	-0.098089	-0.087583	-0.123175
1774598	-0.148361	-0.051222	-0.050537
1774698	-0.022719	-0.025467	-0.028761
1774798	-0.038671	0.042002	0.029770
1774898	-0.060613	-0.008825	0.008030
1774998	-0.087631	-0.027144	-0.017852
1775098	0.014156	-0.020126	0.010958
1775198	-0.072059	-0.020488	0.021010
1775298	0.003755	0.040354	0.073547
1775398	0.008191	-0.063280	0.017528
1775498	-0.103174	0.000331	0.004417
1775598	0.029358	-0.000134	0.010933
1775697	0.031300	0.059566	-0.038212
1775797	-0.067808	-0.076965	-0.046846
1775897	0.046697	0.047975	0.036804
1775997	-0.141652	-0.067980	0.056268
1776097	0.123262	-0.045167	-0.071012
1776197	-0.179992	-0.021848	0.046075
1776297	0.047732	-0.068677	-0.019591
1776397	0.005038	-0.019097	0.025934
1776497	-0.100078	-0.070371	0.063032
1776597	-0.006336	0.064576	0.026864
1776697	-0.053739	-0.088148	0.096761
1776797	-0.104437	0.034826	-0.017748
1776897	0.235068	0.101480	-0.046279
1776997	-0.114205	0.003669	0.156711
1777097	0.045729	0.201096	0.067756
1777197	0.049605	-0.011842	0.080965
1777296	-0.034235	0.414483	0.118962
1777396	0.210245	0.060770	0.297089
1777496	-0.029405	0.021755	0.535400
1777596	-0.006899	-0.281511	0.684048
1777696	-0.028985	-0.141570	0.463162
1777796	0.027013	0.041023	0.165526
1777896	-0.138826	-0.089249	0.116751
1777996	0.152940	0.018812	-0.019816
1778096	0.016741	-0.032894	0.001120
1778196	-0.068970	-0.060251	-0.011932
1778296	0.076624	-0.016425	-0.049887
1778396	0.025306	0.022727	-0.044043
1778496	0.091571	0.048584	-0.036538
1778596	-0.040355	-0.038878	-0.040254
1778696	0.058408	0.039034	-0.050394
1778796	0.025232	-0.031507	0.034745
1778896	0.031821	0.008558	-0.034573
1778995	0.123126	0.043386	0.047689
1779095	0.123250	0.104001	-0.036306
1779195	0.001120	0.034400	0.019504
1779295	-0.166365	0.006216	0.105357
1779395	-0.024459	0.012725	0.065474
1779495	-0.090999	0.005825	0.074073
1779595	-0.033063	-0.035188	0.029013
1779695	0.014098	-0.026627	-0.007804
1779795	0.013858	-0.002794	0.013849
1779895	-0.017201	-0.004803	-0.090441
1779995	-0.011392	-0.000920	-0.048731
1780095	0.065974	0.024928	0.083818
1780195	0.696888	0.033498	0.056135
1780295	0.226984	-0.114690	0.090273
1780395	-0.121222	0.280028	0.063548
1780495	-0.831471	-0.154992	0.172809
1780595	-0.085565	0.048559	-0.030680
1780692	0.014134	0.105339	-0.086160
1780792	0.145088	0.038124	-0.081035
1780892	-0.017671	0.043802	-0.035771
1780992	-0.022454	0.086547	0.033097
1781092	-0.034222	0.087726	0.039697
1781184	-0.029966	0.003743	-0.095013
1781284	-0.001581	-0.050753	-0.079254
1781385	-0.123517	0.094196	-0.003099
1781485	-0.025804	-0.048819	0.043445
1781585	-0.064924	-0.056633	0.016950
1781685	-0.045086	0.028573	0.012282
1781785	-0.036745	-0.013074	-0.004409
1781934	-0.119132	-0.045671	0.067657
1782033	-0.188512	0.004667	0.117999
1782134	-0.180349	0.063061	0.104647
1782234	0.027585	-0.025589	-0.056733
1782333	-0.039407	-0.093928	-0.060406
1782433	-0.050556	-0.023140	0.051989
1782533	-0.151324	-0.055538	0.001658
1782633	0.028516	0.007682	-0.065170
1782733	0.013279	-0.042450	-0.069067
1782833	-0.027911	-0.022661	-0.127386
1782933	0.084515	-0.038996	-0.123432
1783033	-0.140129	-0.037274	0.005606
