# Supplementary material for: iSignDB: A database for smartphone signature biometrics
Source: Data Brief. 2020 Nov 28;33:106597. doi: 10.1016/j.dib.2020.106597 (PMC7725742; doi:10.1016/j.dib.2020.106597)
Supplement: Supplementary file 2 [file mmc2.zip › u011/genuine/Sensor Data/u011_s2_g08_MagField.csv]

timestamp	x	y	z
1770458	-24.028709	-28.083811	-26.862122
1770558	-24.305857	-28.017313	-26.674713
1770658	-24.484209	-28.100637	-26.270966
1770757	-24.676704	-28.076124	-26.338257
1770858	-24.792561	-27.781233	-26.303650
1770958	-24.763750	-28.089430	-26.271484
1771058	-25.019600	-27.990122	-25.785217
1771157	-24.827261	-28.730188	-25.174011
1771257	-25.478315	-28.921350	-24.435333
1771357	-25.403393	-29.119360	-24.531403
1771457	-25.824751	-27.948458	-25.518402
1771557	-25.499420	-27.745337	-25.800995
1771657	-25.385212	-27.613726	-25.850830
1771757	-25.476240	-27.474463	-25.845184
1771857	-25.317757	-27.489908	-25.925934
1771957	-25.036367	-27.710905	-26.189667
1772057	-24.654686	-28.070539	-26.141449
1772157	-24.449879	-27.623659	-26.067902
1772257	-24.533897	-27.575171	-26.026733
1772357	-24.841423	-27.543921	-26.030640
1772457	-24.604845	-27.995626	-25.738678
1772557	-24.840689	-27.584963	-25.887329
1772657	-24.671997	-27.842871	-25.948822
1772757	-24.412783	-28.132330	-25.744873
1772856	-24.424980	-28.497602	-25.736572
1772956	-24.267719	-28.570044	-25.666565
1773056	-24.453987	-28.626406	-25.337219
1773156	-23.803190	-28.999201	-25.607849
1773256	-23.744902	-29.673674	-25.422272
1773356	-23.401226	-29.848944	-25.119110
1773456	-22.952522	-30.038286	-25.192474
1773556	-23.258833	-29.807375	-25.001953
1773656	-22.967873	-29.826738	-24.955994
1773756	-22.456394	-30.816675	-24.433136
1773856	-20.472740	-32.466805	-24.192291
1773956	-18.346828	-33.958229	-23.921234
1774056	-17.177959	-33.977577	-24.300079
1774156	-17.347198	-33.679100	-24.833740
1774256	-17.370281	-33.657494	-24.864258
1774356	-17.093765	-33.576935	-24.997467
1774455	-16.534908	-33.833702	-24.985565
1774555	-16.400318	-33.737000	-24.954956
1774655	-15.879715	-33.927658	-24.908081
1774755	-15.840355	-34.030312	-24.834595
1774855	-15.970009	-34.092308	-24.917908
1774954	-15.945137	-33.873108	-24.694916
1775055	-15.590897	-33.927895	-24.924011
1775155	-15.618221	-34.121162	-24.794220
1775255	-15.600273	-34.003357	-25.005554
1775355	-15.848324	-33.783913	-24.961304
1775455	-15.594841	-34.053917	-25.062897
1775555	-15.593491	-33.993645	-25.194885
1775655	-15.522915	-33.893143	-24.870087
1775755	-15.552906	-34.064835	-25.039368
1775855	-15.829689	-33.702858	-24.756653
1775955	-15.695171	-33.613113	-25.080872
1776055	-15.961010	-33.689438	-25.260193
1776155	-15.930058	-33.825554	-25.030762
1776254	-16.100124	-33.503944	-25.160767
1776354	-16.150291	-33.798950	-25.275787
1776454	-16.105915	-34.008858	-25.017731
1776554	-16.132816	-33.678215	-25.309570
1776654	-16.153904	-33.436668	-25.220001
1776754	-16.610043	-33.607628	-25.355682
1776854	-16.518238	-33.456688	-25.511688
1776954	-16.898827	-33.571640	-25.220398
1777054	-17.236660	-33.204590	-25.622101
1777154	-17.228481	-33.289062	-25.509613
1777254	-17.519859	-33.021805	-25.212921
1777354	-17.941067	-32.162628	-26.154816
1777454	-18.909016	-32.072227	-25.736786
1777554	-20.520840	-31.123117	-25.951294
1777654	-23.166174	-29.657476	-25.409302
1777754	-24.460953	-28.693869	-25.512817
1777853	-24.892254	-28.297972	-25.490387
1777953	-24.934069	-28.177187	-25.696503
1778053	-25.067196	-27.833750	-25.380310
1778153	-25.615662	-27.977671	-25.540375
1778253	-25.968338	-27.861364	-25.385071
1778353	-26.014404	-28.275038	-25.441406
1778452	-25.944223	-28.030352	-25.449921
1778552	-25.839718	-28.174582	-25.185547
1778653	-25.866917	-27.952955	-25.274475
1778753	-25.656340	-28.273565	-25.027008
1778853	-25.721550	-27.863207	-25.133026
1778953	-25.844049	-28.131025	-25.057800
1779053	-25.720499	-28.105978	-25.030060
1779153	-25.902161	-28.406656	-24.755493
1779253	-25.843679	-28.577990	-25.190979
1779353	-25.828175	-28.136934	-25.254791
1779453	-25.988562	-27.889708	-25.062195
1779552	-25.995794	-27.729422	-25.269867
1779652	-25.801937	-27.929522	-25.311188
1779752	-26.172525	-27.955889	-25.090759
1779852	-26.115736	-27.954119	-25.050598
1779952	-26.177500	-27.745348	-24.968414
1780052	-26.071142	-27.726851	-25.212463
1780152	-26.311985	-27.678328	-25.068298
1780252	-26.268427	-29.213690	-23.626648
1780352	-26.599230	-29.617231	-22.861969
1780452	-26.899357	-28.761572	-23.592407
1780552	-26.906906	-27.419073	-24.877075
1780652	-26.404615	-27.127272	-25.249756
1780752	-25.869291	-27.354658	-25.396515
1780852	-25.513605	-27.839525	-25.287842
1780952	-25.471846	-28.029608	-25.336304
1781052	-25.171141	-28.291376	-25.575043
1781152	-25.135073	-27.901152	-25.658539
1781251	-25.047256	-27.820131	-25.468933
1781351	-25.142292	-27.961977	-25.300934
1781451	-25.106178	-27.577227	-25.444244
1781551	-25.320627	-27.581423	-25.410706
1781651	-25.409168	-27.652906	-25.421539
1781751	-25.632936	-27.395033	-25.338989
1781851	-25.369757	-27.640005	-25.577667
1781951	-25.404942	-27.702486	-25.797089
1782051	-25.876947	-26.822466	-25.739227
1782151	-25.628508	-27.012194	-26.206879
1782251	-25.611584	-26.428255	-26.500214
1782351	-25.625170	-26.821554	-26.527771
1782451	-25.859356	-26.690428	-26.399475
1782551	-25.653757	-26.531534	-26.360046
1782651	-25.729551	-26.519701	-26.273529
1782751	-25.817919	-26.912222	-26.330994
1782850	-25.593908	-27.118395	-26.471558
1782950	-25.808176	-26.740919	-26.508057
