# Supplementary material for: iSignDB: A database for smartphone signature biometrics
Source: Data Brief. 2020 Nov 28;33:106597. doi: 10.1016/j.dib.2020.106597 (PMC7725742; doi:10.1016/j.dib.2020.106597)
Supplement: Supplementary file 2 [file mmc2.zip › u011/genuine/Sensor Data/u011_s2_g08_Orient.csv]

timestamp	x	y	z
1770458	127.207924	-16.604013	2.487651
1770558	126.827443	-16.827789	1.899443
1770658	127.041810	-16.708696	1.406159
1770757	127.299051	-16.623590	0.914852
1770858	127.028704	-16.580758	0.667249
1770958	126.959575	-16.787595	0.661963
1771058	127.108585	-16.758372	0.526964
1771158	126.729461	-18.686824	0.554192
1771257	126.070814	-19.513561	-0.292447
1771357	126.378588	-19.294942	-0.308142
1771457	126.346930	-16.880761	-1.036665
1771557	126.488725	-16.972254	0.111706
1771657	126.408726	-16.569575	0.470991
1771757	126.403039	-16.443661	0.491957
1771857	126.398375	-16.814956	0.729224
1771957	126.324136	-16.644997	0.885665
1772057	126.766449	-16.616071	1.342792
1772157	127.227630	-16.676001	1.673679
1772257	127.315509	-16.690271	1.903508
1772357	127.230389	-16.966984	1.951580
1772457	127.230609	-17.074977	1.805079
1772557	127.363733	-17.095974	1.484149
1772657	127.669687	-17.073143	1.461145
1772757	127.911172	-17.076158	1.486535
1772857	128.197754	-17.072142	1.549298
1772956	128.283278	-17.375427	1.550692
1773056	128.389428	-17.445570	1.477744
1773156	128.703755	-18.314949	2.018695
1773256	129.260229	-18.826525	2.319889
1773356	130.175781	-18.951779	2.687471
1773456	130.526210	-19.312437	3.102053
1773556	130.356121	-19.481323	2.891908
1773656	131.129953	-18.801103	2.502887
1773756	133.274177	-18.736468	1.722851
1773856	138.393542	-19.077198	2.401380
1773956	141.241601	-19.015714	3.882413
1774056	142.292465	-18.373979	5.226422
1774156	142.278513	-17.655063	4.696097
1774256	142.103408	-17.543096	4.830638
1774356	142.323007	-17.531965	5.104588
1774455	143.134458	-17.611942	5.604277
1774556	143.921690	-17.489622	5.790428
1774655	144.162660	-17.284986	5.818448
1774755	144.320277	-17.446203	5.870244
1774855	144.344626	-17.389086	6.019570
1774954	144.317703	-17.344157	6.056910
1775055	144.394718	-17.226967	6.134579
1775155	144.471218	-17.315927	6.182804
1775255	144.468210	-17.117459	6.155925
1775355	144.268164	-17.240214	6.354750
1775455	144.416778	-17.352012	6.293653
1775555	144.426407	-17.150020	6.551100
1775655	144.373139	-17.349132	6.718485
1775755	144.385570	-17.572124	6.886555
1775855	144.295165	-17.278860	6.574651
1775955	143.714673	-17.148344	6.652032
1776055	143.158217	-16.879293	6.298559
1776155	143.289920	-17.454630	6.241788
1776254	143.168970	-16.885136	6.215509
1776354	143.401007	-17.234685	5.993901
1776454	143.406552	-17.375077	6.027314
1776554	143.201391	-17.153009	6.106812
1776654	142.912846	-17.154669	6.237454
1776754	142.549186	-17.113271	6.153458
1776854	142.272926	-16.613816	5.497052
1776954	142.063905	-17.223214	5.458830
1777054	141.347399	-17.040588	5.070691
1777154	141.175061	-16.884788	5.332267
1777254	140.846192	-17.057075	4.991225
1777354	140.002278	-16.226607	4.859194
1777454	138.240545	-16.401527	3.951147
1777554	134.789884	-16.059217	2.934174
1777654	130.762327	-16.151640	0.832788
1777754	128.179864	-15.989645	-0.626232
1777854	127.344810	-16.100761	-0.539777
1777953	126.813715	-15.940004	-0.812470
1778053	126.573741	-16.185326	-0.823064
1778153	126.151314	-16.232993	-1.010688
1778253	125.931663	-16.083400	-1.323028
1778353	125.977900	-16.423703	-1.434294
1778452	126.009207	-16.518785	-1.442467
1778552	126.083647	-16.830502	-1.231584
1778653	126.005406	-16.734117	-1.368868
1778753	126.170383	-16.916905	-1.257405
1778853	126.194408	-16.955371	-1.336691
1778953	126.274390	-16.987788	-1.340290
1779053	126.101167	-17.537737	-1.195113
1779153	126.045651	-17.999947	-1.008324
1779253	126.024845	-17.843051	-1.014929
1779353	125.753580	-17.332112	-1.164536
1779453	125.534623	-17.268247	-1.207264
1779553	125.370932	-17.243450	-1.095869
1779652	125.309914	-17.295292	-1.155848
1779752	125.270542	-17.329558	-1.184924
1779852	125.151084	-17.232129	-1.335302
1779952	125.359313	-17.138048	-1.373414
1780052	125.465848	-17.091112	-1.325482
1780152	125.269904	-17.625481	-1.583469
1780252	124.953506	-21.036039	-1.889289
1780352	124.682823	-21.955983	-2.656560
1780452	124.562882	-20.356019	-2.077337
1780552	124.165869	-17.613234	-1.950377
1780652	124.592006	-17.346161	-1.060036
1780752	125.179952	-17.123471	-0.473551
1780852	125.686087	-17.648356	-0.151529
1780952	126.046197	-17.723993	0.162882
1781052	125.972315	-17.759819	0.597052
1781152	125.787723	-17.810635	0.988910
1781251	126.200690	-17.886319	1.168864
1781351	126.505247	-17.920768	0.781667
1781451	126.603427	-17.629628	0.944404
1781551	126.531597	-17.545925	0.711362
1781651	126.401436	-17.178333	0.339636
1781751	126.313920	-16.985237	0.245113
1781851	126.308358	-16.754446	0.115468
1781951	126.119115	-16.585395	0.167777
1782051	125.542010	-15.910410	0.015001
1782151	124.887876	-15.484120	0.216391
1782251	124.946683	-15.341955	0.251123
1782351	125.218869	-15.550121	0.153646
1782451	124.816847	-15.687217	0.048538
1782551	124.690760	-15.406877	0.018602
1782651	124.887750	-15.577604	0.194691
1782751	125.123189	-15.699055	0.163211
1782851	125.466222	-15.719844	0.233470
1782950	125.805462	-16.033780	0.044109
