# Supplementary material for: iSignDB: A database for smartphone signature biometrics
Source: Data Brief. 2020 Nov 28;33:106597. doi: 10.1016/j.dib.2020.106597 (PMC7725742; doi:10.1016/j.dib.2020.106597)
Supplement: Supplementary file 2 [file mmc2.zip › u011/genuine/Sensor Data/u011_s2_g08_Pos.csv]

timestamp	lat	long	alt	speed	course	hacc
1771763	28.562920	77.280620	199.354000	0.000000	0.000000	65.000000
1777940	28.562970	77.280510	198.759000	0.301000	0.000000	48.000000
1778941	28.562880	77.280530	212.924000	0.355000	0.000000	96.014000
1779941	28.562870	77.280520	214.340000	1.331000	0.000000	64.010000
1780941	28.562920	77.280480	214.482000	1.745000	0.000000	64.010000
1781941	28.562940	77.280480	214.496000	1.331000	309.557000	64.010000
1782941	28.562950	77.280490	214.497000	1.085000	311.382000	64.010000
