# Supplementary material for: iSignDB: A database for smartphone signature biometrics
Source: Data Brief. 2020 Nov 28;33:106597. doi: 10.1016/j.dib.2020.106597 (PMC7725742; doi:10.1016/j.dib.2020.106597)
Supplement: Supplementary file 2 [file mmc2.zip › u011/genuine/Sensor Data/u011_s2_g09_Acc.csv]

timestamp	x	y	z
2163039	-0.468526	2.517914	9.684411
2163139	-0.170196	2.410587	9.203910
2163239	-0.216600	2.485731	9.373957
2163339	-0.832718	3.037484	9.707912
2163439	-0.226629	2.900219	9.258098
2163539	-0.279169	2.944677	9.210497
2163639	-0.156874	2.969375	9.417366
2163739	-0.300126	3.117118	9.241632
2163839	-0.326920	3.103047	9.463770
2163939	-0.165855	2.970872	9.362431
2164039	0.049996	2.768942	9.214089
2164139	-0.008083	2.868635	8.974587
2164239	0.228575	2.831212	9.193881
2164339	-0.044458	2.674339	9.923763
2164438	0.405357	2.399660	9.526340
2164538	0.113913	2.093097	9.331146
2164642	0.035177	2.202370	9.357192
2164742	-0.119152	2.678979	9.435179
2164842	-0.465233	2.747986	9.181158
2164942	-0.717757	3.073409	9.044791
2165042	-1.241518	3.316653	9.276659
2165142	-1.081351	3.266956	9.349557
2165242	-1.894161	3.923491	8.640332
2165342	-1.045276	3.297193	9.161848
2165442	-0.969983	3.186723	8.966803
2165542	-0.917592	3.059338	9.030721
2165642	-0.717009	3.028802	9.538315
2165742	-0.426912	3.044818	8.837622
2165842	-0.464933	3.110083	9.089848
2166008	-0.670905	3.174449	9.172625
2166108	-0.612975	3.019820	9.353449
2166207	-0.658930	3.069367	9.282647
2166307	-0.623753	3.085833	9.200617
2166407	-0.592468	2.847379	9.210946
2166507	-0.390238	2.922373	9.509874
2166607	-0.242047	2.765050	9.237141
2166707	-0.437989	2.914439	9.342822
2166807	-0.485441	2.917433	9.533824
2166907	-0.279020	2.781516	9.141640
2167007	-0.599204	3.063380	9.014554
2167107	-0.480650	2.976860	9.184601
2167207	-0.379461	3.006498	9.337882
2167307	-0.413590	3.041824	9.307645
2167406	-0.608634	3.248545	9.097931
2167507	-0.410147	3.141667	9.211844
2167607	-0.214205	2.992128	9.016799
2167707	-0.216450	3.050207	9.236093
2167806	-0.477657	3.140320	9.241183
2167906	-0.337548	3.158582	9.281749
2168006	-0.313298	2.954855	9.632619
2168106	-0.350421	3.181634	9.175320
2168206	-0.234413	3.072062	9.224717
2168306	-0.382604	3.228786	9.154513
2168406	-0.177980	3.034190	9.291478
2168506	-0.245789	3.176844	9.063203
2168606	-0.364193	3.172652	9.298963
2168706	-0.273781	3.077001	9.331295
2168806	-0.255519	3.129392	9.173673
2168906	-0.192051	3.190316	9.106014
2169006	-0.477507	3.363655	9.104218
2169106	-0.228724	3.144062	9.328002
2169206	-0.253124	3.229085	9.160201
2169306	-0.278421	3.214865	9.376501
2169406	-0.179477	3.240611	9.136251
2169505	-0.322729	3.247048	9.192235
2169605	-0.299677	3.316054	9.065748
2169705	-0.214354	3.173700	9.288185
2169805	-0.280816	3.148103	9.150322
2169905	-0.441432	3.429219	9.231902
2170005	-0.361947	3.303630	9.131162
2170105	-0.458047	3.338657	9.400901
2170205	-0.229922	3.270100	9.247320
2170305	-0.464185	3.299588	9.269324
2170405	-0.239951	3.347189	9.109906
2170505	-0.116757	3.176245	9.172176
2170605	-0.379910	3.266507	9.243728
2170705	-0.330812	3.230732	9.317374
2170805	-0.349823	3.132985	9.307046
2170905	-0.488734	3.210524	9.305399
2171005	-0.580343	3.245102	9.313782
2171105	-0.433499	3.196004	9.116792
2171204	-0.432002	3.189717	9.244775
2171304	-0.489482	3.212170	9.271121
2171404	-0.524958	3.145858	9.404493
2171504	-0.379162	3.129991	9.028176
2171603	-0.357906	3.160528	9.294173
2171704	-0.584385	3.211572	9.143137
2171804	-0.482297	3.013982	9.307495
2171904	-0.449964	3.154091	9.351204
2172004	-0.812959	3.410807	9.168135
2172104	-0.693658	3.195106	8.968899
2172204	-0.530497	3.462899	9.394165
2172304	-0.816552	3.264561	9.338181
2172404	-0.598605	3.244802	8.514893
2172504	-0.231868	3.124902	9.775272
2172604	-0.474513	3.395689	8.920400
2172704	-0.466280	2.872826	9.361533
2172803	-0.478405	3.229235	9.240584
2172903	-0.620460	3.401976	9.169332
2173003	-0.250429	3.036585	9.176667
2173103	-0.730032	3.040328	9.533824
2173203	-1.020877	3.385659	8.907826
2173303	-0.268841	3.032693	9.398955
2173403	-0.371078	2.864593	8.777148
2173503	-1.017434	3.721711	9.730665
2173603	-0.440384	3.230881	9.352851
2173703	-0.220641	2.826273	9.467812
2173803	-0.370480	3.214116	8.859177
2173903	-0.139959	3.188220	9.102721
2174003	-0.727188	3.067870	10.597363
2174103	-0.746947	3.333717	9.242231
2174203	-0.677791	2.599345	9.182206
2174303	-1.257535	2.188898	9.077573
2174403	-1.688638	2.242936	9.218280
2174502	-3.805836	3.857029	10.199490
2174602	-0.937051	2.939737	10.421179
2174702	-1.053360	5.012327	8.732541
2174802	1.474733	3.324586	7.975265
2174902	1.243614	4.513863	7.458690
2175002	1.853296	3.724405	9.133706
2175102	-0.040566	4.586612	8.694220
2175202	-0.567769	4.638105	8.588390
2175302	-0.722098	4.484524	8.429720
2175402	-1.331631	4.575086	7.950417
2175502	-2.645898	3.946543	11.567196
2175602	-1.998195	5.676196	9.396859
2175702	-2.669698	5.386249	7.495064
2175802	-1.334176	5.097200	4.282445
2175902	-2.174378	6.110443	6.564150
2176002	0.496817	6.440058	7.964338
2176102	1.298101	8.144863	10.013427
2176201	0.789159	6.331983	8.530161
2176301	0.826880	6.032755	7.392527
2176401	0.916544	4.875960	8.836425
2176501	0.448467	3.408562	10.062076
2176601	-0.379461	3.363506	9.744586
2176701	-0.389939	2.885400	8.958870
2176801	-0.697699	2.202969	9.535471
2176901	-0.923130	2.691403	9.761501
2177001	-0.647104	3.384462	9.356892
2177101	-0.824785	3.332819	9.181008
2177201	0.012125	4.006119	9.312285
2177301	0.924178	3.448678	8.571026
2177401	1.269360	3.770958	8.796757
2177501	1.315614	3.773802	7.991731
2177601	0.677791	3.667523	9.297616
2177701	1.005010	3.874992	8.817414
2177800	1.280437	3.543880	8.953481
2177900	0.652942	4.032464	9.522298
2178000	0.051044	3.952980	8.663684
2178100	-0.451461	3.235073	8.625064
2178200	-1.704655	3.278033	9.903406
2178300	-0.841400	3.787274	8.596474
2178400	-0.983305	3.353327	9.060209
2178500	-1.038391	3.090024	9.117390
2178600	-1.629811	3.227439	9.434581
2178700	-0.280666	3.045267	9.302855
2178800	1.138532	3.237617	8.895252
2178900	1.497636	3.936215	9.116492
2179000	0.846639	4.017945	8.972791
2179100	1.294658	4.495003	8.303682
2179200	1.093626	3.569328	9.230405
2179300	0.954565	4.136498	8.693472
2179400	0.858764	4.089346	8.544831
2179499	0.102387	4.914430	8.192164
2179599	-0.821641	4.862189	8.419991
2179699	-0.908311	4.925058	8.928783
2179799	-0.865800	4.965025	8.688682
2179899	-0.866997	5.201234	8.093220
2179999	-1.767375	5.132227	8.821605
2180099	-0.103734	3.348836	9.134604
2180199	0.543370	2.488276	9.263187
2180299	0.525557	2.436483	9.331595
2180399	0.188009	2.912643	9.394165
2180499	0.088167	2.861150	9.590706
2180599	0.151335	2.741699	9.394015
2180699	0.208666	2.833458	9.011860
2180799	0.318837	2.764451	8.818013
2180899	-0.267194	3.773802	9.270672
2180999	-0.163011	3.925138	8.565638
2181099	1.445095	2.167942	8.099657
2181198	0.909509	3.313210	8.987161
2181300	0.122745	3.671864	8.967253
2181400	0.223934	3.078648	9.201665
2181500	0.536784	3.145110	9.344019
2181600	-0.115709	3.814518	9.091644
2181700	-0.299377	3.762725	8.750354
2181800	-0.318837	3.255730	8.798404
2181900	0.062720	3.186424	9.018296
2182000	-0.307461	3.306474	9.766890
2182100	-0.245340	3.090473	9.855206
2182200	-0.759820	3.446583	9.295220
2182300	-0.393681	3.341950	9.155561
2182400	-0.097597	3.504063	9.333990
2182500	0.260608	3.654201	8.991352
2182600	0.301623	3.721112	8.586744
2182700	-0.362546	4.231251	8.496781
2182793	-1.212928	4.475992	9.117989
2182893	-0.379461	2.772085	9.678573
2182993	-0.222437	2.622397	9.243578
2183093	-0.301623	3.120860	9.380094
2183193	-0.542322	3.181334	9.577234
