# Supplementary material for: iSignDB: A database for smartphone signature biometrics
Source: Data Brief. 2020 Nov 28;33:106597. doi: 10.1016/j.dib.2020.106597 (PMC7725742; doi:10.1016/j.dib.2020.106597)
Supplement: Supplementary file 2 [file mmc2.zip › u011/genuine/Sensor Data/u011_s2_g09_AngVel.csv]

timestamp	x	y	z
2163037	0.140171	-0.007368	0.110430
2163137	-0.074279	-0.146604	0.069965
2163237	-0.004777	-0.120805	-0.080378
2163337	0.120312	-0.064836	-0.030847
2163437	0.235785	0.100792	-0.024733
2163537	-0.203134	-0.216821	-0.025745
2163637	0.019008	0.053964	0.060071
2163737	0.086242	0.110349	0.037778
2163837	-0.127520	-0.117278	0.008432
2163937	0.008864	0.015455	-0.001623
2164036	-0.086227	-0.082125	0.093877
2164136	0.030194	-0.050175	0.145946
2164236	0.076448	0.131828	0.008921
2164336	-0.115598	-0.060926	-0.037245
2164436	-0.623980	-0.286035	-0.033902
2164536	0.252095	0.253046	-0.083431
2164636	0.219617	0.201718	-0.060916
2164736	0.149395	0.140826	-0.119540
2164836	0.150566	0.085395	-0.125133
2164936	0.252879	0.264078	-0.127291
2165035	0.173732	0.405069	0.079843
2165136	0.229112	0.503712	-0.006623
2165235	0.103906	0.040842	0.035936
2165336	-0.011692	-0.169529	-0.006899
2165436	0.002930	-0.193463	-0.008499
2165536	-0.210215	-0.394645	-0.073264
2165636	-0.040503	-0.328734	-0.147208
2165735	0.003608	-0.079980	-0.097816
2165835	-0.062355	-0.037010	-0.100653
2166005	-0.116810	-0.031437	0.021629
2166105	0.021212	-0.032140	-0.047502
2166205	-0.038992	-0.095985	-0.073444
2166305	0.021273	-0.107899	-0.123845
2166405	-0.523264	-0.539693	-0.291198
2166505	0.051285	-0.229787	-0.500697
2166605	-0.058141	-0.115254	-0.556577
2166705	-0.130741	-0.196678	-0.257416
2166805	0.086194	0.103382	-0.000085
2166905	0.203035	0.248721	0.130495
2167005	0.003267	0.025473	0.070315
2167104	-0.063955	0.068890	0.145282
2167205	0.016217	-0.071730	0.086341
2167305	0.038674	-0.005644	-0.015023
2167404	0.036864	-0.024238	0.038497
2167504	0.041788	0.010942	0.062542
2167604	-0.117337	-0.072601	0.054797
2167704	0.041956	0.012704	-0.077977
2167804	-0.167650	-0.202094	0.034948
2167903	-0.147594	-0.121998	-0.087413
2168004	0.111628	0.035974	-0.008388
2168104	-0.027482	-0.018102	0.019988
2168204	0.102235	0.088935	0.039845
2168304	-0.089389	-0.066629	0.022562
2168404	0.103227	0.060282	-0.066625
2168504	-0.017324	-0.049162	-0.006652
2168604	-0.017756	-0.026604	-0.004551
2168704	0.013800	-0.015514	0.005783
2168804	-0.000489	-0.031051	-0.038320
2168904	0.013642	0.009856	-0.020274
2169004	0.022725	0.008461	0.019074
2169104	0.044635	0.054336	0.015899
2169203	-0.061796	0.000955	-0.009374
2169303	0.040839	-0.022484	-0.041912
2169403	0.013994	-0.024555	-0.030836
2169503	0.061334	-0.017886	-0.076512
2169603	0.006485	0.035279	-0.021187
2169703	-0.005837	-0.031142	-0.050533
2169803	0.031695	0.049046	-0.075000
2169903	-0.044432	-0.027079	-0.021699
2170003	0.039979	-0.006044	0.034786
2170103	-0.071148	-0.082545	0.032819
2170203	0.071887	0.017447	-0.040227
2170303	-0.161479	-0.101286	0.029293
2170403	-0.068283	-0.025197	-0.005566
2170503	-0.017469	0.063376	-0.046593
2170603	-0.096289	-0.043790	-0.044225
2170703	0.028541	0.038397	-0.009825
2170802	0.005039	-0.016603	-0.034898
2170902	0.013371	0.020072	-0.037030
2171002	-0.117691	-0.049911	0.049594
2171102	0.043888	0.042306	0.004281
2171202	-0.055107	0.010543	0.028131
2171302	0.015030	-0.000011	-0.039653
2171402	0.018502	0.056222	0.013467
2171502	0.011987	0.044623	-0.036059
2171602	0.039943	0.026746	0.001931
2171702	-0.080182	-0.094480	0.010441
2171802	-0.076657	-0.016721	0.003314
2171902	-0.149098	-0.083030	-0.041726
2172002	-0.021519	-0.025224	-0.030253
2172102	0.012592	0.052314	0.086387
2172202	-0.082385	-0.004142	0.071041
2172302	0.016964	0.039876	0.040838
2172401	-0.126525	0.034057	0.109487
2172501	-0.012822	-0.052817	0.086004
2172601	0.019137	-0.074703	0.027643
2172701	0.026324	0.082784	0.063988
2172801	0.015479	0.024083	0.122534
2172901	-0.029967	0.163683	0.249975
2173001	0.083385	0.091248	0.172188
2173101	0.064170	0.024524	-0.040755
2173201	-0.200285	-0.043342	0.174022
2173301	-0.005999	-0.014410	0.049588
2173401	-0.074688	-0.000786	-0.054226
2173501	-0.311137	-0.285863	0.205840
2173601	0.229338	0.090248	0.050437
2173701	0.054562	0.010171	0.065405
2173801	-0.252497	0.153362	0.164288
2173901	0.137422	0.210005	0.064071
2174001	-0.384330	-0.252606	0.225993
2174100	0.161335	0.154463	0.189269
2174200	-0.023172	0.177447	0.382975
2174300	-0.262492	0.455284	0.722798
2174400	-0.419197	0.467375	1.108029
2174500	0.389141	0.753020	1.387982
2174600	0.925962	0.286066	0.894884
2174700	1.179937	-0.336212	0.416895
2174800	0.529949	-0.542265	-0.496406
2174900	-0.277397	-0.272571	-0.480862
2175000	-0.516364	-0.191981	-0.358580
2175100	0.197578	-0.484630	-0.388613
2175200	0.149352	0.034652	-0.592343
2175300	0.185877	0.125837	-0.449461
2175400	-0.487814	-0.029748	-0.287969
2175500	-1.148066	-0.276005	-0.267806
2175600	0.986880	-0.052176	-0.603643
2175700	1.407278	-0.152681	0.131354
2175799	0.628717	0.453061	0.403325
2175899	-0.342972	-0.264348	0.168844
2175999	-0.696106	0.509846	-0.320908
2176099	-1.079738	0.239160	-0.614018
2176199	-1.033767	-0.959008	-0.474473
2176299	-0.464560	-0.562451	-0.504128
2176399	-0.279859	-0.849725	-0.274416
2176499	0.355949	-0.286412	-0.442577
2176599	-0.282147	0.001667	-0.014133
2176699	-0.461819	-0.199322	-0.029724
2176799	-0.259070	0.179932	-0.119759
2176899	-0.128543	-0.028979	-0.202147
2176999	0.023767	-0.212442	-0.463942
2177099	0.194658	-0.158483	-0.524510
2177199	0.064525	-0.453887	-0.815988
2177299	0.537219	-0.242570	-1.013570
2177398	0.038099	-0.528153	-0.490696
2177498	-0.169096	-0.223351	-0.532822
2177598	-0.226293	-0.233379	-0.202456
2177698	-0.078921	0.025230	-0.242639
2177798	0.347971	0.077460	-0.036542
2177898	-0.153424	-0.024881	0.256076
2177998	-0.002915	0.370303	0.277585
2178098	-0.084053	0.330658	0.373384
2178198	-0.315183	0.137031	0.159439
2178298	-0.141157	0.064080	-0.061774
2178398	0.059373	-0.069392	-0.231865
2178498	-0.141044	-0.441689	-0.504510
2178598	-0.003376	-0.393382	-0.678087
2178698	-0.116234	-0.406657	-0.568450
2178798	0.555000	-0.466725	-0.769485
2178898	-0.261400	-0.257124	-0.617309
2178998	0.044249	-0.090313	-0.479981
2179097	0.063931	-0.216567	-0.180270
2179197	0.428820	0.254092	0.146964
2179296	0.499028	0.177767	0.205203
2179397	0.365829	0.025758	-0.300118
2179497	0.090430	-0.149354	-0.466348
2179597	0.071553	0.275514	-0.195762
2179697	-0.043013	0.244530	0.049097
2179797	-0.205803	0.096180	0.207128
2179897	-0.209226	0.283685	0.399235
2179997	-0.747272	0.298339	1.014542
2180097	-0.524895	0.210336	1.086923
2180197	-0.290684	-0.023982	0.649285
2180297	-0.009511	-0.036369	0.107910
2180397	-0.191905	-0.201503	-0.149708
2180497	-0.052630	-0.039503	-0.054524
2180597	0.081391	0.010057	0.058910
2180697	0.086135	0.131254	0.088460
2180796	0.263739	0.331446	0.032859
2180896	0.723727	0.212733	-0.322420
2180996	0.011847	-0.182626	0.068266
2181096	-0.607587	-0.439885	-0.239504
2181196	0.168942	-0.134987	-0.337280
2181298	0.165550	-0.072565	-0.188137
2181398	-0.077533	-0.049389	-0.233885
2181498	0.042975	-0.051246	-0.362334
2181598	0.108193	0.017278	-0.397436
2181698	0.106820	0.059620	-0.183808
2181798	-0.079582	0.069311	-0.162355
2181898	-0.021948	0.192092	-0.206527
2181998	0.132967	0.083643	-0.187320
2182098	0.257709	-0.000440	-0.248912
2182198	0.204261	0.103322	-0.060938
2182298	0.064126	-0.037852	0.071033
2182397	0.124508	-0.326518	-0.088808
2182497	0.194833	-0.217673	-0.179870
2182597	-0.000245	-0.293521	-0.072578
2182697	-0.145271	-0.026311	0.318258
2182791	-0.322671	0.502562	0.924311
2182891	-0.389539	0.305918	0.804479
2182991	-0.089472	0.045572	0.299087
2183091	0.067775	0.140934	0.020597
2183191	0.084972	0.143011	0.034904
