# Supplementary material for: iSignDB: A database for smartphone signature biometrics
Source: Data Brief. 2020 Nov 28;33:106597. doi: 10.1016/j.dib.2020.106597 (PMC7725742; doi:10.1016/j.dib.2020.106597)
Supplement: Supplementary file 2 [file mmc2.zip › u011/genuine/Sensor Data/u011_s2_g09_MagField.csv]

timestamp	x	y	z
2163010	-22.762417	-28.597025	-27.161072
2163110	-23.081659	-28.874899	-27.052032
2163209	-23.464058	-28.700911	-26.837250
2163309	-23.532557	-28.961790	-26.807495
2163409	-23.520193	-29.225885	-26.554382
2163509	-23.674311	-29.154867	-25.866272
2163609	-23.833929	-29.167086	-26.002075
2163709	-23.901056	-29.153261	-25.833466
2163809	-23.628317	-29.580107	-25.850220
2163909	-24.015905	-29.261431	-25.880676
2164009	-24.119003	-28.988661	-25.775024
2164109	-24.560223	-28.662302	-26.128326
2164209	-25.035604	-28.648462	-25.600494
2164309	-24.936377	-28.157648	-25.798492
2164409	-25.320578	-27.795732	-26.204102
2164509	-25.679436	-26.546713	-26.688965
2164609	-25.335110	-26.948160	-26.751740
2164709	-24.818821	-27.615232	-26.720245
2164809	-24.099237	-28.315004	-26.602234
2164908	-23.602949	-28.777395	-26.117676
2165008	-22.385099	-29.587622	-25.918701
2165108	-21.803465	-29.888735	-26.051178
2165208	-20.845924	-30.124731	-26.098541
2165308	-20.748102	-29.725805	-26.537201
2165408	-21.420042	-29.658152	-26.546448
2165508	-22.143545	-29.267462	-26.105621
2165608	-22.614374	-29.131643	-25.894745
2165708	-23.073215	-29.214407	-25.246735
2165808	-22.668486	-29.740019	-25.307617
2165908	-22.439461	-30.136686	-25.567505
2166008	-22.011024	-30.081198	-25.616882
2166108	-21.992834	-29.848928	-25.814087
2166208	-21.731293	-30.210680	-25.529175
2166308	-21.721766	-30.276991	-25.458740
2166408	-21.527660	-30.234610	-25.310150
2166508	-21.174755	-31.040514	-25.169525
2166608	-20.067348	-31.803080	-25.134613
2166707	-19.308357	-32.516953	-24.800690
2166807	-19.229336	-32.737747	-24.861664
2166907	-19.558926	-32.596268	-24.739471
2167007	-19.064331	-32.618752	-24.349579
2167107	-19.585808	-32.635551	-24.302307
2167207	-19.554790	-32.404572	-24.473175
2167307	-19.617962	-32.488968	-24.403992
2167406	-19.772892	-32.740196	-24.310944
2167507	-19.725975	-32.629532	-24.205078
2167607	-19.938805	-32.605095	-24.160797
2167707	-20.217815	-32.669617	-24.331268
2167807	-20.074585	-32.749084	-24.142609
2167907	-20.072361	-32.655983	-24.078674
2168007	-20.264957	-32.364143	-24.135834
2168107	-20.211193	-32.745537	-24.109283
2168207	-20.251732	-32.790268	-23.967072
2168307	-20.120510	-32.666992	-24.094452
2168406	-20.046589	-32.690720	-24.117096
2168506	-20.121895	-32.836800	-24.115204
2168606	-19.977398	-32.699905	-23.913239
2168706	-19.943542	-32.472282	-23.896576
2168806	-20.051983	-32.702354	-23.929565
2168906	-20.007069	-32.925888	-23.831970
2169006	-19.946461	-33.160820	-23.596497
2169106	-19.699059	-33.102638	-23.579956
2169206	-19.850895	-33.091866	-23.671204
2169306	-19.612473	-33.159363	-23.528503
2169406	-19.850021	-33.504005	-23.464417
2169506	-19.769466	-33.375664	-23.666656
2169606	-19.665173	-33.537292	-23.303223
2169706	-19.582500	-33.423546	-23.384674
2169806	-19.316730	-33.361504	-23.431641
2169906	-19.234673	-33.775414	-23.391510
2170005	-19.167938	-33.595284	-23.318085
2170105	-19.097019	-33.732590	-23.187561
2170205	-18.904972	-33.679459	-23.177338
2170305	-19.105648	-34.108810	-23.214752
2170405	-19.172447	-34.097183	-23.171570
2170505	-19.324356	-33.782440	-23.226685
2170605	-18.836262	-33.614853	-23.423126
2170705	-18.912899	-33.746597	-23.807007
2170805	-18.889523	-33.496056	-23.677002
2170905	-18.116226	-33.728226	-23.789032
2171005	-18.357166	-33.506424	-23.749786
2171105	-18.073166	-33.913734	-23.644043
2171205	-18.275383	-34.105675	-23.778625
2171305	-18.165955	-33.849739	-23.872009
2171405	-18.242596	-34.028183	-23.746277
2171505	-18.457729	-34.040405	-23.454742
2171605	-18.335072	-34.145584	-23.768280
2171704	-18.173607	-33.882645	-23.745758
2171804	-18.404110	-33.908638	-23.991608
2171904	-18.401546	-33.790695	-23.800385
2172004	-18.199760	-34.224899	-23.869781
2172104	-18.000793	-34.466545	-23.673737
2172204	-18.144459	-34.224022	-23.896912
2172304	-18.260117	-34.008865	-23.988647
2172404	-18.143970	-33.686432	-23.916626
2172504	-18.677437	-33.330788	-24.572174
2172604	-18.748047	-33.725487	-24.149475
2172704	-18.944992	-33.597862	-23.899750
2172804	-19.135616	-33.487213	-24.106567
2172904	-19.541348	-33.037186	-24.296112
2173004	-20.020924	-32.619270	-24.215027
2173104	-20.124523	-32.586273	-24.557251
2173204	-20.149418	-32.647919	-24.634003
2173304	-20.396111	-32.005356	-24.720093
2173403	-20.631733	-32.292336	-24.811890
2173503	-20.455780	-32.159119	-24.811523
2173603	-21.074730	-32.145493	-24.525696
2173703	-21.223413	-31.986563	-24.501801
2173803	-21.201508	-32.008781	-24.581604
2173903	-21.412786	-31.542692	-24.828949
2174003	-20.904366	-31.236338	-25.008484
2174103	-21.974901	-30.765245	-25.302643
2174203	-22.652836	-30.708487	-25.236115
2174303	-23.319120	-28.663492	-26.191315
2174403	-24.346472	-26.576414	-28.080688
2174503	-25.541199	-22.947050	-29.705200
2174603	-26.542522	-21.668787	-30.048035
2174703	-27.607622	-24.040815	-27.542206
2174803	-29.015394	-26.084856	-24.803650
2174903	-29.348253	-27.604273	-22.638672
2175003	-28.993574	-27.980097	-22.871246
2175102	-27.929066	-28.456854	-23.502319
2175202	-27.429880	-29.234541	-23.500580
2175302	-25.912384	-30.846857	-23.319458
2175402	-24.766153	-31.313833	-23.526031
2175502	-24.236267	-29.863646	-25.792236
2175602	-23.106091	-31.259253	-24.644531
2175702	-22.568375	-34.443069	-20.711548
2175802	-23.986816	-36.112793	-16.558167
2175902	-24.043690	-35.921570	-16.600616
2176002	-23.553858	-35.613091	-18.192871
2176102	-21.479635	-34.334389	-21.977753
2176202	-20.836382	-34.344574	-23.104004
2176302	-21.416058	-34.246223	-22.728271
2176402	-20.924316	-34.520935	-22.309570
2176502	-21.011133	-34.304031	-22.335144
2176602	-20.806112	-34.964188	-21.732208
2176701	-21.226942	-33.948753	-22.711273
2176801	-20.938061	-33.717926	-23.040649
2176901	-20.158997	-33.466240	-23.914001
2177001	-19.170799	-34.538307	-23.572784
2177101	-17.931328	-35.411789	-22.825104
2177201	-16.225323	-37.419014	-21.066803
2177301	-13.888004	-38.744125	-20.252899
2177401	-11.355232	-40.186745	-18.707916
2177501	-9.956196	-40.788086	-18.112701
2177601	-8.526649	-40.035576	-19.285583
2177701	-8.123951	-40.233978	-19.525024
2177801	-7.850422	-40.645164	-19.476257
2177901	-7.912640	-40.487869	-18.676727
2178001	-8.329052	-40.531235	-19.047607
2178101	-8.758152	-39.953529	-19.497772
2178201	-8.730595	-39.624687	-20.533051
2178300	-8.992146	-39.286118	-20.993835
2178400	-8.799629	-39.168716	-21.298798
2178500	-7.441750	-39.388260	-21.131042
2178600	-5.829227	-39.901443	-20.447906
2178700	-4.283028	-39.878510	-20.472961
2178800	-3.023808	-40.604767	-19.893616
2178900	-0.883560	-41.145378	-18.984314
2179000	1.006149	-40.573547	-20.035706
2179100	2.190311	-40.688431	-19.695282
2179200	2.238735	-40.696930	-19.457764
2179300	2.090851	-41.715065	-17.309418
2179400	2.340324	-42.110840	-15.971649
2179500	3.752880	-42.554855	-14.995514
2179600	4.728355	-42.420479	-14.245026
2179700	5.400612	-42.428162	-14.476929
2179800	5.180359	-42.739052	-14.460327
2179900	4.758087	-42.378929	-15.083771
2180000	2.575844	-42.178284	-16.556763
2180099	-2.784775	-40.709846	-19.556824
2180199	-5.776951	-40.118134	-20.614532
2180299	-7.271523	-39.439537	-21.634216
2180399	-7.384045	-39.082443	-22.082092
2180499	-7.198788	-38.719925	-22.558685
2180599	-7.212891	-38.475609	-22.723785
2180699	-7.460575	-38.709290	-22.562988
2180799	-7.143990	-38.714386	-22.100922
2180899	-5.794418	-40.311554	-20.002350
2180999	-5.485878	-40.930748	-18.754272
2181099	-8.061459	-38.723602	-22.534149
2181199	-6.670696	-39.440620	-21.319702
2181299	-5.770531	-39.052704	-20.363403
2181399	-4.836174	-39.777222	-20.554474
2181499	-3.838306	-39.907722	-20.777466
2181599	-2.294514	-40.438873	-20.159119
2181698	-1.110741	-40.311348	-20.172119
2181798	-0.391590	-39.943916	-20.306976
2181898	0.150387	-40.281158	-20.737823
2181998	1.036976	-40.119263	-20.824036
2182098	1.506561	-40.276848	-20.513367
2182198	1.895638	-39.947845	-20.228577
2182298	1.584602	-39.657860	-19.911163
2182398	1.473679	-39.897789	-19.551025
2182498	1.287651	-40.287125	-18.830139
2182598	1.896317	-40.797829	-18.593048
2182698	1.799454	-40.840302	-18.704437
2182798	0.079109	-39.802460	-19.888824
2182898	-2.264805	-39.810699	-21.329437
2182998	-3.848576	-39.518883	-21.832855
2183098	-4.303909	-39.538559	-21.440796
2183198	-4.014248	-39.746490	-21.199982
