# Supplementary material for: iSignDB: A database for smartphone signature biometrics
Source: Data Brief. 2020 Nov 28;33:106597. doi: 10.1016/j.dib.2020.106597 (PMC7725742; doi:10.1016/j.dib.2020.106597)
Supplement: Supplementary file 2 [file mmc2.zip › u011/genuine/Sensor Data/u011_s2_g09_Orient.csv]

timestamp	x	y	z
2163010	130.345847	-15.122652	2.620062
2163110	129.754499	-15.570267	2.193146
2163209	129.620589	-15.641318	1.536186
2163310	130.073046	-15.926381	1.283862
2163409	129.813590	-16.965915	1.237561
2163509	129.805540	-17.397980	0.985261
2163609	129.877957	-16.941184	0.205310
2163709	129.821456	-17.158511	0.480225
2163809	129.770800	-17.481165	0.916021
2163909	129.810360	-17.146315	0.720829
2164009	129.627943	-16.538866	0.221002
2164109	128.959478	-15.959414	-0.461160
2164209	127.984629	-16.649415	-0.621929
2164309	127.684424	-16.410127	-0.429965
2164409	127.287023	-15.068797	-0.856346
2164509	127.434525	-12.851324	-1.821315
2164609	127.796053	-13.735398	-0.799005
2164709	128.197496	-15.016410	0.770925
2164809	128.858675	-15.671728	1.444016
2164909	129.499110	-16.868463	2.412068
2165009	129.856665	-18.440027	4.299683
2165108	129.396802	-19.582708	6.516354
2165208	129.539214	-20.328729	8.731280
2165308	129.458536	-20.037783	8.584409
2165408	129.223930	-19.375197	7.030894
2165508	129.372824	-18.967147	5.659099
2165608	129.796005	-18.674864	4.635013
2165708	130.368058	-18.397889	2.970091
2165808	130.935537	-18.501548	3.163199
2165908	131.406549	-18.488476	3.602371
2166008	131.548774	-18.537832	3.969625
2166108	131.601302	-18.315888	3.925605
2166208	132.040571	-18.333871	3.885060
2166308	132.515257	-18.666347	3.887392
2166408	133.743212	-17.215356	2.280295
2166508	135.849710	-17.554327	2.266842
2166608	139.279080	-16.439259	1.849161
2166708	141.040726	-16.900192	2.241879
2166807	141.540511	-16.630124	1.983349
2166907	141.111796	-16.819261	1.821447
2167007	140.536994	-18.062156	2.970807
2167107	139.647100	-17.631787	2.425725
2167207	139.338831	-17.749666	2.452251
2167307	139.381055	-18.091031	2.412647
2167406	139.584490	-18.430012	2.305732
2167507	139.264413	-18.696296	2.271848
2167607	138.936923	-18.533040	1.863639
2167707	138.844985	-18.591499	2.019025
2167807	138.961724	-18.494087	1.774166
2167907	139.056130	-18.468100	1.828967
2168007	139.016411	-18.155125	1.639195
2168107	139.009967	-18.411684	1.587881
2168207	138.860476	-18.578418	1.640305
2168307	138.922317	-18.508186	1.551233
2168406	138.962344	-18.542147	1.621825
2168506	139.118454	-18.481864	1.427708
2168606	139.229866	-18.574497	1.666613
2168706	139.247099	-18.496145	1.539972
2168806	139.414240	-18.783913	1.616800
2168906	139.630372	-18.780599	1.287506
2169006	139.973900	-19.176698	1.481749
2169106	139.744263	-19.382909	1.620487
2169206	139.625865	-19.388960	1.665734
2169306	139.672125	-19.280505	1.679757
2169406	139.883197	-19.285574	1.512247
2169506	140.195477	-19.471778	1.597196
2169606	140.431379	-19.445950	1.561792
2169706	140.558882	-19.515596	1.607270
2169806	140.924522	-19.395306	1.494740
2169906	141.292165	-19.368555	1.586413
2170006	141.349989	-19.489374	1.601743
2170105	141.476817	-19.486123	1.616053
2170205	141.480588	-19.711360	1.657363
2170305	141.562160	-19.548746	1.627124
2170405	141.372754	-19.600588	1.736552
2170505	141.330117	-19.410478	1.664552
2170605	141.596702	-19.243721	1.784147
2170705	141.792008	-19.206902	1.977301
2170805	141.990512	-19.243584	2.162351
2170905	142.357490	-19.311361	2.516937
2171005	142.500778	-19.060946	2.619837
2171105	142.412719	-19.073900	2.730004
2171205	142.279610	-18.809511	2.522021
2171305	142.519371	-19.150109	2.855727
2171405	142.454556	-19.001608	2.769493
2171505	142.462090	-19.117359	2.775587
2171605	142.308412	-18.994436	2.738397
2171704	142.335350	-19.097104	2.799455
2171804	142.137247	-18.817454	2.882323
2171904	142.282460	-18.496658	2.847160
2172004	142.627212	-18.599228	2.848281
2172104	142.662937	-19.035744	3.086663
2172204	142.431984	-18.701002	2.990521
2172304	142.391231	-18.550032	2.889628
2172404	142.015797	-18.894985	3.138841
2172504	141.178024	-17.912795	2.598800
2172604	141.093389	-18.736944	2.742995
2172704	140.725640	-18.738278	2.655872
2172804	140.146585	-18.887016	2.708712
2172904	138.902818	-18.533296	2.727170
2173004	137.633334	-18.708601	2.650394
2173104	137.518830	-18.682201	2.675896
2173204	137.302149	-18.559786	2.743365
2173304	136.991159	-18.440005	2.917398
2173403	136.856747	-18.159491	2.296291
2173503	137.125840	-17.960820	2.557940
2173603	136.715899	-18.399359	1.849666
2173703	136.302845	-18.455424	1.551020
2173803	135.743158	-18.518036	2.119391
2173903	135.388504	-17.887059	1.871196
2174003	134.908275	-17.769915	2.699205
2174103	133.785238	-17.890351	2.142632
2174203	131.918598	-18.046547	1.932138
2174303	128.654904	-16.858716	2.252516
2174403	123.073864	-15.130383	3.364479
2174503	115.950560	-14.501194	4.170071
2174603	108.998011	-18.673167	4.708408
2174703	106.403491	-27.098607	3.692488
2174803	105.951781	-32.653301	1.485733
2174903	108.709967	-33.518126	-0.005425
2175003	111.023256	-31.135506	-0.042893
2175103	113.977690	-29.609464	0.607920
2175202	116.823039	-29.331239	1.523103
2175302	120.262381	-29.273380	2.956007
2175402	122.889114	-28.202364	4.278923
2175502	123.825461	-22.397263	4.097911
2175602	126.804120	-25.861472	5.579848
2175702	128.689974	-33.710611	5.815916
2175802	127.149439	-39.655491	3.936600
2175902	125.165475	-41.584961	6.053809
2176002	124.947895	-38.818795	7.341314
2176102	128.469749	-31.483840	9.413656
2176202	131.806640	-27.136989	7.255195
2176302	135.127411	-23.941508	2.833738
2176402	137.457771	-23.533457	2.032450
2176502	139.149620	-22.494431	0.126105
2176602	140.505595	-21.730518	-1.107720
2176702	140.160012	-20.044193	-1.905896
2176801	140.071322	-19.763245	-0.825187
2176901	141.472635	-18.097221	-0.632385
2177001	143.967778	-18.993033	0.158015
2177101	147.289526	-19.704875	-0.253906
2177201	151.915402	-21.237775	-1.519557
2177301	157.932103	-22.586219	-1.550961
2177401	162.946349	-24.561451	-1.580370
2177501	166.346649	-24.726966	-2.962387
2177601	168.974114	-22.580228	-3.013257
2177701	169.887736	-22.136707	-2.921020
2177801	169.661856	-22.659496	-2.175470
2177901	168.835382	-23.581573	-1.238729
2178001	167.568528	-23.621989	-0.942614
2178101	165.907966	-22.743205	-0.336453
2178201	165.058103	-21.317219	1.276483
2178301	164.577670	-20.851072	1.581054
2178400	165.378936	-20.244948	1.646934
2178500	167.882462	-20.432616	1.440447
2178600	171.701407	-21.117925	1.481993
2178700	175.207989	-20.887659	0.165939
2178800	179.192297	-22.063572	-1.842320
2178900	-176.090689	-23.123152	-2.446444
2179000	-172.259201	-21.887406	-2.638362
2179100	-170.485712	-22.577960	-2.865991
2179200	-170.533584	-23.302718	-3.352522
2179300	-171.584476	-26.103029	-2.388900
2179400	-171.183195	-28.149127	-2.366180
2179500	-169.120092	-29.601527	-1.380298
2179600	-167.956982	-30.556771	0.557429
2179700	-167.762987	-30.159603	1.875729
2179800	-168.476744	-29.486132	2.385097
2179900	-169.819615	-28.876771	2.685987
2180000	-175.081298	-25.845993	2.622805
2180099	177.053928	-22.182761	0.896146
2180199	171.655010	-20.673124	0.107451
2180299	169.231065	-19.151224	-0.929047
2180399	169.557179	-18.301744	-1.232427
2180499	169.611999	-17.388347	-1.249060
2180599	169.476889	-17.298883	-1.227680
2180699	169.401020	-17.427943	-1.282390
2180799	169.528240	-18.199301	-1.097322
2180899	170.374838	-22.265697	1.772516
2180999	170.564846	-23.787081	1.542236
2181099	170.234364	-17.027784	-4.073196
2181199	172.196396	-19.097530	-2.988115
2181299	174.037836	-19.971555	-2.679742
2181399	175.552406	-20.237927	-2.272177
2181499	177.177039	-20.107887	-1.619729
2181599	179.374654	-21.007887	-0.478555
2181699	-179.053262	-21.253423	-0.384816
2181798	-178.069002	-20.711909	0.067228
2181898	-177.843127	-20.067588	1.086792
2181998	-177.291307	-20.020358	2.829459
2182098	-176.704068	-20.550702	3.740168
2182198	-176.084627	-20.786744	3.716143
2182298	-176.140922	-21.067246	3.363836
2182398	-175.750796	-21.514552	2.361548
2182498	-174.587720	-22.686479	1.062185
2182598	-173.573358	-23.382809	-0.474129
2182698	-173.508468	-23.042298	-0.935074
2182798	-176.961306	-20.788904	-0.698782
2182898	177.474332	-18.856944	-0.028201
2182998	174.640358	-18.541179	-0.179857
2183098	173.958371	-18.977855	0.490530
2183198	173.791798	-19.892415	1.497926
