# Supplementary material for: iSignDB: A database for smartphone signature biometrics
Source: Data Brief. 2020 Nov 28;33:106597. doi: 10.1016/j.dib.2020.106597 (PMC7725742; doi:10.1016/j.dib.2020.106597)
Supplement: Supplementary file 2 [file mmc2.zip › u011/genuine/Sensor Data/u011_s2_g09_Pos.csv]

timestamp	lat	long	alt	speed	course	hacc
2164190	28.562740	77.280540	211.952000	0.000000	0.000000	65.000000
2169298	28.562950	77.280530	198.303000	0.570000	0.000000	48.000000
2170298	28.562940	77.280590	198.303000	0.242000	0.000000	48.000000
2171298	28.562930	77.280590	198.425000	0.341000	0.000000	96.000000
2172298	28.562900	77.280600	198.413000	0.666000	0.000000	48.000000
2173298	28.562890	77.280610	198.450000	0.666000	0.000000	48.000000
2174298	28.562890	77.280650	213.085000	0.235000	0.000000	96.014000
2175298	28.562930	77.280600	214.648000	0.378000	0.000000	64.010000
2176298	28.562910	77.280500	214.658000	0.169000	0.000000	32.005000
2177298	28.562880	77.280440	214.514000	0.028000	0.000000	32.005000
2178041	28.562880	77.280450	214.499000	0.043000	0.000000	32.005000
2179040	28.562900	77.280460	214.498000	0.197000	0.000000	32.005000
2180041	28.562910	77.280460	214.498000	0.033000	0.000000	32.005000
2181041	28.562930	77.280480	214.497000	0.171000	0.000000	32.005000
2182041	28.562920	77.280490	214.497000	0.245000	0.000000	24.004000
2183041	28.562920	77.280490	214.497000	0.168000	0.000000	24.004000
