# Supplementary material for: iSignDB: A database for smartphone signature biometrics
Source: Data Brief. 2020 Nov 28;33:106597. doi: 10.1016/j.dib.2020.106597 (PMC7725742; doi:10.1016/j.dib.2020.106597)
Supplement: Supplementary file 2 [file mmc2.zip › u011/genuine/Sensor Data/u011_s3_g010_Acc.csv]

timestamp	x	y	z
3417463	-0.510439	3.149451	9.365574
3417563	-0.004491	2.807113	9.329350
3417663	0.079934	2.889142	9.419612
3417763	0.212857	2.823429	9.139395
3417863	0.108075	2.864743	9.208700
3417963	0.267045	2.932851	9.036409
3418063	-0.504451	3.522774	9.272168
3418163	-0.166454	3.349285	9.628877
3418263	-0.675545	3.308121	9.005423
3418363	-0.162712	3.050806	9.186846
3418462	-0.365690	3.047812	9.306447
3418563	-0.497565	3.265160	8.925340
3418663	-0.209564	3.137027	9.204509
3418762	-0.105680	3.054099	8.846603
3418862	-1.063987	3.472479	9.217981
3418962	-1.379382	3.699706	9.173524
3419062	-2.196981	4.102968	7.669751
3419162	-1.937271	3.955375	9.023835
3419262	-0.993634	3.620222	9.102421
3419362	-0.183219	3.268753	9.402847
3419461	-0.062720	2.897525	9.267528
3419562	-0.257016	3.249892	9.124126
3419662	-0.152383	3.206931	9.104218
3419829	-0.269440	3.547922	9.124875
3419929	-0.696951	3.709885	8.811277
3420029	-1.287922	3.982019	8.710985
3420129	-1.752855	4.467011	8.611293
3420229	-1.645378	4.259243	8.304581
3420329	-1.548829	4.060456	9.088201
3420428	-1.004411	4.022435	8.666678
3420528	-1.320404	1.136586	9.307794
3420628	-0.956511	0.579146	10.740914
3420728	-0.058977	0.517175	8.768765
3420828	-1.988166	2.037263	9.000334
3420928	-1.598975	1.101859	9.084908
3421028	-1.577569	1.121019	9.800570
3421128	-1.590143	1.058000	9.557924
3421228	-1.885479	1.293610	9.452543
3421328	-2.040706	0.862955	9.477092
3421428	-2.290237	1.226400	9.377100
3421527	-2.184857	1.090931	9.397308
3421628	-2.084266	1.134491	9.622889
3421728	-2.251767	1.477278	9.248817
3421828	-2.176025	1.123713	9.975705
3421928	-2.233356	1.497336	9.239686
3422028	-2.247127	0.992586	9.316776
3422127	-2.355202	1.854793	9.332044
3422227	-2.380949	1.149011	9.443712
3422327	-2.055376	1.078657	8.832682
3422427	-2.371967	1.009950	10.203831
3422527	-2.110910	1.220412	9.199270
3422627	-2.490072	1.430575	8.102351
3422727	-2.280957	1.442999	9.654024
3422827	-1.931134	1.802402	9.060209
3422927	-2.471810	1.078358	9.708212
3423027	-2.493814	2.107168	9.573342
3423127	-1.923051	1.446143	9.514964
3423227	-2.508783	2.787952	8.607401
3423327	-2.048041	1.464704	10.233320
3423427	-1.660048	1.581910	9.329350
3423527	-1.766028	1.320853	9.722282
3423627	-2.506987	1.572929	9.521400
3423727	-1.304986	2.125580	9.345666
3423826	-2.046544	1.795217	9.339828
3423926	-2.532434	1.031954	10.106084
3424026	-1.138083	2.258803	8.569679
3424126	-0.772993	3.792064	8.483309
3424226	-1.862277	3.742667	8.819959
3424326	-0.752934	4.344715	7.669302
3424426	-3.166066	5.793552	10.077194
3424526	-1.008303	5.067263	7.696395
3424626	-1.319955	4.950805	8.612790
3424726	-2.289489	5.634733	7.967332
3424826	-2.403103	6.223758	8.332123
3424926	-0.680784	5.467979	7.824678
3425026	0.460293	2.939737	8.868907
3425126	0.676743	3.832480	8.962912
3425226	0.680036	3.437751	8.995244
3425326	1.059646	2.839445	7.917336
3425426	0.658331	3.410807	10.223590
3425524	0.232616	3.739973	8.885223
3425624	0.135319	3.291356	9.034762
3425728	-0.198637	3.990552	8.735534
3425828	-0.190853	3.813620	8.493787
3425928	-0.692310	4.101172	8.804840
3426028	-1.180745	4.498146	8.719218
3426128	-1.413062	4.475693	8.569679
3426228	-1.433868	4.682862	8.437654
3426327	-2.067650	5.058880	8.501571
3426428	-1.736239	4.831353	8.274643
3426528	0.276924	3.226241	8.740175
3426628	0.950224	3.044519	9.269923
3426728	0.221240	3.178939	9.455687
3426828	0.459993	3.246150	9.344318
3426928	0.441282	3.230283	9.278455
3427048	0.380509	3.246299	9.315428
3427148	0.167202	3.426974	9.086854
3427247	-0.218845	3.566483	8.066875
