# Supplementary material for: iSignDB: A database for smartphone signature biometrics
Source: Data Brief. 2020 Nov 28;33:106597. doi: 10.1016/j.dib.2020.106597 (PMC7725742; doi:10.1016/j.dib.2020.106597)
Supplement: Supplementary file 2 [file mmc2.zip › u011/genuine/Sensor Data/u011_s3_g010_AngVel.csv]

timestamp	x	y	z
3417460	-0.172344	-0.242260	0.081681
3417560	-0.149021	-0.194259	-0.040620
3417660	-0.038121	-0.094685	0.017626
3417760	0.003713	-0.026843	0.044255
3417860	0.057032	0.028052	0.023371
3417960	0.405768	0.225434	0.106354
3418060	0.269776	0.388399	-0.154645
3418160	-0.404082	-0.052877	0.023811
3418260	-0.288652	-0.197599	-0.009278
3418360	-0.032189	-0.007903	0.006292
3418460	0.160509	0.112232	-0.010874
3418561	-0.081657	-0.052535	-0.004936
3418661	-0.090888	-0.015716	-0.002823
3418761	0.149260	0.267931	-0.092349
3418860	0.285557	0.641187	-0.007961
3418959	0.158248	0.378782	0.139506
3419059	0.267140	0.507422	0.097429
3419159	-0.005579	-0.463363	0.050853
3419259	-0.702884	-1.062747	-0.074461
3419359	-0.152622	-0.491977	-0.149045
3419459	0.131174	-0.096327	-0.138235
3419559	0.091395	-0.017670	-0.093264
3419659	0.144269	0.106574	-0.081086
3419804	0.189284	0.196919	-0.095539
3419904	0.352700	0.613009	-0.111074
3420004	0.301039	0.363906	-0.231998
3420104	0.010241	-0.041343	-0.131059
3420204	0.045012	-0.022304	0.090347
3420304	-0.074102	-0.041469	0.044826
3420404	-0.641800	-0.840005	-0.280408
3420504	-2.135025	-0.742636	-1.179425
3420603	-0.603812	0.330904	-2.035283
3420703	0.287070	-0.093647	-1.470178
3420803	0.003973	-0.089422	-0.667198
3420903	-0.008153	-0.313936	-0.146487
3421003	0.144910	0.188842	-0.275542
3421103	0.103549	0.092131	-0.150168
3421203	0.041904	0.074453	-0.184822
3421303	-0.069009	-0.096014	-0.082140
3421403	-0.013375	-0.025181	-0.063613
3421503	-0.061559	0.053934	0.054077
3421603	0.064460	0.066901	0.028269
3421702	0.032592	0.047134	0.043511
3421803	0.076052	0.278996	0.119158
3421903	0.102239	-0.099163	-0.065037
3422003	-0.116920	0.126460	0.028264
3422103	0.105924	-0.153491	-0.052986
3422203	-0.002939	0.057899	-0.025795
3422303	0.047451	-0.079237	0.119214
3422402	-0.198237	-0.004140	0.150181
3422502	-0.014888	-0.072766	-0.009829
3422602	-0.063088	0.114218	0.005728
3422702	-0.035227	-0.275596	0.007485
3422802	0.092781	-0.134841	-0.127516
3422902	-0.081379	0.156266	0.014500
3423002	-0.027818	0.032405	0.119658
3423102	0.057984	-0.429801	0.028879
3423202	0.019368	0.434902	0.068750
3423302	0.123409	-0.435289	0.219449
3423402	0.125499	-0.037670	0.044708
3423502	-0.064970	0.073269	0.182313
3423602	-0.232562	0.507990	0.474623
3423702	0.090474	-0.481650	0.170470
3423802	0.371213	0.456388	-0.166678
3423902	-0.437266	-0.038920	0.455060
3424001	0.243756	-0.261576	0.514493
3424101	0.538633	-0.223188	1.071626
3424201	0.611503	0.248506	1.324691
3424301	0.752186	0.346181	0.636330
3424401	-0.275502	0.740148	0.207030
3424501	-0.029274	0.152037	0.348577
3424601	0.085984	0.210629	0.174802
3424701	0.607147	0.693136	0.053866
3424801	-0.161475	-0.394838	0.214526
3424901	-1.050853	-1.156442	0.535204
3425001	-0.902638	-0.728717	0.121921
3425101	-0.582207	-0.671644	-0.034649
3425201	0.290871	0.297403	-0.005013
3425301	0.090717	0.194522	0.134502
3425401	-0.720592	-0.239572	0.096311
3425501	-0.022706	0.002875	-0.119626
3425601	0.294056	0.329221	-0.103786
3425700	0.285906	0.438587	-0.067185
3425800	0.113502	0.143441	-0.091789
3425899	0.046967	0.267705	-0.108620
3426000	0.219506	0.349241	-0.049581
3426100	0.163592	0.216530	0.009550
3426200	0.361037	0.475368	-0.022173
3426300	-0.281770	-0.202766	-0.014305
3426400	-0.760727	-1.046922	0.050747
3426500	-1.483251	-1.599837	-0.047598
3426600	0.049812	-0.078392	-0.163359
3426700	-0.017389	-0.023858	-0.087535
3426800	0.072495	0.092284	-0.022644
3426900	0.108738	0.159476	0.023638
3427045	0.161314	0.195390	-0.003935
3427145	0.308542	0.368586	-0.041971
3427245	0.307819	0.211483	-0.118486
