# Supplementary material for: iSignDB: A database for smartphone signature biometrics
Source: Data Brief. 2020 Nov 28;33:106597. doi: 10.1016/j.dib.2020.106597 (PMC7725742; doi:10.1016/j.dib.2020.106597)
Supplement: Supplementary file 2 [file mmc2.zip › u011/genuine/Sensor Data/u011_s3_g010_MagField.csv]

timestamp	x	y	z
3417486	-3.207859	-39.588684	-21.591858
3417586	-3.900932	-38.964508	-22.707245
3417686	-4.219681	-38.736519	-22.771912
3417786	-4.866726	-38.746017	-22.763947
3417886	-4.771938	-39.106361	-22.114288
3417986	-4.788422	-39.432343	-21.914856
3418086	-3.657787	-40.286835	-20.102936
3418186	-3.449471	-40.077835	-20.637482
3418285	-3.622787	-39.326012	-21.887543
3418386	-3.806797	-39.275711	-22.073822
3418486	-3.943111	-38.960152	-21.425934
3418586	-3.523872	-39.234344	-21.446014
3418686	-3.873005	-39.189888	-21.402100
3418786	-3.209175	-39.334877	-21.390533
3418886	-2.001217	-39.601959	-20.925201
3418985	-1.513588	-39.982765	-19.907227
3419085	-0.843887	-40.288757	-18.718201
3419185	-1.022041	-40.330254	-19.486023
3419285	-2.509548	-39.402679	-20.562805
3419385	-3.519558	-38.764359	-21.352417
3419485	-3.764778	-39.169388	-21.386658
3419585	-3.500957	-39.398628	-21.091034
3419685	-2.916260	-39.453995	-20.702911
3419785	-2.386871	-40.067734	-20.640198
3419885	-1.762146	-40.237907	-19.768738
3419985	-0.090256	-40.662292	-18.487305
3420085	1.705372	-41.334770	-17.413055
3420185	1.939816	-41.448662	-17.093872
3420285	1.352505	-41.310097	-16.811676
3420385	0.940472	-41.557472	-17.396851
3420485	1.512691	-39.485863	-21.729675
3420585	5.256931	-35.581306	-26.757690
3420684	13.162418	-30.609133	-30.074982
3420784	17.995777	-30.096594	-28.719116
3420884	19.575077	-30.080057	-27.545197
3420984	19.660397	-30.836786	-26.990356
3421084	20.446415	-30.734457	-26.127533
3421184	21.386730	-30.789862	-25.798981
3421284	21.978199	-30.479414	-25.309418
3421384	22.355015	-30.421263	-25.306793
3421484	22.440060	-30.588556	-25.182007
3421584	22.253849	-30.803350	-24.946442
3421684	22.565296	-30.863543	-24.887024
3421784	22.673489	-30.814573	-24.829498
3421884	22.764866	-30.760984	-24.531921
3421984	23.098133	-30.719255	-24.492554
3422084	23.013020	-30.930387	-24.158234
3422184	22.741306	-30.957510	-24.339691
3422284	22.526539	-30.772970	-24.520203
3422383	22.513050	-31.154688	-24.432648
3422483	22.350651	-31.088480	-24.587952
3422583	22.231632	-31.056204	-24.495178
3422683	22.474262	-31.185549	-24.266907
3422783	22.105564	-31.356821	-24.243378
3422883	22.210606	-31.743059	-24.275177
3422983	22.680546	-31.329813	-24.137848
3423083	21.837170	-31.766584	-23.895721
3423183	21.200115	-32.307083	-24.160950
3423283	21.010738	-32.261818	-23.939758
3423383	19.491665	-32.981270	-24.629822
3423483	19.104893	-33.131142	-24.577118
3423583	18.901096	-33.207138	-24.371552
3423683	18.136539	-33.636429	-24.638336
3423783	17.077496	-33.777313	-24.881409
3423883	17.414730	-34.511795	-23.199829
3423983	15.586796	-35.343407	-23.617279
3424082	13.530285	-36.531967	-22.671783
3424182	8.572857	-39.800156	-19.116913
3424282	3.895817	-41.580658	-16.897247
3424382	2.142315	-42.231155	-14.366577
3424482	0.840107	-42.207687	-13.896362
3424582	-0.571640	-42.740112	-13.483643
3424682	-1.291206	-43.027718	-13.033508
3424782	-1.323540	-42.913506	-11.717010
3424882	-3.230930	-42.696945	-13.036804
3424982	-7.106117	-41.141212	-16.274994
3425081	-9.104206	-39.982773	-18.955841
3425182	-9.896870	-39.147858	-19.899384
3425282	-9.749954	-39.357071	-19.553284
3425382	-9.532970	-39.549591	-18.893829
3425482	-9.920212	-38.805038	-20.834351
3425582	-9.100937	-39.202980	-20.457367
3425682	-8.715702	-39.221245	-19.293762
3425781	-7.806778	-39.615341	-18.666534
3425881	-6.994892	-40.086014	-18.498749
3425981	-6.527584	-40.445221	-18.343414
3426081	-5.608749	-40.401352	-17.257324
3426181	-5.085293	-40.988739	-16.531555
3426281	-4.312981	-41.451782	-14.994293
3426381	-4.766308	-41.213707	-15.655853
3426481	-6.740242	-39.889809	-18.022217
3426581	-8.887035	-38.085388	-21.146729
3426681	-8.550152	-38.085938	-21.030182
3426781	-8.080532	-38.341820	-21.234314
3426881	-8.010025	-38.654549	-21.146301
3426981	-7.836319	-38.887657	-20.936829
3427081	-7.868191	-38.807213	-20.819489
3427181	-6.859627	-39.692230	-20.196167
3427281	-6.516132	-39.669418	-19.716919
