# Supplementary material for: iSignDB: A database for smartphone signature biometrics
Source: Data Brief. 2020 Nov 28;33:106597. doi: 10.1016/j.dib.2020.106597 (PMC7725742; doi:10.1016/j.dib.2020.106597)
Supplement: Supplementary file 2 [file mmc2.zip › u011/genuine/Sensor Data/u011_s3_g010_Orient.csv]

timestamp	x	y	z
3417486	171.636283	-18.886099	2.010777
3417586	171.516605	-17.411935	0.218490
3417686	171.434953	-17.117392	-0.241260
3417786	171.229643	-17.343681	-0.600998
3417886	171.114354	-17.813848	-0.451344
3417986	170.785625	-19.059584	-0.259649
3418086	171.310778	-21.895030	2.753239
3418186	171.264030	-20.367185	2.633448
3418285	171.189858	-18.654268	2.004766
3418386	171.119748	-18.510192	1.948720
3418486	171.105900	-19.270846	2.527207
3418586	171.222827	-19.503080	2.544397
3418686	171.206060	-19.167331	2.391290
3418786	171.560254	-19.495307	3.266516
3418885	171.776046	-20.695448	6.282077
3418985	171.433174	-22.108527	9.073627
3419085	171.332319	-23.486314	11.433270
3419185	171.063845	-22.840006	9.589937
3419285	171.044529	-20.257530	5.060081
3419385	171.622219	-18.935239	1.931462
3419485	172.328010	-18.994360	0.918187
3419585	173.140719	-19.487177	0.870298
3419685	173.583043	-20.201644	1.297790
3419785	174.143221	-20.706147	1.691549
3419885	174.751227	-21.865626	3.313141
3419985	175.744753	-23.721397	6.813663
3420085	177.441305	-25.355348	9.680454
3420185	177.812017	-25.775115	9.758729
3420285	177.229821	-25.749432	9.339317
3420385	177.131234	-25.067520	8.178294
3420485	179.617292	-17.715864	4.649327
3420584	-172.650712	-9.437292	2.876909
3420684	-160.400709	-1.517490	5.994600
3420784	-153.198656	-3.798533	8.044297
3420884	-151.884320	-5.282028	9.831774
3420984	-151.549957	-6.281349	9.963381
3421084	-150.336232	-6.617117	10.314008
3421184	-149.220524	-7.062356	11.103845
3421284	-148.541710	-7.141643	12.049101
3421384	-148.118716	-7.236005	12.431851
3421484	-147.885283	-7.348433	12.531364
3421584	-147.989437	-7.348703	12.698240
3421684	-147.812732	-7.806255	12.921762
3421784	-148.207255	-7.508191	13.202681
3421884	-148.093636	-7.827452	13.371090
3421984	-147.786143	-7.962922	13.462005
3422084	-147.786232	-7.908581	13.982484
3422184	-147.911550	-8.191540	13.332555
3422283	-147.997093	-8.174971	13.485322
3422383	-148.266625	-8.326335	13.566829
3422483	-148.692292	-8.377211	12.943718
3422583	-148.296901	-8.539395	12.869047
3422683	-148.635982	-8.393097	13.926566
3422783	-148.796243	-8.996451	13.008668
3422883	-148.470497	-9.096887	12.898828
3422983	-148.677129	-8.927756	13.899024
3423083	-149.719356	-9.444972	13.538934
3423183	-149.792889	-9.961583	12.460190
3423283	-150.990869	-9.378620	13.337925
3423383	-152.334877	-10.090864	10.897612
3423483	-152.559505	-10.342364	10.471731
3423583	-153.548984	-10.644726	11.267738
3423683	-155.659371	-9.996896	11.682510
3423783	-156.333295	-10.119029	10.341452
3423883	-157.469108	-11.904785	13.034180
3423982	-160.019720	-12.871173	11.005428
3424082	-162.785253	-14.856266	10.276342
3424182	-170.271319	-22.443034	7.575243
3424282	-177.163178	-26.205196	6.567804
3424382	179.658732	-29.756190	9.051021
3424482	176.805202	-30.129406	8.807140
3424582	174.592411	-31.210605	9.704452
3424682	173.335861	-32.433301	11.004370
3424782	172.706033	-34.137560	12.740531
3424882	169.744498	-32.436394	8.525919
3424982	165.033007	-27.324352	1.628355
3425081	163.856210	-22.749252	-2.853385
3425182	163.883360	-20.680051	-4.724190
3425282	163.642840	-22.008898	-3.845629
3425382	163.339807	-23.081378	-1.968742
3425482	162.724562	-20.168817	-1.999486
3425582	163.280997	-21.092860	-1.191670
3425681	163.850695	-22.880743	0.596587
3425781	164.085836	-24.154980	2.655201
3425881	164.480480	-24.829730	3.975082
3425981	164.914829	-25.528541	5.815433
3426081	165.222749	-27.167327	8.155576
3426181	165.336897	-28.560376	9.693528
3426281	165.887389	-30.691540	12.794901
3426381	165.730682	-29.551813	11.041483
3426481	164.625993	-24.690710	3.700595
3426581	164.931336	-18.569996	-3.200253
3426681	165.774995	-18.649360	-3.222314
3426781	166.098242	-18.764719	-3.240260
3426881	166.196196	-19.126922	-2.842582
3426981	166.085468	-19.508026	-2.439858
3427081	165.961768	-20.102021	-1.584415
3427181	165.896675	-21.588578	0.407839
3427281	166.150486	-22.410235	1.992683
