# Supplementary material for: iSignDB: A database for smartphone signature biometrics
Source: Data Brief. 2020 Nov 28;33:106597. doi: 10.1016/j.dib.2020.106597 (PMC7725742; doi:10.1016/j.dib.2020.106597)
Supplement: Supplementary file 2 [file mmc2.zip › u011/genuine/Sensor Data/u011_s3_g010_Pos.csv]

timestamp	lat	long	alt	speed	course	hacc
3424430	28.562970	77.280550	208.260000	0.000000	0.000000	139.000000
3425679	28.563000	77.280610	197.313000	2.130000	0.000000	64.000000
