# Supplementary material for: iSignDB: A database for smartphone signature biometrics
Source: Data Brief. 2020 Nov 28;33:106597. doi: 10.1016/j.dib.2020.106597 (PMC7725742; doi:10.1016/j.dib.2020.106597)
Supplement: Supplementary file 2 [file mmc2.zip › u011/genuine/Sensor Data/u011_s3_g01_Acc.csv]

timestamp	x	y	z
4199115	0.094603	3.077301	9.235345
4199215	0.305215	3.186573	9.260642
4199314	0.380808	3.056045	9.345666
4199414	0.344284	2.912943	9.213790
4199514	0.142055	3.015030	9.527837
4199614	0.388742	2.919229	9.509724
4199714	0.646057	2.693349	9.210497
4199814	0.540676	2.658472	9.301507
4199914	0.433199	2.828368	9.395512
4200014	0.558788	2.946622	9.209898
4200114	0.688718	3.166366	9.238189
4200214	0.443827	3.440446	9.243728
4200314	0.471519	3.439248	8.905880
4200414	0.462388	3.622766	9.119037
4200514	0.463287	3.554209	9.305549
4200614	0.480800	3.289559	9.351204
4200714	0.372426	3.068768	9.229507
4200813	0.109123	2.999612	9.671688
4200913	-0.025148	3.279081	9.444161
4201013	-0.355211	3.363206	9.055868
4201113	-0.027692	3.410658	9.578731
4201213	0.634680	3.627257	8.571925
4201313	0.411644	3.216661	9.845925
4201413	0.320933	3.062931	9.670640
4201513	0.490829	3.133883	9.085956
4201613	0.246687	3.129692	9.094338
4201713	0.214803	3.135679	9.441466
4201813	0.398322	3.485801	9.347312
4201913	0.313149	4.041446	9.223071
4202013	1.108744	3.872896	8.858279
4202113	0.236658	3.589835	8.716674
4202211	0.727337	3.703000	9.208700
4202311	0.832868	4.012406	9.064999
4202410	0.796793	3.869154	9.100176
4202510	0.677641	3.942202	9.050330
4202610	0.748294	4.036057	8.835377
4202710	0.907712	3.872747	8.968600
4202810	1.033900	3.729644	8.464448
4202910	0.645907	4.287235	8.732690
4203010	0.564326	3.888913	9.212443
4203110	-0.390987	4.448000	9.044043
4203210	-0.075593	3.883225	8.934770
4203310	0.753084	4.144132	8.491392
4203410	0.685125	4.172573	9.039552
4203599	0.889899	3.499872	8.799751
4203699	-0.309257	3.775898	7.993078
4203799	0.359103	4.599485	8.280930
4203898	0.171394	4.250262	8.276289
4203998	-1.253344	4.802463	9.416618
4204098	-0.844095	4.106710	8.665330
4204198	-0.611778	4.416566	8.817414
4204298	-0.654439	4.338428	8.628657
4204398	-0.502206	4.628226	7.651938
4204498	-0.657882	4.638853	9.045091
4204598	-0.497416	4.329597	8.447234
4204698	-0.675545	4.190835	8.624316
4204798	-0.618364	4.308490	8.839568
4204898	-0.632285	4.530778	8.841664
4204998	-0.445025	4.068839	8.793015
4205098	0.051194	3.696114	8.580756
4205198	-0.015268	3.873345	8.119266
4205298	-1.185235	5.017117	9.500444
4205397	-1.099913	4.282145	8.630603
4205497	-0.580942	4.115392	9.229657
4205597	-0.436193	3.959267	8.545579
4205697	-0.084874	3.596571	8.976683
4205797	-0.625549	3.831882	8.692574
4205897	-2.185755	5.064568	8.472681
4205997	-1.977687	4.767137	8.001910
4206097	-2.553989	5.151687	7.988887
4206197	-3.582051	5.339696	8.018675
4206297	-3.051105	5.686076	8.051906
4206397	-2.516417	5.545368	7.353907
4206497	-2.585723	5.400470	7.701036
4206597	-2.556983	5.432952	7.692952
4206697	-2.552492	5.082681	8.481812
4206797	-1.173859	4.767885	8.492590
4206896	-1.541195	4.285738	8.718470
4206996	-1.552871	4.125421	8.991951
4207096	-0.898581	3.533702	8.579559
4207196	-0.382305	3.384612	8.858429
4207296	-0.492925	3.666925	9.019194
4207396	-1.217269	3.488945	8.171657
4207496	-0.358654	4.083209	9.619147
4207596	-0.119601	3.807183	8.529563
4207696	-0.486788	3.766617	8.896899
4207796	-0.442929	3.984265	8.884175
4207896	-0.852627	4.147725	9.746233
4207996	-0.418380	4.293073	8.707393
4208096	-0.302521	3.971092	8.855136
4208196	-0.515378	4.072880	8.709489
4208296	-0.333656	4.183800	7.864645
4208395	-1.933380	4.800667	8.911568
4208495	-1.804498	4.567452	8.786279
4208595	-1.296753	4.735852	8.482860
4208695	-1.369801	4.775968	8.886720
4208795	-0.359253	4.130660	8.510253
4208895	-0.052840	3.297044	9.029673
4208995	0.218096	3.193160	9.250464
4209095	0.073347	3.724555	8.838969
4209195	-0.827180	3.990252	9.418714
4209295	-1.013842	4.225563	8.610095
4209395	-0.033680	3.273094	8.695567
4209495	-0.024699	4.063749	8.755742
4209595	0.375419	3.092868	9.601035
4209695	0.209714	3.745960	9.468560
4209795	0.232467	3.479814	8.643925
4209895	0.182620	3.586691	8.744665
4209994	-0.258812	3.510949	9.505234
4210094	-0.057930	4.093687	9.048384
4210194	-0.066312	3.760181	9.218730
4210294	-0.398920	3.813170	8.505912
4210394	-1.058449	4.563560	9.129515
4210494	-0.128283	3.838468	8.897048
4210594	0.177082	3.279830	8.954230
4210694	0.064815	3.950884	9.410780
4210794	0.432451	3.595074	8.748707
4210894	0.208666	3.680097	9.228010
4210994	0.435145	3.540438	9.045091
4211094	0.428259	3.525020	9.159752
4211194	0.358654	3.343148	9.139844
4211294	-0.074246	2.949017	9.308243
4211394	-0.038769	3.898643	9.655222
4211493	0.493973	3.715124	9.107062
4211593	0.227527	3.417543	9.172925
4211693	-0.196242	3.998335	10.361304
4211793	-0.097597	4.446803	8.142318
4211893	-0.301323	3.924240	9.046588
4211993	-0.297431	3.904780	9.061556
4212093	-0.610281	4.253704	10.638377
4212193	0.168250	3.847449	8.663534
4212293	0.806223	2.744692	9.110505
4212393	0.835413	3.063080	9.344468
4212493	0.959505	3.064128	9.247619
4212593	0.915796	2.819986	9.585018
4212693	0.847687	2.777474	9.428893
4212793	1.316961	2.788701	9.241033
4212893	1.119073	2.640808	9.287137
4212992	0.905018	3.106939	9.368418
4213092	0.975222	2.882107	9.209748
4213192	0.573907	4.262835	8.560399
4213292	0.309407	4.217629	8.804541
4213392	0.676743	3.795208	9.543105
4213492	1.014890	3.445385	8.959319
4213592	0.872536	3.353626	9.340726
4213692	0.934207	2.507735	8.794512
4213792	0.231718	4.091292	8.812474
4213892	-1.355132	5.260062	7.801626
4213992	-1.826651	5.507497	8.176297
4214092	-2.154919	6.051616	8.125703
4214192	-2.153721	6.074817	7.185358
4214292	-2.001937	5.486092	8.251142
4214392	-1.174308	5.443281	7.419471
4214491	-1.838926	5.462441	7.643705
4214591	-1.986369	5.708379	7.692653
4214691	-1.948199	6.223907	8.093669
4214791	-1.778901	5.877977	7.715555
4214891	-1.653312	5.689219	7.944879
4214991	-1.918261	5.722300	7.019503
4215091	-1.050515	5.914800	7.199578
4215191	-2.129621	5.505851	9.598340
4215291	-0.944536	4.747827	8.633746
4215391	0.908012	3.018772	8.375832
4215491	2.622696	1.155747	9.464518
4215591	1.735042	2.130969	9.277707
4215691	1.612896	2.778821	9.378148
4215791	0.811013	2.851570	9.037007
4215891	1.324146	3.788322	8.876242
4215990	1.116528	3.286715	9.655372
4216090	0.771645	2.969974	9.775123
4216190	0.792452	2.381847	9.170979
4216287	0.726888	2.969525	9.184151
4216387	0.364492	3.450175	9.299711
4216487	-0.318089	3.715274	9.144035
4216587	-0.273182	3.561544	9.285940
4216687	0.014220	3.152444	8.991203
4216787	0.219444	2.945425	8.925040
4216887	-0.251178	3.577261	9.290281
4216987	-0.589175	3.949387	7.735913
4217087	-0.602198	3.631299	9.649085
4217187	0.001647	3.447481	8.994196
4217287	0.178429	3.501968	9.202713
4217387	0.509391	3.204237	9.225765
4217487	0.654589	3.201542	9.001681
4217586	0.214205	3.746260	9.105715
4217686	0.287552	3.504512	9.225166
4217816	0.265548	3.536845	9.273815
4217916	0.016615	3.706293	8.090675
4218016	-0.055535	3.451223	8.707992
4218116	0.006137	3.938310	9.462273
4218216	0.315095	2.766098	8.885822
4218316	0.136217	3.745361	8.966354
4218416	-0.156874	4.082460	9.409134
4218516	0.355810	3.188969	9.252260
4218616	1.122965	2.415527	9.396260
4218716	1.276695	2.719694	9.072184
4218816	0.673300	3.429219	9.511221
4218916	0.258213	3.115322	9.282497
4219016	0.542771	2.943928	8.916807
4219115	0.573308	3.128345	9.247769
4219215	0.528701	3.320246	9.792636
4219315	0.958457	3.057392	8.893606
4219415	0.611329	3.083737	9.323362
4219515	0.091609	3.771707	9.133407
4219615	0.726439	2.709665	8.870404
4219715	0.407303	3.377277	8.744366
4219815	-0.457000	4.146378	8.769963
4219915	-0.776286	4.723727	8.935518
4220015	-0.255219	4.007167	8.511450
4220115	-0.177231	4.555177	8.300539
4220215	-0.468376	4.028573	8.709339
4220315	-1.098865	4.728367	7.927066
4220415	-2.090104	5.601202	7.515272
4220515	-1.999542	5.535639	7.980804
4220614	-2.157164	5.301825	8.153245
4220714	-2.089804	5.854026	8.163723
4220814	-1.399889	5.155579	7.613019
4220914	-1.839375	5.410050	7.562574
4221014	-1.913471	4.293222	7.849078
4221114	-1.536405	4.905299	8.800499
4221214	-2.046245	5.138215	8.749904
4221314	-1.542243	4.597240	8.762329
4221414	-0.448318	4.133504	8.157437
4221514	-0.530796	3.764073	9.093889
4221614	-0.582888	3.758684	9.400901
4221714	-0.328118	4.293821	8.785530
4221814	0.590073	4.061354	8.612640
4221914	1.091380	3.270549	8.491691
4222014	0.710872	3.935915	9.147927
4222113	-0.279469	2.940485	9.645941
4222213	0.306862	4.247867	9.439969
4222313	1.234483	3.981720	9.362281
4222413	0.623004	3.638035	8.903934
4222513	0.049996	3.703898	7.797585
4222613	-0.264051	4.303551	10.290052
4222713	1.321751	3.935167	7.142397
4222813	0.715362	3.764522	9.107361
4222913	-0.838407	2.790647	9.454789
4223013	0.527653	3.776796	9.875713
4223113	0.552351	3.301085	7.563921
4223213	0.967438	3.258574	10.459350
4223313	0.875679	2.693050	9.618398
4223413	0.705782	3.226540	8.833131
4223513	0.643961	3.456013	9.665850
4223612	1.323548	2.192341	9.311237
4223712	0.893642	3.218158	9.383237
4223812	0.755479	2.907554	9.387578
4223912	0.915197	2.258204	10.138267
4224012	0.592169	3.037034	8.389005
4224112	0.780178	3.615731	8.750503
4224212	0.240400	3.751948	9.267678
4224312	0.396376	3.123704	9.276809
4224412	0.574805	2.719694	9.098829
4224512	0.708477	2.920876	9.839040
4224612	-0.857567	2.072740	11.727812
4224712	0.100441	3.850144	7.674391
4224812	-0.472867	3.761827	10.019714
4224912	-0.026046	3.410059	8.882229
4225012	-0.193847	3.598816	9.433533
4225111	0.374970	3.498974	9.225466
4225211	1.065185	4.061354	8.930878
4225311	0.305215	2.797533	8.903485
4225411	0.473316	2.856660	8.841813
4225511	-0.033530	4.181554	8.809630
4225611	-0.928519	4.525539	9.032966
4225711	-0.311053	4.535119	9.286089
4225811	-0.520318	3.934718	10.488689
4225911	0.688119	3.221601	8.428223
4226011	1.000669	2.811753	8.559800
4226111	0.442180	2.717150	9.551787
4226211	0.331261	3.425177	9.501941
4226311	0.322579	3.583099	9.395362
4226411	0.125888	3.295247	9.359138
4226511	0.397274	2.986739	9.569899
4226610	0.224084	2.095941	9.549691
4226710	-0.314047	3.533253	9.871672
4226810	-0.261357	2.986889	8.872799
4226910	0.271535	3.223996	9.381890
4227010	0.295036	2.389631	9.518556
4227110	0.475860	2.551444	9.151819
4227210	0.362546	2.878215	9.037606
4227310	0.169148	2.762056	9.508228
4227410	-0.184716	3.125201	9.577982
4227510	-0.412692	3.134482	9.224418
4227610	0.582589	3.002007	9.015602
4227710	0.334105	2.792443	9.369466
4227810	0.083676	2.947072	9.267827
4227910	-0.244741	3.434907	9.413026
4228010	-1.011447	3.888314	8.587043
4228109	-0.284259	3.610791	9.040301
4228209	0.329465	3.476521	8.709938
4228309	-0.241448	3.646866	9.259445
4228409	-0.273781	3.781736	8.986712
4228509	-0.447569	3.833977	9.167237
4228609	0.020807	3.537444	9.048234
4228709	-0.237706	4.014352	9.024733
4228809	-0.134870	4.064198	8.800499
4228909	0.126936	3.633993	9.115295
4229009	-0.153431	3.659290	8.927136
4229109	-0.223785	3.890260	8.828042
4229209	-0.440684	3.760779	9.192235
4229309	-0.189656	4.052223	8.560997
4229409	-0.342488	4.039799	9.169183
4229509	-0.037572	3.789071	8.876841
4229608	-0.297282	4.099824	9.186546
4229708	-0.376916	3.510500	8.519534
4229808	0.002694	3.830534	9.453591
4229908	-0.400567	2.789749	10.560689
4230008	-0.166604	4.425547	9.295520
4230108	0.421224	3.473227	8.593330
4230208	0.450713	3.210075	8.898396
4230308	0.047601	3.778443	8.868159
4230408	-0.300874	4.066294	9.330397
4230508	-0.299228	4.236640	8.874895
4230608	-0.473615	5.200935	7.400012
4230708	-0.420176	4.320316	8.374485
4230808	0.217797	4.177663	8.364306
4230908	-0.772244	4.602329	10.461595
4231008	-0.145048	4.214785	9.295370
4231108	-1.019230	5.790858	10.249187
4231207	-0.055085	4.174369	7.761210
4231307	-0.869691	5.306615	8.950038
4231407	-0.790806	4.806804	8.230185
4231507	-0.793201	5.645211	5.397326
4231607	-1.126707	5.239405	8.563243
4231707	-0.665815	4.647386	8.606952
4231807	-1.509611	4.885091	8.875194
4231907	-1.204695	5.357808	9.529184
4232007	-0.748144	5.297484	8.528515
4232107	-1.386267	5.735473	8.862770
4232207	-0.581092	4.508624	8.685538
4232307	-0.513881	4.723278	9.724079
4232407	-0.360151	4.713099	8.588091
4232507	0.183219	4.052373	8.597671
4232606	0.392634	3.613336	9.775272
4232706	1.172063	3.252287	9.136550
4232806	0.662223	4.149371	8.640332
4232906	0.758173	4.357888	8.158933
4233006	0.387394	4.664899	8.703501
4233106	0.397723	4.687203	9.173524
4233206	0.793500	4.077371	8.720116
4233298	0.715811	3.915707	8.878936
4233398	0.765358	3.700455	9.317973
4233498	0.656086	3.708388	8.926986
4233598	0.558040	3.706442	9.089997
4233698	0.770747	3.811674	9.152268
4233798	0.802481	3.633993	9.195677
4233898	0.852926	3.643723	8.889564
4233998	1.169069	3.557951	8.129894
4234098	0.680485	3.644920	9.323961
4234197	0.854124	3.656746	9.015752
4234297	0.711920	3.755690	8.801846
4234397	0.551154	4.010460	8.761281
4234497	0.442929	3.939208	9.022188
4234597	0.674946	3.836522	8.729098
4234783	0.685874	3.908522	8.965905
4234883	0.793350	3.914959	9.043294
4234983	1.093626	3.071463	8.370444
4235083	0.402214	4.022435	9.183403
4235183	-0.388293	4.632417	9.020392
4235283	-0.786465	4.597090	8.152048
4235383	-1.567091	5.220095	8.280032
4235483	-1.039588	4.818330	8.016729
4235583	-2.115251	5.593568	8.117470
4235682	-2.135160	5.425767	7.909402
4235782	-1.996548	4.917125	8.537047
4235882	-0.764460	5.084776	7.953111
4235982	0.078587	3.943400	8.414003
4236082	0.127684	4.095034	8.240065
4236182	-0.594115	4.592300	8.583451
4236282	-2.111808	4.840634	9.392818
4236382	-1.030008	4.839586	8.540490
4236482	-0.506547	4.349206	9.034313
4236582	0.649649	4.226162	7.962392
4236682	0.343236	4.535119	8.644374
4236782	-0.383353	4.331243	8.455766
4236882	-0.141755	4.606820	8.791219
4236982	0.228724	4.658163	8.397837
4237082	0.115859	4.290378	8.699759
4237181	0.220641	3.949537	8.508906
4237281	-0.045056	4.789740	8.654253
4237381	-0.053738	3.983516	8.925489
4237481	0.411345	4.001629	8.785231
4237581	0.097447	4.183051	8.921747
4237681	0.086819	3.986211	9.926458
4237781	0.480351	4.042194	8.648416
4237881	0.312700	3.825744	8.624914
4237981	0.183818	3.981271	8.737780
4238081	-0.252375	4.433181	9.094189
4238181	-0.373623	4.000730	8.573721
4238281	-0.192051	4.211342	8.476273
4238381	-0.467777	4.844526	8.413255
4238481	-0.284109	4.597090	8.654253
4238581	0.174387	4.347260	8.354128
4238680	0.244591	3.834726	9.100026
4238780	0.374821	3.946094	8.865314
4238880	0.502655	3.051854	9.152717
4238980	0.287253	3.776646	9.274414
4239080	0.453407	3.503165	9.423803
4239180	0.633782	2.711162	9.545799
4239280	1.516047	3.036436	9.260193
4239380	0.813409	2.717449	9.367370
4239480	0.087867	2.963986	9.186846
4239580	-0.678689	2.681823	9.298214
4239680	-0.097148	3.115022	9.065748
4239780	-0.355511	3.267256	9.796678
4239880	-0.562830	3.185077	9.536968
4239980	-0.215402	3.633245	8.429421
4240080	0.004640	3.794459	8.674611
4240180	-0.115560	3.366050	9.352102
4240279	0.230820	3.593427	8.972192
4240379	0.181722	3.682043	8.802745
4240479	-0.193847	3.710185	8.795560
4240579	-0.357756	3.543282	9.396260
4240679	-0.254471	3.548072	9.538165
4240779	-0.232916	3.946543	9.106463
4240879	0.208666	3.702101	8.923543
4240979	0.150737	3.799549	8.890312
4241079	0.123493	3.774102	8.719817
4241179	0.112416	3.722758	9.237291
4241279	0.215851	3.804339	8.995544
4241379	0.170945	3.821703	9.079968
4241479	0.433948	3.514691	9.328152
4241579	0.750539	3.559149	8.818013
4241679	0.492177	3.972888	8.787925
4241778	0.493374	3.789071	8.750503
4241878	0.348326	3.766468	9.179661
4241978	0.398771	3.867358	9.127120
4242078	0.763412	4.039200	8.855136
4242178	0.793051	3.940256	8.774154
4242278	0.561632	3.678002	8.930579
4242378	0.502954	4.080964	8.837173
4242478	0.636177	3.740871	9.179361
4242578	0.803230	3.827391	8.875793
4242678	0.883163	3.995791	8.821755
4242778	0.666264	4.134702	8.805140
4242878	0.506247	3.902984	8.950338
4242978	0.738265	3.942052	8.662037
4243078	0.474364	4.191284	8.968600
4243178	0.292043	4.324357	8.885672
4243278	0.498463	4.016597	8.615334
4243377	0.526755	4.006568	8.826395
4243477	0.264949	4.210744	9.112451
4243577	0.409249	4.130361	8.710536
4243677	0.351619	3.952381	8.946296
4243777	0.406854	3.770659	9.035211
4243877	0.214354	3.201991	8.718021
4243977	0.118703	3.190166	9.086105
4244077	0.029638	3.817961	8.756191
4244177	-0.366288	3.669918	9.202264
4244277	-0.811463	3.195106	9.555679
4244377	-0.635728	3.314857	8.931028
4244477	-0.569566	3.004702	8.733439
4244577	-0.706531	3.144810	9.192235
4244677	-0.767604	3.237019	9.646839
4244777	-0.632884	3.120710	9.200018
4244876	-0.481399	3.329377	9.001980
4244976	-0.490530	2.998714	9.217083
4245076	-0.672851	3.008294	9.309890
4245176	-0.609832	3.276985	9.412427
4245276	-0.539778	3.196004	9.236543
4245376	-0.530946	2.985392	8.938812
4245476	-0.567769	2.888992	9.071436
4245576	-0.676593	3.076852	9.334439
4245676	-0.298629	3.044669	9.088201
4245776	-0.492626	3.213517	8.938961
4245876	-0.435295	2.918780	9.182206
4245976	-0.494871	3.112627	8.893905
4246076	-0.506996	3.077301	9.040450
4246176	-0.387095	3.059488	9.214089
4246276	-0.438887	2.921175	9.426048
4246375	0.011376	3.659590	9.136700
4246475	-0.140109	3.543731	9.219628
4246575	-0.346380	3.456013	9.068592
4246675	-0.452060	3.584296	8.374635
4246775	-0.853226	4.352050	8.682545
4246875	-1.194366	4.336183	9.305699
4246975	-0.421224	4.513714	9.027128
4247075	-0.427511	4.624184	8.399333
4247175	-0.237406	4.317771	8.396190
4247275	-0.489183	4.207900	9.204359
4247375	0.039069	4.049230	8.581954
4247475	-0.308359	4.006568	9.055719
4247575	-0.224683	4.015699	8.727152
4247675	-0.330812	4.119883	9.243279
4247775	0.076491	3.946992	8.857231
4247874	-0.170046	4.166586	9.051976
4247974	-0.217647	4.215683	8.836425
4248074	-0.499362	3.686234	9.131012
4248174	-0.481100	3.886967	9.090446
4248274	0.625549	3.258424	8.774453
4248374	0.481399	3.401676	9.518257
4248474	0.154329	3.013683	9.184002
4248574	-0.475262	3.468886	9.425749
4248674	-0.300126	3.656147	9.373208
4248774	0.111967	3.244952	8.710237
4248874	-0.582139	3.324137	8.702004
4248974	-0.984652	3.809578	9.206605
4249074	-0.236808	3.664380	8.826545
4249174	-1.012794	4.044739	7.285799
4249274	-1.277593	4.001778	8.973090
4249374	-0.709974	3.206183	9.089848
4249473	-0.185913	3.358716	9.004974
4249573	0.025896	3.088527	9.396859
4249673	0.039817	3.258574	9.125473
4249773	-0.258363	3.263963	9.121881
4249873	-0.365091	3.045567	9.315279
4249973	-0.432451	3.184628	9.406888
4250073	-0.402663	3.197950	9.353898
4250173	-0.274529	2.773882	9.190887
4250273	-0.416883	3.196603	9.188642
4250373	-0.507744	3.074008	9.394763
4250473	-0.309107	3.150499	8.866063
4250573	-0.190105	3.038831	9.576336
4250673	-0.436343	3.339855	9.273665
4250773	-0.220342	3.000510	9.492810
4250873	-0.129930	3.010839	9.085058
4250972	-0.274529	3.301983	9.078172
4251072	-0.540676	3.211272	9.335038
4251172	-0.358205	2.722688	9.129964
4251272	-0.454605	3.113376	9.427994
4251372	-0.131726	2.804867	9.155711
4251472	-0.318388	2.849325	8.879984
4251572	-0.303120	3.206781	9.370664
4251672	-0.334255	2.876269	9.225016
4251772	-0.268841	3.082989	8.925040
4251872	-0.442630	2.841541	9.718690
4251972	-0.279020	3.212320	9.030122
4252072	-0.436792	2.958448	9.339379
4252172	-0.454006	2.934797	9.223071
4252272	-0.330662	3.021167	8.937614
4252372	-0.426613	3.202291	9.139395
4252470	-0.554746	2.699337	9.088051
4252571	-0.194446	3.007695	9.188043
4252671	-0.826431	3.097209	9.635164
4252771	-0.560135	3.257077	8.915011
4252871	-0.383503	3.192860	9.468859
4252971	-0.239502	3.568878	9.044193
4253071	-0.623903	3.079845	9.237890
4253171	-0.565973	2.781665	8.980425
4253271	-0.465382	2.818489	9.019045
4253371	-1.003214	3.070116	9.949510
4253471	-0.570613	3.275040	9.699230
4253571	-0.543969	2.685715	10.196197
4253671	-0.205972	3.468138	8.919352
4253771	-0.496817	3.274590	9.146879
4253871	-0.827479	3.613186	8.714728
4253971	-0.575853	2.853815	9.565558
4254070	-0.658032	3.379971	9.669293
4254170	0.182171	2.805466	8.659792
4254270	-1.609303	3.159630	9.452094
4254370	0.023351	3.630101	8.646769
4254470	-0.198188	2.851570	8.808283
4254570	-0.276625	2.871030	9.378298
4254670	-0.698597	3.173251	9.028475
4254770	-0.007634	3.149151	9.719438
4254870	0.293989	4.023483	9.136251
4254970	-0.825084	2.064956	11.212134
4255070	0.337847	3.342549	8.558902
4255170	0.467927	3.113525	8.467142
4255270	-0.114362	3.816913	9.262289
4255370	-0.644859	4.295168	9.161099
4255470	-1.707649	5.056934	8.650811
4255569	-0.719404	4.549040	9.033415
4255669	0.087119	4.761299	8.597222
4255769	-0.583487	5.347779	8.879535
4255869	-0.288600	4.978647	8.592881
4255969	0.784818	3.987258	8.737480
4256069	1.152154	2.320025	9.438473
4256169	0.553549	2.953508	9.564960
4256269	0.594264	3.087779	9.225016
4256369	0.681233	4.036207	8.283025
4256469	0.850831	3.898792	9.767189
4256569	0.548909	2.993924	8.212821
4256663	0.249381	2.636917	9.151819
4256763	1.219065	2.989433	9.101523
4256863	1.358575	3.248694	9.269474
4256963	1.062640	3.146307	9.048384
4257062	1.099464	3.232079	8.917556
4257162	1.135988	3.413502	9.000783
4257262	1.138682	3.511548	9.138197
4257362	1.176254	3.451523	8.928184
4257462	1.237327	3.344196	9.323961
4257562	1.348546	3.610642	8.694220
4257662	0.791105	3.413651	9.239985
4257762	0.378263	3.700305	8.715626
4257862	0.235610	3.778143	8.861572
4257962	0.339195	3.532504	9.117540
4258062	0.244442	3.743715	8.820558
4258205	0.017963	4.188590	10.158475
