# Supplementary material for: iSignDB: A database for smartphone signature biometrics
Source: Data Brief. 2020 Nov 28;33:106597. doi: 10.1016/j.dib.2020.106597 (PMC7725742; doi:10.1016/j.dib.2020.106597)
Supplement: Supplementary file 2 [file mmc2.zip › u011/genuine/Sensor Data/u011_s3_g01_AngVel.csv]

timestamp	x	y	z
4199112	0.011506	-0.287432	-0.029097
4199212	0.021877	-0.041135	0.012447
4199312	-0.021926	-0.094054	0.028178
4199412	-0.060408	-0.066529	0.021015
4199512	-0.121861	-0.089360	-0.026756
4199612	-0.141300	-0.091196	-0.031005
4199712	-0.066007	-0.093557	0.018495
4199812	-0.042912	0.000243	-0.013145
4199912	-0.013522	0.089670	-0.040000
4200012	0.130280	0.084934	-0.018406
4200112	0.324517	0.014524	0.001070
4200212	0.425353	-0.043666	0.039973
4200312	-0.095393	-0.102895	-0.117892
4200412	-0.160267	-0.139317	-0.099132
4200512	-0.135966	0.063520	-0.032977
4200611	-0.097436	0.023666	0.014138
4200711	-0.076329	0.081458	0.047268
4200811	0.059617	0.008231	0.138328
4200911	0.102837	0.402134	-0.059626
4201011	-0.102638	0.053499	-0.025615
4201111	0.004285	-0.127839	-0.128596
4201211	-0.353071	0.299541	0.030887
4201311	-0.084931	-0.393237	0.253456
4201411	0.150492	0.069850	-0.133989
4201511	-0.019660	0.074371	-0.009133
4201611	-0.081148	0.053523	0.041925
4201711	0.131753	0.049969	-0.042077
4201811	0.620720	0.001539	0.263313
4201911	0.133899	-0.391724	0.051233
4202011	-0.161946	0.080073	-0.028953
4202110	-0.375640	-0.018418	-0.045330
4202208	0.290406	-0.124816	-0.125447
4202308	-0.037927	-0.118446	-0.076320
4202408	0.067440	-0.104733	-0.048474
4202508	-0.001695	-0.029093	-0.079787
4202693	0.068879	-0.157215	0.013284
4202792	0.120243	-0.234008	0.116843
4202892	-0.103322	0.185373	-0.144342
4202992	0.003376	0.541389	0.153930
4203092	-0.025206	0.526980	-0.381053
4203192	0.210924	-0.351702	0.095658
4203292	-0.080570	-0.455766	0.015081
4203392	-0.134205	0.000032	0.082945
4203492	-0.088452	0.204423	0.086950
4203596	0.332361	0.126701	-0.248320
4203696	-0.162542	0.143512	-0.418012
4203796	0.097578	0.659165	-0.349483
4203896	-0.006662	0.218180	-0.340458
4203996	0.084452	-0.029124	0.040671
4204096	0.134415	-0.115808	-0.024269
4204196	0.027057	0.105479	-0.019100
4204296	-0.051569	0.052357	-0.045290
4204396	-0.350771	0.437153	-0.105867
4204496	0.058376	-0.107173	-0.032974
4204596	0.020562	-0.019323	-0.065462
4204696	-0.168373	-0.035873	-0.033631
4204796	-0.011314	-0.026741	-0.021924
4204896	-0.117555	-0.145631	0.130876
4204996	-0.304520	-0.105428	0.069523
4205095	-0.265904	-0.020323	0.041988
4205195	0.323938	0.472389	-0.040612
4205295	0.377610	0.513830	-0.012395
4205395	-0.433955	-0.434091	0.035969
4205495	0.316344	-0.119928	0.143010
4205595	-0.433986	-0.351874	0.161206
4205695	0.196362	0.144719	-0.043588
4205795	0.242479	0.742290	-0.203503
4205895	0.574397	0.604262	0.135489
4205995	0.525212	0.765551	0.188360
4206095	0.486214	0.620417	0.085821
4206195	-0.282028	-0.059946	0.042463
4206295	-0.054741	-0.417938	0.012847
4206395	-0.431517	-0.523784	0.007579
4206495	-0.124235	-0.099100	-0.123942
4206594	0.064650	0.249133	0.092388
4206694	-0.573248	-0.667945	-0.012638
4206794	-0.656133	-0.574137	-0.139850
4206894	-0.131620	-0.150061	0.034019
4206994	-0.358519	-0.409896	-0.017483
4207094	-0.399501	-0.398270	0.171695
4207194	-0.112593	-0.112732	-0.025036
4207294	0.149117	0.051010	-0.010927
4207394	-0.352711	-0.021310	0.130655
4207494	-0.028824	-0.150436	-0.121296
4207594	-0.029885	-0.332808	-0.191330
4207694	0.038302	0.057646	-0.140432
4207794	0.097233	0.048855	-0.045070
4207894	0.681739	-0.293862	0.127882
4207994	-0.145933	-0.116564	0.061150
4208093	-0.057675	0.013633	-0.054648
4208193	0.002317	-0.017195	-0.040103
4208293	0.248107	0.717964	0.008346
4208393	0.868653	0.988016	0.236391
4208493	-0.226241	-0.247926	-0.077159
4208593	0.108795	0.082121	0.088289
4208693	-0.722154	-0.922011	0.055711
4208793	-0.500243	-0.246577	0.132527
4208893	-0.196953	-0.256409	0.114620
4208993	0.016834	0.029030	0.030538
4209093	0.252404	0.399688	-0.075672
4209193	0.128699	0.152753	-0.018425
4209293	-0.210632	0.091336	0.048618
4209393	0.104593	-0.223401	-0.097371
4209493	-0.558500	-0.481226	0.051971
4209593	-0.051327	-0.202314	-0.054566
4209692	0.173627	-0.073000	-0.097088
4209792	0.141874	0.001323	-0.002535
4209892	0.034315	0.084931	-0.036057
4209992	0.270467	0.239291	-0.090783
4210092	-0.057829	-0.087688	0.048698
4210192	0.099058	0.104972	0.006916
4210292	0.269201	0.479967	-0.074716
4210392	-0.301483	-0.253453	0.033794
4210492	-0.372505	-0.538799	0.078401
4210592	-0.081895	-0.224408	-0.038025
4210692	0.003894	-0.206235	-0.044939
4210792	-0.047709	-0.155559	0.031374
4210892	-0.012600	-0.145851	0.034511
4210992	-0.053384	0.030369	-0.029679
4211092	0.024583	0.040776	0.008869
4211191	-0.031798	0.133495	-0.034216
4211291	0.475418	0.439145	-0.010581
4211391	-0.545507	-0.674362	-0.002063
4211491	0.291954	0.054388	-0.003339
4211591	0.084606	-0.060594	0.003867
4211691	0.681639	0.239096	0.028398
4211791	-0.191655	0.028905	0.011619
4211891	-0.038907	-0.033896	-0.016196
4211991	0.205142	0.182914	-0.017467
4212091	-0.031815	-0.506114	0.079681
4212191	-0.582109	-0.405731	0.239534
4212291	-0.336094	-0.263234	0.147399
4212391	0.002065	-0.273513	-0.091852
4212491	-0.042267	-0.049979	0.012461
4212591	0.062260	-0.075240	0.121204
4212690	-0.027172	0.013238	0.156852
4212790	-0.043310	0.043361	0.137158
4212890	0.193732	-0.046529	-0.062637
4212990	0.267663	0.124858	-0.008127
4213090	0.396070	0.340815	-0.205167
4213190	0.292661	0.270337	0.087458
4213290	0.004289	-0.114176	0.230794
4213390	-0.139687	0.121419	0.634629
4213490	-0.289336	-0.223250	-0.112774
4213590	0.186798	0.000029	-0.040119
4213690	0.194126	0.297399	-0.432795
4213790	0.664144	0.539804	-0.635040
4213890	0.933329	0.988729	-0.503798
4213990	0.194825	0.495486	0.015762
4214090	0.497852	0.542506	0.215112
4214189	-0.377130	-0.119629	0.056191
4214289	-0.393176	-0.596464	0.023702
4214389	-0.025362	0.254780	-0.081967
4214489	-0.039603	0.062537	-0.064790
4214589	0.317368	0.380674	0.043199
4214689	-0.675080	-0.324420	-0.070373
4214789	0.262151	0.339255	-0.018082
4214889	-0.168201	-0.162236	-0.008219
4214989	0.529304	0.765749	0.086717
4215089	-0.394516	-0.342057	0.041160
4215189	-1.546478	-1.505065	-0.072105
4215289	-0.911498	-1.057026	1.103148
4215389	-0.445159	-0.224111	0.715007
4215489	-0.311960	-0.588206	-0.337010
4215589	-0.377602	-0.112737	0.021739
4215689	0.035738	0.264480	-0.157093
4215788	0.077141	0.047203	-0.085081
4215888	0.622999	0.570103	-0.235774
4215988	-0.521637	0.052860	-0.101846
4216088	-0.768060	-0.133469	0.234384
4216188	0.779252	0.218447	-0.073668
4216290	-0.014372	0.253731	-0.257877
4216390	0.059637	0.228178	-0.271843
4216490	-0.002668	0.054008	-0.005694
4216590	-0.101074	0.061529	-0.039125
4216690	-0.242082	-0.000860	0.133507
4216790	0.598947	0.596316	0.213272
4216890	-0.386371	-0.027904	0.004366
4216990	0.855481	-0.388954	0.091970
4217090	-0.733659	-0.385722	-0.170052
4217190	0.173896	-0.207176	0.002556
4217289	-0.127229	-0.384049	-0.084281
4217389	-0.013125	-0.202299	-0.151441
4217489	-0.054207	-0.000679	-0.087373
4217589	0.145468	0.090044	0.038650
4217689	-0.032372	-0.035704	-0.042659
4217814	0.095977	0.159799	0.059512
4217914	-0.569225	0.527537	0.084637
4218014	0.320972	0.252662	0.070411
4218114	-0.237920	-0.184889	0.096480
4218214	0.229790	0.047179	-0.214433
4218314	-0.156479	-0.208737	-0.142670
4218414	-0.336143	-0.368312	0.077004
4218514	-0.382246	-0.386784	0.216419
4218614	0.092610	-0.031453	-0.039182
4218714	-0.014348	-0.106795	-0.314027
4218813	-0.046819	0.006747	-0.232447
4218913	0.136281	0.119006	-0.131446
4219013	0.092194	0.040519	0.148490
4219113	-0.041581	-0.108812	0.058716
4219213	0.078927	0.072870	-0.007543
4219313	-0.101893	-0.034135	-0.106448
4219413	0.133947	0.070963	-0.148095
4219513	0.497939	0.196941	0.045818
4219613	0.068762	0.019498	-0.121057
4219713	-0.051716	0.185169	-0.351718
4219813	0.330465	0.476829	-0.284374
4219913	0.039483	-0.198615	0.307211
4220013	0.355977	0.170552	-0.066313
4220113	-0.673559	-0.017582	0.057282
4220213	0.721454	0.476596	-0.122544
4220312	0.345331	0.631834	-0.204299
4220412	0.293646	0.503307	0.269629
4220512	0.424684	0.636703	-0.047683
4220612	-0.897340	-0.202998	-0.127775
4220712	-0.213400	-0.486784	0.017133
4220812	0.016471	0.156696	0.005304
4220912	-0.204815	0.051716	0.023907
4221012	0.278124	0.276401	-0.195584
4221112	-0.065893	-0.257176	-0.205427
4221212	-0.104684	-0.258599	0.028414
4221312	-0.493887	-0.882883	-0.055302
4221412	-0.298745	0.041447	0.165975
4221512	0.145752	0.059470	0.268947
4221612	0.137925	0.028626	0.087963
4221712	-0.294493	-0.636907	-0.042808
4221811	-0.240834	-0.510064	0.055478
4221911	0.003157	-0.172331	-0.105266
4222011	-0.093866	-0.135150	0.000846
4222111	0.535361	0.609685	-0.012317
4222211	-0.744045	-0.978346	-0.048625
4222311	0.349972	0.106797	-0.005979
4222411	0.007168	0.101081	0.013573
4222511	0.723276	1.179556	0.181950
4222611	-1.122499	-1.185285	-0.088613
4222711	0.146618	0.086516	0.074296
4222811	0.005354	0.062294	0.043155
4222911	0.727116	0.398589	0.169342
4223011	-1.041898	-0.917447	-0.159598
4223111	0.840019	0.623362	0.211991
4223211	-0.952769	-0.768181	-0.198694
4223310	0.529568	0.255880	0.140131
4223410	-0.464738	-0.253878	0.130155
4223510	-0.161494	-0.020615	0.119290
4223610	0.053627	0.003730	0.120938
4223710	0.154189	0.263979	0.005144
4223810	0.088011	0.100112	-0.088717
4223910	-0.115502	-0.402485	-0.098288
4224010	-0.236018	0.823814	-0.183770
4224110	-0.001080	-0.336192	-0.460157
4224210	-0.129235	-0.042727	0.125470
4224310	0.019251	0.288908	0.212088
4224410	-0.028434	0.340525	0.147471
4224510	-0.091366	-0.242797	-0.108728
4224610	0.213280	0.592960	-0.231873
4224710	-0.226034	-0.557147	-0.344738
4224809	0.280447	-0.066555	0.116162
4224909	-0.228052	-0.095602	0.002402
4225009	-0.083591	0.086101	0.178067
4225109	0.604228	0.068657	0.112011
4225209	-0.315685	-0.069620	-0.255600
4225309	0.273169	0.111018	0.083356
4225409	0.058669	-0.040683	-0.227328
4225509	0.314566	0.277901	-0.256555
4225609	-0.033233	-0.025930	0.101958
4225709	0.014886	0.033037	0.051308
4225809	-0.318210	-0.110380	0.365716
4225909	-0.137024	-0.305168	0.004120
4226009	-0.421822	-0.278183	-0.335028
4226109	0.157419	-0.081336	-0.289348
4226209	0.188365	0.090269	0.038416
4226308	-0.170689	-0.382099	-0.046541
4226408	-0.119229	-0.010826	0.024490
4226508	0.026469	0.267076	0.175914
4226608	0.416761	-0.622476	-0.233664
4226708	-0.527002	0.342684	-0.096515
4226808	0.090569	-0.010897	0.053272
4226908	-0.307657	-0.083422	0.331315
4227008	-0.056106	0.050629	-0.015639
4227108	-0.016999	-0.011534	-0.020467
4227208	0.032294	0.036349	-0.123288
4227308	0.119156	0.027675	-0.071449
4227408	0.096392	-0.039898	-0.034173
4227508	0.202699	0.048413	0.173695
4227608	-0.126588	-0.055524	0.193183
4227708	0.068914	-0.088149	-0.030226
4227808	0.174570	0.135881	-0.185305
4227907	0.147666	-0.027007	-0.204284
4228007	0.226447	0.227624	0.089047
4228107	0.293627	0.030274	0.220616
4228207	-0.152115	-0.211795	0.047618
4228307	-0.085232	-0.122833	-0.123412
4228407	0.048063	-0.063633	-0.058840
4228507	0.155074	0.008946	0.066292
4228607	0.075020	0.033054	0.045994
4228707	-0.032517	-0.077181	0.063744
4228807	0.338636	0.097839	0.074416
4228907	-0.173904	-0.255242	-0.012714
4229007	-0.039056	-0.190306	-0.147604
4229107	0.130233	-0.098702	-0.122224
4229207	0.086669	0.050388	-0.021314
4229307	-0.192382	0.253199	0.039650
4229406	0.426128	-0.103696	0.152646
4229506	0.018623	-0.104207	0.052357
4229606	-0.022727	-0.097049	-0.029707
4229706	-0.399454	0.151094	0.007955
4229806	-0.230962	0.058510	0.006716
4229906	0.451085	-0.226081	0.040425
4230006	-0.304308	-0.469756	0.091035
4230106	0.009692	0.103889	0.119958
4230206	-0.011634	-0.140800	-0.106243
4230306	0.157514	0.277911	-0.171942
4230406	0.111146	-0.065247	0.050169
4230506	0.350024	0.306813	0.059034
4230606	0.190173	0.836175	-0.012367
4230706	-0.662181	-0.382882	-0.088680
4230806	0.160700	0.232172	-0.028436
4230905	0.372353	-0.240083	0.028974
4231005	0.189381	-0.378736	0.027209
4231105	0.386161	-0.178580	0.268332
4231205	0.267472	-0.139440	-0.168885
4231305	0.105484	-0.089682	-0.048075
4231405	0.237355	0.032402	-0.040099
4231505	-0.415911	1.282111	-0.048046
4231605	-0.010324	-0.111286	-0.027540
4231705	0.122054	-0.063998	-0.004398
4231805	0.383047	-0.372227	0.278384
4231905	-0.112505	-0.528644	0.016456
4232005	0.690301	-0.168170	0.233807
4232105	-0.392837	-0.482427	0.301896
4232205	0.025309	0.068908	0.119057
4232304	-0.009233	-0.554215	0.181835
4232404	-0.791255	-0.322215	0.117034
4232504	-0.092760	0.083262	0.522822
4232604	-0.187365	-0.390827	0.316752
4232704	0.102678	-0.117743	0.256729
4232804	0.426128	-0.033090	0.154785
4232904	0.367759	0.415089	-0.063466
4233004	0.140994	-0.157757	-0.025640
4233104	-0.224313	-0.134007	0.015247
4233204	-0.560104	-0.143363	0.069373
4233303	-0.307906	-0.001923	-0.089840
4233403	0.094220	-0.043788	-0.069603
4233503	-0.038252	-0.036200	-0.047878
4233603	-0.133241	-0.088819	-0.003854
4233703	0.016614	-0.060757	0.012435
4233820	0.033590	-0.042863	0.012967
4233919	-0.043019	-0.036380	0.028390
4234020	0.092599	0.235954	0.002328
4234120	0.032951	-0.051812	-0.007378
4234220	0.172462	0.177452	-0.030937
4234320	0.068389	0.169534	0.023628
4234420	-0.020800	0.064737	0.001144
4234600	0.038777	-0.143152	0.010832
4234700	-0.014067	-0.105199	0.000349
4234800	-0.033628	-0.050209	-0.004128
4234900	0.156149	0.050508	0.079491
4235000	0.085657	0.320617	-0.465701
4235100	0.168720	0.028260	-0.396237
4235200	0.204003	0.006294	-0.444469
4235300	0.245124	0.549778	-0.134105
4235399	0.401361	0.664430	0.092656
4235499	0.634164	0.930614	0.008041
4235599	0.046976	-0.329170	0.097225
4235699	0.108551	-0.062961	-0.139406
4235799	-0.946354	-1.377403	-0.241087
4235899	-0.440449	-0.592310	0.183337
4235999	0.063253	-0.165164	0.117607
4236099	0.353868	0.518039	0.037509
4236199	0.456900	0.726042	-0.027018
4236299	-0.030496	-0.850248	0.093662
4236399	-0.004572	-0.197173	0.167939
4236499	-0.538778	-0.933257	-0.109108
4236599	-0.269622	-0.368690	-0.299887
4236699	0.221254	0.068473	0.031041
4236799	0.346423	-0.104902	0.011126
4236898	-0.134802	-0.315794	-0.008987
4236998	0.028045	-0.008507	0.057377
4237098	-0.082578	-0.063475	-0.064592
4237198	-0.166012	0.167764	-0.125729
4237298	-0.097539	0.080082	0.271087
4237398	0.000077	-0.139936	0.111582
4237498	-0.096587	0.049793	0.177770
4237598	0.085199	-0.009496	0.074362
4237698	0.091596	-0.296598	0.077993
4237798	-0.004358	-0.176794	-0.043745
4237898	0.096370	-0.048461	-0.189218
4237998	-0.028119	0.100944	-0.216079
4238098	0.301559	0.176537	-0.034010
4238198	-0.167202	-0.121861	-0.247455
4238298	-0.001699	0.006934	-0.060274
4238397	-0.160886	-0.152764	0.018887
4238497	-0.560007	-0.515800	0.079206
4238597	-0.052487	0.006788	0.269032
4238697	-0.087368	-0.082926	0.099894
4238797	-0.272881	-0.017227	0.218106
4238897	-0.138248	-0.014472	-0.154875
4238997	-0.170947	-0.223267	-0.030185
4239097	-0.495238	-0.179037	-0.083689
4239197	-0.702971	-0.204447	-0.809649
4239297	-0.273154	-0.097418	-0.807116
4239397	0.078443	0.542877	-0.276725
4239497	0.301270	0.702710	0.365916
4239597	-0.075808	0.132310	0.361923
4239697	0.256501	0.686807	0.715908
4239797	0.436469	0.391809	0.975247
4239897	-0.106032	-0.449272	0.438046
4239996	0.013056	0.002822	-0.218723
4240096	-0.161562	0.203346	0.121231
4240196	-0.010034	-0.038363	0.252137
4240296	0.072672	0.210891	0.440833
4240396	0.066562	0.325830	0.404075
4240496	0.057340	0.299182	0.292124
4240596	-0.063250	-0.031990	0.081365
4240696	-0.010803	-0.134713	-0.005401
4240796	0.020173	-0.049083	0.209861
4240896	0.044610	0.060090	0.150760
4240996	0.052679	-0.008329	0.145484
4241096	-0.026509	-0.021938	0.010499
4241196	-0.004081	-0.266128	-0.069441
4241296	0.035704	-0.099223	-0.024756
4241396	-0.059442	-0.130895	0.118045
4241495	-0.027575	-0.041585	0.121184
4241595	0.075805	-0.021989	-0.040469
4241695	0.132657	0.160748	-0.022342
4241795	-0.038351	0.001754	-0.023848
4241895	0.077946	-0.132992	-0.032384
4241995	0.009391	-0.187448	0.005997
4242095	0.023656	-0.091419	-0.075047
4242195	-0.010422	-0.035549	-0.021988
4242295	-0.001110	-0.103424	-0.111159
4242395	-0.040253	0.011329	-0.017576
4242495	0.048758	-0.057134	-0.009587
4242595	0.027142	0.028394	0.033005
4242695	0.026408	0.038628	0.029717
4242795	0.025791	0.073413	0.098658
4242895	0.125971	0.137099	0.049240
4242994	0.118039	0.189943	-0.022169
4243094	-0.159410	-0.065804	-0.044395
4243194	-0.044961	-0.028526	0.000191
4243294	0.016254	0.036855	-0.011610
4243394	-0.060516	-0.000192	-0.078159
4243494	-0.102737	-0.148274	-0.055584
4243594	-0.147183	0.002036	0.004405
4243694	-0.124897	-0.031583	-0.110621
4243794	-0.108749	0.004134	-0.190951
4243894	-0.105401	-0.054284	-0.873336
4243994	-0.464229	-0.388125	-1.583032
4244094	-0.475233	-0.191896	-1.125894
4244194	0.150564	0.188244	-0.379046
4244294	0.124938	-0.011049	-0.169977
4244394	0.039552	0.014399	0.030855
4244494	-0.010344	0.187310	-0.087258
4244593	-0.092161	-0.053645	-0.070744
4244693	-0.064129	-0.150091	-0.012040
4244793	0.023729	0.043232	0.051443
4244893	0.040094	0.068319	0.084824
4244993	0.020885	-0.052418	-0.070633
4245093	-0.042233	0.050720	0.033682
4245193	-0.074691	-0.019045	0.056988
4245293	0.007473	-0.017465	0.014208
4245393	0.009023	0.078994	-0.082438
4245493	-0.016836	0.043277	-0.000614
4245593	-0.138895	-0.053097	-0.037640
4245693	0.085908	0.015914	-0.082804
4245793	0.010052	0.152429	0.111426
4245893	-0.006801	-0.016405	-0.046505
4245993	-0.060825	0.050111	0.052201
4246092	-0.022246	0.147942	0.011282
4246192	-0.100159	-0.021197	0.069502
4246292	0.156602	0.038477	0.286452
4246392	0.197777	0.071017	0.502241
4246492	0.142784	0.135588	0.677931
4246592	0.219082	0.077367	0.375158
4246692	0.404236	0.428001	0.163041
4246792	0.361161	0.442060	0.353901
4246892	0.211355	-0.070091	0.110321
4246992	-0.366441	-0.629123	-0.238074
4247092	0.038992	-0.082151	-0.021503
4247192	-0.618598	0.499454	-0.154700
4247292	-0.151250	-0.276245	-0.051515
4247392	-0.124272	-0.078747	0.065506
4247492	-0.000452	0.030338	0.034225
4247591	0.118490	0.178744	0.010680
4247691	-0.045212	-0.191518	0.082375
4247791	0.030161	0.107826	0.055298
4247891	0.095397	0.106620	0.029121
4247991	-0.059350	0.094258	0.047437
4248091	-0.209219	-0.256299	-0.162461
4248191	-0.662709	-0.866485	-0.297364
4248291	-0.036114	0.054453	-0.614143
4248391	-0.165776	0.025730	-0.778435
4248491	0.039947	0.047708	-0.762194
4248591	0.170014	-0.044179	-0.037425
4248691	-0.013423	-0.125497	0.431956
4248791	0.410046	0.311427	0.493718
4248891	-0.076514	0.034313	-0.228571
4248991	0.046847	0.245944	-0.030370
4249091	0.191927	0.369206	-0.051902
4249190	-0.304789	0.386122	-0.010354
4249290	-0.591041	-0.624067	0.008580
4249390	-0.067194	-0.469857	-0.181137
4249490	-0.080481	-0.111025	-0.140709
4249590	-0.248983	-0.206615	-0.390088
4249690	-0.133433	0.146802	-0.191559
4249790	-0.101809	0.050715	-0.114120
4249890	-0.080735	0.001198	-0.006384
4249990	-0.052482	-0.054480	0.045175
4250090	-0.057391	-0.008410	0.048515
4250190	0.075749	0.009540	-0.061461
4250290	0.025046	0.066104	0.041504
4250390	-0.028078	-0.024381	-0.000768
4250490	-0.050506	0.086826	0.080475
4250589	-0.014070	-0.162630	-0.092393
4250689	-0.039582	-0.030864	0.115620
4250789	0.005609	-0.014317	0.070151
4250889	-0.031296	-0.010651	-0.090160
4250989	-0.074425	0.081096	0.041259
4251089	-0.068104	0.006645	0.140892
4251189	-0.023917	-0.007900	-0.070920
4251289	0.004871	-0.016015	-0.074297
4251389	-0.104090	0.085172	-0.043142
4251489	0.025631	0.106312	-0.060173
4251589	-0.094216	-0.066574	0.067343
4251689	0.020319	0.069199	-0.034230
4251789	-0.017804	-0.019886	-0.042737
4251889	0.008807	-0.003090	-0.016854
4251989	-0.037709	-0.005993	0.024346
4252089	0.032953	0.052848	-0.071443
4252188	0.004820	-0.000416	-0.033482
4252288	-0.016656	0.088565	-0.050984
4252388	0.008101	0.055810	0.055505
4252488	0.032506	0.058496	0.021337
4252588	0.026016	-0.065512	-0.180245
4252688	-0.027645	-0.029010	0.100358
4252788	0.099090	0.070977	0.113400
4252888	-0.018851	-0.032984	0.070118
4252988	0.008341	0.074592	0.089681
4253088	0.033986	0.073630	-0.001776
4253188	0.008106	-0.049444	-0.038656
4253288	-0.100006	0.067307	0.011463
4253388	-0.015517	-0.202416	-0.022338
4253488	0.040095	-0.129576	-0.043300
4253588	0.045241	-0.212570	-0.132155
4253687	0.052424	-0.011617	0.088130
4253787	0.054389	0.041268	-0.053187
4253887	-0.001521	0.093315	0.151399
4253987	-0.076781	-0.144609	-0.031077
4254087	-0.071766	-0.168016	0.158810
4254187	0.105653	0.248460	-0.215462
4254287	-0.108215	-0.243933	0.232368
4254387	0.051114	0.179397	0.155898
4254487	0.039474	0.085498	-0.060595
4254587	0.100983	-0.265909	-0.130060
4254687	-0.325081	0.279919	0.117434
4254787	-0.076289	-0.172446	-0.128197
4254887	0.353326	0.488928	0.432925
4254987	-0.005965	-1.091715	-0.135406
4255087	0.231537	0.487639	0.331357
4255186	0.153161	0.296477	0.130217
4255286	0.344713	0.388726	0.505137
4255386	0.535475	0.319991	0.720177
4255486	0.113460	0.051281	0.953615
4255586	0.028161	-0.230375	0.527747
4255686	-0.296101	0.075040	0.098869
4255786	-0.132525	0.025147	0.257724
4255886	-0.711803	-0.392740	0.268524
4255986	-0.601735	-0.195634	0.421804
4256086	-0.321306	0.004509	-0.090119
4256186	-0.458737	-0.355365	-0.048444
4256286	0.890795	-0.177682	-0.235280
4256386	-0.060258	-0.252894	-0.154899
4256486	-0.882410	0.282838	0.165861
4256586	-0.009393	-0.010141	-0.385814
4256686	-0.037725	-0.349217	-0.259753
4256785	0.086548	-0.186321	-0.093217
4256885	-0.005845	0.007295	0.026107
4256985	0.076538	0.043472	-0.089962
4257085	0.042760	-0.013925	-0.033829
4257185	0.068304	-0.003888	-0.026901
4257285	-0.002532	-0.171672	-0.112507
4257385	0.117196	-0.316220	-0.075162
4257485	0.173734	0.069796	-0.020844
4257585	0.036839	0.607022	-0.033780
4257685	0.004487	0.264530	-0.016630
4257785	-0.007458	0.101174	0.151803
4257885	0.090265	0.201206	0.062742
4257985	0.076414	0.121013	0.013510
4258085	0.111743	0.092436	-0.003025
4258204	-0.153867	0.011455	-0.048378
