# Supplementary material for: iSignDB: A database for smartphone signature biometrics
Source: Data Brief. 2020 Nov 28;33:106597. doi: 10.1016/j.dib.2020.106597 (PMC7725742; doi:10.1016/j.dib.2020.106597)
Supplement: Supplementary file 2 [file mmc2.zip › u011/genuine/Sensor Data/u011_s3_g01_MagField.csv]

timestamp	x	y	z
4199080	-6.772243	-38.763741	-22.457703
4199180	-6.961037	-38.880539	-22.378510
4199280	-7.220463	-38.992867	-22.444702
4199380	-7.273952	-39.054085	-22.400391
4199479	-7.536961	-38.691582	-22.516357
4199579	-7.696312	-38.341415	-22.665131
4199679	-7.692123	-38.081787	-22.824646
4199779	-7.978336	-37.903038	-23.020111
4199879	-7.716862	-37.958519	-23.131683
4199979	-7.599037	-38.361832	-22.793884
4200079	-7.516731	-38.549683	-22.348145
4200179	-7.573181	-39.368172	-21.375427
4200279	-7.605743	-39.851906	-20.154480
4200379	-7.592010	-39.623634	-20.282471
4200479	-7.458019	-39.205513	-20.792603
4200579	-6.993954	-39.273964	-21.666779
4200679	-6.867355	-39.162689	-21.954437
4200779	-6.971546	-38.643364	-22.259918
4200879	-6.946831	-38.731514	-22.196533
4200978	-6.150444	-39.096779	-21.750275
4201078	-6.063873	-39.215836	-21.957428
4201178	-6.194462	-39.327026	-21.512695
4201278	-6.581715	-39.016762	-22.231049
4201378	-8.330910	-38.540253	-22.125732
4201478	-7.842339	-38.869652	-22.288116
4201578	-7.948677	-38.923500	-22.127136
4201678	-7.538158	-38.673309	-22.401245
4201778	-7.461483	-38.995827	-21.946411
4201878	-8.031410	-40.126831	-19.646301
4201978	-8.613964	-40.546021	-18.875214
4202078	-8.808956	-39.971230	-19.265350
4202178	-9.078503	-39.389206	-20.385712
4202278	-9.071075	-39.746849	-19.084320
4202378	-8.767517	-39.968544	-19.308533
4202477	-8.255314	-40.384377	-18.669678
4202577	-8.006874	-40.205200	-18.637726
4202677	-7.921803	-40.325554	-18.704895
4202777	-8.163193	-40.432518	-18.579834
4202877	-7.960178	-40.376556	-18.567932
4202977	-8.021477	-39.793724	-18.451691
4203077	-7.835976	-39.631760	-18.642761
4203177	-6.401466	-40.285255	-18.580292
4203277	-7.059284	-40.528282	-17.523285
4203377	-7.656090	-40.537552	-17.749054
4203477	-7.599571	-40.565163	-17.994019
4203577	-7.239292	-40.522026	-18.756744
4203677	-6.211094	-41.153786	-17.565430
4203777	-4.987900	-41.426018	-17.380463
4203877	-3.020119	-41.597404	-17.600128
4203977	-1.469669	-41.537048	-17.714478
4204076	-1.208824	-41.587547	-17.757599
4204176	-1.104156	-41.538071	-17.490540
4204276	-0.848343	-41.699715	-17.252197
4204376	-0.842403	-41.615005	-17.120056
4204476	-0.768265	-41.908020	-17.186249
4204576	-1.024200	-41.009544	-16.844940
4204676	-0.872822	-41.240959	-16.729584
4204776	-0.588055	-41.552681	-17.410187
4204876	-0.652836	-41.571907	-17.464783
4204976	-1.284309	-41.410759	-17.950714
4205076	-2.031418	-41.098434	-18.932404
4205176	-2.126568	-40.750984	-19.319214
4205276	-0.799068	-41.560036	-17.414001
4205376	-1.107094	-42.114868	-16.969727
4205476	-1.524422	-41.198799	-18.594452
4205575	-2.076157	-40.982895	-18.773529
4205675	-2.498238	-40.850517	-19.547546
4205775	-1.935230	-40.712540	-18.805176
4205875	-0.135727	-41.733414	-17.004120
4205975	0.255898	-42.618813	-15.402802
4206075	0.669239	-42.946037	-12.951996
4206175	1.389576	-43.370827	-11.089661
4206275	1.272663	-43.324844	-10.813934
4206375	1.404270	-43.362656	-11.784485
4206475	0.801945	-43.044830	-12.990692
4206575	1.246143	-43.184357	-13.234100
4206675	0.909084	-43.056747	-13.591553
4206775	0.062115	-42.214745	-16.207153
4206875	-0.337749	-40.959480	-18.232605
4206975	-0.862324	-40.975395	-18.754822
4207074	-1.983597	-40.529953	-19.939819
4207174	-3.060055	-40.073540	-20.900452
4207274	-3.247669	-39.911751	-20.798126
4207374	-2.969654	-40.465637	-20.039581
4207474	-3.312695	-40.615959	-19.752716
4207574	-3.631870	-40.638153	-19.313416
4207674	-3.215302	-40.717529	-19.297791
4207774	-3.087185	-41.051697	-18.873566
4207874	-1.991337	-40.770889	-19.147919
4207974	-2.266312	-41.328835	-18.374359
4208074	-2.510437	-40.969315	-18.718292
4208174	-2.423569	-40.924782	-18.739319
4208274	-2.269188	-41.152992	-18.907562
4208374	-1.022579	-42.128731	-16.951904
4208474	-1.366421	-42.751190	-14.318054
4208573	-1.842030	-42.005264	-16.357849
4208673	-2.560055	-41.828072	-17.070374
4208773	-3.954201	-40.787636	-19.705688
4208873	-5.155022	-39.985504	-21.022797
4208973	-5.546680	-39.500381	-21.497589
4209073	-5.485287	-39.807785	-21.295624
4209173	-4.417786	-40.064026	-20.492462
4209273	-3.994991	-40.507690	-20.053253
4209373	-4.851353	-40.187492	-20.275574
4209473	-5.131901	-40.315361	-19.989197
4209573	-5.839249	-39.192459	-21.476929
4209673	-5.641666	-39.776451	-21.273499
4209773	-5.657768	-39.729210	-20.784363
4209873	-5.447697	-40.071434	-20.251190
4209973	-4.842319	-40.236290	-19.868225
4210073	-4.145004	-40.659737	-19.237061
4210172	-4.593513	-40.358040	-19.117126
4210272	-3.861324	-40.491592	-19.065460
4210372	-2.822132	-41.053818	-18.573547
4210472	-3.626541	-40.478554	-19.308044
4210572	-4.478840	-40.120689	-20.518921
4210672	-4.572338	-40.214851	-20.322479
4210772	-4.884712	-40.125687	-20.443451
4210872	-5.158207	-39.949715	-20.608002
4210972	-5.118343	-39.940414	-20.675110
4211072	-5.138062	-40.017075	-20.693085
4211172	-5.114002	-39.855377	-20.928864
4211272	-4.609406	-40.072395	-20.917206
4211372	-4.215122	-40.320129	-20.049225
4211472	-4.782040	-39.879936	-20.566162
4211572	-4.613335	-40.168594	-20.635590
4211671	-3.656315	-40.669334	-20.184998
4211771	-3.432426	-41.034576	-18.913544
4211871	-3.576145	-40.874680	-18.777740
4211971	-3.693817	-40.958214	-18.879883
4212071	-2.921177	-40.808487	-19.083252
4212171	-4.243774	-40.160820	-20.567810
4212271	-6.061310	-39.195312	-21.797241
4212371	-6.796425	-38.697868	-22.788239
4212471	-7.339241	-38.613831	-22.562439
4212571	-7.594547	-38.394165	-22.669403
4212671	-8.262680	-38.552620	-22.537842
4212771	-8.599586	-38.381927	-22.885010
4212871	-8.846344	-38.252388	-22.831390
4212971	-8.373886	-38.554436	-22.300507
4213071	-7.785290	-39.168755	-21.672516
4213170	-6.787373	-40.241035	-20.056488
4213270	-7.525082	-40.293251	-19.497131
4213370	-8.396816	-40.081558	-19.755890
4213470	-10.119144	-39.432083	-19.685059
4213570	-10.243683	-39.381691	-20.211823
4213670	-9.699875	-39.697044	-19.643829
4213770	-7.257610	-40.299187	-18.697571
4213870	-3.115620	-42.153297	-15.910217
4213970	-1.686630	-43.206650	-12.449677
4214070	-1.040382	-43.497147	-10.932861
4214170	-1.498306	-43.677338	-10.366699
4214270	-1.623962	-43.834198	-10.393158
4214370	-2.087601	-43.158836	-12.057678
4214470	-1.843170	-43.117332	-12.407990
4214570	-1.428207	-43.174820	-12.136139
4214669	-1.518227	-43.423698	-10.625092
4214769	-1.814911	-43.139961	-11.893799
4214869	-1.446880	-42.860748	-12.484100
4214969	-1.485546	-43.360611	-12.179291
4215069	-2.259964	-43.020370	-12.494141
4215169	-1.918545	-42.661156	-13.960175
4215269	-4.758671	-40.517204	-18.870697
4215369	-9.549587	-38.698959	-21.316162
4215469	-12.469315	-37.340942	-22.082245
4215569	-12.818909	-37.583138	-22.239929
4215669	-12.611748	-37.593567	-22.053925
4215769	-12.062008	-37.452103	-22.845062
4215869	-11.735294	-38.346619	-20.969543
4215969	-10.626724	-38.750145	-20.900269
4216069	-10.419022	-37.531998	-22.695801
4216168	-11.208271	-36.990395	-23.690338
4216268	-10.200146	-37.885620	-21.515259
4216368	-8.498123	-38.442802	-21.529266
4216468	-7.489071	-38.773956	-21.411469
4216568	-6.863892	-39.024193	-21.315094
4216668	-7.128166	-38.507446	-21.849731
4216768	-7.760059	-38.283867	-22.292358
4216868	-7.332008	-39.209610	-20.646973
4216968	-7.292992	-38.867447	-21.383789
4217068	-6.992851	-39.859978	-19.784149
4217168	-7.436069	-38.833565	-21.152771
4217268	-8.157810	-38.653999	-20.555908
4217368	-8.435856	-38.220238	-21.043304
4217468	-8.048473	-38.618309	-20.778137
4217568	-7.676174	-38.570229	-20.887634
4217668	-7.443584	-38.896118	-20.584747
4217767	-7.089798	-39.023026	-20.548004
4217867	-6.986759	-39.488289	-20.522400
4217967	-6.938454	-39.056175	-21.023102
4218067	-6.913101	-39.411301	-20.341095
4218167	-7.666424	-39.160080	-20.478760
4218267	-6.989658	-39.118187	-19.814178
4218367	-6.641880	-39.280319	-20.380005
4218467	-7.333569	-38.434891	-21.465088
4218567	-8.941769	-37.553314	-22.562317
4218667	-8.987545	-37.752846	-22.235992
4218767	-7.991299	-38.106087	-22.383118
4218867	-6.857216	-38.007111	-22.385742
4218967	-6.304527	-38.339447	-22.031769
4219067	-6.553436	-38.527008	-21.917694
4219167	-6.619698	-38.212471	-22.409180
4219266	-6.377983	-38.521309	-21.680420
4219366	-6.420345	-38.421806	-21.596832
4219466	-5.723042	-38.722328	-21.535156
4219566	-5.599403	-39.109184	-20.044495
4219666	-5.653366	-39.508026	-19.392365
4219766	-4.192528	-40.051941	-19.026642
4219866	-2.115021	-40.707176	-18.362518
4219966	-3.187397	-40.724167	-17.547150
4220066	-2.522041	-41.503220	-16.314087
4220166	-2.425575	-40.833298	-17.544006
4220266	-1.498322	-41.701881	-15.568359
4220366	-0.444836	-42.547432	-13.906311
4220466	-0.782860	-43.030174	-11.829681
4220566	-0.266289	-43.325829	-10.084778
4220666	0.025299	-42.813499	-11.983276
4220765	-0.138268	-42.593704	-12.628784
4220865	-0.494865	-42.681686	-12.698730
4220965	-1.573837	-42.109322	-15.183838
4221065	-0.851448	-41.696106	-15.852509
4221165	0.074055	-41.782509	-15.574677
4221265	-0.442516	-41.654480	-15.392487
4221365	-1.528011	-41.034637	-17.466583
4221465	-2.479557	-40.234253	-18.953003
4221565	-2.939205	-40.698364	-18.555756
4221665	-3.328060	-40.888817	-18.179413
4221765	-4.422165	-40.491997	-18.638489
4221865	-5.986000	-40.012711	-19.480652
4221965	-6.014870	-39.976395	-18.778564
4222065	-6.063274	-40.092010	-18.757385
4222165	-4.992233	-40.736382	-17.921326
4222264	-5.728615	-39.629807	-19.523438
4222364	-5.472221	-40.313103	-18.854767
4222464	-5.805367	-39.681877	-18.920990
4222564	-4.134129	-40.273849	-17.885742
4222664	-5.398674	-39.536598	-19.487946
4222764	-5.870472	-39.366150	-19.405334
4222864	-5.900562	-39.499138	-19.441376
4222964	-5.472733	-40.215340	-18.387360
4223064	-6.453400	-38.929955	-20.803772
4223164	-5.898716	-39.921371	-19.498505
4223264	-6.033386	-38.628365	-21.614258
4223364	-5.968796	-38.983665	-20.907043
4223464	-6.623222	-38.237671	-22.245605
4223564	-6.839931	-38.143921	-22.517853
4223663	-7.368782	-37.941826	-22.725220
4223763	-6.865627	-38.151764	-22.208221
4223863	-6.801060	-38.448853	-22.276123
4223963	-6.625385	-38.367813	-21.459290
4224063	-5.195919	-38.647682	-21.664368
4224163	-4.536049	-38.668854	-21.925354
4224263	-4.798347	-38.894348	-22.120972
4224363	-4.978157	-38.319901	-22.535553
4224463	-5.179310	-38.225502	-22.752472
4224563	-5.288040	-38.763428	-21.684448
4224663	-3.454029	-39.245621	-21.109741
4224763	-2.880600	-38.951256	-21.787598
4224863	-2.948486	-39.162506	-20.749176
4224963	-2.914650	-39.015839	-21.616638
4225063	-3.196655	-39.106094	-21.957428
4225163	-4.123573	-39.396759	-20.322906
4225262	-4.182144	-39.269806	-20.893188
4225362	-4.530434	-39.538307	-20.459900
4225462	-3.490391	-39.674698	-19.981720
4225562	-1.985229	-40.430206	-18.976898
4225662	-2.266533	-40.092178	-19.187439
4225762	-2.640324	-39.947258	-19.930237
4225862	-4.086300	-39.517204	-20.561615
4225962	-4.945564	-38.923912	-21.344513
4226062	-4.355442	-38.430786	-22.229401
4226162	-3.058014	-38.657211	-22.188446
4226262	-2.354195	-38.781273	-21.608521
4226362	-2.558258	-38.514023	-22.664886
4226462	-2.660290	-38.278793	-22.975006
4226562	-2.554733	-38.049240	-23.373413
4226661	-2.573662	-38.584633	-21.895264
4226761	-1.795826	-38.554153	-22.120422
4226861	-2.370998	-37.928627	-22.402740
4226961	-3.592815	-37.379097	-23.029144
4227061	-3.938515	-37.291801	-23.034393
4227161	-3.713215	-37.373444	-22.623901
4227261	-3.162457	-37.328300	-22.606415
4227361	-2.500885	-37.428307	-22.584503
4227461	-2.369537	-38.043671	-22.428253
4227561	-2.646656	-37.787811	-22.035095
4227661	-3.364407	-37.736168	-22.066772
4227761	-3.453323	-38.242027	-21.808685
4227861	-2.805317	-37.874298	-21.437378
4227961	-2.033409	-38.503906	-20.672943
4228061	-1.827972	-39.068382	-19.798798
4228161	-2.172756	-39.660095	-19.129791
4228260	-2.552139	-39.679192	-19.779602
4228360	-1.896801	-40.023689	-19.930756
4228460	-1.709656	-40.026161	-19.877472
4228560	-1.876488	-39.598778	-19.381622
4228660	-1.973530	-39.699326	-19.447144
4228760	-2.157513	-39.639320	-19.465027
4228860	-2.143665	-40.208801	-18.998932
4228960	-1.890118	-40.239052	-19.494537
4229060	-1.743378	-40.337921	-19.160217
4229160	-1.635380	-40.458847	-18.712250
4229260	-1.198917	-40.549187	-18.730469
4229360	-0.813278	-40.114326	-19.467072
4229460	-1.347942	-40.105919	-18.931091
4229560	-1.820782	-40.231171	-19.167023
4229660	-1.608219	-40.268089	-18.999146
4229759	-1.943485	-40.129883	-19.332977
4229859	-2.326496	-40.205872	-19.463165
4229959	-2.341156	-40.311142	-19.236542
4230059	-3.180542	-39.868408	-19.699036
4230159	-3.710674	-39.830513	-19.866364
4230259	-3.510052	-40.046585	-19.833588
4230359	-2.427864	-40.152824	-19.342163
4230459	-2.334793	-40.322456	-18.713135
4230559	-1.766140	-41.090416	-17.837830
4230659	-1.343006	-41.227722	-16.954895
4230759	-2.068344	-40.681374	-17.835785
4230859	-1.197624	-41.291374	-17.223663
4230959	-1.371578	-41.302490	-16.642120
4231059	-0.698284	-41.212051	-16.543030
4231159	-1.356022	-41.620972	-15.773132
4231258	-0.536201	-41.823547	-16.014954
4231358	-0.001167	-41.946205	-15.162445
4231458	0.180134	-41.944443	-14.450165
4231558	0.889874	-41.911568	-14.308624
4231658	0.925800	-42.066231	-14.047272
4231758	0.973156	-42.248734	-14.722931
4231858	0.680737	-42.420761	-14.163422
4231958	0.921757	-42.149406	-14.447144
4232058	0.527401	-42.399124	-13.712555
4232158	-0.236015	-42.144211	-14.948425
4232258	-0.674576	-42.066772	-15.205902
4232358	-1.787914	-41.441353	-16.082764
4232458	-2.845112	-40.305717	-18.216187
4232558	-4.772697	-40.058502	-18.725647
4232658	-7.042236	-39.521767	-19.262756
4232758	-8.038647	-39.840813	-18.702698
4232857	-8.275978	-40.528473	-17.533081
4232957	-7.519573	-40.931129	-16.555634
4233057	-7.731998	-40.821815	-15.532166
4233157	-7.816799	-40.726707	-16.526550
4233257	-8.221512	-39.706810	-18.492096
4233357	-8.285923	-39.319954	-19.113831
4233457	-7.956196	-39.090935	-19.184082
4233557	-7.677673	-39.457268	-19.325928
4233657	-7.813347	-39.185722	-19.431427
4233757	-7.687057	-39.423882	-19.480560
4233857	-7.902401	-39.088142	-19.533783
4233957	-7.992859	-39.058632	-19.677399
4234057	-8.034184	-39.529076	-19.133972
4234157	-7.761410	-39.652657	-19.404358
4234256	-7.371738	-39.288078	-19.108307
4234356	-7.081635	-39.696098	-18.877350
4234456	-7.186707	-39.408630	-18.449829
4234556	-7.281284	-39.699509	-18.920258
4234656	-7.333500	-39.414825	-18.699402
4234756	-7.465481	-39.738770	-18.865326
4234856	-7.620518	-39.987732	-18.872131
4234956	-7.060032	-40.262299	-18.425690
4235056	-4.989540	-40.450546	-18.353485
4235156	-3.166363	-40.651100	-17.721497
4235256	-0.857494	-41.237564	-17.255524
4235356	0.814198	-41.611542	-16.320770
4235456	0.837681	-41.907310	-15.040619
4235556	1.700901	-42.759544	-12.855103
4235656	1.612438	-42.812317	-12.280518
4235756	1.597218	-42.137802	-12.546295
4235855	0.821873	-41.510307	-15.754700
4235955	-0.569244	-41.091774	-17.546600
4236055	-1.741558	-41.065361	-17.713623
4236155	-1.219364	-41.597626	-16.387329
4236255	-0.348270	-41.661804	-15.135590
4236355	-1.523659	-41.823891	-15.113220
4236455	-2.724331	-41.712387	-15.097015
4236555	-3.212387	-40.998543	-16.524231
4236655	-2.411633	-40.892456	-17.380585
4236755	-2.230820	-40.827492	-16.824951
4236855	-1.480721	-41.276619	-16.987762
4236955	-1.584461	-41.543228	-17.504822
4237055	-1.648533	-41.544075	-17.507751
4237155	-1.347107	-41.308464	-17.589813
4237255	-1.099060	-41.400650	-17.804596
4237354	-1.932571	-40.994965	-17.992462
4237454	-2.716839	-41.284027	-18.000153
4237554	-3.140461	-41.103142	-18.474548
4237654	-3.129097	-41.133919	-18.026642
4237754	-3.137234	-41.075066	-18.143402
4237854	-2.855461	-40.447281	-18.361816
4237954	-2.179893	-40.873192	-18.332581
4238054	-0.779484	-41.159950	-18.643951
4238154	-0.276981	-41.813110	-17.563721
4238254	0.156666	-41.849426	-17.264313
4238354	0.532833	-41.651932	-17.155884
4238454	0.254505	-41.788902	-17.214111
4238554	-0.777794	-41.066017	-18.376984
4238654	-1.552971	-41.021889	-19.065918
4238754	-1.949066	-40.989967	-19.067902
4238854	-2.728970	-40.477325	-19.936829
4238953	-2.528542	-40.195541	-20.164429
4239053	-2.568657	-39.739754	-21.174561
4239153	-2.789043	-38.989555	-22.670288
4239253	-0.573246	-37.839409	-24.602875
4239353	1.611584	-37.120522	-25.453308
4239453	3.606625	-37.412735	-24.737518
4239553	4.345982	-38.361183	-23.928009
4239653	3.447018	-38.558357	-23.983978
4239753	2.252659	-38.782089	-22.952240
4239853	-1.074585	-39.857460	-20.932831
4239953	-3.132568	-39.909172	-20.981018
4240053	-2.604404	-39.829697	-21.184082
4240153	-2.985859	-39.845795	-21.431335
4240253	-3.770775	-39.624657	-21.282501
4240352	-4.949177	-39.739838	-20.934814
4240452	-6.128765	-39.853241	-20.748413
4240552	-6.550156	-39.637993	-20.701691
4240652	-7.004704	-39.610497	-20.827972
4240752	-7.306240	-39.638901	-20.491425
4240852	-8.064892	-39.374298	-20.571381
4240952	-8.683357	-39.569885	-20.598633
4241052	-9.159531	-39.491364	-20.198364
4241152	-9.160080	-39.504486	-20.010376
4241252	-9.326706	-39.565628	-20.098572
4241352	-9.620281	-39.253685	-19.917358
4241452	-10.240864	-38.838127	-20.134674
4241552	-10.444786	-39.016678	-19.846313
4241652	-10.671043	-39.322968	-19.813904
4241752	-10.279922	-39.526314	-19.690399
4241852	-10.241833	-39.439346	-19.774933
4241951	-10.322739	-39.623245	-19.402313
4242051	-10.293324	-39.406960	-19.559113
4242151	-10.059769	-39.648376	-19.449524
4242251	-10.066853	-39.553604	-19.193146
4242351	-9.761272	-40.033409	-19.210571
4242451	-9.800224	-39.709145	-19.151031
4242551	-9.907635	-39.674515	-19.109772
4242651	-10.064606	-39.553421	-19.180756
4242751	-9.878700	-39.697128	-19.072815
4242851	-9.935650	-40.139084	-18.944397
4242951	-9.858097	-39.986397	-18.620392
4243051	-9.923290	-40.502655	-18.256927
4243151	-9.770721	-40.388603	-18.278809
4243251	-9.623371	-40.495201	-18.315125
4243351	-9.688267	-40.448624	-18.516327
4243450	-9.178623	-40.416222	-18.687531
4243550	-9.323608	-40.469810	-18.635620
4243650	-9.326435	-40.088974	-18.975098
4243750	-9.243435	-40.068825	-19.325439
4243850	-8.473888	-39.914589	-19.492554
4243950	-5.881844	-40.415657	-19.718292
4244050	-0.685413	-40.133629	-20.957672
4244150	3.842350	-39.369270	-22.316345
4244250	6.326313	-39.209702	-22.168579
4244350	6.782246	-39.076042	-22.045654
4244450	6.530315	-39.367874	-22.031891
4244550	6.650707	-39.359825	-21.948242
4244650	6.810566	-39.262810	-22.182953
4244750	6.747326	-38.789818	-22.273254
4244850	6.501675	-39.216026	-22.288239
4244950	6.443043	-39.079277	-22.237793
4245049	6.360554	-38.981461	-22.417755
4245149	6.390842	-38.909401	-22.561798
4245249	6.586048	-38.982368	-22.472839
4245349	6.606251	-39.114716	-22.574463
4245449	6.634289	-38.950874	-22.505768
4245549	6.552021	-38.947510	-22.479462
4245649	6.478405	-38.814713	-22.691498
4245749	6.665073	-38.644279	-22.388092
4245849	6.217007	-38.906784	-22.541901
4245949	6.313931	-38.967316	-22.480652
4246049	6.203663	-38.846306	-22.677399
4246149	6.368504	-38.979355	-22.621857
4246249	5.874966	-38.864571	-22.336456
4246349	5.042393	-39.317749	-21.953491
4246448	3.243961	-39.990242	-21.345978
4246548	1.072834	-40.653587	-20.544769
4246648	-0.234474	-40.754944	-19.859192
4246748	-0.195690	-40.916763	-18.694092
4246848	-0.648991	-41.500397	-17.577515
4246948	-1.254520	-42.153030	-16.565613
4247048	-1.222580	-41.727692	-17.562500
4247148	-1.300598	-41.566322	-17.513672
4247248	-0.791973	-41.381592	-18.616425
4247348	-1.023808	-41.277603	-18.679443
4247448	-1.236153	-41.196350	-19.115509
4247548	-1.432945	-41.431313	-18.827362
4247648	-1.531124	-41.293991	-18.539764
4247748	-1.760689	-41.043892	-18.670654
4247848	-1.886318	-40.848511	-18.874512
4247948	-1.816582	-41.141396	-18.760712
4248047	-1.783386	-41.086258	-18.896606
4248147	-1.846455	-40.797226	-19.376740
4248247	-2.141487	-40.174713	-21.371246
4248347	0.373447	-39.750328	-21.796326
4248447	3.726627	-39.466087	-22.047363
4248547	6.469250	-39.215538	-22.036621
4248647	7.115040	-39.132172	-21.676544
4248747	5.516689	-39.802467	-21.249176
4248847	3.902805	-40.281631	-20.068512
4248947	4.320522	-40.369026	-20.136902
4249047	4.723454	-40.550133	-19.644745
4249147	5.617512	-40.855156	-18.931335
4249247	6.190937	-41.093704	-19.036530
4249347	4.984524	-39.763954	-20.226532
4249447	4.375347	-39.780273	-21.178223
4249546	4.682095	-39.630150	-21.710449
4249646	5.866131	-39.022614	-22.328827
4249746	6.804173	-38.997993	-22.548401
4249846	7.394688	-38.703117	-22.824341
4249946	7.334049	-38.689194	-22.879150
4250046	7.359913	-38.629845	-23.001953
4250146	7.448795	-38.616791	-22.892578
4250246	7.515408	-38.363022	-22.708588
4250346	7.507290	-38.644638	-22.593933
4250446	7.681301	-38.629250	-22.553192
4250546	7.752628	-38.789276	-22.532990
4250646	7.498722	-38.362663	-22.458466
4250746	7.453327	-38.817871	-22.558716
4250846	7.153736	-38.806564	-22.363892
4250946	7.622036	-38.881683	-22.602600
4251046	7.452129	-38.444458	-22.547607
4251145	6.992100	-38.592842	-22.646759
4251245	7.062420	-38.673264	-22.814667
4251345	7.278515	-38.402008	-22.546936
4251445	7.404430	-38.311386	-22.758606
4251545	7.798504	-38.496208	-22.618408
4251645	7.146442	-38.499763	-22.940765
4251745	7.274967	-38.217583	-22.737732
4251845	7.368198	-38.431061	-22.777069
4251945	7.593105	-38.288101	-22.853668
4252045	7.747379	-38.580482	-22.729065
4252145	8.018436	-38.497780	-22.661285
4252245	8.219654	-38.274254	-22.617493
4252345	8.486782	-38.744232	-22.360260
4252445	8.133663	-38.489799	-22.722717
4252545	7.965084	-38.710716	-22.592041
4252644	8.452557	-38.537010	-22.371185
4252744	8.187206	-38.473152	-22.607941
4252844	8.025166	-38.592354	-22.322449
4252944	8.099941	-38.611694	-22.305817
4253044	7.819508	-38.417809	-22.202393
4253144	7.991215	-38.515442	-22.226959
4253244	7.792469	-38.513397	-22.151093
4253344	7.805996	-38.582550	-22.545471
4253444	7.497135	-38.683533	-22.621399
4253544	7.802723	-39.104294	-22.286041
4253644	8.004383	-38.685219	-22.040161
4253744	7.673344	-38.913902	-22.114929
4253844	8.150303	-38.931122	-22.111206
4253944	8.156635	-38.859833	-22.107758
4254044	7.676174	-38.757469	-22.535461
4254143	7.296413	-38.664459	-22.621002
4254243	7.966793	-38.693367	-22.266388
4254343	6.874233	-38.715729	-22.245911
4254443	6.726070	-38.850838	-22.188843
4254543	6.380360	-38.914932	-21.918701
4254643	6.431583	-39.371941	-21.921051
4254743	6.218143	-38.984024	-22.358490
4254843	6.177753	-38.715614	-22.759308
4254943	5.914944	-39.658684	-21.650848
4255043	4.806576	-39.552399	-21.978027
4255143	3.991039	-40.060143	-21.340302
4255243	3.544811	-40.407104	-20.491333
4255343	2.816891	-41.193001	-18.691803
4255443	0.722836	-42.020309	-16.377350
4255543	-2.638561	-42.180237	-15.891113
4255643	-4.748623	-42.331146	-15.861267
4255742	-5.372086	-41.935608	-16.264069
4255842	-6.697765	-41.588966	-16.496063
4255942	-8.201149	-40.202744	-18.680695
4256042	-9.950867	-39.175430	-20.667297
4256142	-9.770798	-38.398697	-21.449310
4256242	-9.864861	-38.189835	-21.878296
4256342	-9.102898	-40.153999	-18.150085
4256442	-9.179363	-40.517410	-17.409668
4256542	-9.134724	-39.133430	-20.646332
4256642	-9.025253	-38.987549	-21.102631
4256742	-8.588428	-38.824509	-21.195953
4256842	-8.743073	-38.525795	-21.129761
4256942	-8.590832	-39.053551	-21.092712
4257042	-8.264351	-38.910019	-20.704010
4257142	-8.367340	-39.090240	-20.302551
4257241	-8.370518	-39.461075	-20.173889
4257341	-8.454357	-39.268478	-19.564117
4257441	-8.320221	-39.735603	-19.507233
4257541	-8.300049	-39.489784	-19.106049
4257641	-7.227737	-39.320251	-19.576050
4257741	-6.905033	-39.569916	-19.616669
4257841	-6.869678	-39.609261	-19.707428
4257941	-6.742023	-39.978455	-19.553925
4258041	-6.663437	-40.044281	-19.204590
4258141	-6.753696	-40.211540	-19.048645
4258241	-6.493187	-40.664391	-19.076477
