# Supplementary material for: iSignDB: A database for smartphone signature biometrics
Source: Data Brief. 2020 Nov 28;33:106597. doi: 10.1016/j.dib.2020.106597 (PMC7725742; doi:10.1016/j.dib.2020.106597)
Supplement: Supplementary file 2 [file mmc2.zip › u011/genuine/Sensor Data/u011_s3_g01_Orient.csv]

timestamp	x	y	z
4199080	167.270955	-18.150496	-0.717300
4199180	167.500590	-17.971291	-1.679243
4199280	167.537230	-18.119622	-1.781914
4199379	167.487602	-18.056363	-2.050538
4199479	167.360514	-17.781426	-2.113553
4199579	167.559219	-17.150939	-2.280556
4199679	167.617011	-16.823250	-2.846118
4199779	167.590903	-16.585156	-3.268357
4199879	167.579330	-16.717263	-3.387671
4199979	167.751379	-17.176461	-2.967342
4200079	167.823680	-17.931184	-2.886327
4200179	167.737003	-19.531667	-2.724774
4200279	167.596553	-21.246760	-3.152215
4200379	168.305988	-20.894452	-3.627324
4200479	168.996015	-20.108492	-3.883132
4200579	169.228839	-19.477701	-3.391075
4200679	169.188774	-18.946040	-2.952740
4200779	168.855166	-18.465495	-2.327109
4200878	168.141424	-18.916190	-1.580392
4200978	168.197271	-19.763896	0.228151
4201078	168.179977	-19.812849	0.081164
4201178	168.759075	-20.251133	-0.738419
4201278	167.777558	-19.153606	-1.769685
4201378	166.441221	-18.662440	-3.194239
4201478	166.965184	-18.959304	-2.504528
4201578	167.085230	-18.989649	-2.087794
4201678	166.999952	-18.522822	-1.879107
4201778	166.958847	-19.798920	-1.399607
4201878	165.771554	-23.443863	-1.968991
4201978	165.612417	-23.780078	-4.068085
4202078	165.680607	-22.640932	-3.717591
4202178	165.771301	-21.555372	-4.262722
4202278	166.456897	-22.660308	-4.862054
4202377	166.954730	-22.651063	-4.941300
4202477	167.386992	-23.186274	-4.853389
4202577	167.862620	-23.558233	-4.804602
4202677	168.209837	-23.389718	-4.767585
4202777	168.321805	-23.736041	-5.606079
4202877	168.270064	-23.531504	-5.012302
4202977	168.130750	-23.198838	-3.756672
4203077	167.661291	-23.724435	-1.169819
4203177	167.946625	-24.421949	-0.123383
4203277	167.998451	-25.435098	-2.552723
4203377	168.266569	-24.857593	-4.100600
4203477	167.740394	-24.883031	-3.089689
4203577	167.877637	-24.197626	-2.254922
4203677	168.945418	-25.875040	-1.795221
4203777	171.743203	-26.451699	-0.855095
4203877	173.719752	-25.640943	1.308657
4203976	175.454545	-26.272181	3.790389
4204076	175.386514	-25.788485	3.665448
4204176	175.508338	-26.491074	3.769176
4204276	175.632532	-26.753140	4.261636
4204376	175.872258	-26.777609	4.329992
4204476	176.189760	-26.912237	4.718766
4204576	176.472598	-26.564170	3.748000
4204676	176.637827	-26.655183	3.612495
4204776	176.787466	-26.251064	3.652754
4204876	176.800714	-25.849549	3.440052
4204976	175.923142	-25.289561	2.546025
4205076	175.140937	-23.771831	1.178549
4205176	174.875238	-23.384183	1.091375
4205276	175.573353	-26.932219	5.622451
4205376	175.042488	-26.913901	5.702511
4205475	174.366201	-24.638142	3.833702
4205575	173.698263	-24.307822	3.210989
4205675	173.011804	-23.788797	2.801825
4205775	173.467646	-24.570950	5.095490
4205875	174.308422	-27.510112	9.317757
4205975	174.101679	-29.894515	12.742974
4206075	174.434059	-33.502363	17.590223
4206175	175.253632	-36.002743	22.050183
4206275	175.389129	-36.532591	22.394504
4206375	174.932958	-34.452063	18.988453
4206475	174.710359	-33.251039	17.333193
4206575	174.995843	-32.796143	17.499616
4206675	174.384884	-32.220660	16.920036
4206775	173.411424	-28.473319	12.294365
4206875	172.834712	-25.625578	10.546534
4206974	172.470173	-25.276309	8.724977
4207074	171.707278	-23.119440	6.031125
4207174	171.041387	-21.804235	3.899155
4207274	171.031646	-21.943955	3.560768
4207374	171.129826	-23.125651	4.558326
4207474	170.941110	-24.147580	4.232497
4207574	171.530388	-23.910525	2.589446
4207674	172.416936	-24.135572	2.388324
4207774	173.003077	-24.546130	2.641693
4207874	173.347239	-24.594561	4.378524
4207974	173.241649	-25.246902	3.442121
4208074	173.108319	-24.986891	2.995504
4208174	173.376096	-24.745461	3.202354
4208274	173.486972	-24.881499	3.568356
4208374	173.028540	-29.253354	9.849804
4208473	172.097421	-32.176171	11.902540
4208573	171.805842	-28.932878	9.287077
4208673	171.234856	-27.652692	7.279581
4208773	170.440065	-23.423711	2.950372
4208873	169.086351	-21.411571	1.101732
4208973	168.703588	-20.685431	0.435155
4209073	168.730707	-21.604125	0.991649
4209173	169.214494	-22.952896	3.604322
4209273	169.540366	-23.415334	4.133207
4209373	168.884214	-22.571109	1.821143
4209473	169.773155	-23.002790	0.656280
4209573	169.518463	-20.264999	-1.502064
4209673	170.159944	-20.861209	-1.577801
4209773	170.446548	-21.473194	-2.147758
4209873	170.744122	-22.314788	-1.937232
4209972	170.832727	-23.240966	-0.204986
4210072	171.307835	-23.885167	0.697051
4210172	170.997418	-23.747371	0.713907
4210272	171.283053	-24.287711	2.530442
4210372	171.732159	-25.365134	4.083703
4210472	171.389218	-23.625359	1.966043
4210572	170.957248	-22.023096	-0.289065
4210672	170.973442	-22.406639	-0.175657
4210772	171.246977	-21.707976	-1.944649
4210872	171.421043	-21.379262	-2.269456
4210972	171.413378	-21.267208	-2.652751
4211072	171.504815	-21.159711	-2.574246
4211172	171.583195	-21.006296	-2.351369
4211272	171.721819	-21.212911	-0.916700
4211372	171.851565	-22.459177	-0.288446
4211472	172.081154	-21.233300	-2.071847
4211571	172.038565	-21.541144	-1.837608
4211671	172.159528	-22.998028	0.933894
4211771	172.303829	-24.325271	1.064734
4211871	172.036130	-24.967359	1.512219
4211971	172.094647	-24.818904	1.700696
4212071	172.268259	-24.258886	3.287452
4212171	171.404162	-22.143582	-0.096990
4212271	169.949323	-19.599894	-3.062966
4212371	169.831489	-17.717050	-4.770161
4212471	170.013023	-17.623320	-6.053755
4212571	169.644775	-17.518804	-6.395600
4212671	168.942894	-17.578693	-6.542745
4212771	168.148225	-17.353986	-6.733145
4212871	167.794169	-17.277340	-6.494103
4212971	168.003862	-18.051187	-6.202893
4213070	168.175417	-19.574100	-5.113093
4213170	169.134510	-22.478802	-3.690895
4213270	167.302273	-23.589338	-3.455940
4213370	165.543360	-23.002865	-3.725894
4213470	163.178142	-22.403947	-5.056716
4213570	163.719519	-21.847054	-5.270802
4213670	164.204809	-23.030875	-4.419144
4213770	167.362094	-25.733925	-0.928000
4213870	171.546619	-29.365492	4.948739
4213970	172.648823	-34.787220	10.972430
4214070	173.515952	-36.928324	14.606625
4214170	172.541203	-37.322353	14.500121
4214270	172.259017	-37.919148	14.767825
4214370	171.732048	-34.624219	11.353122
4214470	172.075162	-34.626300	12.066704
4214569	172.466949	-35.398862	13.368829
4214669	172.336298	-36.481529	14.227487
4214769	172.311085	-35.244046	13.867950
4214869	172.420756	-34.374269	12.725177
4214969	172.469966	-34.922935	13.180647
4215069	171.490907	-33.850736	11.877451
4215169	171.269571	-31.921812	10.587606
4215269	168.180257	-23.826156	1.965568
4215369	162.657586	-19.901548	-3.778371
4215469	159.689875	-18.078418	-6.434150
4215569	160.524489	-16.836780	-8.193569
4215669	160.813124	-17.819557	-7.571548
4215769	161.502406	-16.906640	-6.722327
4215869	161.827765	-19.710109	-7.131549
4215969	163.112233	-19.940774	-5.516341
4216068	163.371798	-17.019207	-4.442697
4216168	162.547633	-16.147296	-5.311648
4216268	163.607302	-19.159151	-3.452042
4216368	165.219926	-20.120989	-1.524506
4216468	166.002315	-20.198231	-0.912059
4216568	166.538599	-20.518415	0.183658
4216668	166.181396	-19.681420	-0.048784
4216768	164.903014	-19.172269	0.097875
4216868	164.477304	-22.250791	2.378458
4216968	164.524917	-21.210232	2.068552
4217068	164.616395	-23.424558	2.314657
4217168	165.173955	-20.857940	0.185911
4217268	165.462797	-20.949491	-1.227423
4217368	166.172253	-20.117106	-2.642601
4217468	167.128993	-20.123656	-3.075542
4217567	167.691040	-20.130133	-2.963063
4217667	167.602309	-20.819124	-2.437022
4217767	167.802430	-21.027017	-2.065280
4217867	167.456115	-21.751661	-1.307803
4217967	166.836384	-20.662684	-0.142680
4218067	166.330571	-22.398533	0.504413
4218167	165.683146	-21.958423	-0.574505
4218267	166.725718	-22.759122	-0.034825
4218367	167.707539	-21.816439	-0.849393
4218467	167.477035	-19.481954	-2.816560
4218567	166.371078	-17.604793	-4.866452
4218667	166.421842	-17.886073	-4.821672
4218767	168.230048	-17.922390	-4.657648
4218867	169.733096	-18.033036	-3.950186
4218967	170.293026	-18.739522	-3.313775
4219066	169.756258	-18.952160	-3.331371
4219166	169.798565	-18.554696	-3.472483
4219266	169.902708	-19.152876	-3.321195
4219366	170.343662	-18.980119	-3.710734
4219466	171.157342	-19.897220	-3.023753
4219566	170.712138	-22.178216	-2.404243
4219666	171.104670	-23.334238	-2.185166
4219766	173.122557	-23.667932	-0.330577
4219866	174.648569	-25.246198	2.422028
4219966	173.228745	-26.041769	1.262123
4220066	173.709596	-28.217979	3.082729
4220166	173.278314	-26.446190	3.442966
4220266	174.235585	-29.569288	6.564825
4220366	175.035185	-32.252097	10.149729
4220466	174.187782	-35.225285	12.928641
4220566	175.012984	-37.499478	16.803626
4220665	174.508809	-34.590662	15.553994
4220765	174.270043	-33.536673	12.734723
4220865	173.909344	-33.354409	12.751200
4220965	172.920756	-29.662092	9.999423
4221065	173.811252	-29.414317	10.735920
4221165	174.866308	-29.332937	10.643531
4221265	174.620681	-28.923728	8.853282
4221365	174.387781	-25.875062	4.158238
4221465	173.226023	-24.148536	3.279376
4221565	171.855072	-25.005225	3.548488
4221665	171.402868	-25.562980	2.902347
4221765	171.435233	-24.029886	-1.062714
4221865	171.149186	-22.804168	-4.482114
4221965	171.418504	-23.457367	-5.269263
4222065	171.557929	-23.697416	-5.190819
4222164	171.603247	-25.159926	-2.094786
4222264	172.156858	-22.242668	-5.425487
4222364	171.952677	-23.293915	-4.787685
4222464	171.827675	-23.376549	-4.524842
4222564	171.288622	-26.113470	0.647405
4222664	172.020000	-22.075642	-4.130863
4222764	172.055703	-22.388388	-5.182148
4222864	171.833403	-22.765707	-5.071134
4222964	171.121522	-24.446162	-2.837603
4223064	171.993182	-20.207036	-6.041548
4223164	171.084039	-22.725130	-3.996510
4223264	172.212716	-19.096184	-5.550488
4223364	171.577795	-20.114685	-4.829407
4223464	171.458666	-18.135375	-5.583134
4223563	170.700121	-17.117864	-5.961235
4223663	170.075167	-17.375924	-5.982816
4223763	169.987046	-18.093932	-4.962349
4223863	170.235010	-18.432917	-4.573787
4223963	170.437484	-19.713251	-4.906797
4224063	171.499774	-19.239917	-2.218447
4224163	173.527573	-19.006994	-3.238756
4224263	172.918229	-18.277524	-3.317376
4224363	171.726260	-17.940353	-2.447713
4224463	170.752735	-18.231204	-1.656058
4224563	171.029165	-19.487670	-2.117675
4224663	172.728763	-20.548057	0.706708
4224763	174.946241	-19.754788	-0.642121
4224863	174.446381	-20.830499	-0.110311
4224963	174.326081	-19.998592	-0.350649
4225063	173.286586	-19.555741	0.220415
4225162	172.268638	-21.914522	-0.700312
4225262	172.413501	-20.859841	-0.979530
4225362	171.874920	-21.853405	-0.795011
4225462	173.468446	-22.371947	-0.314319
4225562	174.968509	-24.067726	1.658667
4225662	174.401778	-23.293964	1.974770
4225762	173.658687	-22.676765	1.634779
4225862	171.825201	-21.052976	-0.608703
4225962	172.085573	-20.097237	-2.638163
4226062	173.992255	-18.427349	-2.728353
4226162	175.954052	-18.875954	-2.211954
4226262	176.824143	-19.141481	-1.957302
4226362	177.209755	-17.989445	-2.729249
4226462	177.023952	-17.381281	-2.325634
4226562	176.056408	-17.038068	-1.336807
4226661	176.459725	-19.496945	-1.260930
4226761	176.845287	-18.323227	-0.316790
4226861	176.407614	-18.153104	-0.979116
4226961	174.705277	-17.041829	-1.669374
4227061	174.276088	-17.119207	-1.616977
4227161	174.359640	-17.304115	-1.578138
4227261	175.076385	-17.558919	-0.941512
4227361	175.642969	-17.986623	-0.355554
4227461	175.678312	-18.069011	-0.041930
4227561	174.753760	-18.745704	0.145047
4227661	173.805831	-18.668316	0.052365
4227761	173.849903	-19.006152	-0.267097
4227861	174.844065	-19.670986	0.639741
4227961	175.984816	-20.646260	1.316810
4228061	175.664005	-21.824478	1.857405
4228160	174.553119	-22.926233	1.400918
4228260	174.615276	-22.592825	1.089838
4228360	175.263512	-22.561792	0.935535
4228460	175.641508	-22.640092	1.020169
4228560	175.360968	-22.851136	1.157718
4228660	175.220564	-23.025377	1.385973
4228760	175.116049	-22.560232	1.674113
4228860	174.887124	-23.784311	2.193286
4228960	174.978657	-23.421928	1.455284
4229060	175.679022	-23.572707	0.840069
4229160	176.463481	-23.936088	0.932910
4229260	176.841663	-24.212403	1.213216
4229360	176.611876	-22.764200	2.295648
4229460	175.988734	-23.828257	1.765967
4229560	175.792721	-23.819872	1.234476
4229659	175.939486	-23.974679	1.055646
4229759	175.437333	-23.608107	0.644127
4229859	175.098479	-22.592689	0.923609
4229959	174.915874	-23.520328	0.978049
4230059	174.524625	-22.450712	-0.874506
4230159	173.777198	-22.498457	-1.151181
4230259	174.325641	-22.647462	-1.199292
4230359	175.181058	-23.491292	0.494209
4230459	175.163903	-24.255290	0.824043
4230559	175.178710	-25.884336	2.312623
4230659	175.177501	-27.345483	3.525893
4230759	175.233165	-25.541449	1.197674
4230859	175.326403	-26.437943	3.423751
4230959	175.442400	-27.151384	2.861230
4231059	176.036889	-27.687446	5.329424
4231158	175.654257	-28.205237	4.032250
4231258	176.964772	-28.565894	4.141961
4231358	177.393702	-29.347638	4.203153
4231458	177.965365	-30.615593	5.223160
4231558	178.173009	-30.599885	7.637128
4231658	178.117097	-30.525560	6.708246
4231758	178.248233	-30.203119	7.640672
4231858	178.068677	-31.214661	6.700307
4231958	178.488154	-29.846986	7.302724
4232058	178.138508	-31.652620	6.106180
4232158	176.800244	-29.745005	4.821278
4232258	176.203435	-29.463855	4.472877
4232358	175.241685	-28.013618	2.203981
4232458	174.141154	-24.500367	-0.393278
4232558	171.190285	-23.812277	-1.597808
4232657	168.792988	-23.242718	-3.918393
4232757	167.448430	-23.553782	-4.998423
4232857	166.676424	-25.640110	-5.301338
4232957	166.907488	-27.687658	-3.451817
4233057	167.037791	-28.416211	-3.944804
4233157	167.124010	-26.571064	-4.467591
4233257	166.818544	-23.923781	-4.993042
4233357	167.315419	-22.556169	-4.644274
4233457	167.745988	-22.622045	-4.386025
4233557	168.088693	-22.563621	-4.537673
4233657	168.401772	-22.154545	-4.890657
4233757	168.550411	-22.115620	-5.184476
4233857	168.463466	-22.251113	-5.510334
4233957	168.361362	-22.076715	-5.777362
4234057	167.931211	-22.793283	-5.501030
4234156	168.323001	-22.476644	-4.867936
4234256	168.464479	-23.093071	-3.842156
4234356	168.338662	-23.511685	-3.449463
4234456	168.266898	-23.523974	-3.464008
4234556	168.144922	-23.568001	-3.724174
4234656	168.190963	-23.730013	-4.135048
4234756	168.242428	-23.657169	-4.400039
4234856	168.240920	-23.524631	-4.593134
4234956	168.331354	-24.399749	-3.504711
4235056	170.969711	-24.957314	-0.483845
4235156	173.770264	-25.739906	1.551909
4235256	176.393320	-26.293338	3.151060
4235356	177.151746	-27.725548	6.332023
4235456	176.705857	-29.955398	9.652237
4235556	177.373930	-32.939449	14.466065
4235655	177.205029	-33.153679	14.513155
4235755	177.637963	-32.371765	13.027120
4235855	177.574755	-28.186573	6.129971
4235955	176.285634	-25.801785	1.957083
4236055	175.613076	-26.072614	0.766137
4236155	175.609639	-28.130309	3.743522
4236255	175.309325	-29.761337	8.002104
4236355	174.019128	-30.152950	5.545685
4236455	173.211072	-29.796544	3.391301
4236555	174.110314	-27.164477	-0.801882
4236655	175.600645	-25.949622	-1.932681
4236755	175.778820	-26.319203	-0.970173
4236855	176.270551	-27.091140	0.124270
4236955	176.628553	-26.348972	-0.991857
4237055	176.683809	-26.348238	-1.234031
4237155	176.938972	-26.114981	-1.066624
4237254	177.053163	-25.955200	-0.256749
4237354	175.549625	-25.553017	-0.559979
4237454	174.651806	-25.438307	-1.253352
4237554	173.864372	-25.190665	-1.170259
4237654	173.690098	-25.369732	-0.678167
4237754	173.891072	-25.040543	-1.093572
4237854	174.607500	-24.646739	-1.510832
4237954	175.720606	-24.929163	-1.061069
4238054	177.029586	-25.007781	0.580425
4238154	177.347349	-26.649676	1.407506
4238254	178.361371	-26.619453	1.511403
4238354	178.730863	-26.872037	1.680127
4238454	178.720498	-26.851598	1.015425
4238554	178.123867	-24.569908	-1.468788
4238654	176.793140	-24.288587	-2.092331
4238753	176.276917	-23.562909	-2.351366
4238853	175.274170	-22.546990	-2.785514
4238953	175.799420	-21.929333	-2.679291
4239053	176.176959	-20.715585	-3.296729
4239153	177.125248	-18.460172	-4.637342
4239253	-177.762658	-14.981962	-5.207519
4239353	-173.052155	-14.494397	-5.175745
4239453	-171.583436	-15.395299	-2.087513
4239553	-173.590190	-16.692451	0.644646
4239653	-175.951948	-16.672011	1.198939
4239753	179.954339	-18.268124	2.892353
4239853	174.714331	-21.366393	3.129346
4239953	172.440324	-21.318307	0.105388
4240053	173.529004	-21.000612	0.220189
4240153	172.884767	-20.668772	0.660297
4240252	171.517366	-20.924810	0.024676
4240352	169.194304	-21.454137	-0.082170
4240452	166.824418	-21.862130	0.244636
4240552	165.184628	-22.169080	0.951429
4240652	164.475490	-22.152933	1.115209
4240752	164.237489	-22.154846	0.749546
4240852	163.300977	-22.364486	0.084016
4240952	162.443666	-22.636731	-0.166077
4241052	161.745521	-23.105842	-0.832210
4241152	161.746980	-22.932317	-0.999322
4241252	162.104193	-22.689000	-1.751609
4241352	161.980099	-22.520535	-2.420333
4241452	161.243797	-22.546282	-3.083526
4241552	160.513163	-22.902123	-3.227696
4241652	160.803684	-23.023529	-3.205690
4241751	160.925545	-23.203035	-2.967340
4241851	161.087069	-23.074548	-3.024517
4241951	161.196698	-23.405166	-3.379137
4242051	161.468081	-23.395575	-4.087317
4242151	162.033881	-23.512067	-4.466089
4242251	162.307976	-23.547527	-4.744923
4242351	162.916910	-23.606145	-4.803811
4242451	162.871942	-23.396967	-4.683321
4242551	162.748797	-23.544001	-4.820253
4242651	162.624926	-23.639482	-4.805410
4242751	162.644416	-23.811960	-4.643676
4242851	162.235264	-24.070103	-4.347999
4242951	161.883644	-24.692039	-3.752699
4243051	161.810452	-25.428681	-2.987399
4243151	162.108050	-25.268824	-3.051447
4243251	162.165745	-25.212096	-3.135006
4243350	162.168400	-25.073005	-3.119769
4243450	162.597622	-24.774745	-2.929032
4243550	162.908710	-24.609225	-3.218898
4243650	162.914553	-24.071477	-3.377862
4243750	163.427775	-23.922762	-3.149169
4243850	164.434023	-23.632530	-2.658435
4243950	169.996678	-23.185216	-1.123991
4244050	179.549611	-20.873997	0.432226
4244150	-173.787235	-19.037130	2.411525
4244250	-171.508842	-19.127164	3.876602
4244350	-170.743742	-19.310375	3.767714
4244450	-170.932131	-19.400899	3.383433
4244550	-170.725586	-19.346474	3.689211
4244650	-170.527313	-19.150428	3.765377
4244750	-170.578400	-18.914781	3.478618
4244849	-170.696059	-18.810340	3.471815
4244949	-170.984218	-18.778161	3.423383
4245049	-170.878257	-18.749455	3.319249
4245149	-171.009321	-18.667178	3.610702
4245249	-171.049834	-18.548691	3.574106
4245349	-171.061181	-18.592297	3.390483
4245449	-170.949431	-18.582618	3.423613
4245549	-171.027492	-18.571102	3.555542
4245649	-170.968895	-18.174306	3.181473
4245749	-170.591301	-18.482339	3.142934
4245849	-170.968113	-18.616647	3.305717
4245949	-170.757228	-18.681444	3.028770
4246049	-170.912702	-18.459991	2.921051
4246149	-171.019018	-18.408389	3.031186
4246249	-171.848218	-18.535504	2.797635
4246348	-173.448072	-19.553228	2.548517
4246448	-176.488649	-20.782691	2.191393
4246548	179.797503	-21.789101	1.554644
4246648	177.699199	-22.825135	1.271448
4246748	176.796013	-24.708438	3.453979
4246848	174.834933	-27.220302	5.116759
4246948	174.446293	-27.928475	4.206691
4247048	175.543093	-26.246228	2.018674
4247148	175.822064	-26.332541	1.710596
4247248	176.324691	-25.136589	2.439972
4247348	176.640682	-24.448201	0.719511
4247448	176.212438	-24.130957	0.359283
4247548	175.835905	-24.482800	0.557137
4247648	175.690538	-24.840952	1.262879
4247748	175.254921	-24.443434	0.734436
4247848	175.015341	-24.377610	1.172111
4247947	174.850068	-24.704292	1.551781
4248047	174.605944	-24.421234	1.879682
4248147	175.225523	-23.319145	0.395899
4248247	177.373314	-20.038611	-3.033002
4248347	-178.520648	-19.944758	-1.424273
4248447	-173.558822	-19.367745	0.438126
4248547	-169.559599	-19.372446	2.177340
4248647	-169.385454	-20.057672	2.464591
4248747	-171.957134	-20.642466	1.738221
4248847	-174.480584	-22.352437	2.040413
4248947	-174.100203	-22.330616	2.100822
4249047	-174.044754	-22.831501	3.403380
4249147	-173.532833	-23.918046	6.084126
4249247	-173.500955	-23.784499	7.077759
4249347	-173.992571	-21.384617	3.764804
4249446	-173.308934	-20.478779	1.587008
4249546	-172.363869	-19.895568	1.005574
4249646	-170.080222	-19.087543	0.699851
4249746	-168.633696	-18.869801	1.528527
4249846	-167.986025	-18.680585	2.008348
4249946	-167.915507	-18.473370	2.065454
4250046	-167.984390	-18.343591	2.009549
4250146	-168.241384	-18.155580	2.114020
4250246	-167.936129	-18.303556	2.345331
4250346	-167.990971	-18.353314	2.512276
4250446	-168.034345	-18.536368	2.253203
4250546	-168.245372	-18.591449	2.454502
4250646	-167.940570	-18.592158	2.090148
4250746	-168.553626	-18.598892	1.944163
4250846	-168.754176	-18.761400	1.986376
4250946	-168.124496	-18.600596	2.017084
4251045	-168.181385	-18.389476	2.271280
4251145	-168.870908	-18.274075	2.118436
4251245	-168.582491	-18.208061	1.991960
4251345	-168.443641	-18.322721	1.851397
4251445	-168.285968	-18.213235	2.086311
4251545	-167.998760	-18.353238	2.517344
4251645	-168.433241	-18.001547	1.821008
4251745	-168.367758	-18.265816	1.799471
4251845	-168.177021	-18.257417	2.077127
4251945	-167.894453	-18.298801	2.273125
4252045	-167.811756	-18.185855	2.341614
4252145	-167.534578	-18.280185	2.710071
4252245	-167.352774	-18.342574	2.680599
4252345	-167.117489	-18.397485	2.939996
4252445	-167.628206	-18.436473	2.998862
4252544	-167.797191	-18.433915	2.995227
4252644	-167.226931	-18.404880	3.151780
4252744	-167.577326	-18.421182	3.046337
4252844	-167.811132	-18.813933	3.375977
4252944	-167.833416	-18.762409	3.229710
4253044	-168.053518	-18.710632	3.351737
4253144	-168.069869	-18.897246	3.748297
4253244	-168.284907	-18.954983	3.659024
4253344	-168.612793	-18.388509	3.495231
4253444	-168.402514	-18.492932	2.945402
4253544	-168.287150	-19.066271	3.711254
4253644	-167.852921	-19.092119	3.697969
4253744	-167.865650	-19.127594	3.204832
4253844	-167.419219	-19.217172	3.416269
4253944	-168.064738	-19.171157	3.448586
4254043	-168.138617	-18.944180	3.248715
4254143	-168.870542	-18.669505	2.410314
4254243	-168.185350	-19.066072	3.695954
4254343	-168.904107	-19.006921	2.003354
4254443	-169.406663	-19.309742	1.751035
4254543	-169.306386	-19.501105	1.793954
4254643	-169.687235	-20.015378	1.671034
4254743	-170.499235	-18.801830	2.136712
4254843	-169.810834	-18.995579	1.402458
4254943	-171.783026	-20.141506	3.235076
4255043	-171.926135	-19.852889	0.056152
4255143	-173.629715	-20.788672	0.362861
4255243	-174.806826	-22.148679	1.603999
4255343	-177.887968	-25.198718	3.876294
4255443	177.849551	-28.346277	4.585273
4255542	172.169695	-29.315845	2.891338
4255642	169.002290	-29.702829	1.293129
4255742	167.932127	-29.234788	1.138666
4255842	166.280853	-28.303191	-0.002329
4255942	164.855438	-24.438630	-2.839245
4256042	163.009730	-21.069162	-4.453652
4256142	163.599538	-18.883326	-4.471363
4256242	163.837517	-19.162466	-4.931107
4256342	164.709696	-24.862383	-5.394813
4256442	165.189215	-24.599548	-5.860427
4256542	165.001866	-20.007296	-4.402084
4256642	165.692230	-19.685516	-4.924329
4256742	167.003205	-19.414941	-5.912121
4256842	167.624953	-19.262399	-6.491645
4256942	167.589996	-19.410905	-6.422564
4257042	167.907665	-20.113829	-6.309518
4257141	168.057670	-20.573038	-6.518674
4257241	168.217097	-20.977166	-6.726065
4257341	168.809008	-21.216993	-7.569429
4257441	169.075112	-21.381677	-7.835629
4257541	168.862661	-21.687891	-7.122949
4257641	168.981611	-21.767450	-4.635783
4257741	169.005341	-22.264911	-3.258251
4257841	168.115037	-22.667661	-2.551671
4257941	167.591889	-23.305541	-1.440773
4258041	167.364506	-23.779949	-0.905388
4258141	167.206588	-24.159323	-0.692429
4258241	167.064785	-24.246927	-0.703229
