# Supplementary material for: iSignDB: A database for smartphone signature biometrics
Source: Data Brief. 2020 Nov 28;33:106597. doi: 10.1016/j.dib.2020.106597 (PMC7725742; doi:10.1016/j.dib.2020.106597)
Supplement: Supplementary file 2 [file mmc2.zip › u011/genuine/Sensor Data/u011_s3_g01_Pos.csv]

timestamp	lat	long	alt	speed	course	hacc
4205993	28.563000	77.280940	203.450000	1.018000	0.000000	64.000000
4206993	28.562990	77.280870	214.293000	0.805000	0.000000	64.000000
4207993	28.563010	77.280760	215.377000	0.035000	0.000000	48.000000
4208993	28.562990	77.280530	215.257000	0.745000	0.000000	96.014000
4209993	28.563030	77.280580	214.573000	0.068000	0.000000	48.007000
4210767	28.563040	77.280650	214.597000	0.454000	0.000000	48.007000
4211394	28.563040	77.280660	214.806000	0.169000	0.000000	32.005000
4212834	28.563030	77.280700	214.861000	0.182000	0.000000	24.004000
4213834	28.563030	77.280700	214.999000	0.354000	0.000000	24.004000
4214926	28.563040	77.280710	215.026000	0.100000	0.000000	24.004000
4215926	28.563030	77.280710	215.050000	0.206000	0.000000	24.004000
4216944	28.563030	77.280720	215.069000	0.206000	0.000000	24.004000
4217944	28.563050	77.280710	215.076000	0.790000	0.000000	24.004000
4219298	28.563070	77.280720	215.069000	0.790000	0.000000	16.002000
4220298	28.563070	77.280730	215.065000	0.776000	0.000000	16.002000
4221298	28.563060	77.280730	215.071000	0.143000	0.000000	16.002000
4222298	28.563060	77.280730	215.095000	0.446000	0.000000	16.002000
4223298	28.563050	77.280740	215.099000	0.162000	0.000000	16.002000
4224298	28.563050	77.280740	215.145000	0.052000	0.000000	16.002000
4225298	28.563050	77.280750	215.167000	0.147000	0.000000	16.002000
4226298	28.563050	77.280750	215.187000	0.395000	0.000000	16.002000
4227298	28.563040	77.280740	215.181000	0.395000	0.000000	16.002000
4228298	28.563040	77.280740	215.177000	0.395000	0.000000	16.002000
4229298	28.563040	77.280730	215.167000	0.378000	0.000000	16.002000
4230298	28.563040	77.280730	215.146000	0.222000	0.000000	12.002000
4231298	28.563040	77.280720	215.114000	0.596000	0.000000	12.002000
4232298	28.563040	77.280710	215.100000	0.507000	0.000000	12.002000
4233298	28.563030	77.280700	215.072000	0.185000	0.000000	12.002000
4234298	28.563040	77.280700	215.035000	0.267000	0.000000	12.002000
4235298	28.563040	77.280690	215.013000	0.286000	0.000000	12.002000
4236298	28.563040	77.280690	214.991000	0.286000	0.000000	12.002000
4237298	28.563050	77.280680	214.967000	0.126000	0.000000	12.002000
4238298	28.563050	77.280680	214.939000	0.235000	0.000000	12.002000
4239298	28.563050	77.280670	214.939000	0.211000	0.000000	12.002000
4240298	28.563060	77.280670	214.924000	0.091000	0.000000	12.002000
4241298	28.563060	77.280670	214.912000	0.211000	0.000000	8.001000
4242299	28.563059	77.280670	214.907000	0.297000	0.000000	8.001000
4243299	28.563060	77.280670	214.898000	0.182000	0.000000	8.001000
4244299	28.563050	77.280660	214.890000	0.297000	0.000000	8.001000
4245299	28.563050	77.280650	214.875000	0.388000	0.000000	8.001000
4246299	28.563050	77.280650	214.854000	0.413000	0.000000	8.001000
4247299	28.563040	77.280640	214.835000	0.241000	0.000000	8.001000
4248299	28.563040	77.280640	214.815000	0.074000	0.000000	8.001000
4249299	28.563040	77.280640	214.802000	0.016000	0.000000	8.001000
4250299	28.563040	77.280630	214.793000	0.052000	0.000000	8.001000
4251299	28.563040	77.280630	214.784000	0.046000	0.000000	8.001000
4252299	28.563030	77.280630	214.779000	0.106000	0.000000	8.001000
4253299	28.563040	77.280630	214.774000	0.173000	0.000000	8.001000
4254299	28.563040	77.280620	214.757000	0.289000	0.000000	8.001000
4255299	28.563040	77.280620	214.738000	0.407000	0.000000	8.001000
4256299	28.563030	77.280610	214.720000	0.407000	0.000000	8.001000
4257299	28.563030	77.280600	214.695000	0.415000	0.000000	8.001000
