# Supplementary material for: iSignDB: A database for smartphone signature biometrics
Source: Data Brief. 2020 Nov 28;33:106597. doi: 10.1016/j.dib.2020.106597 (PMC7725742; doi:10.1016/j.dib.2020.106597)
Supplement: Supplementary file 2 [file mmc2.zip › u011/genuine/Sensor Data/u011_s3_g02_Acc.csv]

timestamp	x	y	z
7678082	-0.030536	3.710035	9.015901
7678181	-0.025896	3.699257	8.992849
7678281	0.130529	3.599714	9.169931
7678381	0.248483	3.580854	8.940907
7678481	0.195344	3.666476	8.689580
7678581	0.384850	3.248694	9.079519
7678681	0.148940	3.453169	9.653426
7678781	0.104782	3.786376	9.247470
7678881	0.486488	4.542005	8.572374
7678981	0.814905	3.895499	8.536598
7679080	0.477806	3.484604	8.861273
7679181	0.781824	3.333418	9.282946
7679279	0.623903	3.384462	8.936417
7679379	0.601898	3.502267	8.916059
7679479	0.615370	3.458857	9.030721
7679579	0.556842	3.426824	8.915311
7679679	0.624202	3.512895	8.996442
7679778	0.663121	3.576662	8.400381
7679878	0.496667	3.566334	9.259146
7679978	0.758173	2.726580	8.843310
7680078	0.138013	3.422932	8.996292
7680178	0.274080	3.393892	9.071735
7680278	0.021106	3.357219	9.092841
7680378	-0.361349	3.761079	8.695717
7680478	-0.560734	3.934568	9.079220
7680583	-0.652194	4.268074	8.766670
7680683	-0.749192	4.106111	8.855136
7680782	-0.803828	4.244723	8.478070
7680883	-0.800086	4.551585	7.825577
7680983	-1.928140	4.461921	7.942484
7681083	-3.247347	5.270540	7.960147
7681183	-2.845283	5.481152	7.524104
7681282	-3.769761	5.932314	7.689659
7681382	-3.468288	5.774242	8.100704
7681482	-2.408641	5.549709	7.542216
7681582	-1.681154	4.683760	8.196805
7681682	-1.180894	4.171675	8.329728
7681782	-0.552202	3.581153	8.325836
7681882	-0.557291	3.673661	8.477172
7681982	-0.998873	3.901337	8.798254
7682082	-1.862577	4.566254	8.893755
7682182	-1.834136	4.770729	8.861123
7682282	-0.223336	3.942502	8.193512
7682382	-0.649799	4.193380	8.581355
7682482	-0.751886	4.463568	7.770192
7682582	-0.820594	4.344116	8.912616
7682682	-0.534239	4.219875	8.540640
7682781	-0.901276	4.002976	9.139095
7682881	-0.746947	4.283492	8.740324
7682981	-0.972977	4.291127	7.429051
7683081	-1.018632	4.547543	8.580307
7683181	-0.627196	4.037853	8.842711
7683281	-0.950224	4.066144	8.965606
7683381	-0.823438	4.153712	8.830138
7683481	-0.747396	4.317023	8.872350
7683581	-0.620011	3.816015	9.038205
7683681	-0.549956	3.845653	8.765771
7683781	-0.433798	3.829487	8.910970
7683881	-0.449366	3.877387	8.756191
7683981	-0.393831	3.822751	8.926986
7684081	-0.481998	3.807632	9.061107
7684181	-0.326770	3.879483	9.011111
7684281	-0.331411	3.888015	8.905581
7684380	-0.721500	3.914360	8.999735
7684480	-0.742007	4.275409	8.942554
7684580	-1.559756	4.155359	9.171877
7684680	-1.209934	4.581074	9.299711
7684780	-0.912203	4.379293	8.851992
7684880	-0.516725	3.583249	8.884924
7684980	-0.157922	3.442541	8.862021
7685080	-0.423769	3.301983	9.232800
7685180	-0.467478	2.971620	9.170380
7685280	0.363145	2.715802	9.925560
7685380	0.840802	2.469714	10.053394
7685480	0.407004	2.667752	8.951086
7685580	-0.406854	2.989583	9.596245
7685680	-0.452958	2.786755	9.413175
7685780	-0.158371	2.558929	9.173224
7685880	-0.130229	2.695744	9.201515
7685979	-0.425415	3.035089	9.059910
7686079	-0.549058	2.511028	9.539213
7686179	-0.255219	2.758015	9.712702
7686279	-0.635429	2.932402	9.258996
7686379	-0.570314	2.668201	9.422905
7686479	-0.635728	2.892136	9.263037
7686579	-0.781375	2.782713	9.188043
7686679	-0.379760	3.031945	9.016500
7686779	-0.778531	2.377057	10.180929
7686879	-0.650697	2.398462	9.150771
7686979	-0.405507	2.592459	9.602980
7687079	-0.434397	2.679877	9.382339
7687179	-0.316891	2.561174	9.122480
7687279	-0.495919	2.481989	9.776470
7687379	-0.241598	2.545008	9.413774
7687478	-0.356858	2.609074	9.399104
7687578	-0.280517	2.518812	9.399853
7687678	-0.392634	2.612667	9.434581
7687778	-0.428409	2.820734	9.131910
7687878	-0.525557	2.662813	9.292975
7687978	-0.314795	2.705624	9.413475
7688078	-0.199236	2.261198	9.532327
7688178	-0.134121	2.579436	9.154513
7688278	-0.439785	2.618954	9.467063
7688378	-0.633034	3.356171	7.980055
7688478	-0.254321	2.629133	9.648037
7688578	-0.510139	3.085384	8.285271
7688678	-0.514780	2.315834	9.821077
7688778	-0.766706	3.177892	9.555679
7688878	0.286654	2.087409	8.314610
7688978	-1.657503	3.204386	9.789792
7689077	0.061223	2.687661	8.815468
7689177	-0.259860	2.462978	9.394614
7689277	-0.626298	3.148253	8.888666
7689377	-0.444276	2.033521	10.507699
7689477	0.120948	2.942581	9.300011
7689577	-0.819546	1.474135	11.378139
7689677	0.237556	2.883005	8.845256
7689777	0.167053	3.010839	9.060509
7689877	-0.594713	3.364404	9.653575
7689977	-1.072520	4.252207	8.305628
7690077	-1.593586	4.560417	8.961415
7690177	-1.538052	4.811445	8.384365
7690277	-1.414259	5.111271	7.980504
7690377	-1.500031	5.289101	7.670050
7690477	-1.717977	5.554649	8.697364
7690577	-0.664019	5.695057	7.889494
7690677	0.346230	2.920726	8.058492
7690776	-0.693059	5.227729	8.930279
7690876	-0.235909	5.270390	7.654482
7690976	0.470771	1.576222	10.042018
7691076	1.074316	2.300416	9.467961
7691176	-0.002545	2.749033	9.580677
7691276	0.631686	3.463348	8.691227
7691376	0.404758	4.953649	9.280551
7691476	1.045276	3.916007	9.086554
7691576	0.627944	3.597469	9.271121
7691682	0.739612	3.643423	9.311237
7691782	0.228425	4.168382	9.085058
7691882	0.650697	3.828588	9.192534
7691982	0.589324	3.704946	9.111552
7692082	1.072819	3.658692	8.764424
7692182	1.075214	3.657045	8.856782
7692281	1.445095	3.917354	8.240514
7692381	0.829276	3.381768	9.456585
7692481	0.839604	3.742517	8.798703
7692581	0.797991	2.906955	8.883577
7692681	0.426164	3.901786	8.172854
7692781	-0.004491	3.688180	9.083561
7692881	-0.436343	4.813690	8.779693
7692981	-0.222587	3.752846	8.948990
7693106	0.543220	3.455564	9.030271
7693206	0.273032	3.649112	8.965157
7693306	0.024998	3.684288	9.491762
7693406	-0.129181	4.007915	9.543853
