# Supplementary material for: iSignDB: A database for smartphone signature biometrics
Source: Data Brief. 2020 Nov 28;33:106597. doi: 10.1016/j.dib.2020.106597 (PMC7725742; doi:10.1016/j.dib.2020.106597)
Supplement: Supplementary file 2 [file mmc2.zip › u011/genuine/Sensor Data/u011_s3_g02_AngVel.csv]

timestamp	x	y	z
7678080	0.111013	-0.085313	-0.006886
7678180	-0.131471	-0.189306	0.015169
7678279	0.083230	-0.001937	0.166790
7678379	0.035108	0.068499	-0.073850
7678479	0.072550	0.051254	0.002439
7678579	-0.139874	-0.001720	0.128993
7678679	-0.156705	-0.107032	0.110109
7678779	0.454406	-0.146098	0.119005
7678879	0.539016	-0.533595	0.001419
7678979	-1.067289	0.712205	-0.176584
7679079	-0.252235	-0.213979	-0.004371
7679179	-0.032028	-0.109107	-0.096208
7679278	-0.025428	-0.059426	-0.041989
7679378	-0.138616	0.078122	-0.054246
7679478	-0.075239	-0.044498	-0.078850
7679578	-0.012448	-0.053994	-0.031882
7679683	-0.017517	-0.120395	-0.050722
7679783	0.185482	-0.006669	0.028752
7679884	-0.215245	-0.119148	-0.083682
7679984	0.220227	0.183194	-0.192259
7680084	-0.041037	-0.041066	-0.129715
7680184	0.003923	0.061983	-0.263492
7680284	0.188285	0.197901	-0.250240
7680384	0.271295	0.284506	-0.073369
7680482	0.156885	0.122579	-0.087449
7680582	0.156487	0.218714	-0.040441
7680682	0.150884	0.008450	-0.067422
7680782	0.066642	0.074291	-0.042990
7680882	0.369405	0.841986	0.115978
7680982	0.563646	1.142491	-0.126111
7681082	0.478913	0.832230	0.208000
7681182	0.387395	0.507148	-0.023660
7681282	-0.285816	-0.479185	-0.078165
7681382	-0.057995	-0.426320	0.036285
7681481	-1.168561	-1.373207	-0.110111
7681581	-0.732900	-0.824086	0.006664
7681681	-0.373555	-0.452454	0.026851
7681781	-0.581301	-0.546722	-0.074673
7681881	0.407673	0.600391	-0.053789
7681981	0.394108	0.804261	-0.084454
7682081	0.685797	0.402821	0.164545
7682181	-0.404201	-0.947692	0.007993
7682281	-0.270074	-0.342212	-0.217251
7682381	-0.160194	-0.087037	-0.093502
7682481	-0.365693	0.333254	-0.134848
7682581	-0.135314	-0.156133	0.007957
7682681	-0.131308	-0.137416	0.009100
7682781	0.110561	0.005957	-0.063264
7682881	0.135603	0.140280	-0.003351
7682980	-0.230753	0.773341	-0.065441
7683080	-0.244779	-0.208337	-0.005238
7683180	-0.132164	-0.194422	-0.029207
7683280	-0.013158	-0.049169	0.007516
7683380	-0.084844	-0.027310	-0.005063
7683480	-0.042135	-0.027196	0.095822
7683580	-0.068483	-0.098806	0.110097
7683680	-0.161098	-0.109511	0.064231
7683780	-0.019337	0.146609	0.000452
7683880	-0.105649	0.004474	-0.023099
7683980	-0.011665	-0.062830	-0.000087
7684080	0.052782	-0.044769	0.050718
7684180	-0.009900	-0.063496	-0.069074
7684280	0.142418	-0.046716	-0.132293
7684380	0.039473	-0.044958	-0.034947
7684479	0.286053	0.321721	-0.055585
7684579	0.048012	0.035757	0.031518
7684679	-0.014637	-0.244932	0.108945
7684779	-0.335345	-0.446321	0.102571
7684879	-0.225997	-0.102570	0.141134
7684979	0.004184	0.030538	0.053988
7685079	-0.437212	-0.431755	-0.005315
7685179	-0.401881	-0.543889	-0.481958
7685279	-0.438820	-0.325992	-0.546923
7685379	-0.159432	-0.126716	-0.702128
7685479	0.206289	0.383803	-0.253854
7685579	0.159004	-0.001460	-0.290282
7685679	0.116472	0.068125	0.093936
7685779	0.003963	0.073489	0.015421
7685879	-0.039604	0.095717	-0.081173
7685979	-0.066652	0.035404	-0.008906
7686078	-0.033652	0.124810	0.148003
7686178	-0.110847	0.002852	-0.297759
7686278	0.001461	0.165666	0.021142
7686378	0.120526	0.035522	-0.323920
7686478	-0.013280	-0.086763	0.244944
7686578	-0.079904	-0.006907	0.208414
7686678	-0.052928	0.145990	0.037484
7686778	-0.107156	-0.051418	0.161493
7686878	0.068666	0.045707	-0.077399
7686978	-0.035449	-0.010266	0.004489
7687078	0.055672	-0.088023	0.049603
7687178	-0.100699	-0.220932	0.014765
7687278	-0.026780	-0.021594	-0.035875
7687378	0.029428	0.009543	-0.000557
7687478	-0.010362	0.116522	0.035479
7687578	0.016220	-0.041212	-0.040962
7687677	0.012778	-0.040332	-0.062957
7687777	0.030929	0.097435	0.003605
7687877	-0.017803	0.015076	0.136717
7687977	0.002161	-0.049258	0.134680
7688077	0.012575	0.023289	0.070119
7688177	-0.004481	0.060264	-0.036149
7688277	-0.080258	-0.049221	-0.076070
7688377	0.008434	0.473912	0.114531
7688477	-0.112205	-0.263189	-0.160721
7688577	-0.054862	0.164489	-0.042332
7688677	-0.048689	-0.142683	-0.110358
7688777	0.012118	0.061321	0.252992
7688877	-0.021210	0.209709	-0.357074
7688977	-0.278968	-0.182092	0.443132
7689077	0.092698	-0.052848	0.051127
7689177	-0.038069	-0.187369	0.012069
7689276	0.176849	0.577576	0.496964
7689376	-0.197690	-0.870245	-0.148189
7689476	0.520628	0.566548	-0.039969
7689576	-0.384101	-1.012195	-0.088110
7689676	0.230338	0.350201	0.168036
7689776	0.200855	0.098302	0.203725
7689876	0.715241	0.507480	0.114495
7689976	0.365001	0.320760	0.376494
7690076	0.487445	0.452782	0.764175
7690176	0.469324	0.302669	0.231096
7690276	0.110442	0.113361	0.047520
7690376	-0.078071	-0.054747	0.024008
7690476	-0.217769	-0.425438	0.098312
7690576	-0.963980	-0.980339	0.098547
7690676	0.155263	-0.101407	-0.245709
7690776	-0.452667	-0.303501	0.157701
7690875	-1.062154	-0.470743	0.914443
7690975	-0.070142	0.111872	0.492228
7691075	-0.143851	0.107810	-0.273981
7691175	0.665619	0.003163	-0.210893
7691275	1.359292	0.216152	0.050445
7691375	-0.920683	-0.011707	-0.143212
7691475	-0.675235	-0.251528	-0.102427
7691575	0.222696	-0.059696	-0.353588
7691676	0.080172	-0.095577	-0.402345
7691775	-0.012033	-0.070794	-0.235933
7691876	-0.008865	-0.168662	-0.036259
7691976	0.131738	-0.053834	-0.043013
7692076	-0.013673	-0.044372	-0.026477
7692176	-0.032426	-0.232410	-0.075736
7692284	-0.046976	-0.041816	-0.059007
7692383	0.248763	0.084389	0.006697
7692483	0.075362	0.473294	-0.011933
7692583	0.605227	0.482720	-0.020617
7692683	-0.213181	0.248818	-0.280280
7692783	-0.224684	0.180554	-0.161112
7692883	-0.120183	0.021132	0.232636
7692983	-0.157897	-0.002297	0.167821
7693103	-0.059887	-0.085068	0.037139
7693203	0.007442	0.082605	0.003275
7693303	0.017425	0.015517	-0.016822
7693403	-0.330285	-0.202907	-0.061683
