# Supplementary material for: iSignDB: A database for smartphone signature biometrics
Source: Data Brief. 2020 Nov 28;33:106597. doi: 10.1016/j.dib.2020.106597 (PMC7725742; doi:10.1016/j.dib.2020.106597)
Supplement: Supplementary file 2 [file mmc2.zip › u011/genuine/Sensor Data/u011_s3_g02_MagField.csv]

timestamp	x	y	z
7678141	-6.945217	-39.774666	-20.294617
7678241	-6.939728	-39.236595	-20.828156
7678340	-7.340424	-39.363716	-20.904816
7678440	-7.346107	-39.352798	-20.939758
7678540	-7.487114	-39.297668	-21.059448
7678640	-7.992336	-39.121078	-21.253021
7678740	-8.459763	-39.409508	-20.341370
7678840	-9.111469	-40.176620	-18.035309
7678940	-10.070168	-40.733185	-16.605408
7679039	-9.008499	-39.610985	-19.924042
7679140	-9.070488	-39.037712	-20.689575
7679240	-9.222397	-38.092331	-20.109253
7679340	-8.817368	-38.796715	-20.420624
7679440	-8.835117	-38.794273	-20.867004
7679540	-8.714420	-38.732758	-20.894531
7679640	-8.677555	-38.981392	-20.865570
7679740	-8.520767	-38.895859	-20.894623
7679840	-9.060585	-38.630310	-19.716278
7679939	-8.372196	-38.616684	-20.230560
7680039	-7.333935	-38.882904	-20.205688
7680139	-6.681374	-38.557014	-20.408142
7680239	-5.665516	-38.762024	-20.361145
7680339	-4.681240	-39.213020	-19.799469
7680439	-3.660007	-40.004852	-19.345703
7680539	-2.976578	-40.183319	-18.619690
7680639	-2.469719	-40.577385	-18.348511
7680739	-2.096245	-40.808807	-17.901459
7680839	-1.802296	-40.762505	-17.573425
7680939	-0.747631	-41.424751	-16.152130
7681039	0.611435	-42.068565	-13.800873
7681139	0.677021	-42.832695	-11.714508
7681239	1.081295	-43.019455	-10.380157
7681339	0.637157	-42.961502	-9.962006
7681438	-0.003494	-43.132011	-11.108795
7681538	-1.011589	-41.605507	-15.221252
7681638	-2.162193	-40.974182	-17.539093
7681738	-3.191643	-40.408691	-18.811523
7681838	-3.970242	-39.507713	-20.027313
7681938	-3.000614	-40.500038	-18.752319
7682038	-2.073650	-40.617821	-18.030487
7682138	-2.153427	-41.307610	-15.812225
7682238	-3.405075	-40.931549	-17.450836
7682338	-3.188511	-40.694099	-18.226532
7682438	-3.209061	-40.377151	-18.288727
7682538	-2.778660	-40.337227	-18.548096
7682638	-2.849709	-40.429703	-18.448914
7682738	-2.777359	-40.545174	-18.812592
7682838	-2.415863	-40.245407	-18.586884
7682938	-2.253220	-40.807137	-18.012878
7683037	-1.537270	-40.662415	-17.963226
7683137	-1.814816	-40.590118	-18.653595
7683237	-2.015366	-40.297798	-18.843964
7683337	-2.104111	-40.640839	-18.878265
7683437	-1.994247	-40.251762	-18.955627
7683537	-3.054344	-40.116127	-18.627991
7683637	-3.230976	-40.036423	-19.163086
7683737	-3.513885	-40.142418	-19.491119
7683837	-3.495373	-39.853661	-19.698181
7683937	-3.294922	-40.134621	-19.717377
7684037	-3.435829	-40.152496	-19.450470
7684137	-3.798584	-40.107910	-19.258087
7684237	-3.506767	-40.430656	-19.199066
7684337	-2.866055	-40.387695	-18.823273
7684437	-2.693466	-40.267769	-18.770355
7684536	-1.620640	-40.523132	-17.915436
7684636	-0.870483	-40.608238	-17.873322
7684736	-1.290127	-40.462135	-18.499054
7684836	-2.190853	-39.938530	-19.739807
7684936	-3.169659	-39.770485	-20.304840
7685036	-3.341454	-39.419319	-20.292786
7685136	-3.874561	-38.898537	-21.483246
7685236	-3.264702	-37.855263	-22.931732
7685336	-1.919121	-37.461403	-24.418701
7685436	0.527256	-37.357239	-24.512451
7685536	2.420635	-37.630348	-24.148590
7685636	3.624989	-37.664932	-23.977783
7685736	3.700596	-37.830681	-23.691132
7685835	3.742519	-37.658592	-23.714325
7685936	3.897373	-37.809151	-23.393585
7686036	3.963802	-37.550522	-23.158051
7686135	4.018826	-37.784729	-22.951202
7686234	4.566006	-37.740219	-23.573975
7686335	4.810673	-37.831673	-23.217316
7686435	5.729183	-37.995728	-23.441742
7686535	5.164333	-37.767563	-23.501312
7686635	4.385281	-37.898102	-23.544495
7686735	4.511532	-37.706978	-23.666412
7686835	4.275784	-37.733047	-24.081329
7686935	4.271450	-37.190414	-23.596466
7687035	4.027950	-37.384644	-23.773621
7687135	3.847332	-37.504105	-23.800415
7687235	3.473309	-37.561844	-24.175842
7687335	3.775066	-37.507561	-24.099365
7687435	3.692043	-37.415649	-24.114624
7687535	3.837818	-37.667557	-24.128784
7687635	4.155193	-37.761452	-24.077637
7687734	4.028538	-37.465912	-23.705933
7687834	4.019245	-37.828186	-23.541077
7687934	3.697735	-37.473328	-23.834320
7688034	3.429447	-37.568687	-23.956055
7688134	3.142948	-37.691856	-24.089935
7688234	3.083927	-37.691612	-24.227509
7688334	3.160656	-37.991920	-24.228760
7688434	3.444500	-37.960594	-23.925720
7688534	3.552853	-37.746140	-23.682159
7688634	3.604870	-37.676041	-23.657562
7688734	3.613789	-37.768242	-23.507782
7688834	3.324993	-37.967903	-23.673157
7688934	4.093807	-37.908859	-23.760284
7689034	2.574474	-37.626648	-24.003540
7689134	2.046955	-37.743126	-24.050171
7689233	1.670933	-38.088562	-23.505615
7689333	1.616955	-38.604080	-23.155701
7689433	0.910320	-37.775406	-24.420868
7689533	1.535290	-38.380409	-22.955841
7689633	0.348057	-37.979973	-23.673187
7689733	0.183861	-38.328125	-22.914062
7689833	-0.058132	-39.283226	-22.043091
7689933	0.730762	-40.198364	-19.236145
7690032	0.147514	-40.956116	-17.787018
7690133	-2.197865	-41.886879	-15.335571
7690233	-2.500084	-42.558296	-14.058228
7690333	-2.810352	-42.543587	-13.686981
7690433	-3.228489	-42.270515	-13.278931
7690533	-3.821762	-41.906464	-13.881805
7690633	-5.256336	-41.161194	-16.749573
7690733	-4.902931	-41.337753	-16.520447
7690832	-5.834068	-40.702316	-17.717438
7690932	-9.626148	-38.860374	-21.002258
7691032	-11.941792	-37.316063	-21.772430
7691132	-11.535976	-37.193405	-22.268860
7691232	-11.402199	-38.110291	-20.801331
7691332	-12.059322	-39.688560	-16.624237
7691432	-11.979622	-38.906586	-18.693390
7691532	-11.792812	-37.996582	-21.180206
7691632	-11.034691	-38.338081	-20.228943
7691732	-9.619522	-38.765518	-19.925079
7691832	-8.949928	-38.846344	-19.996826
7691932	-9.297451	-39.181259	-19.622314
7692032	-9.355751	-39.077255	-19.383057
7692132	-9.410942	-39.013641	-19.293182
7692232	-9.749325	-39.171158	-19.126373
7692332	-9.322578	-39.338142	-19.463257
7692431	-9.017460	-39.751907	-19.465179
7692531	-8.524075	-39.533127	-19.679718
7692631	-7.581825	-40.175797	-18.392578
7692731	-6.210705	-40.106880	-19.213684
7692831	-5.245640	-40.048889	-19.577301
7692931	-5.992115	-39.686996	-20.045563
7693031	-7.088013	-39.518158	-20.602234
7693131	-7.201702	-39.353302	-20.915436
7693231	-7.070511	-39.249458	-21.100525
7693331	-7.020737	-39.176453	-21.065186
7693431	-6.591938	-39.605042	-20.396729
