# Supplementary material for: iSignDB: A database for smartphone signature biometrics
Source: Data Brief. 2020 Nov 28;33:106597. doi: 10.1016/j.dib.2020.106597 (PMC7725742; doi:10.1016/j.dib.2020.106597)
Supplement: Supplementary file 2 [file mmc2.zip › u011/genuine/Sensor Data/u011_s3_g02_Orient.csv]

timestamp	x	y	z
7678141	167.175780	-22.121450	-0.172203
7678240	167.258827	-21.239326	-0.960955
7678340	166.770522	-21.305851	-1.153089
7678440	166.888907	-21.062718	-1.148898
7678540	166.415597	-21.033315	-1.397217
7678640	165.835318	-20.614594	-1.537722
7678740	165.027968	-22.051361	-1.852776
7678840	163.869428	-25.270661	-3.127961
7678940	163.886824	-26.719577	-5.188417
7679039	164.930047	-21.980769	-2.089516
7679140	165.001911	-20.856803	-2.875091
7679240	165.397587	-20.939869	-3.137765
7679340	165.603627	-21.018007	-3.478020
7679440	165.793839	-20.827581	-3.176178
7679540	166.073937	-20.788812	-3.246965
7679640	166.275972	-20.692540	-3.669448
7679740	166.553673	-20.678678	-4.155045
7679839	166.542635	-21.416378	-3.513105
7679939	166.883068	-20.758718	-2.865297
7680039	167.844748	-21.336357	-1.492487
7680139	168.730355	-21.041138	-1.254998
7680239	170.121276	-21.088662	-0.243210
7680339	171.479304	-21.981683	1.080558
7680439	172.000760	-23.298677	2.476256
7680539	172.612499	-24.170850	3.562070
7680639	172.962627	-24.964742	4.940569
7680739	173.370273	-25.634829	5.429478
7680839	173.652397	-26.045151	6.336405
7680939	173.302570	-28.635791	11.349004
7681039	172.945336	-32.153158	17.874186
7681139	172.734703	-34.893216	22.024709
7681239	173.680988	-36.991715	25.634868
7681338	173.029534	-37.001868	25.513822
7681438	171.803382	-35.395587	21.262340
7681538	170.338800	-29.780757	13.398790
7681638	169.753167	-26.303374	8.702973
7681738	169.357757	-24.218081	5.440237
7681838	169.510690	-22.464444	3.208266
7681938	169.960493	-24.778880	6.322220
7682038	169.880534	-26.473108	10.197104
7682138	169.158720	-29.483580	11.458567
7682238	169.063966	-26.692810	6.772117
7682338	170.013932	-25.023722	4.996648
7682438	170.422174	-24.738750	4.635917
7682538	170.761806	-24.723805	5.032604
7682638	171.133778	-24.642339	4.513750
7682738	171.312484	-24.273437	4.349362
7682838	171.809623	-24.592722	4.756385
7682937	172.126513	-25.379892	5.652570
7683037	172.316980	-25.443694	6.822019
7683137	172.387830	-24.767305	5.688214
7683237	172.473666	-24.264478	5.003625
7683337	172.509774	-24.225944	4.911346
7683437	172.348226	-23.970339	4.890264
7683537	171.678449	-24.070012	4.539152
7683637	171.098351	-23.874713	3.901396
7683737	170.855467	-23.093264	3.175722
7683837	170.851587	-23.085755	3.328018
7683937	170.892988	-23.147511	3.090647
7684037	170.958715	-23.196097	2.955256
7684137	170.853073	-23.525391	2.836393
7684237	171.343365	-23.629144	2.911680
7684337	172.148159	-24.307043	3.295272
7684437	172.712122	-24.439708	3.898086
7684536	173.530222	-25.335343	6.039143
7684636	174.000570	-25.199016	7.098495
7684736	173.775865	-24.370919	5.771541
7684836	172.945456	-22.686966	3.279200
7684936	172.152400	-21.673272	2.370802
7685036	171.840289	-21.515841	2.109949
7685136	172.290080	-19.453656	0.189964
7685236	175.029159	-16.948231	-1.379436
7685336	178.303524	-15.091021	-2.043771
7685436	-177.874348	-14.705757	-1.598090
7685536	-176.000243	-15.491105	0.762995
7685636	-174.553534	-15.989499	1.557232
7685736	-175.043292	-16.244958	1.615977
7685835	-175.022723	-16.319317	1.743258
7685936	-174.446412	-16.673192	1.980940
7686035	-174.412205	-16.739244	2.161787
7686135	-174.780717	-16.766876	2.740767
7686234	-173.817249	-16.270220	3.049741
7686335	-173.887125	-16.376324	3.702362
7686435	-172.486358	-16.536176	4.023066
7686535	-173.330028	-16.324286	3.371983
7686635	-174.215218	-16.054804	2.927925
7686735	-174.690368	-15.785196	3.762758
7686835	-175.399763	-15.513290	3.346095
7686935	-175.033736	-15.776839	3.569806
7687035	-175.045589	-15.547575	3.255943
7687135	-175.275361	-15.622136	2.463401
7687235	-175.258246	-15.448443	1.918068
7687335	-175.057193	-15.429013	2.122281
7687435	-174.953126	-15.391193	2.091262
7687535	-175.041895	-15.385922	2.348506
7687635	-174.902636	-15.613632	2.332996
7687734	-174.626231	-15.820668	2.291389
7687834	-174.739061	-15.991781	2.549890
7687934	-175.525455	-15.855201	2.361106
7688034	-176.216680	-15.762067	2.191756
7688134	-176.406880	-15.720316	2.127289
7688234	-176.143596	-15.731373	2.300214
7688334	-175.842629	-15.682644	2.169983
7688434	-176.295398	-16.057753	3.370302
7688534	-175.751554	-16.065987	2.372166
7688634	-175.932142	-16.160565	3.056423
7688734	-175.558883	-16.190999	2.964901
7688834	-176.605812	-16.109004	2.660762
7688934	-175.506751	-16.220390	3.627102
7689034	-177.161796	-15.435555	1.606975
7689133	-177.491187	-15.987571	1.191756
7689233	-177.584306	-16.471123	0.944488
7689333	-179.408784	-16.606590	2.765492
7689433	-178.746625	-15.573811	0.085133
7689533	-179.488604	-17.572320	2.854094
7689633	-179.737116	-16.398334	0.058410
7689733	179.388356	-17.720893	0.546805
7689833	178.316291	-19.869914	2.043667
7689933	177.740012	-23.644557	5.046529
7690032	175.665101	-26.611092	7.295868
7690133	171.796736	-29.811642	8.536649
7690233	170.752665	-31.975904	9.601375
7690333	170.090146	-32.782134	9.916445
7690433	169.571446	-33.263703	10.138281
7690533	169.034274	-32.036582	7.652328
7690633	167.978723	-27.647918	2.380652
7690733	169.204822	-27.973302	2.409426
7690832	168.029720	-25.190700	-0.107606
7690932	162.649119	-19.934451	-4.030028
7691032	159.688921	-18.912079	-4.192525
7691132	160.095806	-18.135072	-3.475829
7691232	160.524320	-20.916318	-3.972865
7691332	158.384897	-27.269224	-4.480520
7691432	159.564534	-23.003761	-4.463140
7691532	160.520802	-19.751390	-5.092422
7691632	162.452479	-20.960921	-4.715465
7691732	164.654064	-21.603709	-4.111092
7691832	165.370323	-21.744667	-4.530686
7691932	165.419873	-21.779574	-5.328437
7692032	165.627286	-22.156647	-5.758483
7692132	165.824100	-22.023485	-6.169704
7692232	166.241548	-21.789971	-7.080200
7692331	166.765910	-21.560346	-7.273248
7692431	166.553129	-22.256371	-6.470483
7692531	166.325720	-22.448520	-4.107619
7692631	166.656728	-24.581234	-1.680733
7692731	168.312776	-23.727938	-0.062461
7692831	169.000265	-23.025862	0.669324
7692931	167.748352	-22.514678	0.060307
7693031	166.481093	-21.569530	-0.708300
7693131	166.540115	-20.823293	-1.358016
7693231	166.429863	-20.772709	-1.208513
7693331	166.567310	-20.989263	-0.905330
7693431	167.087943	-21.641351	-0.236436
