# Supplementary material for: iSignDB: A database for smartphone signature biometrics
Source: Data Brief. 2020 Nov 28;33:106597. doi: 10.1016/j.dib.2020.106597 (PMC7725742; doi:10.1016/j.dib.2020.106597)
Supplement: Supplementary file 2 [file mmc2.zip › u011/genuine/Sensor Data/u011_s3_g02_Pos.csv]

timestamp	lat	long	alt	speed	course	hacc
7681943	28.563000	77.280650	213.912000	0.962000	0.000000	48.000000
7682943	28.563010	77.280630	214.757000	0.962000	0.000000	96.000000
7683943	28.563030	77.280600	214.756000	0.252000	0.000000	64.000000
7684943	28.563020	77.280590	214.672000	0.486000	0.000000	64.000000
7685943	28.563020	77.280570	214.620000	0.486000	0.000000	128.000000
7686943	28.563020	77.280590	214.564000	0.110000	0.000000	48.000000
7687943	28.563030	77.280540	214.614000	0.317000	0.000000	96.014000
7688943	28.562990	77.280530	214.509000	0.090000	0.000000	64.010000
7689943	28.562980	77.280530	214.499000	0.317000	0.000000	32.005000
7690943	28.562980	77.280520	214.498000	0.383000	0.000000	24.004000
7692024	28.562990	77.280510	214.498000	0.840000	0.000000	24.004000
7693024	28.562980	77.280500	214.497000	0.840000	0.000000	24.004000
