# Supplementary material for: iSignDB: A database for smartphone signature biometrics
Source: Data Brief. 2020 Nov 28;33:106597. doi: 10.1016/j.dib.2020.106597 (PMC7725742; doi:10.1016/j.dib.2020.106597)
Supplement: Supplementary file 2 [file mmc2.zip › u011/genuine/Sensor Data/u011_s3_g03_Acc.csv]

timestamp	x	y	z
7456822	-0.006736	2.793790	9.151370
7456922	0.321980	3.093766	8.984467
7457022	0.028890	3.970493	8.863967
7457121	-0.211959	3.812123	9.521101
7457221	0.000898	3.167713	9.267079
7457321	0.001198	2.909200	9.424102
7457421	0.472118	2.352807	9.815838
7457521	0.254171	2.771187	9.421558
7457621	0.372276	2.778971	9.167835
7457721	0.225581	3.063230	9.395213
7457821	0.720452	3.299888	9.087453
7457921	0.751437	3.210673	9.389225
7458021	0.523312	3.279979	8.418793
7458121	0.746797	2.710713	9.319769
7458227	0.660277	2.904261	9.258247
7458327	0.958457	2.906506	9.170530
7458427	1.029858	2.892435	9.127719
7458527	0.723895	3.019521	9.089997
7458627	0.850831	2.871030	9.162596
7458726	0.693957	2.981500	9.777368
7458826	0.678689	3.305426	9.228459
7458926	0.379611	2.933899	9.045390
7459026	-0.085472	3.433410	9.655222
7459126	-0.207768	2.428699	9.109457
7459226	-0.301473	3.338657	8.706944
7459326	-0.675994	3.342250	8.820707
7459488	-0.631237	4.116440	8.980126
7459588	-0.930315	4.050277	8.486602
7459688	-0.901875	4.304599	9.038055
7459787	-0.877176	4.437223	8.836125
7459888	-1.394500	4.555177	9.117690
7459988	-0.830623	4.064348	8.457562
7460088	-0.846639	3.939508	8.874595
7460188	-0.648452	4.096531	8.541388
7460288	-0.692310	4.165837	8.785231
7460387	-0.848436	4.057462	8.938363
7460487	-0.626148	3.689079	8.886870
7460587	-0.509540	4.048331	8.790470
7460687	-0.578697	3.944447	8.830437
7460787	-0.624801	3.746559	8.654253
7460887	-0.681682	3.981720	8.481363
7460987	-0.923130	3.844156	8.854387
7461087	-1.740281	5.199587	8.255183
7461187	-2.328558	5.096003	7.933951
7461287	-2.440675	5.243596	7.805219
7461387	-3.129243	5.815856	7.900421
7461487	-2.659669	5.629643	8.391400
7461587	-1.586700	5.287455	7.890392
7461687	-1.444346	4.769083	8.004604
7461787	-1.260529	4.229455	8.865165
7461886	-0.797392	3.679498	8.578212
7461986	-0.570763	4.195775	6.450985
7462086	-1.004561	3.223846	9.578132
7462186	-0.454455	4.156407	8.802445
7462286	-0.019010	3.195555	8.967851
7462386	0.701142	1.770518	9.612411
7462486	0.687520	1.766626	9.716894
7462586	0.487087	3.249742	9.198372
7462686	0.851579	2.535278	9.218580
7462786	0.785117	2.648443	9.211544
7462886	0.830922	2.623445	9.228459
7462986	1.054557	2.653981	9.338481
7463086	0.961151	2.595902	9.449250
7463186	1.159639	2.548151	9.308692
7463286	1.192271	2.551295	9.270821
7463386	1.186732	2.546654	9.635463
7463486	1.045725	2.911595	9.135503
7463585	1.182242	3.334316	9.379795
7463685	1.139131	3.361560	8.995544
7463785	0.874032	3.357069	9.241333
7463885	0.695454	2.941084	8.895851
7463981	0.805774	2.832560	9.250314
7464081	0.731529	3.023413	8.996292
7464181	0.784219	3.053800	9.153765
7464281	0.759970	3.183580	9.042546
7464381	0.849783	3.147804	9.319470
7464481	0.922681	2.994223	9.206455
7464581	0.881367	2.931803	9.512119
7464681	1.003513	3.262915	9.241333
7464781	0.888103	3.088976	9.144933
7464880	0.784219	3.169359	9.132808
7464981	0.779878	3.140020	9.120534
7465081	0.677341	3.222499	9.052575
7465180	1.036445	2.906656	8.797955
7465321	-0.166154	4.053271	9.339079
7465421	-0.210462	4.096082	8.506960
7465521	-0.922083	3.907624	8.645272
7465620	-0.952469	3.710185	8.737630
7465721	-0.722098	4.539460	8.856932
7465821	0.335153	3.672613	8.737181
7465921	0.255519	3.165617	8.948392
7466021	-0.393532	4.070934	9.471853
7466121	-0.633034	4.431235	8.693921
7466221	-1.158441	4.048930	10.225536
7466321	-0.564626	4.100723	8.762179
7466421	-0.960852	4.546346	11.280243
7466521	-0.650697	4.240083	9.518406
7466621	-1.031655	4.381089	10.526111
7466721	-0.617765	4.459676	10.234667
7466820	0.039069	4.224365	10.255923
7466920	-0.569266	3.827541	9.288185
7467020	0.164209	3.398233	8.876391
7467120	1.036145	2.430346	9.037307
7467220	0.663570	3.107089	6.766679
7467320	-1.127455	2.045197	11.585608
7467420	0.645607	3.880381	7.978858
7467520	0.107626	2.862497	9.308094
7467620	0.290995	2.899620	9.434281
7467720	0.722098	2.022444	9.754316
7467820	1.311423	3.579955	8.076305
7467920	-0.226329	1.886527	10.675500
7468020	-0.042661	3.905229	8.477920
7468120	0.304617	2.694996	8.992400
7468220	-0.115410	2.865042	9.127120
7468320	-1.697919	4.234544	8.920550
7468420	-0.113464	4.230054	8.777447
7468519	0.107177	2.856210	9.007219
7468619	0.004790	2.692750	9.830507
7468719	0.773142	1.954635	9.425450
7468819	0.031285	2.594555	9.142089
7468919	-0.750539	4.654271	8.563392
7469019	-1.748664	4.841382	8.068222
7469119	-2.696493	3.780987	8.081694
7469219	-1.778003	5.115313	7.910151
7469319	-2.018552	5.800139	8.195308
7469419	-2.141447	5.047204	8.736882
7469519	-1.573079	4.931046	7.753427
7469619	-1.788481	5.186415	7.524553
7469719	-1.628613	5.269193	8.245753
7469819	-2.572401	5.265450	10.100845
7469919	-0.476310	4.411776	7.826624
7470018	-0.556243	3.864514	9.201815
7470118	-0.874182	2.703977	10.800191
7470218	0.037572	3.117866	8.943003
7470318	0.371078	2.185455	9.538315
7470418	0.920586	2.990182	9.183553
7470518	-0.886008	2.113305	10.905871
7470618	0.160017	2.631228	9.446855
7470718	-0.740510	2.074835	10.488240
7470818	0.271535	3.312462	6.867120
7470918	0.084424	3.364853	10.419682
7471018	0.879870	2.824177	8.578810
7471118	0.232616	2.008374	9.919123
7471218	0.680186	2.842738	8.998388
7471318	0.626148	2.468966	9.429641
7471418	1.043480	2.354304	9.730366
7471518	0.733924	2.536326	9.614357
7471618	0.858315	2.451452	9.189989
7471717	0.676892	2.845433	9.491612
7471817	0.017963	2.953808	9.567953
7471917	0.812211	3.935017	8.635692
7472017	0.129780	3.492986	9.381741
7472117	0.761317	2.400259	8.816217
7472217	0.597108	3.189418	9.567953
7472323	0.654439	3.220104	8.834329
7472423	0.438588	3.258125	9.209599
7472523	0.685125	2.992278	9.007519
7472623	0.416284	3.185077	9.231902
7472723	0.486488	3.268004	9.378597
7472823	0.718356	3.053949	9.141490
7472923	0.676892	3.094814	8.912167
7473023	0.436941	3.124752	9.721833
7473122	0.681832	3.209925	9.274863
7473223	0.390089	3.102149	9.348659
7473323	0.691712	3.124752	8.987760
7473422	0.623903	2.934498	9.536668
7473522	0.015119	3.571872	9.287586
7473622	-0.749042	4.194877	9.146879
7473740	-0.328567	3.416196	9.125773
7473840	0.257016	2.569407	9.347162
7473940	0.322280	3.269651	8.853938
7474040	-0.321980	3.804039	8.916059
7474140	-1.159489	4.827012	9.160351
7474240	-1.758094	4.557722	8.457862
7474340	-1.993405	4.666845	8.565638
7474440	-1.698668	5.211263	8.236921
7474540	-1.801354	4.570146	9.112900
7474640	-0.806523	4.111051	8.494536
7474740	0.007934	3.828738	8.615634
7474840	-0.089065	3.394790	8.483309
7474940	-0.615071	3.665727	9.155711
7475039	-1.531016	3.700305	8.711884
7475139	-1.557661	4.213737	9.188343
7475239	-0.781674	4.128265	9.041947
7475339	0.423469	3.889661	8.687634
7475439	-0.154329	3.957770	9.001232
7475539	-0.405507	3.753594	9.400003
7475639	0.092358	3.644022	9.204809
7475739	0.316292	3.224295	9.185948
7475839	0.191302	3.534749	8.869206
7475939	0.052541	3.778443	9.182954
7476039	0.062420	3.878135	9.189540
7476139	0.504900	3.073259	9.444760
7476239	0.559237	3.378325	8.765023
7476339	0.149240	3.769611	6.713539
7476439	0.064516	3.535648	8.897198
7476539	0.217498	2.958298	9.441616
7476638	0.143851	3.701353	8.719667
7476738	-0.186362	4.018543	9.014404
7476838	-0.053139	3.656746	8.795560
7476938	-0.361947	4.615951	7.780520
7477038	-0.699795	4.718937	9.214389
7477138	-0.041613	3.461252	8.697214
7477238	0.520019	2.762206	8.849298
7477338	0.590971	3.237468	9.201366
7477438	-0.192799	2.778372	9.158255
7477538	0.157323	2.372866	9.258846
7477638	1.140029	3.254083	8.678653
7477738	1.053809	1.750011	9.566606
7477838	-0.587079	1.553769	10.148147
7477938	-0.332459	2.168990	8.901539
7478038	-1.575025	1.571432	10.450668
7478138	-1.309178	1.567989	9.653126
7478237	-1.307082	1.740431	9.271420
7478337	-0.870739	1.726510	9.216335
7478437	-0.851429	1.842668	9.349108
7478537	-0.965642	1.772015	9.809102
7478637	-0.885109	2.366279	9.092392
7478737	-1.159788	2.143393	9.421408
7478837	-1.054258	1.987118	9.378896
7478937	-1.212329	2.036365	9.186397
7479037	-1.268013	1.964365	9.438024
7479137	-1.230441	1.986220	9.442065
7479237	-1.246608	2.068698	9.441466
7479337	-1.231639	2.153123	9.378447
7479437	-1.224903	2.005529	9.537267
7479537	-1.101410	2.080074	9.298514
7479637	-1.198258	2.149380	9.342372
7479737	-1.221011	2.088158	9.368718
7479837	-1.215921	1.915716	9.605825
7479936	-1.202150	2.237248	9.468261
7480036	-1.200653	2.014660	9.487421
7480136	-1.175955	2.029629	9.459878
7480236	-1.222358	1.985771	9.537567
7480336	-1.212778	2.206561	9.372460
7480436	-1.221610	1.894460	9.400751
7480536	-1.224753	1.992656	8.851393
7480636	-1.000220	2.008673	9.671089
7480736	-1.332080	2.229613	9.519155
7480836	-1.323997	1.541644	9.325907
7480936	-1.215173	1.958527	9.502539
7481036	-1.284030	1.925745	9.481433
7481136	-1.300196	1.926045	9.194779
7481236	-0.920885	2.258952	9.279204
7481336	-1.102008	2.108366	9.476044
7481436	-1.317710	2.505939	8.340805
7481536	-1.120570	2.219435	9.637559
7481635	-1.000968	2.228865	9.154663
7481735	-1.582659	1.395698	9.875863
7481835	-1.412163	2.478546	9.604328
7481935	-0.729882	1.858086	9.422007
7482035	-2.037563	2.560575	9.221424
7482135	-0.506397	2.248624	9.086854
7482235	-1.173260	2.258354	9.340726
7482335	-1.413062	2.621499	8.413255
7482435	-0.964444	1.537004	10.440489
7482535	-0.721051	3.490292	9.118438
7482635	-1.132994	3.293002	8.844059
7482735	-1.234932	2.775828	9.253158
7482835	-0.652643	2.534380	9.760453
7482935	-0.682132	2.853666	8.954828
7483035	-1.392404	2.770439	8.700058
7483135	-0.778830	2.283951	9.992021
7483234	0.468226	3.460055	8.315508
7483334	0.352966	3.643274	8.678204
7483434	-0.290995	4.262087	8.506361
7483534	-0.750689	5.270540	8.766370
7483634	-1.218766	5.243297	9.088051
7483734	-0.601898	4.642147	7.578441
7483834	-0.185614	1.148861	9.983789
7483934	0.685874	2.816842	9.289532
7484034	0.221689	2.931654	9.183852
7484134	0.076341	3.004253	10.154583
7484234	0.870290	3.624862	8.684341
7484334	1.262924	3.833528	9.514215
7484434	0.285456	2.244433	8.714578
7484534	0.349972	2.691703	10.126592
7484638	0.688269	3.877088	7.825128
7484738	0.340392	1.806144	9.507778
7484838	0.192500	2.701432	9.165590
7484937	1.139431	3.122058	8.791967
7485037	0.590971	3.076852	9.525442
7485137	1.008004	2.908452	8.991951
7485237	1.123564	3.035987	8.803044
7485337	0.982856	3.243455	9.379196
7485437	0.933459	3.580405	8.910520
7485537	0.782573	3.355572	9.133257
7485637	-0.001497	3.404969	9.134754
7485737	-0.017214	3.760779	9.072035
7485837	0.296683	2.903213	9.556876
7485937	0.538281	2.446512	8.947793
7486043	-0.084574	2.945724	9.603280
7486143	0.096549	3.008444	9.409134
7486243	0.113314	3.107538	9.267827
7486343	0.152982	3.049010	9.243129
7486443	-0.125739	3.047962	9.131760
7486542	-0.064516	3.303480	9.474398
7486642	-0.443677	3.865112	9.990674
