# Supplementary material for: iSignDB: A database for smartphone signature biometrics
Source: Data Brief. 2020 Nov 28;33:106597. doi: 10.1016/j.dib.2020.106597 (PMC7725742; doi:10.1016/j.dib.2020.106597)
Supplement: Supplementary file 2 [file mmc2.zip › u011/genuine/Sensor Data/u011_s3_g03_AngVel.csv]

timestamp	x	y	z
7456820	-0.165387	-0.307499	-0.096166
7456920	0.291125	0.275551	0.136594
7457020	-0.233038	-0.033404	-0.009709
7457119	-0.052480	-0.160898	-0.007357
7457220	0.015112	-0.049348	0.008567
7457320	-0.519457	-0.351118	-0.079815
7457419	-0.056662	-0.025323	0.000124
7457519	-0.023812	-0.080821	0.027330
7457619	-0.141651	-0.182437	-0.020609
7457719	0.347491	-0.150818	-0.005146
7457819	0.354866	-0.095641	0.092158
7457919	-0.305930	0.059301	-0.299135
7458019	-0.360574	-0.032759	-0.000351
7458119	0.105017	-0.038131	-0.033328
7458220	0.092432	-0.114717	-0.016481
7458321	0.130447	0.040103	0.028167
7458421	0.069576	0.003064	0.003590
7458521	-0.009167	-0.077982	0.051229
7458668	-0.026952	0.074625	0.111288
7458769	0.117862	0.316501	0.198106
7458869	0.132245	0.278026	0.245864
7458968	-0.058541	0.249876	-0.156076
7459068	-0.003762	-0.038684	-0.020994
7459168	0.105175	-0.109860	-0.464280
7459268	0.064715	0.039605	-0.422922
7459368	0.196129	0.379174	-0.359755
7459487	0.004214	-0.215498	-0.188397
7459587	0.253164	0.219318	-0.078500
7459687	0.039687	0.052637	-0.071814
7459787	0.260212	0.234550	-0.076254
7459887	0.264928	-0.303491	-0.007998
7459987	-0.275614	-0.477396	-0.026861
7460087	-0.142478	-0.101735	0.001107
7460187	-0.089577	-0.048461	-0.098405
7460287	-0.024591	-0.023751	-0.101604
7460387	-0.152097	-0.161871	0.079260
7460487	0.031623	0.025958	0.056871
7460587	0.114438	0.108927	0.079303
7460686	0.061615	0.140378	0.016287
7460786	-0.016568	0.008337	-0.045385
7460886	-0.051614	0.098969	-0.037733
7460986	0.375499	0.760360	-0.112329
7461086	0.623833	0.591303	0.135454
7461186	0.504384	0.624686	0.232254
7461286	0.352130	0.626142	0.104122
7461386	-0.091577	-0.032964	0.094286
7461486	-0.724390	-0.880829	-0.014446
7461586	-0.270272	-0.479314	-0.001249
7461686	-0.329001	-0.432864	-0.085490
7461786	-0.341299	-0.331154	-0.033961
7461886	-0.590791	-0.414596	0.011171
7461986	-0.738305	0.184185	0.035059
7462086	-0.125046	-0.175471	0.011156
7462185	-0.542224	-0.521842	0.339131
7462285	-0.432844	-0.240299	0.848674
7462385	0.346479	0.196709	0.526950
7462485	-0.270454	-0.208007	0.098194
7462585	-0.079627	-0.138649	0.145069
7462685	-0.052787	-0.243980	-0.059152
7462785	0.084303	-0.216298	-0.037166
7462885	-0.072559	0.003217	-0.113254
7462985	0.011790	-0.068818	0.026709
7463085	-0.003976	-0.070135	0.030751
7463185	-0.004326	-0.059901	0.016875
7463285	0.088205	-0.040229	0.004629
7463385	0.130072	-0.002518	-0.010436
7463485	0.324599	0.095127	-0.018059
7463585	0.495583	-0.014040	0.149389
7463685	-0.060106	0.035357	-0.206012
7463784	-0.617557	0.318457	-0.220777
7463884	0.078589	-0.060127	-0.003873
7463985	0.100924	0.025509	-0.059252
7464085	0.051928	0.008144	-0.032969
7464185	-0.077888	-0.042136	0.023853
7464283	-0.050395	-0.061428	-0.012016
7464383	-0.025484	-0.109442	-0.014636
7464483	0.029585	-0.142509	0.018886
7464582	0.048534	0.142346	0.043181
7464682	0.016417	0.142744	-0.008977
7464782	0.032916	0.057077	0.019887
7464882	0.028660	0.057518	-0.000762
7464982	-0.013535	0.054111	-0.008693
7465103	0.048051	0.040787	-0.007691
7465203	0.433813	0.426350	-0.048730
7465303	0.382220	0.502128	-0.377757
7465403	-0.016827	0.048503	-0.369312
7465502	-0.033643	0.056514	0.024435
7465602	-0.422014	0.650378	0.208213
7465702	-0.366336	-0.201742	0.227726
7465802	-0.319585	-0.172794	0.197273
7465902	0.168761	0.092913	-0.239827
7466002	0.264581	0.111133	-0.221331
7466102	0.187254	0.066491	-0.250055
7466202	0.601761	0.149639	-0.046186
7466302	-0.327999	-0.261322	0.130863
7466402	0.255945	0.195084	0.027661
7466502	-0.282961	-0.281605	0.002711
7466602	0.093504	0.318242	0.187926
7466702	-0.407816	-0.292578	-0.038693
7466802	0.457301	-0.235212	0.231048
7466902	-0.451644	-0.127061	-0.069253
7467001	-0.678976	-0.641236	0.092413
7467101	-0.042997	-0.149935	0.150360
7467201	-0.188976	-0.039727	-0.236578
7467301	-0.265587	0.725417	0.173467
7467401	-0.394539	-0.618923	-0.331660
7467501	-0.143226	-0.074175	0.051099
7467601	-0.037465	0.179084	0.257666
7467701	-0.312316	-0.353578	-0.082855
7467801	1.225741	0.664973	0.307618
7467901	-0.904402	-0.593524	-0.584396
7468001	0.344617	0.392230	0.021075
7468101	-0.139785	0.187416	0.025707
7468201	0.528924	0.605007	-0.128346
7468301	0.276327	0.239248	0.331535
7468401	-0.039069	-0.307608	-0.282658
7468501	-0.647189	-0.631839	0.019847
7468601	0.049258	-0.013048	0.574340
7468700	0.377013	0.018693	-0.220002
7468800	0.546393	0.565692	0.042082
7468900	0.557776	0.331703	-0.559410
7468999	0.461939	0.525421	-0.247843
7469100	0.335729	0.534319	0.401483
7469200	0.458906	0.601604	-0.022705
7469300	-0.492498	-0.305591	0.002005
7469400	-0.204344	-0.232879	-0.090808
7469500	-0.098347	-0.227764	-0.087395
7469600	0.351810	0.389937	0.111096
7469700	-1.605738	-0.206092	-0.223177
7469800	-0.093341	-0.618563	0.063464
7469900	-1.009421	-0.975164	-0.308400
7470000	0.121691	0.031520	-0.065712
7470100	0.202308	-0.625780	0.470683
7470200	-0.749885	-0.224217	0.002180
7470299	-0.151147	-0.464517	-0.569730
7470399	0.261725	-0.166876	-0.256271
7470499	0.517005	0.186777	-0.153448
7470599	-0.308376	-0.186071	0.240585
7470699	0.670084	0.044391	0.164592
7470799	-1.048921	0.202822	0.290701
7470899	-0.189016	0.412908	0.382905
7470999	-0.274653	-0.333353	0.280697
7471099	-0.025875	0.016160	0.253569
7471199	-0.212002	-0.435146	-0.144385
7471299	0.022734	-0.062077	0.035283
7471399	-0.019802	0.244206	-0.098581
7471499	0.036736	0.127613	0.044621
7471599	-0.094116	0.107516	0.073438
7471699	-0.259343	0.142630	0.188608
7471799	0.597044	0.060328	0.175959
7471898	0.286275	-0.030668	0.074650
7471998	-0.303792	0.066709	0.021198
7472098	-0.572805	-0.347847	0.049598
7472198	0.323476	-0.187216	-0.061371
7472296	0.039302	0.041281	-0.088015
7472396	-0.049476	0.068841	0.064802
7472496	-0.021233	-0.088274	0.015680
7472596	-0.028180	0.019182	-0.043652
7472696	-0.069283	-0.000190	0.013228
7472884	-0.002750	-0.034790	0.003614
7472985	0.006746	0.240893	0.037064
7473085	-0.166107	-0.039463	-0.005376
7473185	0.012974	0.050281	0.052347
7473285	0.163123	-0.059209	0.062374
7473385	0.008451	0.602454	-0.243925
7473485	0.257384	0.231559	-0.270151
7473584	-0.138845	-0.036559	-0.236667
7473738	-0.405028	-0.227945	-0.089306
7473838	0.203966	0.202652	-0.043709
7473938	0.026328	0.068188	-0.485801
7474038	0.205345	0.346653	-0.083391
7474138	0.660929	0.595909	0.233953
7474238	0.303042	0.583381	0.160660
7474338	0.239375	0.347756	-0.066499
7474438	0.086095	0.018030	0.068323
7474538	-0.676499	-0.831280	-0.061056
7474638	-0.287304	-0.448117	0.162572
7474738	-0.355399	-0.426270	0.080192
7474838	0.196845	0.422310	0.022618
7474938	0.156083	0.435898	-0.063802
7475038	0.691399	0.343258	0.305585
7475138	-0.061901	-0.400636	0.228592
7475237	-0.529528	-0.721327	-0.079437
7475337	0.052110	-0.106345	-0.106581
7475437	0.142108	0.010903	0.018100
7475537	0.122887	-0.341175	-0.008324
7475637	-0.051482	-0.522600	-0.046799
7475737	0.018634	-0.181601	-0.034936
7475837	-0.001642	-0.101946	-0.056507
7475937	-0.124342	-0.093104	-0.043875
7476037	-0.093911	0.104755	0.362163
7476137	0.169677	-0.013464	0.166805
7476237	0.018497	0.204525	0.029670
7476337	-0.125974	0.394673	0.021118
7476437	-0.304500	-0.015602	-0.112911
7476537	0.041281	-0.062797	-0.211484
7476637	0.067081	0.048448	-0.202863
7476737	0.176107	-0.025967	0.042662
7476837	0.387859	0.305322	-0.037059
7476936	-0.391439	0.738355	-0.128199
7477036	-0.593964	-0.642930	-0.046413
7477136	-0.543262	-0.627031	0.045971
7477236	0.081905	0.000902	-0.196066
7477336	-0.125629	0.027025	-0.171666
7477436	-0.260377	-0.304411	-0.494619
7477536	-0.998141	-1.082186	-1.453986
7477636	-0.381590	1.037848	0.285096
7477736	0.151629	0.233487	-0.274766
7477836	-0.453408	0.378235	-1.196304
7477936	0.327134	0.061763	-0.333142
7478035	-0.374017	-0.031525	-0.367248
7478136	0.340919	0.091869	-0.017716
7478236	0.415246	0.167375	0.365392
7478336	0.029310	-0.051181	0.119991
7478436	0.001901	-0.181537	-0.111188
7478535	0.141089	-0.092034	-0.141320
7478635	-0.085095	0.015670	-0.064200
7478735	0.011118	0.038029	-0.032895
7478835	0.095259	0.215754	-0.079762
7478935	-0.042524	0.005295	0.046444
7479035	0.011571	-0.096116	-0.069320
7479135	-0.041975	0.024308	0.026726
7479235	0.001332	-0.032922	0.040715
7479335	-0.001964	0.003609	0.019946
7479435	0.030988	0.052287	0.082139
7479535	-0.011933	0.106579	0.077240
7479635	-0.054936	0.022855	0.038791
7479735	-0.001654	-0.049762	0.022959
7479835	-0.067830	-0.051260	-0.013993
7479935	-0.076236	0.032207	0.028862
7480035	0.022232	0.017375	0.017923
7480134	-0.002758	-0.038986	0.014816
7480234	-0.041555	-0.013914	-0.023191
7480334	-0.018962	-0.004726	-0.008397
7480434	0.075261	0.041688	-0.072650
7480534	-0.070949	0.128723	0.056306
7480634	-0.019862	-0.028275	-0.008158
7480734	0.071615	-0.097590	-0.055439
7480834	0.041119	0.156113	-0.104096
7480934	0.001222	-0.072832	-0.021901
7481034	-0.045412	0.008998	0.066869
7481134	0.022696	0.029006	0.020565
7481234	-0.082847	0.063369	0.157293
7481334	0.093123	-0.181119	-0.063748
7481434	-0.187135	0.305536	0.103206
7481534	0.027419	-0.109464	0.022097
7481634	0.067245	-0.041654	-0.077692
7481734	0.020848	-0.023778	-0.086762
7481833	-0.067236	0.046028	0.218465
7481933	0.053374	-0.003771	-0.196083
7482033	-0.160270	0.010309	0.335388
7482133	0.056672	0.075190	0.190803
7482232	0.118149	-0.015969	-0.037243
7482333	0.121311	0.525225	0.486204
7482433	-0.065516	-0.643570	0.231524
7482533	0.388837	1.132121	0.216182
7482633	0.195442	-0.339314	0.572006
7482733	0.034088	0.054090	0.490176
7482833	-0.226644	0.129524	0.637746
7482933	0.118163	0.540772	0.811981
7483033	-0.124839	0.574644	0.292393
7483133	0.177879	-1.407916	0.974718
7483233	0.643547	-0.075466	0.400959
7483333	0.031408	0.946270	0.191619
7483433	0.680023	0.383157	0.184564
7483532	0.118985	0.185870	0.025468
7483632	-0.284846	-0.858862	-0.029142
7483732	-1.762992	0.183964	0.122344
7483832	-0.209771	-0.294356	0.349610
7483932	-0.359224	-0.365630	-0.375560
7484032	-0.258419	-0.432464	-0.035320
7484132	0.879691	-0.726022	0.204901
7484232	1.223092	-0.365150	-0.188447
7484332	-1.786552	0.339661	-0.353858
7484432	-0.410813	0.376557	-0.594416
7484532	0.362216	-0.602318	-0.912972
7484631	-0.151274	0.176579	-0.626936
7484731	-0.088856	-0.331871	0.193479
7484831	-0.148476	-0.395630	-0.090417
7484931	-0.137347	0.341408	-0.007655
7485030	-0.114955	-0.260527	-0.024119
7485130	0.297319	-0.163462	-0.034004
7485230	0.224008	-0.268481	-0.161623
7485330	-0.056129	0.322538	0.021724
7485430	0.098893	0.323839	0.095798
7485530	-0.086953	0.295609	0.151182
7485630	-0.034389	0.174447	0.202769
7485730	-0.162468	-0.023090	0.144469
7485830	-0.269812	0.005742	0.042802
7485930	-0.074374	0.148268	-0.070235
7486041	-0.039781	-0.073733	0.035410
7486141	0.064269	0.074950	-0.007039
7486241	0.101525	0.024885	0.023662
7486341	0.068679	0.050844	0.022725
7486441	0.119982	0.112210	0.040008
7486541	0.179299	0.050566	0.046137
7486641	-0.149053	-0.140240	0.043894
