# Supplementary material for: iSignDB: A database for smartphone signature biometrics
Source: Data Brief. 2020 Nov 28;33:106597. doi: 10.1016/j.dib.2020.106597 (PMC7725742; doi:10.1016/j.dib.2020.106597)
Supplement: Supplementary file 2 [file mmc2.zip › u011/genuine/Sensor Data/u011_s3_g03_MagField.csv]

timestamp	x	y	z
7456790	-7.382038	-38.301598	-21.758240
7456890	-7.373474	-38.410248	-22.713684
7456990	-7.161011	-38.895622	-21.932281
7457090	-7.109138	-38.670052	-22.072906
7457190	-7.391621	-38.675041	-22.215973
7457290	-7.784260	-38.696899	-22.445709
7457390	-8.140903	-37.835960	-23.723724
7457490	-8.078239	-37.402733	-23.527069
7457590	-8.508705	-37.523148	-23.442413
7457690	-8.889641	-37.727974	-23.653717
7457790	-9.274464	-38.548134	-21.892029
7457890	-9.755711	-38.901573	-21.058594
7457990	-8.814472	-38.229416	-22.608704
7458089	-8.933498	-37.461647	-23.642273
7458189	-9.127716	-37.554680	-23.056915
7458289	-9.162899	-37.495094	-22.999298
7458389	-8.800320	-37.964867	-22.914856
7458489	-8.654552	-37.863716	-22.635223
7458589	-8.851883	-37.777405	-22.636230
7458689	-9.563240	-37.975967	-22.519379
7458789	-10.236633	-37.210495	-22.065582
7458889	-10.333206	-37.320984	-22.214691
7458989	-9.820190	-37.630096	-21.957184
7459089	-9.698910	-37.673050	-21.721283
7459189	-8.398750	-38.179108	-21.509247
7459289	-6.425205	-38.626114	-21.758087
7459389	-4.451767	-39.214775	-20.603088
7459489	-3.537701	-40.202560	-19.283813
7459589	-2.872444	-40.584732	-18.629852
7459688	-2.128212	-41.081100	-18.142609
7459787	-1.558029	-41.074883	-17.463531
7459888	-1.071842	-41.327377	-16.951660
7459988	-1.805439	-40.645325	-17.667572
7460088	-2.367302	-40.345856	-18.056427
7460188	-2.135948	-40.673210	-18.296204
7460288	-2.331249	-40.591270	-18.274750
7460388	-2.172596	-40.620483	-18.583374
7460488	-2.706944	-40.450508	-18.696777
7460588	-2.637142	-40.543221	-18.844849
7460688	-2.753418	-40.658348	-18.665131
7460788	-2.495251	-40.623985	-18.709442
7460888	-2.315353	-40.597816	-18.632782
7460988	-1.455032	-40.901146	-17.938324
7461088	-0.159496	-41.556450	-16.637848
7461188	0.129177	-41.909782	-14.976532
7461287	0.312363	-42.663063	-13.027283
7461387	0.152576	-42.742210	-12.149017
7461487	0.043663	-42.714882	-13.091492
7461587	-0.713539	-42.161179	-15.499573
7461687	-1.278023	-41.500221	-16.963867
7461787	-1.399120	-40.989861	-17.799347
7461887	-2.339161	-40.448669	-19.377350
7461987	-2.914955	-39.679581	-20.636414
7462087	-3.085022	-39.861458	-20.494568
7462187	-4.563702	-39.078384	-21.679901
7462287	-7.586498	-37.785133	-23.725800
7462387	-10.624470	-37.082466	-23.422363
7462487	-11.402203	-36.825340	-23.419128
7462587	-11.528088	-36.470093	-23.562653
7462687	-12.198750	-36.491371	-23.541504
7462787	-12.202026	-36.317009	-23.411926
7462886	-11.972321	-36.780052	-23.133911
7462986	-11.545998	-36.742653	-23.746063
7463086	-11.669945	-36.323631	-23.776947
7463186	-12.271435	-36.379128	-23.518433
7463286	-12.105648	-36.711983	-23.376526
7463386	-12.227921	-36.617622	-23.411743
7463486	-12.378555	-36.682434	-22.946259
7463586	-12.109894	-37.907951	-21.120209
7463686	-12.214504	-38.255211	-19.511383
7463786	-10.973328	-37.935516	-21.043884
7463886	-10.473736	-37.444427	-22.463745
7463986	-10.596676	-36.961197	-22.032410
7464086	-10.207191	-37.129768	-21.854523
7464186	-10.414673	-37.297272	-21.713257
7464286	-10.398232	-37.235970	-21.642059
7464386	-10.347729	-37.640427	-21.973938
7464485	-10.865345	-37.803375	-21.778320
7464585	-10.888687	-37.955444	-21.739410
7464685	-10.834854	-37.756874	-21.409454
7464785	-10.596889	-37.883896	-21.558044
7464885	-10.732674	-37.369987	-21.212677
7464985	-10.529976	-37.856041	-21.243317
7465085	-10.280777	-37.945137	-21.101318
7465185	-10.389359	-38.225197	-21.103699
7465285	-8.393452	-39.487602	-20.109680
7465385	-6.677139	-40.459015	-18.919495
7465485	-5.785667	-40.623314	-18.594269
7465585	-5.208569	-40.742996	-18.677155
7465685	-5.406673	-39.830391	-19.317261
7465785	-6.775455	-39.793266	-20.189209
7465885	-7.335300	-39.549728	-20.104095
7465985	-6.165756	-39.793335	-19.839142
7466084	-5.106228	-40.311699	-19.244751
7466184	-4.570938	-40.372879	-19.149323
7466284	-4.318504	-40.787682	-18.313995
7466384	-4.765121	-40.321732	-19.361420
7466484	-4.942654	-40.816612	-18.718170
7466584	-5.003517	-40.047890	-19.660400
7466684	-5.120491	-39.804222	-19.018829
7466784	-5.851013	-39.822990	-20.135315
7466884	-6.041672	-39.638924	-20.102264
7466984	-6.871967	-39.361221	-20.664520
7467084	-8.097282	-38.271294	-22.239777
7467184	-8.637650	-37.922340	-22.352814
7467284	-7.391224	-38.498505	-21.762329
7467384	-6.844788	-38.255203	-23.075104
7467484	-7.357365	-37.942039	-23.027527
7467584	-7.392887	-37.754623	-23.742737
7467683	-8.049385	-37.466682	-23.743073
7467783	-8.052826	-37.294113	-23.929993
7467883	-7.791843	-38.312317	-21.986206
7467983	-6.706158	-37.932686	-23.366302
7468083	-6.916058	-38.422165	-22.271942
7468183	-6.199661	-38.782433	-22.282043
7468283	-4.822598	-39.449341	-20.646423
7468383	-5.086147	-39.719574	-19.930878
7468483	-5.480148	-39.419853	-20.850189
7468583	-6.523563	-38.349594	-21.909943
7468683	-7.608513	-38.290283	-22.099792
7468783	-6.009365	-39.513306	-21.038513
7468883	-4.314106	-40.525566	-19.074402
7468983	-2.033302	-41.045906	-17.477783
7469083	-0.664959	-42.071205	-15.985535
7469183	-0.834675	-42.489891	-14.358612
7469282	-0.500420	-42.907982	-12.975891
7469382	-0.587173	-42.731705	-13.840515
7469482	-0.604313	-42.304070	-14.990631
7469582	-0.783497	-42.459000	-14.740082
7469682	-1.142311	-42.448547	-14.225769
7469782	-0.327347	-42.163269	-15.580353
7469882	-2.121750	-41.443680	-17.414337
7469982	-3.092930	-40.043083	-19.257141
7470082	-4.193466	-38.958878	-22.304840
7470182	-6.605350	-39.016197	-21.720520
7470282	-6.985275	-38.106369	-22.827789
7470382	-5.229778	-38.014832	-23.252075
7470482	-4.405098	-38.219009	-23.375977
7470582	-4.103584	-38.701988	-22.706055
7470682	-4.596989	-38.268700	-23.237732
7470782	-4.641106	-38.725365	-22.120361
7470882	-5.287643	-38.219139	-23.039185
7470981	-7.367519	-37.619766	-23.362427
7471081	-9.020504	-37.277290	-23.845795
7471181	-9.122185	-37.379356	-24.050995
7471281	-9.426411	-36.776512	-23.999054
7471381	-9.217789	-36.999832	-24.461304
7471481	-8.658840	-36.934578	-24.343170
7471581	-8.769028	-37.100105	-24.075623
7471681	-8.797390	-37.221855	-24.052643
7471781	-8.981197	-37.425972	-23.694336
7471881	-9.339790	-38.532433	-20.717773
7471981	-9.553696	-38.779800	-20.518280
7472081	-9.498013	-38.390266	-21.776337
7472181	-9.483582	-37.947601	-22.559570
7472281	-10.158794	-37.973648	-21.300659
7472381	-9.698830	-38.136368	-21.090302
7472481	-9.320309	-38.327896	-21.167725
7472581	-9.518364	-38.518974	-21.276093
7472680	-9.357121	-38.018295	-21.665253
7472780	-9.410480	-37.848114	-21.534241
7472880	-9.086872	-38.210236	-21.864197
7472980	-9.775242	-38.236275	-21.553406
7473080	-9.264309	-38.504578	-21.996002
7473180	-9.452408	-37.948570	-21.818878
7473280	-9.650574	-38.195435	-21.748932
7473380	-9.363739	-38.416977	-21.187653
7473480	-7.699486	-38.824249	-20.981110
7473580	-6.435349	-39.317696	-20.631836
7473680	-6.152935	-39.202698	-20.766052
7473780	-6.350300	-38.775612	-21.766174
7473880	-5.772579	-38.879959	-20.894135
7473980	-4.361912	-39.221352	-20.927429
7474080	-2.968616	-40.051170	-20.045837
7474179	-2.042225	-40.855324	-18.372314
7474279	-1.709396	-41.389282	-17.409149
7474379	-0.952797	-41.530235	-16.432068
7474479	-1.095490	-41.386261	-17.044708
7474579	-2.319958	-40.420296	-18.986267
7474679	-3.690399	-40.260292	-19.768433
7474779	-4.855621	-39.651917	-20.259979
7474879	-4.578293	-39.657417	-19.728546
7474979	-3.878658	-40.493790	-19.302521
7475079	-3.636971	-40.708817	-17.707703
7475179	-4.170921	-40.959381	-17.436188
7475279	-5.283318	-40.172798	-18.730713
7475379	-4.455093	-39.777145	-19.839081
7475479	-4.441227	-39.956528	-19.924530
7475579	-4.636963	-39.485481	-20.203735
7475679	-4.776871	-39.532051	-20.847046
7475779	-4.815475	-39.474846	-20.951141
7475878	-4.854954	-39.534477	-20.679169
7475978	-4.835762	-39.428894	-20.760468
7476078	-5.377571	-39.290016	-20.960419
7476178	-6.192661	-39.548195	-20.578705
7476278	-5.765453	-39.685585	-20.630676
7476378	-5.736103	-39.576469	-20.393951
7476478	-5.534954	-39.706467	-20.588654
7476578	-4.908352	-39.734154	-20.281738
7476678	-3.980045	-39.816544	-20.258698
7476778	-3.788406	-40.310486	-19.688263
7476878	-3.416943	-40.591980	-18.838379
7476978	-2.720348	-40.619858	-18.528534
7477078	-3.044067	-40.293404	-18.949890
7477178	-4.775345	-39.310684	-21.111267
7477278	-4.293034	-39.545570	-21.114655
7477378	-3.661499	-39.490051	-21.543152
7477478	-2.491276	-39.150291	-22.321899
7477577	0.467995	-37.333168	-25.477753
7477677	2.547695	-36.415321	-26.268005
7477777	4.183292	-36.903961	-25.177734
7477877	8.457623	-36.229698	-25.564941
7477977	11.091167	-33.796349	-27.328339
7478077	13.225849	-33.248734	-27.712402
7478177	13.560307	-33.694389	-26.607574
7478277	12.325893	-34.502586	-25.712219
7478377	11.936306	-35.089233	-25.867157
7478477	12.002186	-35.122574	-25.515869
7478577	12.448215	-35.339043	-25.152557
7478677	12.548306	-34.723518	-25.315704
7478777	13.329571	-35.318092	-25.335571
7478877	13.554211	-35.233826	-25.055786
7478977	13.462360	-35.000633	-25.244110
7479077	13.628216	-34.864235	-25.039062
7479176	13.405537	-35.033958	-25.255615
7479276	13.537334	-34.992668	-25.110504
7479376	13.679661	-34.721939	-24.909851
7479476	13.140110	-35.270531	-25.115936
7479576	12.950741	-35.227715	-25.101593
7479676	13.123875	-35.252029	-25.141388
7479776	13.047009	-35.070190	-25.039917
7479876	12.950367	-34.806305	-25.260132
7479976	13.159695	-35.026085	-25.463196
7480076	12.951572	-35.112793	-25.416412
7480176	12.980602	-35.061615	-25.321716
7480275	12.828815	-34.923386	-25.233643
7480376	12.885784	-35.102753	-25.108185
7480476	12.926998	-35.109940	-25.254120
7480576	12.870922	-35.119957	-25.309448
7480676	13.226276	-35.002129	-25.360107
7480776	13.338512	-34.875694	-25.052734
7480875	13.608997	-34.858650	-24.994324
7480975	13.607174	-34.928238	-25.118683
7481075	13.124691	-34.907860	-25.032104
7481175	13.373585	-34.732224	-24.779663
7481275	13.266354	-34.895348	-24.941711
7481375	12.480572	-35.062874	-25.293823
7481475	13.015186	-35.355034	-25.164368
7481575	12.691776	-35.355820	-25.098145
7481675	12.643475	-35.350632	-24.932007
7481775	12.807285	-35.210670	-24.889618
7481875	12.387089	-35.273697	-24.745392
7481975	12.504520	-34.903046	-24.774658
7482075	11.819386	-35.001106	-24.845581
7482175	11.252506	-35.696526	-25.079651
7482275	11.127544	-35.802414	-24.900665
7482375	10.928387	-36.330116	-24.288177
7482474	8.739605	-36.558563	-24.771027
7482574	9.468456	-37.405769	-22.864960
7482674	7.168491	-37.917625	-22.607666
7482774	4.929081	-38.202820	-22.531097
7482874	2.911251	-38.544571	-22.537231
7482974	0.990429	-38.881775	-22.387115
7483074	-0.070072	-38.464264	-22.918610
7483174	-6.142815	-38.903397	-21.482849
7483274	-10.211514	-39.386040	-19.083527
7483374	-9.624489	-39.549332	-19.340027
7483474	-9.337696	-40.452690	-17.428375
7483574	-8.887947	-40.479233	-16.454041
7483674	-9.780617	-40.207344	-16.738068
7483774	-10.357822	-37.839439	-22.021973
7483874	-11.460724	-36.694954	-23.879700
7483974	-10.655548	-36.406898	-24.240997
7484073	-11.381664	-36.135681	-24.698608
7484173	-12.653629	-37.890266	-20.783508
7484273	-12.956219	-39.816093	-16.711060
7484373	-11.157944	-37.895462	-21.555542
7484473	-8.979347	-36.419342	-24.678223
7484573	-6.665627	-38.127831	-22.427094
7484673	-3.999058	-38.819923	-22.442230
7484773	-5.791092	-38.679276	-21.869080
7484873	-5.841568	-38.715393	-21.528076
7484973	-5.135666	-37.503822	-22.792511
7485073	-6.026966	-37.792389	-22.659821
7485173	-6.186115	-38.253654	-21.866638
7485273	-6.140198	-38.857056	-20.895203
7485373	-5.480377	-39.266518	-20.933960
7485473	-5.441166	-39.405159	-20.458282
7485573	-5.140556	-39.205070	-21.319702
7485673	-5.379597	-38.723633	-21.261658
7485773	-5.401932	-38.504486	-22.015778
7485872	-6.221703	-38.002625	-22.504425
7485972	-5.631420	-38.227615	-23.264191
7486072	-5.609928	-38.457481	-23.205750
7486172	-5.430828	-38.612305	-22.869171
7486272	-5.247620	-38.776321	-22.891174
7486372	-5.163246	-38.878693	-22.818878
7486472	-5.132812	-38.814766	-22.421509
7486572	-4.886189	-39.574348	-21.985382
