# Supplementary material for: iSignDB: A database for smartphone signature biometrics
Source: Data Brief. 2020 Nov 28;33:106597. doi: 10.1016/j.dib.2020.106597 (PMC7725742; doi:10.1016/j.dib.2020.106597)
Supplement: Supplementary file 2 [file mmc2.zip › u011/genuine/Sensor Data/u011_s3_g03_Orient.csv]

timestamp	x	y	z
7456790	165.879743	-19.161169	-0.115567
7456890	166.310811	-18.986205	-0.507343
7456990	166.086669	-20.303369	0.427393
7457090	165.992672	-19.769128	0.249787
7457190	165.916603	-19.433288	-0.482874
7457290	165.420664	-19.057830	-0.761857
7457390	165.409675	-17.087133	-1.505307
7457490	165.357921	-17.125968	-1.439902
7457590	165.121207	-16.949328	-2.328926
7457690	164.918210	-17.067317	-3.314493
7457790	164.580263	-19.268673	-3.962933
7457890	164.414580	-20.260059	-4.446818
7457989	165.828432	-17.842558	-3.432260
7458089	165.886976	-16.540836	-3.928859
7458189	166.223507	-16.873205	-3.849062
7458289	166.444243	-17.144962	-3.976567
7458389	166.386006	-17.650401	-4.069020
7458489	166.304279	-17.985518	-4.184248
7458589	165.871944	-17.892568	-4.801526
7458689	165.289623	-17.789743	-5.178378
7458789	164.000096	-18.360481	-3.874152
7458889	162.704191	-18.489341	-2.897713
7458989	162.554400	-19.373753	-1.049854
7459089	162.739378	-19.388773	-0.993709
7459189	164.967679	-19.795564	-0.031036
7459289	167.672430	-20.120077	1.080624
7459389	170.078051	-21.661571	3.996964
7459489	171.100722	-23.661606	4.333010
7459588	171.951267	-24.444928	5.050143
7459688	172.643773	-25.038922	6.109914
7459787	173.160490	-26.233042	7.310889
7459888	173.459939	-26.991404	8.621610
7459988	173.250388	-25.474646	6.354729
7460088	172.909236	-25.115696	5.441626
7460188	173.308820	-24.729528	4.809475
7460288	173.720871	-24.699124	4.601013
7460388	173.574841	-24.381015	4.145668
7460488	173.088097	-24.199216	3.547773
7460588	172.950333	-24.313163	3.864344
7460688	172.683673	-24.462013	4.056307
7460788	172.798241	-24.512109	4.489038
7460888	172.840501	-24.421771	4.917467
7460988	173.172932	-26.153188	8.328505
7461087	174.220495	-28.178976	11.735594
7461187	173.262060	-30.489453	14.755577
7461287	172.954063	-33.119660	17.924757
7461387	172.473229	-34.016620	19.479190
7461487	171.967415	-32.612789	16.871353
7461587	171.649833	-29.189462	12.195582
7461687	171.850782	-27.152540	9.328899
7461787	171.929868	-25.313881	7.702823
7461887	171.252067	-23.127798	4.982630
7461987	171.183862	-21.193106	3.819692
7462087	170.809775	-21.604678	4.025386
7462187	170.036425	-19.521536	1.076443
7462287	166.220202	-16.386467	-2.340422
7462387	161.548717	-16.170636	-3.237779
7462487	159.671110	-16.310926	-3.006074
7462587	160.725432	-15.702744	-4.091913
7462687	160.430329	-15.404090	-5.182357
7462786	160.790338	-15.532627	-6.018520
7462886	161.167680	-15.925658	-5.894538
7462986	161.533729	-15.483618	-5.637216
7463086	161.731787	-14.875982	-6.147030
7463186	161.526087	-15.047501	-6.520366
7463286	161.557310	-15.316330	-6.811715
7463386	161.592709	-15.578479	-6.727847
7463486	161.570177	-16.370540	-6.699737
7463586	160.944516	-19.463278	-6.882473
7463686	161.036102	-21.395743	-6.910159
7463786	162.899098	-18.880683	-4.778472
7463886	163.328340	-17.661611	-4.479530
7463986	163.446854	-17.895240	-4.461049
7464086	163.774119	-18.323575	-4.292739
7464186	163.776620	-18.278217	-4.497835
7464286	163.804624	-18.225233	-4.973212
7464385	163.942103	-18.058466	-5.552741
7464485	163.981831	-18.008673	-6.144314
7464585	163.517290	-18.447201	-6.271097
7464685	163.543223	-18.416602	-5.771998
7464785	163.493637	-18.828471	-5.301653
7464885	163.371275	-19.027480	-5.005022
7464985	163.327890	-19.140788	-4.712155
7465085	163.436462	-19.376627	-4.402741
7465185	163.311988	-20.025256	-3.852178
7465285	164.221815	-22.961944	0.044337
7465385	166.071569	-24.404267	2.358402
7465485	167.184630	-25.162687	2.665400
7465585	168.080340	-24.860281	3.443650
7465685	167.368282	-23.725899	3.386533
7465785	165.547396	-22.511312	1.581090
7465885	164.600452	-22.699048	1.178075
7465984	166.516066	-23.032471	2.324156
7466084	168.105633	-24.109408	3.158335
7466184	168.652731	-24.172826	4.745075
7466284	168.905173	-25.017383	4.608035
7466384	168.224042	-23.660597	4.519115
7466484	168.144753	-24.267287	3.814830
7466584	168.176871	-23.252774	3.446790
7466684	167.948037	-23.858634	3.508361
7466784	167.766037	-22.039144	1.844712
7466884	167.784520	-21.650437	1.081187
7466984	167.261290	-20.864333	-1.286215
7467084	166.937299	-17.514877	-4.246604
7467184	167.166597	-17.531561	-4.296692
7467284	166.281622	-19.475914	-0.407745
7467384	168.699616	-16.531708	-2.125837
7467484	168.568037	-16.956597	-3.097218
7467584	168.202033	-15.824762	-3.180182
7467683	166.901682	-15.267664	-3.464617
7467783	167.433271	-15.001772	-3.973289
7467883	165.188873	-18.709210	0.118911
7467983	169.029327	-16.732706	-2.343594
7468083	168.087434	-17.952878	-1.795567
7468183	168.185190	-19.176994	0.483023
7468283	168.823420	-21.751066	3.330738
7468383	168.746406	-22.195150	2.452088
7468483	168.891444	-20.607570	0.907878
7468583	167.569841	-19.110444	-0.356715
7468683	166.080421	-18.933660	-1.024761
7468783	167.202025	-21.346254	1.327918
7468883	169.351336	-24.823543	4.971001
7468983	172.155960	-26.338999	7.976876
7469083	172.414604	-29.140422	11.208623
7469182	172.259669	-31.731335	14.440572
7469282	172.102098	-32.990940	16.482312
7469382	171.957649	-31.953117	15.738306
7469482	172.426856	-29.992223	12.938950
7469582	172.538069	-30.696865	12.666635
7469682	171.868502	-30.430159	14.476625
7469782	171.687754	-29.933701	15.139326
7469882	171.116037	-25.558838	8.130969
7469982	171.239073	-23.490566	4.917578
7470082	170.150426	-18.886751	3.149994
7470182	168.095542	-19.008176	-1.087142
7470282	167.886515	-17.400733	-1.980594
7470382	172.088802	-16.321995	-2.136033
7470482	172.438282	-15.913402	-0.927765
7470582	172.899492	-17.567637	-0.988753
7470682	171.669144	-16.714821	-0.458838
7470782	171.269386	-18.259714	-0.064906
7470881	169.647712	-17.773864	-0.888592
7470981	167.514828	-16.274839	-2.582279
7471081	165.429736	-15.105115	-3.758684
7471181	165.347161	-14.972811	-3.788241
7471281	165.471225	-14.524052	-4.690559
7471381	166.083072	-13.846681	-4.611740
7471481	166.205810	-14.286489	-4.067202
7471581	165.784278	-14.872404	-3.467893
7471681	165.364896	-15.532535	-2.493598
7471781	164.283233	-16.996566	-1.855958
7471881	163.536776	-20.574287	-2.441979
7471981	163.133458	-20.949841	-2.121242
7472081	163.421724	-18.467347	-2.278619
7472181	164.390191	-17.654846	-3.625066
7472281	164.339067	-18.612457	-4.294361
7472381	164.789233	-19.411782	-3.725554
7472481	164.630107	-19.107133	-3.829824
7472580	164.916755	-18.897711	-3.730317
7472680	164.994925	-18.563810	-3.404130
7472780	164.852885	-18.539989	-3.554391
7472880	164.781276	-18.565159	-3.387600
7472980	164.434628	-19.070263	-3.890430
7473080	164.520746	-18.553486	-3.648894
7473180	164.410937	-18.544451	-3.446702
7473280	164.326229	-18.969497	-3.422389
7473380	164.512475	-19.551209	-2.645387
7473480	165.693747	-20.887629	-0.054544
7473580	167.642982	-21.053634	0.858620
7473680	167.635284	-20.768774	0.160735
7473780	167.757860	-19.549741	-0.246052
7473880	168.179305	-20.643055	0.956640
7473980	170.801516	-20.777431	1.861720
7474079	171.699354	-22.287832	4.265191
7474179	171.374452	-25.355093	7.602499
7474279	170.907036	-26.957622	10.687034
7474379	171.433882	-27.992206	12.424570
7474479	171.632943	-27.003359	11.555488
7474579	171.272140	-24.061505	7.227917
7474679	170.193712	-22.824053	3.550564
7474779	169.917842	-21.673095	1.006329
7474879	169.863464	-22.515530	2.438967
7474979	170.162931	-24.111641	4.804369
7475079	169.476237	-26.270828	7.422997
7475179	168.510728	-26.150783	5.255435
7475279	169.260702	-23.364413	1.698929
7475379	170.561656	-22.217330	1.014616
7475479	170.928140	-21.954582	1.811547
7475579	171.042365	-21.415373	0.650433
7475679	171.439803	-20.576496	-1.231777
7475778	171.689843	-20.475369	-1.809439
7475878	171.987311	-20.810064	-1.862309
7475978	172.159172	-20.584437	-1.933716
7476078	170.546961	-20.198235	-1.950438
7476178	169.615904	-20.662309	-2.265481
7476278	169.693787	-20.865097	-1.375593
7476378	169.482187	-21.309196	-0.555094
7476478	169.816598	-20.892527	-0.590154
7476578	170.805640	-21.316728	-0.341075
7476678	172.129538	-21.639830	0.318162
7476778	172.066258	-22.399652	0.372215
7476878	172.286892	-24.032242	2.081190
7476978	172.564949	-24.293416	4.301311
7477078	172.584514	-22.784000	1.085609
7477178	172.199713	-20.085456	-2.507700
7477278	173.200275	-20.049447	-2.524712
7477378	174.259251	-19.547060	-2.099605
7477477	177.093995	-17.767537	-2.835671
7477577	-174.789872	-13.212041	-4.878847
7477677	-174.334081	-12.318465	-1.094846
7477777	-172.732603	-13.962730	1.772394
7477877	-166.737373	-10.947051	4.742501
7477977	-162.707655	-9.213623	5.058277
7478077	-160.616045	-7.857800	6.015004
7478177	-160.448688	-9.392573	6.627306
7478277	-162.174301	-11.022406	6.777451
7478377	-162.797090	-11.624833	6.185882
7478477	-162.270481	-11.833254	5.645252
7478577	-161.416020	-12.380674	5.666807
7478677	-160.705603	-12.130466	5.897899
7478777	-160.414379	-12.120209	6.179258
7478877	-160.179518	-12.225400	6.921243
7478977	-160.433609	-12.065641	6.999918
7479076	-160.193844	-12.132395	7.027891
7479176	-160.297481	-11.987030	7.144879
7479276	-160.407835	-11.997023	7.017206
7479376	-160.478195	-12.037157	7.068110
7479476	-160.814764	-12.237498	7.109243
7479576	-161.053150	-12.251717	7.120077
7479676	-161.080921	-12.147267	7.087361
7479776	-161.195181	-12.121598	6.968533
7479876	-161.216290	-11.956271	6.962393
7479976	-161.300501	-11.774195	6.995976
7480076	-161.361626	-11.830366	7.002018
7480176	-161.424640	-11.819737	6.929498
7480275	-161.348017	-11.716561	7.014309
7480376	-161.288088	-11.709378	7.025778
7480476	-161.049836	-11.990927	7.057662
7480576	-161.244696	-11.817874	7.408507
7480676	-161.053566	-11.672821	7.469201
7480775	-160.819296	-11.771522	7.153590
7480875	-160.481421	-11.907265	7.910200
7480975	-160.445692	-12.008796	7.487121
7481075	-160.871565	-11.905110	7.284215
7481175	-160.915799	-12.072541	7.588987
7481275	-161.624877	-11.853894	7.606808
7481375	-161.446937	-12.338293	6.548584
7481475	-161.716064	-12.198953	7.597449
7481575	-161.620422	-12.574934	7.052955
7481675	-161.466900	-12.597444	6.982466
7481775	-161.448108	-12.444590	7.270711
7481875	-162.319521	-12.364737	7.275936
7481975	-161.919251	-12.525957	7.185281
7482075	-162.929545	-12.196881	6.701414
7482175	-163.582564	-12.614546	5.965211
7482274	-163.472536	-12.994797	5.971026
7482374	-165.551811	-13.699756	7.555714
7482474	-167.715659	-13.520405	5.374095
7482574	-169.191626	-15.850039	9.728833
7482674	-172.202318	-16.643297	7.221293
7482774	-175.824617	-17.317116	6.696894
7482874	-179.753047	-17.561280	6.641642
7482974	175.821822	-18.291615	7.649873
7483074	172.683744	-18.158417	8.310073
7483174	166.346253	-20.328500	-1.099923
7483274	163.338017	-23.012914	-4.508994
7483374	161.747568	-23.691099	0.158139
7483474	160.839609	-27.460431	2.811594
7483574	160.772883	-28.987813	4.123581
7483674	160.846255	-27.103729	0.477437
7483774	160.181964	-18.561592	0.290862
7483874	158.326090	-16.593115	-0.592198
7483973	160.391190	-14.708520	-1.516895
7484073	160.682208	-14.408671	-3.254029
7484173	159.143144	-19.938795	-5.623866
7484273	158.934653	-25.980607	-7.565626
7484373	162.279838	-18.000463	-4.482660
7484473	165.443475	-14.517562	-2.301190
7484573	170.289121	-17.767321	-3.074328
7484673	173.403622	-17.942163	-1.718619
7484773	171.528305	-18.491833	-3.218174
7484873	172.515249	-18.034458	-4.122937
7484973	173.114289	-16.732636	-3.345061
7485073	173.130246	-16.668696	-5.008098
7485173	173.334697	-18.112259	-6.421429
7485273	173.923530	-19.551607	-7.778089
7485373	173.790644	-19.845317	-6.421935
7485473	173.140364	-20.244625	-4.883390
7485573	172.362747	-19.553156	-3.182378
7485672	171.404233	-19.161545	-2.343152
7485772	170.692537	-18.291493	-2.200797
7485872	170.077443	-17.257574	-2.481064
7485972	170.229352	-17.000521	-1.852349
7486072	170.113666	-17.140869	-1.557488
7486172	170.285333	-17.544926	-1.098141
7486272	170.225563	-17.830911	-0.912437
7486372	170.136918	-18.135295	-0.480272
7486472	169.952452	-18.658858	0.008751
7486572	169.761651	-19.650746	0.440905
