# Supplementary material for: iSignDB: A database for smartphone signature biometrics
Source: Data Brief. 2020 Nov 28;33:106597. doi: 10.1016/j.dib.2020.106597 (PMC7725742; doi:10.1016/j.dib.2020.106597)
Supplement: Supplementary file 2 [file mmc2.zip › u011/genuine/Sensor Data/u011_s3_g03_Pos.csv]

timestamp	lat	long	alt	speed	course	hacc
7462574	28.563010	77.280730	203.161000	0.568000	0.000000	96.000000
7463574	28.562900	77.280670	213.933000	0.568000	0.000000	96.000000
7464574	28.562900	77.280640	214.814000	1.006000	0.000000	48.000000
7465574	28.562920	77.280580	214.810000	1.006000	0.000000	48.000000
7466574	28.562910	77.280590	214.602000	0.490000	0.000000	32.000000
7467574	28.562980	77.280610	214.617000	0.097000	0.000000	64.010000
7468574	28.562950	77.280600	214.678000	0.291000	0.000000	48.007000
7469574	28.562940	77.280610	214.664000	0.274000	0.000000	24.004000
7469941	28.562940	77.280620	214.695000	0.274000	0.000000	24.004000
7470769	28.562940	77.280630	214.729000	0.248000	0.000000	24.004000
7471769	28.562950	77.280640	214.767000	0.257000	0.000000	16.002000
7473772	28.562940	77.280630	214.786000	0.257000	0.000000	16.002000
7474772	28.562950	77.280630	214.770000	0.503000	0.000000	16.002000
7475772	28.562970	77.280630	214.766000	0.542000	0.000000	16.002000
7476772	28.562990	77.280620	214.766000	0.503000	0.000000	12.002000
7477772	28.563000	77.280610	214.740000	0.542000	0.000000	12.002000
7478772	28.563000	77.280610	214.682000	0.056000	0.000000	12.002000
7479772	28.563000	77.280610	214.676000	0.371000	0.000000	12.002000
7480772	28.563010	77.280610	214.683000	0.593000	0.000000	12.002000
7481772	28.563020	77.280600	214.681000	0.593000	0.000000	12.002000
7482772	28.563030	77.280600	214.672000	0.593000	0.000000	12.002000
7483772	28.563030	77.280600	214.654000	0.390000	0.000000	12.002000
7484772	28.563020	77.280590	214.642000	0.354000	0.000000	12.002000
7485772	28.563010	77.280580	214.616000	0.415000	0.000000	12.002000
