# Supplementary material for: iSignDB: A database for smartphone signature biometrics
Source: Data Brief. 2020 Nov 28;33:106597. doi: 10.1016/j.dib.2020.106597 (PMC7725742; doi:10.1016/j.dib.2020.106597)
Supplement: Supplementary file 2 [file mmc2.zip › u011/genuine/Sensor Data/u011_s3_g04_Acc.csv]

timestamp	x	y	z
1588790	0.323926	3.109484	9.032816
1588890	0.099842	3.155289	9.420211
1588990	0.078437	3.133135	9.252709
1589090	0.227677	3.155438	8.995394
1589190	0.515378	2.850971	9.239237
1589290	0.656834	2.221830	9.104218
1589390	0.450563	2.761907	9.274114
1589490	0.513432	2.803520	9.605376
1589590	0.388891	3.141367	9.171578
1589690	0.264650	3.406466	8.933573
1589790	0.654888	3.125351	9.515712
1589890	0.570464	2.930905	9.338780
1589990	0.564177	2.887944	9.200917
1590090	0.571961	2.870431	9.168434
1590190	0.635429	2.870581	9.063053
1590290	0.490979	2.918631	9.394464
1590389	0.660427	2.951413	9.129964
1590489	0.645158	3.015779	9.236093
1590589	0.636177	2.992278	9.039852
1590689	0.366438	2.960544	9.704020
1590789	0.883163	3.006199	9.161698
1590889	0.440983	2.725532	9.140592
1590989	0.240849	3.064877	9.109307
1591089	0.364492	3.125500	9.268726
1591188	-0.319436	3.448379	9.546548
1591289	-0.320633	3.149301	9.029373
1591408	-0.423469	3.941154	8.992400
1591508	-0.345182	3.678301	9.188792
1591608	-0.362845	3.841911	8.916807
1591708	-0.512684	3.955075	9.008417
1591808	-0.502954	3.779640	8.562494
1591908	-1.231938	3.993396	9.230256
1592007	-0.466280	3.879333	8.200697
1592107	-1.114732	4.334387	8.615634
1592207	-2.048340	4.886439	9.083710
1592307	-2.196832	4.421505	8.089029
1592407	-1.919608	4.825066	8.500074
1592507	-2.349065	4.719087	8.277637
1592607	-1.979933	5.157974	8.028405
1592707	-0.877026	3.942352	8.677605
1592806	0.140707	2.919978	8.729547
1592907	-0.388742	3.377576	8.703950
1593007	-1.063538	3.675906	9.098380
1593107	-1.249152	3.999234	8.532407
1593207	-2.459984	4.780758	9.318722
1593307	-2.151775	5.017716	8.645571
1593407	-1.608106	4.459377	8.454569
1593507	-0.522414	3.630251	8.836574
1593607	-0.413740	3.937562	8.657097
1593706	-0.397424	3.655848	9.108559
1593806	-0.400717	3.164120	9.328152
1593906	-0.064516	3.031496	9.185050
1594006	0.212408	3.121609	9.178613
1594106	0.345781	3.033592	9.506581
1594206	0.461939	2.469265	9.435179
1594306	0.474663	2.441573	9.466913
1594406	0.454006	3.010989	9.114846
1594506	0.189356	2.977907	9.643546
1594605	0.043410	2.896776	10.256521
1594706	0.181423	3.179538	9.477990
1594806	0.522713	2.743345	8.875194
1594906	0.130229	3.366799	8.608449
1595006	-0.089813	3.534600	9.525591
1595106	-0.165556	3.500471	8.828042
1595206	-0.489632	3.457510	9.453891
1595305	-0.683928	3.519781	9.352701
1595405	-0.508343	3.647764	8.752599
1595505	-0.349373	3.118615	9.501192
1595605	0.505648	2.987188	8.865614
1595705	0.532892	2.797233	9.449100
1595805	0.311053	2.724185	9.452394
1595905	-0.009879	2.592459	9.543853
1596005	0.930914	2.007176	9.549093
1596105	1.298849	1.973945	9.525891
1596205	0.960103	2.462230	9.317374
1596305	0.616867	2.880011	9.418714
1596405	0.345033	1.934727	9.123228
1596505	0.119152	2.259252	9.580378
1596605	0.021256	2.222428	9.556128
1596705	-0.117955	2.114503	9.405391
1596805	-0.179327	2.562821	9.411229
1596905	-0.457898	2.304608	10.004895
1597004	-0.357606	1.879641	9.598340
1597104	-0.300425	2.265090	9.468710
1597204	-0.215552	2.032773	9.394763
1597304	-0.441582	1.833537	9.472153
1597404	-0.321082	1.950893	9.399554
1597504	-0.515827	2.132765	9.787996
1597604	-0.382006	1.856140	9.757459
1597704	-0.706082	2.572251	9.311986
1597804	-0.769849	1.587299	9.832004
1597904	-0.292492	2.221231	9.705817
1598004	-0.794398	2.327959	9.272767
1598104	-0.790356	1.888323	9.605675
1598204	-0.125888	2.535278	9.265432
1598304	-0.763862	2.345622	9.539512
1598404	-0.156874	2.414329	8.902288
1598504	-0.541873	1.826053	10.460996
1598604	-0.293091	2.291435	9.533525
1598703	-0.797242	1.815425	10.860665
1598802	0.028141	2.181414	9.289682
1598903	-0.621957	2.641707	9.101972
1599003	-0.426014	2.426155	9.735305
1599103	-0.190254	2.052681	9.256301
1599203	-0.294737	2.951413	9.005273
1599303	-0.828377	1.400637	10.683134
1599403	-0.034877	2.428400	9.257200
1599503	0.109422	2.100881	9.370664
1599603	-0.434097	2.748734	8.933573
1599703	-0.212259	2.229015	10.221195
1599803	0.744402	3.705544	8.786578
1599903	0.374671	2.065555	9.755513
1600003	0.218246	3.511398	10.289902
1600103	0.858165	2.984494	7.883207
1600203	-0.950972	3.592679	8.241711
1600303	-2.342179	4.563710	9.210646
1600402	-0.742456	5.020709	8.388706
1600502	-1.476230	5.397775	8.993747
1600602	-1.032702	6.347401	8.843161
1600702	0.055684	4.797973	7.953560
1600802	1.556613	0.617017	9.562714
1600902	1.199306	3.586991	8.854238
1601002	1.518442	3.292703	8.780591
1601102	1.336271	3.743416	8.351134
1601202	1.258583	4.564907	8.341703
1601302	1.164878	2.449506	9.772428
1601402	1.043480	4.870422	9.229507
1601505	0.516127	3.621868	9.311836
1601605	0.717757	3.412154	9.128916
1601705	0.619113	3.448080	9.079220
1601805	0.805176	3.506009	9.006920
1601905	0.647553	3.569926	9.262439
1602005	0.962498	3.542384	9.066197
1602104	0.802930	3.517236	9.134904
1602204	1.034948	3.323688	8.817564
1602304	0.742905	4.042045	8.672665
1602404	-0.064965	3.745511	9.210946
1602504	0.266446	3.642974	8.746013
1602604	0.340991	4.424350	8.680599
1602704	0.802332	2.703079	9.509575
1602842	0.440983	3.670667	9.136101
1602942	0.356858	3.480562	9.173524
1603042	-0.001647	3.769761	8.938363
