# Supplementary material for: iSignDB: A database for smartphone signature biometrics
Source: Data Brief. 2020 Nov 28;33:106597. doi: 10.1016/j.dib.2020.106597 (PMC7725742; doi:10.1016/j.dib.2020.106597)
Supplement: Supplementary file 2 [file mmc2.zip › u011/genuine/Sensor Data/u011_s3_g04_AngVel.csv]

timestamp	x	y	z
1588790	-0.170223	-0.140458	-0.011526
1588890	0.015613	-0.009495	0.003567
1588990	-0.039068	0.063897	0.069735
1589090	-0.136637	-0.099028	0.036282
1589190	-0.106432	-0.096130	0.073752
1589290	-0.256400	-0.017170	0.030550
1589390	0.027090	0.043026	-0.015383
1589490	0.130594	0.043390	0.007990
1589590	0.670669	-0.098038	-0.012366
1589690	0.044828	-0.150909	-0.004928
1589790	-0.546452	0.070972	-0.170343
1589890	-0.081574	-0.216065	-0.010208
1589990	-0.037131	0.029000	-0.063796
1590090	-0.018234	0.008361	0.005194
1590190	0.014226	-0.009215	-0.002758
1590290	0.072751	-0.023233	0.001139
1590389	0.023387	-0.015655	-0.001785
1590513	-0.038837	-0.028645	-0.011544
1590613	0.003118	-0.004556	0.049551
1590713	-0.033940	-0.137977	0.009580
1590813	0.090228	0.225951	-0.012722
1590913	0.173488	0.081891	-0.212335
1591012	-0.008540	0.073080	-0.098033
1591113	0.044935	0.120515	-0.165709
1591213	0.200941	0.306488	-0.079019
1591308	0.064987	0.100356	-0.151372
1591408	0.171180	-0.016456	0.014551
1591508	-0.014536	-0.002225	-0.058626
1591608	0.220201	0.104109	-0.099765
1591708	-0.103878	-0.022524	-0.065959
1591808	-0.030504	0.228981	-0.041028
1591908	0.217559	0.187693	-0.021326
1592008	0.068990	0.130339	0.018776
1592107	0.074836	0.613598	0.226936
1592207	0.392076	0.306014	-0.019363
1592307	0.096401	0.165574	0.130587
1592407	0.481396	0.471953	0.081443
1592507	0.002808	-0.029055	-0.010786
1592607	-1.037413	-0.856692	0.010537
1592707	-0.649426	-0.549777	0.281756
1592806	-0.420426	-0.315200	-0.091877
1592907	0.320543	0.413122	0.032703
1593007	0.336172	0.351109	-0.089426
1593107	0.474966	0.551162	-0.083813
1593207	0.512447	0.013944	0.293711
1593307	0.087527	0.004875	0.132504
1593407	-0.550794	-0.782333	-0.095969
1593507	-0.428884	-0.659691	-0.272911
1593607	-0.268588	-0.289385	-0.116065
1593707	-0.056322	-0.087677	0.000898
1593806	0.210338	-0.258790	0.001270
1593906	-0.431554	-0.513302	-0.067177
1594006	-0.217099	-0.219026	-0.027028
1594106	-0.190892	-0.135180	-0.015941
1594206	-0.015992	-0.122644	-0.053104
1594306	0.100369	-0.000983	-0.150128
1594406	0.075834	0.221714	0.063350
1594506	-0.004999	0.072546	-0.037435
1594605	0.105885	-0.052201	-0.031008
1594706	0.078984	-0.012464	0.101971
1594806	0.154233	-0.116295	-0.416259
1594906	0.020288	0.225152	0.017014
1595006	0.152718	0.192187	-0.078433
1595106	0.251784	0.280774	-0.065722
1595206	0.141149	0.170022	-0.110254
1595306	0.060492	-0.407829	-0.059575
1595405	-0.324390	-0.196859	0.062332
1595505	-0.346609	-0.461009	0.091155
1595605	-0.216286	-0.294700	-0.032902
1595705	0.214270	0.141247	-0.117725
1595805	-0.077288	-0.225047	-0.172932
1595905	-0.465422	-0.698189	-0.867489
1596005	-0.514774	-0.065558	-0.739786
1596105	-0.477816	-0.223390	-1.022894
1596205	0.423315	0.002935	-0.273389
1596305	0.170860	-0.006980	0.076281
1596405	-0.232896	0.179240	0.263434
1596505	-0.140694	0.138409	0.154077
1596605	0.046688	0.185225	0.034986
1596705	-0.026476	0.121752	0.069306
1596805	-0.164735	0.071756	-0.012872
1596905	0.030894	0.094189	-0.022146
1597005	0.011586	-0.111546	-0.056126
1597104	-0.089658	-0.035519	0.021532
1597204	0.068211	0.021053	-0.006263
1597304	-0.041457	-0.067747	-0.050851
1597404	-0.105892	0.091385	-0.007605
1597504	0.008680	0.029382	0.035940
1597604	0.164110	-0.005764	-0.051429
1597704	-0.106815	-0.012332	0.068792
1597804	-0.105949	0.059279	-0.076800
1597904	0.190435	-0.075118	-0.134720
1598004	-0.005729	0.120812	0.077219
1598104	-0.021410	-0.180931	-0.180477
1598204	0.011544	-0.117097	0.016689
1598304	-0.043032	0.151580	0.071347
1598404	-0.039593	0.083514	-0.006344
1598504	-0.076316	-0.362968	0.151472
1598604	0.002216	-0.094222	-0.002062
1598704	-0.015417	0.028612	0.017164
1598802	0.103517	0.007011	0.080307
1598903	-0.064019	0.209340	0.114661
1599003	0.124405	0.159993	-0.129687
1599103	-0.027559	-0.195642	0.296763
1599203	0.119488	0.358357	-0.013252
1599303	-0.163609	-0.726060	0.179699
1599403	0.007132	0.168153	0.272448
1599503	-0.121812	-0.037167	-0.015565
1599603	0.329181	0.730631	0.486045
1599703	-0.387199	-0.883551	-0.172469
1599803	0.420036	0.917164	0.332993
1599903	0.051429	-0.684736	-0.168815
1600003	0.491862	0.355747	0.546438
1600103	0.675735	0.830566	0.707647
1600203	0.499465	0.898201	0.536860
1600303	0.817018	0.382229	0.781897
1600402	0.094219	-0.184396	0.315936
1600502	-0.113110	-0.101618	0.016955
1600602	-1.112534	-0.806630	0.473817
1600702	-0.339822	-0.190970	1.573821
1600802	-0.476810	-0.176425	0.077352
1600902	-0.105808	0.107910	0.068621
1601002	0.635468	-0.127543	0.030432
1601102	0.948592	-0.173228	0.118996
1601202	-0.604846	0.131625	-0.468345
1601302	-1.019246	-0.354102	-0.764858
1601402	0.162559	-0.175504	-0.414622
1601504	0.213382	0.146775	-0.092033
1601604	0.038808	0.118052	-0.128608
1601704	-0.055491	-0.083175	-0.094378
1601804	0.035779	-0.124100	-0.101212
1601904	0.024841	-0.130784	-0.083290
1602004	0.030771	-0.163115	-0.062979
1602103	-0.042960	0.000678	0.097223
1602203	0.225673	0.501703	-0.014929
1602303	0.170770	0.289309	-0.044827
1602403	0.031038	0.076418	-0.109997
1602502	-0.235059	-0.123356	0.085423
1602603	-0.415040	0.019800	0.300053
1602703	0.012817	0.028559	0.034956
1602842	0.040035	0.104131	-0.026413
1602942	0.324353	0.196731	0.048122
1603042	-0.259810	-0.004968	0.034202
