# Supplementary material for: iSignDB: A database for smartphone signature biometrics
Source: Data Brief. 2020 Nov 28;33:106597. doi: 10.1016/j.dib.2020.106597 (PMC7725742; doi:10.1016/j.dib.2020.106597)
Supplement: Supplementary file 2 [file mmc2.zip › u011/genuine/Sensor Data/u011_s3_g04_MagField.csv]

timestamp	x	y	z
1588760	-7.022587	-38.361916	-22.139862
1588860	-7.502338	-38.327034	-22.336731
1588960	-7.104847	-38.586395	-22.484589
1589059	-7.249851	-38.379417	-22.707092
1589159	-7.617367	-38.198845	-23.013153
1589259	-8.360958	-37.759117	-23.445374
1589359	-8.584492	-37.435493	-23.964172
1589459	-8.354683	-37.710327	-23.655029
1589559	-8.411842	-37.666908	-23.524933
1589659	-8.211216	-38.691872	-21.594452
1589759	-8.370907	-38.827332	-21.278900
1589859	-8.046406	-38.159538	-22.965759
1589959	-8.111275	-37.987076	-23.086273
1590059	-8.203434	-37.492348	-22.421478
1590159	-8.082958	-38.092613	-22.613647
1590259	-7.958015	-37.776825	-22.842621
1590359	-7.915108	-38.160957	-22.722595
1590459	-8.023209	-38.169403	-22.384247
1590559	-8.041172	-37.934349	-22.521515
1590659	-8.619911	-37.744171	-21.834351
1590758	-8.394390	-37.502846	-22.223572
1590858	-8.077015	-37.931877	-22.040649
1590958	-7.306877	-37.847313	-21.426025
1591058	-6.584579	-38.171761	-21.314636
1591158	-5.762589	-38.626274	-21.504578
1591258	-4.798313	-38.868614	-21.095093
1591358	-4.493916	-39.342712	-20.740967
1591458	-3.990768	-39.630173	-20.241882
1591558	-3.642868	-39.958725	-19.999481
1591658	-3.230595	-40.205643	-19.121704
1591758	-2.886261	-40.213715	-19.497864
1591858	-2.189026	-40.462219	-19.779480
1591958	-1.775440	-40.880333	-18.866577
1592058	-1.662121	-40.752495	-19.036591
1592158	-0.947250	-41.225952	-18.634308
1592258	-0.457684	-41.546295	-17.107758
1592357	-0.936161	-42.276863	-16.424347
1592457	-0.926220	-42.243874	-15.416534
1592557	-1.152840	-41.939827	-15.777344
1592657	-2.962605	-40.157104	-18.545624
1592757	-4.688908	-39.733864	-21.252228
1592857	-4.977127	-39.231987	-21.764954
1592957	-4.139400	-39.696739	-20.979980
1593057	-3.380135	-40.329826	-19.674713
1593157	-2.368107	-41.135468	-18.514893
1593257	-2.565708	-41.564606	-16.900909
1593357	-2.720142	-41.842224	-16.432465
1593457	-3.656742	-40.990952	-18.164886
1593557	-4.128891	-40.367661	-19.668549
1593657	-4.339020	-39.671349	-20.621307
1593757	-4.312016	-39.782120	-21.105347
1593857	-4.474682	-39.399719	-21.220245
1593957	-5.232777	-38.914665	-22.283691
1594056	-5.310879	-38.336723	-23.002319
1594156	-5.871853	-38.290596	-23.408722
1594256	-6.061718	-38.105072	-23.262085
1594356	-5.391960	-38.357147	-23.161499
1594456	-4.909729	-38.546501	-22.872864
1594556	-4.540924	-38.455933	-22.846130
1594656	-4.554272	-38.766785	-22.568329
1594756	-4.826992	-38.773552	-22.563721
1594856	-3.913116	-39.054993	-22.230896
1594956	-3.442547	-38.923149	-21.628082
1595056	-3.042362	-39.724327	-20.994171
1595156	-1.786617	-40.219009	-20.438324
1595256	-0.763451	-40.105377	-20.242920
1595356	-1.229122	-40.142288	-20.338959
1595456	-2.046669	-39.600433	-21.183594
1595556	-3.156609	-39.282288	-22.201050
1595656	-3.859791	-38.796715	-22.631897
1595755	-3.168503	-38.708504	-22.656616
1595855	-2.737186	-38.700317	-23.110016
1595955	-0.851082	-37.811157	-24.521362
1596055	1.519894	-36.469658	-25.999420
1596155	4.676243	-35.740524	-27.298676
1596255	5.991459	-36.117462	-26.818176
1596355	6.227291	-36.352882	-26.392883
1596455	5.838902	-36.246849	-26.514252
1596555	6.058338	-36.354874	-26.254486
1596655	6.447262	-36.406418	-25.962311
1596755	6.617504	-36.274643	-25.905823
1596855	7.346684	-36.198929	-26.022827
1596955	7.555965	-36.301025	-25.959747
1597055	7.652691	-36.393478	-26.135986
1597155	7.511852	-36.168488	-26.281586
1597255	7.794788	-36.436775	-26.159149
1597355	7.731312	-36.238762	-26.343506
1597454	8.113598	-35.893997	-26.253387
1597554	8.081081	-35.859451	-26.350983
1597654	8.335819	-36.014763	-25.875153
1597754	8.362698	-36.184357	-26.050659
1597854	8.405102	-35.834747	-25.959534
1597954	8.745029	-36.089493	-25.882751
1598054	8.680782	-36.127693	-25.892334
1598154	8.571445	-36.281212	-25.871155
1598254	8.343639	-36.422348	-25.895264
1598354	8.418888	-36.037598	-25.712769
1598454	8.518185	-36.260483	-25.569733
1598554	7.820889	-36.210884	-26.005219
1598654	7.565266	-36.269180	-25.970978
1598754	7.830868	-36.299255	-26.093140
1598854	7.429592	-36.436050	-25.931610
1598954	7.945942	-36.290207	-25.902466
1599053	8.446194	-36.621910	-25.231415
1599153	7.156719	-36.513176	-25.581879
1599253	7.926212	-36.727859	-25.332611
1599353	5.556919	-36.831795	-25.698944
1599453	4.782459	-36.963043	-25.481689
1599553	4.967236	-37.059105	-25.505768
1599653	4.844311	-37.837715	-24.408081
1599753	3.682354	-37.264877	-25.351471
1599853	4.073116	-37.647842	-24.188080
1599953	2.710812	-37.829605	-24.584442
1600053	1.899250	-38.446510	-23.049164
1600153	0.436367	-39.699356	-21.026398
1600253	-0.181797	-41.168747	-17.968353
1600353	-2.437466	-41.932312	-15.604034
1600453	-3.709644	-42.240059	-14.967255
1600553	-3.731174	-42.304260	-15.086761
1600653	-6.741451	-40.818741	-18.197174
1600752	-12.150475	-38.801804	-19.733215
1600852	-14.261269	-37.391800	-21.306061
1600952	-13.725819	-37.153328	-21.547089
1601052	-13.892735	-38.133133	-19.805542
1601152	-14.238110	-39.367645	-16.413116
1601252	-12.611176	-39.400146	-18.238800
1601352	-10.291859	-38.648956	-21.258057
1601452	-8.668297	-38.428436	-20.323822
1601552	-8.003555	-38.960899	-20.466980
1601652	-7.469501	-39.372696	-20.719696
1601752	-7.098827	-39.060242	-20.495941
1601852	-7.108234	-39.312996	-20.561829
1601952	-7.114689	-39.517670	-20.290741
1602052	-7.560120	-39.307800	-19.768341
1602152	-7.200207	-39.759026	-20.022705
1602252	-6.909367	-39.662331	-19.319092
1602352	-5.990402	-39.947868	-19.135742
1602451	-5.590225	-40.172134	-19.102142
1602551	-6.468224	-39.677650	-19.918793
1602651	-7.043636	-39.479736	-20.554626
1602751	-7.469898	-39.226395	-20.820648
1602851	-7.267879	-39.521278	-20.754211
1602951	-6.909214	-39.781128	-20.348083
1603051	-6.723671	-40.465691	-19.717377
