# Supplementary material for: iSignDB: A database for smartphone signature biometrics
Source: Data Brief. 2020 Nov 28;33:106597. doi: 10.1016/j.dib.2020.106597 (PMC7725742; doi:10.1016/j.dib.2020.106597)
Supplement: Supplementary file 2 [file mmc2.zip › u011/genuine/Sensor Data/u011_s3_g04_Orient.csv]

timestamp	x	y	z
1588760	166.094111	-18.897288	-0.727314
1588860	166.312956	-18.417513	-1.032780
1588959	166.201218	-18.472879	-1.097636
1589059	166.102011	-18.472436	-1.080343
1589159	165.989486	-17.486934	-2.003548
1589259	165.462636	-16.587355	-2.819141
1589359	165.487443	-16.277574	-2.753504
1589459	165.638364	-16.358740	-2.616694
1589559	165.662646	-17.031071	-2.484090
1589659	165.509654	-20.097845	-3.186899
1589759	165.834304	-19.729577	-3.758180
1589859	166.713990	-17.366834	-3.057085
1589959	166.770781	-17.416778	-3.542619
1590059	166.963443	-17.391561	-3.248106
1590159	166.918635	-17.499441	-3.166692
1590259	166.978289	-17.470988	-3.073513
1590359	167.021586	-17.756481	-3.249430
1590459	167.078707	-17.940118	-3.572005
1590558	167.168094	-17.952110	-3.837882
1590658	166.999929	-18.143299	-3.922073
1590758	166.940139	-17.968112	-3.727659
1590858	167.019713	-18.430926	-2.799973
1590958	167.997217	-19.067128	-2.038171
1591058	168.676207	-19.083337	-1.280991
1591158	169.519801	-19.423333	-0.236011
1591258	169.862093	-20.527281	1.091932
1591358	170.504260	-21.091983	1.822846
1591458	170.666481	-21.963684	2.075209
1591558	171.145758	-22.340951	2.512309
1591658	171.748597	-23.379000	3.205463
1591758	172.129246	-23.182036	3.532059
1591858	172.225753	-23.568543	5.171776
1591958	172.187485	-24.420527	5.846982
1592058	171.995839	-24.591949	6.666027
1592158	171.463211	-25.669823	10.009156
1592257	171.520797	-27.710612	12.070694
1592357	170.744492	-29.136805	13.414439
1592457	170.755362	-30.301651	14.514651
1592557	170.636948	-29.348429	13.261022
1592657	169.189862	-24.480758	7.872621
1592757	167.401205	-21.476855	3.881270
1592857	167.909857	-19.986088	2.581641
1592957	168.091606	-21.991760	4.762217
1593057	168.708674	-23.915284	7.218246
1593157	169.529000	-25.922802	11.028876
1593257	168.855014	-28.199181	11.526372
1593357	168.478125	-28.804763	10.973804
1593457	168.275795	-25.780203	6.724003
1593557	169.361548	-22.981206	3.404725
1593657	170.013016	-21.428617	2.170668
1593757	170.047249	-20.562197	2.473383
1593857	169.987930	-20.047785	1.246480
1593956	170.271926	-18.027191	-1.297028
1594056	170.563187	-17.362623	-2.291897
1594156	170.631151	-16.871850	-3.060126
1594256	170.880094	-16.707109	-3.547972
1594356	171.639058	-16.976373	-3.102164
1594456	171.462110	-17.556941	-1.941338
1594556	171.622511	-17.798904	-1.470824
1594656	171.752663	-17.939311	-1.280784
1594756	171.473726	-18.079847	-1.414054
1594856	173.441009	-18.732058	-1.325112
1594956	173.524655	-19.351419	-0.503532
1595056	173.940042	-20.688813	0.709184
1595156	174.367083	-22.094704	2.360786
1595256	174.765097	-21.917843	4.319843
1595356	174.919436	-21.637950	2.694778
1595456	174.398361	-20.259626	1.370140
1595556	174.006233	-18.796806	-1.042096
1595655	174.390620	-17.616556	-2.533763
1595755	175.086822	-18.104066	-1.774143
1595855	176.449606	-17.364104	-2.510217
1595955	-178.689173	-14.877690	-4.153839
1596055	-173.747586	-12.910961	-4.005638
1596155	-167.753969	-11.159356	-3.962848
1596255	-165.413121	-12.521148	-3.660175
1596355	-165.654966	-13.147042	-3.483929
1596455	-167.081863	-12.856117	-2.525133
1596555	-167.836694	-12.808609	-1.318136
1596655	-168.134387	-12.984865	-0.006639
1596755	-168.319469	-13.022670	0.814237
1596855	-168.139306	-12.614831	1.635315
1596955	-168.089523	-12.662325	2.156895
1597055	-167.773195	-12.590846	1.898595
1597155	-167.665251	-12.237295	1.852219
1597254	-167.563965	-12.269283	2.048961
1597354	-167.389568	-12.203950	2.049611
1597454	-167.297689	-11.877187	2.654114
1597554	-167.342339	-11.815060	2.829937
1597654	-166.966963	-12.626083	2.782824
1597754	-167.419239	-12.506275	2.939873
1597854	-167.431208	-12.148130	3.418119
1597954	-166.767256	-12.471269	3.186544
1598054	-167.070020	-12.548010	3.632479
1598154	-166.469139	-12.624373	3.129856
1598254	-166.482433	-12.666313	2.349545
1598354	-166.883666	-12.838674	2.627042
1598454	-166.850151	-12.957887	3.269744
1598554	-167.356209	-12.626337	1.867033
1598654	-167.271720	-12.670118	1.870505
1598754	-167.341515	-12.622460	2.330395
1598854	-167.474730	-12.927607	1.759801
1598953	-167.669820	-12.835416	2.722368
1599053	-167.492955	-13.370700	3.305230
1599153	-168.383337	-13.344875	1.983075
1599253	-168.846164	-13.606984	3.613868
1599353	-170.512003	-13.234191	0.510790
1599453	-171.748392	-13.511815	0.434935
1599553	-171.708095	-13.585793	0.407087
1599653	-173.750494	-15.119667	2.565022
1599753	-173.271432	-13.604269	-0.680225
1599853	-175.146609	-15.184003	2.274171
1599953	-175.262414	-15.148629	-0.039350
1600053	-177.992261	-17.798394	0.489618
1600153	178.215532	-21.720137	3.175064
1600253	174.922415	-25.355761	7.070796
1600353	170.918069	-29.625796	7.266298
1600453	169.501935	-30.849890	6.427085
1600553	169.427806	-30.301253	5.905068
1600652	165.925273	-24.831543	-0.015080
1600752	157.310245	-21.855431	-4.442969
1600852	156.742213	-19.297274	-6.122260
1600952	157.463823	-18.543782	-5.723276
1601052	157.399337	-21.323783	-7.101657
1601152	156.660483	-25.984288	-9.291246
1601252	159.767545	-23.415355	-7.030860
1601352	164.897840	-19.328685	-6.183595
1601452	167.421144	-20.161422	-5.976649
1601552	167.826484	-20.703100	-4.937257
1601652	168.487705	-20.643569	-4.228178
1601752	168.932761	-20.504632	-4.454562
1601852	169.492949	-20.659076	-4.825987
1601952	169.952847	-20.797295	-5.347261
1602052	170.218438	-21.385393	-5.962958
1602152	169.779482	-21.650740	-5.648057
1602252	169.941498	-22.320156	-3.609335
1602351	170.294136	-23.026930	-1.752279
1602451	170.507405	-23.014986	-1.663224
1602551	169.995979	-21.893368	-2.708317
1602651	168.516390	-20.453345	-3.173776
1602751	168.020984	-20.542532	-2.974150
1602851	167.971830	-20.970677	-2.472595
1602951	167.705813	-21.797209	-1.771149
1603051	167.471203	-22.787320	-0.648161
