# Supplementary material for: iSignDB: A database for smartphone signature biometrics
Source: Data Brief. 2020 Nov 28;33:106597. doi: 10.1016/j.dib.2020.106597 (PMC7725742; doi:10.1016/j.dib.2020.106597)
Supplement: Supplementary file 2 [file mmc2.zip › u011/genuine/Sensor Data/u011_s3_g04_Pos.csv]

timestamp	lat	long	alt	speed	course	hacc
1594128	28.562650	77.280310	198.939000	2.474000	0.000000	128.000000
1595128	28.562970	77.280470	206.898000	1.126000	0.000000	48.000000
1596128	28.562930	77.280440	213.738000	0.832000	0.000000	48.000000
1597128	28.562940	77.280460	214.422000	1.241000	0.000000	48.000000
1598129	28.562940	77.280470	214.490000	1.355000	0.000000	32.000000
1598927	28.562940	77.280480	214.497000	1.241000	0.000000	32.000000
1599927	28.562970	77.280490	214.497000	0.596000	0.000000	32.000000
1600929	28.563110	77.280610	214.497000	0.596000	0.000000	32.005000
1601929	28.563130	77.280570	214.634000	0.937000	0.000000	24.004000
