# Supplementary material for: iSignDB: A database for smartphone signature biometrics
Source: Data Brief. 2020 Nov 28;33:106597. doi: 10.1016/j.dib.2020.106597 (PMC7725742; doi:10.1016/j.dib.2020.106597)
Supplement: Supplementary file 2 [file mmc2.zip › u011/genuine/Sensor Data/u011_s3_g05_Acc.csv]

timestamp	x	y	z
4264803	-0.037123	3.112927	9.085357
4264903	0.133223	3.122357	9.177415
4265003	0.242196	3.082989	9.293125
4265102	0.148042	3.472329	9.307196
4265202	0.171094	2.968776	9.564361
4265302	0.443677	2.629133	9.166189
4265402	-0.027243	2.867437	9.355395
4265502	0.424966	3.100652	9.608369
4265602	0.011077	3.444787	8.993149
4265702	0.608185	3.069367	9.401050
4265802	0.199236	2.887346	9.185648
4265902	0.452509	2.935246	9.301208
4266004	0.408950	2.974465	9.178314
4266104	0.484093	2.969225	9.296418
4266204	0.506696	2.978057	9.288634
4266304	0.516725	3.011587	9.148226
4266404	0.278720	2.953209	9.352701
4266504	0.547561	3.032544	9.396410
4266604	0.368534	3.121609	9.287586
4266704	0.431403	2.956053	9.058413
4266803	0.339344	2.987188	9.223969
4266903	0.445025	3.059637	9.179810
4267003	0.298629	3.268902	9.185499
4267103	0.430505	3.119663	9.341025
4267251	0.272733	3.135679	9.114546
4267351	0.327519	3.163222	9.204359
4267451	0.222587	3.388504	8.933722
4267551	0.013771	2.934797	9.245524
4267651	-0.741259	4.297863	10.019265
4267751	-0.638572	3.527714	8.439450
4267851	-0.699196	3.434458	9.007219
4267951	-0.892294	3.718567	9.053473
4268051	-0.690664	3.802094	8.948092
4268151	-0.909060	4.151617	8.553513
4268251	-1.231190	3.839067	8.712333
4268351	-2.330803	4.742288	8.195907
4268450	-2.238445	4.920867	8.378078
4268550	-2.544559	4.713848	8.283474
4268650	-2.058220	4.267176	8.544831
4268750	-1.072969	4.072731	8.581505
4268850	-0.301024	3.380121	8.917855
4268950	0.052391	2.654729	8.714279
4269050	-0.387544	3.047213	8.804990
4269150	-0.871039	3.346740	9.255703
4269250	-1.480871	3.983067	9.394464
4269350	-1.030158	3.854035	8.629704
4269450	-1.369053	4.223018	9.059610
4269550	-0.287253	3.716472	9.492361
4269650	0.507295	3.438949	8.960966
4269750	-0.074545	3.232378	9.467063
4269850	0.001647	3.250341	9.437574
4269950	0.545466	3.310815	8.880283
4270050	0.235909	3.235222	9.301807
4270149	0.105231	3.282374	8.988508
4270249	0.021405	3.244353	9.391620
4270349	0.351619	3.153193	9.358239
4270449	0.328267	3.218158	8.954978
4270549	0.573008	2.812202	9.224418
4270649	0.661924	2.784659	8.791069
4270749	0.100741	3.114424	9.513467
4270849	0.118404	3.120860	9.238339
4270949	0.276325	3.355572	8.583301
4271049	0.160317	3.256179	9.143736
4271149	0.405806	3.156486	8.793913
4271249	0.166304	3.321593	8.927435
4271349	-0.107626	3.521577	9.301807
4271449	-0.306712	3.921844	8.970546
4271549	-0.478255	3.644471	9.014704
4271649	-0.388891	3.775299	9.172925
4271748	-0.547561	3.890859	9.057664
4271848	-0.362995	4.006868	7.586224
4271948	-0.602497	3.903283	9.206904
4272048	-0.359552	3.458109	8.727751
4272148	-0.447569	3.326832	9.473500
4272248	-0.216300	3.256179	9.244626
4272348	-0.102537	3.409909	9.266181
4272448	-0.139211	3.387905	8.843011
4272548	-0.073497	2.740202	9.330397
4272648	0.141007	2.249971	9.784703
4272748	0.807870	2.118095	9.470356
4272848	1.118175	1.611399	9.318123
4272948	0.656235	2.321822	9.041947
4273048	-0.877326	2.365830	9.803114
4273148	-0.988694	2.612218	10.127190
4273248	-0.164209	2.010469	9.365874
4273348	-0.385598	1.803899	9.993518
4273448	-0.206421	1.882336	9.299262
4273547	-0.349673	1.940265	9.512419
4273647	-0.423020	1.886078	9.666299
4273747	-0.286953	2.161505	9.225316
4273847	-0.566721	1.983974	9.388027
4273947	-0.137714	2.060615	9.490564
4274047	-0.314646	1.851350	9.596544
4274147	-0.505499	2.024540	9.478290
4274247	-0.096998	2.201173	9.682615
4274347	-0.142504	1.906436	9.530232
4274447	-0.585882	1.651366	9.535621
4274547	0.119901	2.332300	9.318273
4274647	-0.326321	1.075064	10.590627
4274747	-0.394430	2.276316	9.610914
4274847	-0.085622	1.923051	9.542357
4274947	0.172741	1.646127	9.687704
4275047	-1.013243	1.456771	11.061996
4275146	-0.255818	2.090852	9.683064
4275246	-0.127984	1.700614	9.489816
4275346	-0.638422	1.653013	9.549242
4275446	-0.313748	2.638413	9.806557
4275546	-0.431104	1.342708	9.727372
4275646	-0.345182	3.314408	9.672137
4275746	0.625549	2.010918	9.430838
4275846	-0.135768	1.751208	9.785152
4275946	0.032482	1.710343	9.822574
4276046	-0.246837	2.624343	8.631800
4276146	-0.003593	1.881288	10.121802
4276246	0.098645	1.950893	8.631052
4276346	-0.876577	2.342329	10.010134
4276446	0.192500	2.906955	8.972043
4276546	-0.175435	2.339335	9.538764
4276646	-0.660726	2.920876	9.282198
4276746	-1.820215	4.204457	9.084309
4276845	-1.024021	3.789370	8.734187
4276945	-1.722767	4.704567	8.376730
4277045	-1.714235	4.988077	8.442144
4277145	-1.493145	4.881349	7.986043
4277245	-1.798360	5.531747	8.580457
4277345	-1.280288	5.151537	7.969427
4277445	0.723146	2.863096	7.720046
4277545	1.573228	2.355053	9.416169
4277645	0.695005	2.420616	10.078542
4277745	0.748294	2.348017	9.474099
4277845	0.261207	4.032914	8.920101
4277945	0.998723	3.148553	9.685609
4278045	0.519420	2.311493	8.736432
4278145	0.854423	2.711162	9.750723
4278247	0.717458	2.723287	8.958421
4278347	0.573607	3.294200	9.052126
4278447	0.320334	3.529510	9.374406
4278546	0.740211	2.995421	9.181158
4278646	0.648901	3.063230	9.039702
4278746	0.726739	3.313809	9.308692
4278846	0.699196	3.228187	9.192085
4278946	0.629591	3.101101	9.282647
4279046	0.636476	3.336412	9.259445
4279146	0.813409	2.697391	8.993149
4279246	0.882116	2.486629	8.828491
4279346	0.630040	2.888843	9.339678
4279446	0.350571	3.144960	9.264834
4279546	-0.014220	3.552263	9.449100
4279690	-0.213905	3.422782	9.353599
4279790	0.373324	2.361639	9.751472
4279890	0.719853	1.861828	9.172925
4279990	0.036075	3.086282	9.558224
4280090	0.315694	2.738405	9.072633
4280190	0.388442	2.914589	9.385183
4280289	0.278421	2.660567	9.189989
4280389	0.306263	2.786306	9.270522
4280489	0.339195	2.769840	9.289981
4280589	-0.033830	2.954257	9.403595
4280689	0.031435	2.796934	9.462872
4280789	0.069456	2.864443	9.355545
4280888	0.254621	2.885699	8.781638
