# Supplementary material for: iSignDB: A database for smartphone signature biometrics
Source: Data Brief. 2020 Nov 28;33:106597. doi: 10.1016/j.dib.2020.106597 (PMC7725742; doi:10.1016/j.dib.2020.106597)
Supplement: Supplementary file 2 [file mmc2.zip › u011/genuine/Sensor Data/u011_s3_g05_AngVel.csv]

timestamp	x	y	z
4264800	-0.071589	-0.096916	-0.053881
4264900	-0.055892	-0.090921	-0.049672
4264999	-0.024559	-0.133184	-0.002534
4265099	-0.066406	-0.076413	0.124845
4265199	-0.121957	0.082817	0.001061
4265299	-0.206753	-0.021632	-0.149802
4265399	-0.067028	0.053973	-0.064021
4265499	0.520985	0.016289	0.056265
4265599	0.110740	-0.276805	0.106525
4265699	-0.496702	0.141342	-0.045971
4265799	-0.034531	-0.037982	-0.029310
4265899	0.085562	-0.083833	0.025678
4266001	0.050526	-0.032971	0.020100
4266101	-0.005485	-0.025243	0.003897
4266201	-0.009120	-0.031765	-0.028130
4266386	-0.029488	-0.022850	-0.016010
4266486	0.000010	0.080786	0.009547
4266585	-0.052946	-0.004507	-0.004415
4266684	-0.019309	-0.000162	0.014635
4266784	0.063897	0.066459	0.038284
4266963	-0.023071	0.046268	-0.015173
4267063	-0.045040	-0.006442	-0.031994
4267163	0.027599	0.025914	-0.008230
4267263	0.051430	0.000173	0.029489
4267363	0.022042	0.000446	-0.028847
4267463	-0.030324	0.265653	-0.078462
4267563	0.214323	0.302271	-0.382666
4267663	0.269616	-0.293026	0.072996
4267763	-0.127389	0.262861	-0.101708
4267863	0.080936	0.269949	-0.016240
4267963	0.160811	0.057050	-0.061399
4268063	0.216009	0.088668	-0.019269
4268163	0.193826	0.426606	0.080595
4268263	0.373001	0.410846	-0.062309
4268362	0.315624	0.681139	0.138061
4268462	-0.148674	-0.079398	0.025806
4268562	0.033993	-0.049162	0.006076
4268662	-0.812323	-0.986887	-0.201174
4268762	-0.628707	-0.854885	0.000872
4268862	-0.496463	-0.417486	0.029940
4268962	0.117048	0.121310	-0.030129
4269062	0.336030	0.538299	-0.013762
4269162	0.355924	0.395909	-0.037498
4269262	0.208979	-0.011972	0.166093
4269362	0.305649	0.121765	0.135158
4269462	-0.348997	-0.653339	0.062686
4269562	-0.449921	-0.962201	-0.052494
4269662	0.017979	-0.269332	-0.034456
4269762	0.089211	-0.252424	0.003380
4269862	-0.136614	-0.377746	-0.027255
4269962	0.188130	0.171908	0.040368
4270061	0.091892	0.136467	0.027749
4270161	-0.278312	0.333503	-0.046450
4270261	-0.179020	-0.226742	-0.016174
4270361	-0.179893	-0.366099	-0.068335
4270461	0.077975	0.099213	0.319153
4270561	-0.199620	-0.067356	0.133428
4270661	0.274694	0.336566	-0.008025
4270761	0.079174	0.087429	0.017495
4270861	-0.068306	-0.059481	-0.054650
4270961	0.042742	0.243476	0.053645
4271061	-0.019782	0.008720	0.027743
4271161	-0.012402	0.121972	-0.034997
4271261	0.198257	0.281981	-0.069690
4271361	0.043553	-0.036914	-0.111838
4271461	0.130481	0.188070	-0.083955
4271561	-0.053460	-0.068908	-0.135476
4271661	-0.066405	-0.014362	-0.040918
4271760	0.082567	0.064684	-0.043643
4271860	-0.210653	0.043065	-0.014680
4271960	-0.281915	-0.235067	-0.002671
4272060	-0.029223	-0.105044	0.011125
4272160	-0.202409	-0.284787	-0.075469
4272260	-0.115110	-0.084909	0.006024
4272360	-0.060651	-0.015512	0.091312
4272460	-0.109327	0.057004	0.226309
4272560	-0.321262	-0.427492	-0.056960
4272660	-0.345539	-0.337448	-0.489278
4272760	-0.610156	-0.581305	-1.082455
4272860	-0.078223	0.021275	-1.238661
4272960	0.179245	0.528836	-0.780978
4273060	0.149386	0.161939	-0.310769
4273160	-0.088573	-0.325263	0.062679
4273260	-0.183653	0.102049	0.108696
4273360	-0.115218	-0.089760	-0.006185
4273459	-0.055275	0.118413	-0.020384
4273559	-0.027118	-0.013662	-0.041877
4273659	0.059718	-0.035565	-0.123191
4273759	-0.024903	0.152764	-0.100398
4273859	-0.010486	0.077834	0.147960
4273959	-0.013372	-0.093705	-0.065847
4274059	0.026866	-0.094675	-0.038178
4274159	0.117312	0.046630	0.006622
4274259	-0.047042	-0.177177	-0.074754
4274359	-0.081800	-0.071736	0.040191
4274459	0.012981	-0.061210	-0.096239
4274559	-0.078586	0.191719	0.217094
4274659	-0.082923	-0.246192	-0.162503
4274758	0.032082	-0.064625	0.015743
4274859	0.042141	-0.002552	0.016130
4274958	0.073855	0.209784	-0.107379
4275058	-0.143229	-0.291610	-0.084470
4275158	0.001239	0.010199	0.066177
4275258	0.115304	-0.009148	-0.113139
4275358	0.015979	0.048905	0.006803
4275458	-0.058265	-0.049779	0.159006
4275558	-0.054500	-0.185773	-0.204621
4275658	-0.118211	-0.179204	0.452464
4275758	0.015626	-0.052480	0.109244
4275858	0.006678	-0.043103	-0.048570
4275958	0.003392	0.011043	0.004598
4276058	0.112720	0.466426	0.284773
4276158	-0.116358	-0.423535	-0.046158
4276258	0.411807	0.321172	-0.078337
4276358	-0.217081	-0.040922	0.361895
4276458	0.139336	0.283373	0.418430
4276558	0.380624	0.344040	0.458892
4276658	0.610614	0.623475	0.734832
4276757	0.410071	0.710458	0.627850
4276857	0.360922	0.352694	0.515555
4276957	0.429221	0.398622	0.228688
4277057	0.129733	0.093093	0.029429
4277157	0.434020	0.327124	0.210063
4277257	-1.003415	-0.567684	0.157050
4277357	-0.961556	-0.694621	1.047869
4277457	-0.599629	-0.306395	0.643794
4277557	-0.141124	-0.253859	-0.219565
4277657	-0.205060	-0.321465	-0.189653
4277757	0.697118	-0.183603	-0.176864
4277857	0.245688	-0.113376	0.203328
4277957	-0.575690	0.164281	-0.274394
4278057	0.013025	-0.307974	-0.251748
4278157	0.022871	-0.267813	-0.378729
4278259	0.250547	0.120689	-0.185302
4278359	0.095406	0.038520	-0.026687
4278458	0.084658	-0.046155	-0.010433
4278558	-0.001284	-0.002691	-0.112705
4278658	0.030303	-0.171370	-0.134546
4278758	0.046955	-0.009844	-0.012172
4278858	-0.051511	-0.070091	-0.038222
4278958	0.151898	0.106552	0.026227
4279058	-0.238648	0.044793	0.033422
4279158	-0.114339	0.051980	-0.173844
4279258	0.138338	0.169448	-0.222920
4279358	0.019084	0.073020	-0.130364
4279458	-0.049140	0.130009	-0.159927
4279558	-0.077596	0.125585	0.153504
4279686	-0.363742	-0.044637	0.731731
4279786	-0.058590	-0.001642	0.400374
4279886	0.206924	0.184292	0.161891
4279986	0.068168	0.082064	-0.056269
4280085	0.029630	0.039667	-0.061006
4280185	-0.096760	-0.095878	0.117302
4280285	-0.025846	0.006243	0.014319
4280385	-0.047770	-0.007523	-0.005865
4280485	-0.059577	0.115064	-0.086146
4280585	0.041367	0.000700	-0.015333
4280685	-0.012028	0.025096	-0.054138
4280785	0.028002	0.082457	-0.027743
4280885	0.297356	0.150056	0.019395
