# Supplementary material for: iSignDB: A database for smartphone signature biometrics
Source: Data Brief. 2020 Nov 28;33:106597. doi: 10.1016/j.dib.2020.106597 (PMC7725742; doi:10.1016/j.dib.2020.106597)
Supplement: Supplementary file 2 [file mmc2.zip › u011/genuine/Sensor Data/u011_s3_g05_MagField.csv]

timestamp	x	y	z
4264858	-6.614689	-38.903580	-22.409637
4264958	-6.565151	-38.548004	-22.348755
4265058	-6.842014	-38.830162	-22.567200
4265158	-7.025867	-38.530418	-22.594635
4265258	-6.918072	-38.449783	-23.070129
4265357	-6.626133	-38.169548	-23.588623
4265457	-6.356007	-37.883064	-23.955475
4265557	-6.539562	-38.933540	-22.257416
4265657	-7.234764	-39.199890	-21.629486
4265757	-7.009865	-38.288307	-23.068329
4265857	-6.706322	-38.285149	-23.377625
4265957	-7.100903	-38.293716	-22.566681
4266057	-7.137638	-38.106255	-22.713867
4266157	-7.055298	-38.380035	-22.685181
4266257	-7.079418	-38.633995	-22.658691
4266357	-7.077225	-38.337875	-22.304260
4266457	-7.055122	-38.102371	-22.400482
4266557	-7.244759	-37.886024	-22.428101
4266657	-7.195961	-37.851837	-22.322266
4266757	-7.185169	-38.001404	-22.296295
4266857	-7.118660	-37.803505	-22.120605
4266956	-7.057247	-38.107056	-21.759979
4267056	-6.891609	-38.238541	-21.900726
4267156	-6.683506	-38.282799	-21.978485
4267256	-6.972134	-38.573357	-21.832367
4267356	-6.758961	-38.920113	-21.686035
4267456	-6.610130	-38.498611	-21.134735
4267556	-4.872337	-39.233704	-21.077576
4267656	-3.282143	-39.569038	-20.951141
4267756	-3.365047	-39.946167	-20.446930
4267856	-2.767990	-40.237152	-20.001068
4267956	-2.331089	-40.294678	-19.415344
4268056	-2.601772	-40.129471	-19.221191
4268156	-1.999607	-40.611496	-18.617065
4268256	-0.710388	-41.163826	-17.905853
4268356	-0.028389	-41.536255	-16.925110
4268456	0.587658	-41.990952	-15.641754
4268556	0.562492	-41.721169	-15.938324
4268655	-0.384243	-41.008499	-17.094238
4268755	-1.623474	-40.137520	-19.845825
4268854	-3.209595	-39.091530	-22.049713
4268955	-4.032375	-38.410851	-22.444611
4269055	-3.252964	-39.143745	-22.023041
4269155	-2.368160	-39.879753	-20.806305
4269255	-1.604805	-40.306961	-19.852661
4269355	-2.468071	-40.711151	-19.041443
4269455	-3.045750	-40.701591	-18.538757
4269555	-3.985817	-40.026993	-20.851593
4269655	-4.952862	-38.869972	-22.010651
4269755	-4.404274	-39.046127	-22.078949
4269855	-4.612728	-38.681503	-22.178131
4269955	-4.607494	-38.477333	-22.040527
4270055	-4.353416	-39.338089	-21.699829
4270155	-4.202351	-39.471489	-21.393005
4270255	-4.364159	-39.396729	-21.664948
4270354	-4.598763	-38.919334	-22.119995
4270454	-5.007580	-38.545769	-22.571411
4270554	-5.974144	-38.272141	-22.973236
4270654	-5.828472	-38.784897	-22.522736
4270754	-5.507408	-39.002502	-21.831421
4270854	-5.209541	-39.120399	-21.568604
4270954	-5.311924	-39.527184	-21.674744
4271054	-5.311066	-38.909233	-21.704285
4271154	-5.697666	-38.883636	-21.199615
4271254	-4.873177	-39.026657	-20.911133
4271354	-4.124012	-39.561607	-20.476227
4271454	-3.423485	-39.710060	-20.014404
4271554	-3.056381	-39.913170	-19.847229
4271654	-2.612385	-40.191185	-20.016571
4271754	-2.291439	-39.997269	-19.996246
4271854	-2.133560	-39.604034	-19.610535
4271953	-2.028419	-40.369743	-19.941223
4272053	-2.297180	-39.576050	-20.948425
4272153	-2.312958	-39.355972	-21.266449
4272253	-2.533512	-39.463089	-21.763855
4272353	-2.491928	-39.073799	-22.024078
4272453	-3.468887	-38.560387	-22.471924
4272553	-4.117985	-38.731712	-22.495239
4272653	-4.434158	-37.815002	-23.998688
4272753	-2.550819	-37.541924	-24.729614
4272853	0.730824	-36.305862	-26.324860
4272953	5.041737	-36.104843	-26.172913
4273053	8.238026	-35.727211	-25.519897
4273153	9.257290	-35.740967	-25.375793
4273253	8.757595	-35.724197	-25.531250
4273353	8.723713	-35.718140	-25.802063
4273453	8.310833	-35.476631	-26.011414
4273553	8.515812	-35.693283	-26.297119
4273652	8.771809	-35.339935	-26.391418
4273752	9.394032	-35.621437	-26.123260
4273852	9.435162	-35.410423	-26.290771
4273952	8.981388	-35.470764	-26.221588
4274052	8.718884	-35.373398	-26.349884
4274152	9.279758	-35.321411	-26.203491
4274252	9.106632	-35.223343	-26.081512
4274352	8.665562	-35.083946	-26.163666
4274452	8.528416	-35.563400	-26.317261
4274552	8.677349	-35.253777	-26.364594
4274652	8.322025	-35.370956	-26.623749
4274752	8.579716	-35.154762	-26.401489
4274852	8.464794	-35.626831	-26.594299
4274952	8.283169	-35.264572	-26.396271
4275052	9.078869	-35.089401	-26.191132
4275152	8.828632	-35.248505	-26.310577
4275252	8.727688	-35.067139	-26.369598
4275351	8.966770	-35.472183	-26.286499
4275451	9.217426	-35.133728	-26.245422
4275551	8.444271	-35.352356	-26.273773
4275651	8.544575	-35.386917	-26.171906
4275751	6.891079	-35.444397	-26.885498
4275851	6.986835	-35.977119	-26.448212
4275951	6.771008	-35.488304	-26.359009
4276051	6.758846	-36.069893	-25.807556
4276151	6.330311	-36.545235	-25.654755
4276251	6.256084	-36.373138	-26.228546
4276351	6.455029	-37.016449	-25.142456
4276451	5.391834	-36.822250	-25.262848
4276551	4.461239	-37.441231	-24.439087
4276651	3.103527	-38.883385	-21.560547
4276751	1.516567	-39.914261	-19.735748
4276851	0.008301	-40.637718	-18.094391
4276950	-1.069042	-41.199898	-16.365265
4277050	-1.260944	-42.008133	-15.500458
4277150	-1.222282	-42.197548	-14.753143
4277250	-1.822124	-42.448021	-14.258636
4277350	-5.645210	-40.659477	-17.652924
4277450	-11.610031	-38.194962	-21.325409
4277550	-12.552906	-36.645409	-23.018799
4277650	-12.526657	-36.356140	-23.140686
4277750	-12.215557	-36.771233	-22.684998
4277850	-11.693817	-38.366875	-20.064697
4277950	-11.493317	-37.888458	-20.835785
4278050	-10.467316	-37.240768	-22.838104
4278150	-9.448891	-37.779404	-22.476746
4278250	-9.084885	-37.372566	-22.225555
4278350	-8.137772	-37.772949	-22.181458
4278450	-7.451618	-38.105148	-21.876831
4278550	-7.064281	-38.233795	-21.813446
4278649	-7.270092	-38.580673	-21.536591
4278749	-7.055771	-38.253868	-21.725342
4278849	-7.217361	-38.423378	-21.362000
4278949	-7.027077	-38.374733	-21.580597
4279049	-7.124115	-38.553841	-21.432770
4279149	-6.732243	-38.432121	-21.871307
4279249	-6.591393	-37.903633	-22.120728
4279349	-5.629601	-38.196426	-22.028992
4279449	-4.829124	-38.469032	-21.978149
4279549	-4.110985	-38.830948	-22.267548
4279649	-4.759274	-38.675316	-22.899170
4279749	-6.773193	-37.542679	-23.761230
4279849	-8.254719	-37.614998	-24.369843
4279949	-8.521542	-37.533836	-23.864349
4280049	-8.047619	-37.687019	-23.531952
4280149	-7.924229	-37.996468	-23.693756
4280249	-8.395573	-37.588776	-23.614014
4280349	-8.375935	-37.673439	-23.733429
4280448	-8.183857	-37.610001	-23.795349
4280548	-7.913971	-37.652596	-23.857147
4280648	-7.622616	-37.628914	-23.769318
4280748	-7.430599	-37.664520	-23.690643
4280847	-6.963356	-38.017509	-23.563049
4280948	-6.831509	-38.244804	-23.095001
