# Supplementary material for: iSignDB: A database for smartphone signature biometrics
Source: Data Brief. 2020 Nov 28;33:106597. doi: 10.1016/j.dib.2020.106597 (PMC7725742; doi:10.1016/j.dib.2020.106597)
Supplement: Supplementary file 2 [file mmc2.zip › u011/genuine/Sensor Data/u011_s3_g05_Orient.csv]

timestamp	x	y	z
4264858	168.352301	-18.951956	-0.628987
4264958	168.709620	-18.655973	-1.000377
4265058	168.796476	-18.704353	-1.380800
4265157	168.336866	-17.937615	-1.715663
4265257	168.346593	-17.461723	-1.490103
4265357	169.121427	-16.752585	-1.494845
4265457	169.499482	-16.337552	-1.417168
4265557	169.029701	-19.105538	-1.699530
4265657	168.549288	-19.689981	-2.867535
4265757	168.946216	-17.423239	-1.895588
4265857	169.158857	-17.216872	-2.089049
4265957	169.107485	-17.505482	-2.467560
4266057	169.110618	-17.646886	-2.611957
4266157	169.128002	-17.753293	-2.696358
4266257	169.303044	-17.795198	-2.823142
4266357	169.437687	-17.693482	-2.868238
4266457	169.475633	-17.754837	-3.098075
4266557	169.499762	-17.837338	-2.651378
4266657	169.502291	-17.950008	-2.601944
4266757	169.388328	-18.008916	-2.528535
4266856	169.272858	-18.210439	-2.329962
4266956	169.216676	-18.601119	-2.029821
4267056	169.334691	-18.646308	-1.992390
4267156	169.466697	-18.801440	-1.967327
4267256	169.277528	-19.237274	-1.849722
4267356	169.324950	-19.306171	-1.888284
4267456	169.588216	-19.983901	-1.390925
4267556	171.058719	-20.555398	1.385914
4267656	172.840073	-20.919387	2.908351
4267756	172.666998	-21.361948	2.803920
4267856	172.671135	-22.883962	4.702578
4267956	172.671177	-23.186928	5.188449
4268056	172.882897	-23.666378	5.597300
4268156	173.095104	-24.620917	7.098382
4268256	173.797253	-25.860108	10.564061
4268356	173.353614	-27.782811	13.348479
4268456	173.727158	-29.433818	16.172295
4268555	173.616597	-28.517699	15.610663
4268655	173.216154	-25.727215	11.516126
4268755	172.547547	-22.045013	6.559873
4268854	172.119377	-18.954723	2.340118
4268955	171.733014	-18.134142	1.052097
4269055	171.844358	-19.292335	3.074084
4269155	171.964007	-21.390034	5.570125
4269255	171.760132	-22.851937	8.144058
4269355	170.708854	-23.964013	7.279373
4269455	170.299643	-24.304907	6.115079
4269555	170.512207	-20.727272	1.542627
4269655	171.517831	-18.453887	-1.043114
4269755	171.957683	-18.664251	-1.202494
4269855	172.308277	-18.368999	-2.020048
4269955	172.598611	-18.405077	-2.255385
4270055	172.446905	-19.208779	-1.393244
4270154	172.444706	-19.639252	-0.687505
4270254	172.487165	-19.315991	-0.767479
4270354	172.724576	-18.172852	-2.524065
4270454	171.941539	-17.354495	-2.958043
4270554	170.918480	-16.888366	-3.617604
4270654	170.753105	-18.114187	-2.628965
4270754	170.397204	-19.130909	-1.433923
4270854	170.515811	-19.429171	-1.122973
4270954	170.641172	-19.221170	-1.116600
4271054	170.575896	-19.161898	-0.996166
4271154	170.473687	-19.630757	-1.424778
4271254	171.073668	-20.506126	0.138539
4271354	171.584991	-21.226384	0.966657
4271454	172.399148	-21.973310	1.830308
4271554	172.891000	-22.062192	2.221113
4271654	173.388008	-22.164225	2.528343
4271754	173.733756	-22.331485	2.841301
4271853	174.152900	-21.997202	3.648203
4271953	174.328556	-22.129108	3.289322
4272053	174.311218	-20.659391	1.955233
4272153	174.443963	-20.149530	1.714198
4272253	174.506213	-19.174413	1.062868
4272353	174.409309	-18.932942	0.769117
4272453	173.522351	-18.505276	-0.107936
4272553	172.752988	-18.031099	-0.983124
4272653	173.658771	-15.577250	-2.399289
4272753	178.593254	-14.188631	-3.851745
4272853	-174.212807	-11.936943	-3.887378
4272953	-167.587687	-12.662364	-1.416113
4273053	-164.999343	-13.349118	1.734431
4273153	-164.212903	-13.380686	2.298781
4273253	-165.043069	-13.045296	1.794237
4273353	-165.610850	-12.675633	2.187277
4273453	-165.760117	-12.375030	2.078431
4273552	-165.663166	-12.090017	2.188201
4273652	-165.211169	-11.796695	2.330015
4273752	-164.335283	-12.245939	2.445097
4273852	-164.807527	-12.177228	2.440822
4273952	-164.973939	-12.148730	2.368095
4274052	-164.811923	-11.995307	1.808616
4274152	-164.621126	-12.192851	2.130149
4274252	-164.107936	-12.271230	2.071823
4274352	-164.368070	-12.038855	1.102941
4274452	-164.531471	-11.980223	1.091440
4274552	-164.639176	-12.072557	1.620086
4274652	-165.455178	-11.544517	1.453518
4274752	-164.881741	-11.646453	1.072705
4274852	-164.796134	-11.773417	1.059244
4274952	-164.618460	-11.894014	0.882965
4275052	-164.840069	-12.040420	2.560761
4275151	-164.815036	-11.895532	2.086190
4275251	-164.719632	-12.052124	1.540862
4275351	-164.826432	-12.106090	1.975406
4275451	-164.744789	-12.117144	2.471235
4275551	-165.253230	-11.959430	1.224551
4275651	-165.214525	-12.287097	1.526920
4275751	-166.096471	-11.804934	-0.965007
4275851	-166.764456	-12.309085	-0.175562
4275951	-167.012734	-12.403710	0.175505
4276051	-167.419225	-13.535118	0.378179
4276151	-168.507022	-12.937377	0.778172
4276251	-168.131216	-13.045250	0.001643
4276351	-169.827478	-13.793739	2.335743
4276451	-170.767199	-13.993446	1.036282
4276551	-173.668693	-15.579227	2.096863
4276651	-177.379236	-19.145034	4.418842
4276751	178.880968	-22.525163	6.433902
4276851	175.275171	-25.292445	7.837006
4276950	173.470036	-27.899844	9.326306
4277050	172.862594	-29.557920	10.716491
4277150	172.311264	-30.739052	11.163665
4277250	171.681384	-30.555332	10.442148
4277350	165.915639	-25.465108	2.706649
4277450	159.346244	-20.141567	-2.451653
4277550	160.105378	-16.512816	-4.549010
4277650	160.197990	-15.665018	-5.050251
4277750	160.585305	-17.111821	-5.041136
4277850	160.256776	-21.446409	-5.184029
4277950	161.352828	-19.487735	-4.524039
4278050	163.005303	-16.917591	-3.791411
4278150	165.570131	-17.789510	-3.962430
4278250	166.700360	-17.764895	-4.010325
4278350	167.970576	-17.868329	-3.697243
4278450	168.519503	-17.886343	-3.587822
4278550	168.854884	-18.331920	-3.647498
4278649	169.262948	-18.675445	-4.177915
4278749	169.835696	-18.600387	-4.329971
4278849	170.041775	-18.802661	-4.569958
4278949	170.222234	-18.954118	-4.303404
4279049	169.990973	-18.652192	-4.189716
4279149	170.307275	-18.384824	-4.340478
4279249	170.867525	-18.072657	-3.948181
4279349	171.762434	-17.859545	-3.039101
4279449	172.803559	-18.344376	-1.981195
4279549	173.056625	-18.372432	-1.026336
4279649	171.319287	-17.633922	-1.054937
4279749	167.479425	-16.013444	-1.774135
4279849	165.315852	-15.516824	-2.246289
4279949	164.922308	-16.511573	-1.413933
4280049	165.333571	-16.655942	-1.017335
4280149	165.760789	-16.669219	-0.964378
4280249	165.209828	-16.497127	-1.675870
4280348	165.161301	-16.398740	-1.736427
4280448	165.360134	-16.318559	-1.696962
4280548	165.715248	-16.256196	-1.126255
4280648	165.859769	-16.376170	-1.040494
4280748	166.176499	-16.547016	-0.705452
4280847	166.379489	-16.758346	-0.282966
4280948	166.383606	-17.466285	0.455017
