# Supplementary material for: iSignDB: A database for smartphone signature biometrics
Source: Data Brief. 2020 Nov 28;33:106597. doi: 10.1016/j.dib.2020.106597 (PMC7725742; doi:10.1016/j.dib.2020.106597)
Supplement: Supplementary file 2 [file mmc2.zip › u011/genuine/Sensor Data/u011_s3_g05_Pos.csv]

timestamp	lat	long	alt	speed	course	hacc
4270330	28.563080	77.280350	197.745000	1.082000	0.000000	96.000000
4271330	28.563040	77.280330	212.822000	0.762000	0.000000	96.000000
4272342	28.563040	77.280550	214.330000	0.649000	0.000000	64.000000
4273342	28.563000	77.280610	214.481000	0.284000	0.000000	64.000000
4274342	28.563030	77.280540	214.687000	0.522000	0.000000	64.000000
4275342	28.563040	77.280500	214.516000	0.522000	0.000000	64.000000
4276335	28.563050	77.280450	214.499000	0.782000	0.000000	64.000000
4277335	28.563080	77.280500	214.498000	0.854000	0.000000	32.000000
4278335	28.563000	77.280600	214.498000	0.362000	0.000000	48.007000
4279335	28.563000	77.280660	214.626000	0.565000	0.000000	32.005000
4280609	28.562990	77.280670	214.860000	0.031000	0.000000	32.005000
