# Supplementary material for: iSignDB: A database for smartphone signature biometrics
Source: Data Brief. 2020 Nov 28;33:106597. doi: 10.1016/j.dib.2020.106597 (PMC7725742; doi:10.1016/j.dib.2020.106597)
Supplement: Supplementary file 2 [file mmc2.zip › u011/genuine/Sensor Data/u011_s3_g06_Acc.csv]

timestamp	x	y	z
5272886	0.015268	2.296375	9.264235
5272985	0.482147	2.049239	9.281150
5273085	0.113314	1.942660	9.744436
5273185	0.082778	1.826801	9.997111
5273285	0.191602	1.974394	9.637858
5273385	0.097896	2.024091	9.552835
5273485	-0.078138	2.153721	9.638906
5273585	0.003443	2.169888	9.647588
5273685	-0.039817	2.200275	9.548494
5273785	-0.130379	2.076632	9.551937
5273885	-0.055085	2.239493	9.439969
5273985	-0.061522	2.238146	9.451645
5274085	-0.304916	2.353556	9.343121
5274185	-0.015717	2.633923	9.488618
5274285	0.141456	2.692750	9.363928
5274385	-0.136067	2.708019	9.165590
5274485	0.159568	2.409689	9.532028
5274584	0.037871	2.489922	9.459878
5274684	-0.208965	2.551295	9.723929
5274784	0.210313	2.460434	9.435179
5274884	0.258961	2.461032	9.451645
5274983	0.284109	2.541415	9.595197
5275084	0.513133	2.320025	9.565109
5275184	0.242496	2.680775	9.197623
5275284	0.375419	2.625989	9.180260
5275384	0.860860	3.347189	8.848849
5275484	-0.400118	1.210233	11.124866
5275584	-0.073497	3.357219	9.690997
5275684	-0.343386	2.940485	8.926088
5275784	-0.706830	2.359094	9.279353
5275902	-0.451461	3.316803	9.084309
5276002	-0.487087	3.384911	9.093141
5276102	-0.584534	3.278632	8.872200
5276202	-0.870141	3.408113	8.570577
5276302	-1.899550	4.306245	9.015752
5276401	-1.543590	4.124822	8.376431
5276501	-2.421065	4.765939	8.704998
5276601	-2.771038	4.558770	8.437654
5276701	-2.687212	4.920119	8.201146
5276801	-2.719844	4.812492	8.078551
5276901	-2.803071	5.037924	9.037307
5277001	-1.293011	3.568429	8.290659
5277101	-0.410596	2.624193	8.874895
5277201	-0.736469	3.007695	8.535999
5277301	-1.058000	3.272645	9.303753
5277401	-1.645229	3.613935	9.132509
5277501	-1.716630	4.008365	8.678054
5277601	-1.914070	4.112847	9.425150
5277701	-0.276924	2.778372	8.771609
5277801	0.089963	3.475922	8.713530
5277901	-0.213157	3.280728	8.239017
5278001	-0.173938	3.200195	8.925340
5278100	-0.069306	3.186274	8.948841
5278200	-0.151635	2.990930	9.036708
5278300	-0.301024	3.124752	9.307196
5278400	-0.609982	3.313959	9.363029
5278500	-0.492925	3.294798	9.142388
5278600	-0.135618	2.875820	9.169183
5278700	-0.293689	3.046016	9.306896
5278800	-0.325872	3.182682	9.274863
5278900	-0.383353	3.300487	9.031469
5279000	-0.277523	3.001109	9.300759
5279100	0.067360	2.953358	9.276809
5279200	0.125439	2.959047	9.096584
5279300	-0.203876	2.893184	9.398955
5279400	0.063019	2.856210	9.112301
5279500	-0.148192	2.948568	9.179661
5279600	-0.408201	3.071313	9.315428
5279700	-0.337698	3.059039	9.225166
5279800	-0.216001	3.130141	9.139395
5279899	-0.361049	3.091222	9.171278
5279998	-0.653242	2.982548	9.523945
5280099	-0.541574	2.961891	9.155262
5280199	-0.322280	3.241958	9.374855
5280299	-0.036823	2.521057	9.463171
5280399	0.618514	1.879192	9.279353
5280499	0.550405	2.697690	9.355695
5280599	-0.358055	2.440525	10.051747
5280699	-0.034728	1.498085	10.092762
5280799	-0.141456	1.895808	8.094118
5280898	2.384541	2.842589	9.041648
5280999	0.132924	1.584754	10.047855
5281099	-1.128503	-0.146545	9.975406
5281199	-0.147892	2.099684	9.238189
5281299	-0.393382	1.467848	9.233399
5281399	-0.459544	1.503024	9.472452
5281499	-1.029260	1.451082	9.640253
5281598	-0.993783	1.348246	9.573791
5281698	-1.227298	1.256936	9.667197
5281798	-1.456022	1.494492	9.627380
5281898	-1.047671	1.145867	9.918225
5281998	-1.239722	1.488355	9.624386
5282098	-1.355282	0.750988	9.306148
5282198	-1.357078	1.329535	10.049053
5282298	-1.217119	1.268313	9.809252
5282398	-0.836760	1.508563	9.041348
5282498	-1.602567	0.795895	10.788515
5282598	-0.917143	1.360820	9.249865
5282698	-1.120719	1.280288	9.560020
5282798	-0.853525	1.387315	9.596843
5282898	-0.733175	1.460812	9.554781
5282998	-1.357677	1.171015	10.656190
5283098	-0.800685	1.286874	9.783655
5283198	-1.214874	1.700763	8.881930
5283297	-0.696502	1.609603	9.367670
5283397	-1.257086	1.550775	9.871971
5283497	-0.654439	1.445245	9.019194
5283597	-1.766028	1.242267	10.583442
5283697	-0.945434	1.613644	9.516610
5283797	-0.615819	1.519790	9.330996
5283897	-0.569416	2.857857	8.594528
5283997	-1.465303	1.408721	10.184521
5284097	-0.861608	1.150508	9.114097
5284197	-1.996249	1.877396	8.835826
5284297	-0.627794	2.801424	8.663085
5284397	-1.209635	2.341431	9.427545
5284497	-0.290396	3.151995	9.233549
5284597	-1.765129	3.022215	8.698262
5284697	-2.506837	3.141367	9.338481
5284797	-1.112187	3.258424	8.563692
5284897	-1.359623	3.234624	9.676478
5284997	-1.094674	3.315605	8.951984
5285096	-1.458717	3.642675	9.161399
5285196	-1.117127	3.848946	9.349557
5285296	-0.943787	5.214107	7.983049
5285396	-0.067659	2.336940	9.621991
5285496	1.390009	1.214874	9.648336
5285596	0.713866	2.485881	9.283545
5285696	1.130749	2.724035	9.185199
5285796	0.664319	3.244653	8.807235
5285896	0.771196	4.233945	8.534502
5285996	1.838776	3.486250	9.078771
5286096	0.183219	3.235671	9.741892
5286200	0.810265	1.124162	8.768915
5286300	-0.209265	3.676355	9.073382
5286400	-0.301623	3.550167	9.140143
5286500	-1.347049	3.497627	9.963132
5286600	-1.318907	3.410658	8.864865
5286700	-1.699266	3.808680	9.414223
5286800	-1.288221	3.578009	9.015153
5286899	-0.990191	3.367397	9.049282
5286999	-1.593287	3.776497	9.842932
5287099	-0.944835	3.352728	8.901988
5287199	0.310754	2.614463	8.743618
5287299	0.577499	2.028731	9.811946
5287399	0.322280	2.643054	9.277408
5287499	-0.230970	2.908302	9.082213
5287599	-0.714015	2.817441	9.516610
5287715	-1.149460	4.258943	10.122700
5287815	-0.039967	1.890119	8.832084
5287915	0.296683	1.841171	10.073302
5288015	0.755928	2.368225	9.155860
5288115	0.090412	2.160008	9.764644
5288215	0.324375	2.418521	9.802366
5288315	-0.277074	2.704127	10.216255
