# Supplementary material for: iSignDB: A database for smartphone signature biometrics
Source: Data Brief. 2020 Nov 28;33:106597. doi: 10.1016/j.dib.2020.106597 (PMC7725742; doi:10.1016/j.dib.2020.106597)
Supplement: Supplementary file 2 [file mmc2.zip › u011/genuine/Sensor Data/u011_s3_g06_AngVel.csv]

timestamp	x	y	z
5272884	-0.250688	-0.130810	-0.022788
5272984	-0.138933	-0.017915	0.053102
5273084	-0.381543	0.043415	-0.000453
5273184	-0.060801	-0.093701	-0.142193
5273283	0.309458	0.016279	-0.041665
5273383	0.114884	0.042878	-0.045574
5273483	0.028889	0.019539	0.016889
5273583	0.047547	0.032617	0.025457
5273683	0.056818	-0.019701	-0.004777
5273783	0.015623	0.060556	-0.024200
5273883	-0.036499	0.052148	-0.039397
5273983	-0.065014	0.012932	-0.026111
5274083	0.359888	-0.019986	0.047594
5274183	0.432629	-0.145577	0.031980
5274283	-0.071627	-0.061351	-0.142822
5274383	-0.373348	-0.056624	-0.020991
5274483	0.057002	-0.017613	0.047189
5274583	-0.033910	-0.065072	0.051400
5274683	-0.125356	-0.027480	0.040980
5274783	0.049072	-0.056122	0.088669
5274883	-0.039033	-0.049388	0.006616
5274983	-0.060141	-0.134941	-0.024466
5275148	0.089295	0.102797	-0.006481
5275248	0.184074	0.076862	-0.049586
5275348	-0.034223	-0.069220	-0.005964
5275448	0.315608	0.982728	0.397984
5275548	0.016611	-0.021923	-0.437359
5275648	-0.101835	0.143909	-0.354843
5275748	0.051408	0.066295	0.176818
5275900	0.319257	0.243511	-0.090515
5276000	-0.139229	0.017012	-0.114590
5276100	0.086276	0.278731	0.035741
5276200	0.736887	0.928937	0.122595
5276300	0.026616	0.064944	0.130027
5276400	0.329872	0.482200	0.042809
5276500	0.296974	0.243802	0.231309
5276600	0.275503	0.440028	0.140378
5276700	0.132833	0.303325	0.001185
5276799	-0.018688	-0.134637	-0.021629
5276899	-0.893638	-1.201286	-0.066731
5276999	-0.799286	-0.839714	-0.062838
5277099	-0.368491	-0.157386	-0.090754
5277199	0.197906	0.315108	-0.024519
5277299	0.311566	0.465576	-0.117055
5277399	0.416498	0.325834	0.044857
5277499	0.207118	-0.063486	0.116689
5277599	-0.554337	-0.822189	0.021168
5277699	-0.754558	-0.800517	-0.130687
5277799	0.021492	-0.034168	-0.115488
5277899	-0.226346	0.831840	-0.111758
5277999	-0.122126	-0.186394	-0.023713
5278099	0.002343	-0.002821	-0.080100
5278199	-0.034867	0.034874	-0.136443
5278299	0.133185	0.074408	-0.037298
5278399	0.185583	0.149634	-0.058839
5278498	-0.095156	-0.132056	-0.067489
5278598	-0.147788	-0.206253	-0.126097
5278698	0.025949	0.035240	-0.054385
5278798	-0.079939	-0.055810	-0.027685
5278898	-0.048414	0.044140	0.207881
5278998	-0.050599	-0.094953	0.098103
5279098	-0.096346	-0.209938	-0.000082
5279198	-0.082251	0.136196	-0.020397
5279298	-0.079545	0.052894	-0.031718
5279398	-0.031540	-0.105186	-0.075426
5279498	0.146451	0.084730	-0.106530
5279598	0.078999	0.001218	-0.036674
5279698	-0.027345	0.051847	0.003596
5279798	0.067820	0.156138	-0.024790
5279898	0.085870	0.117687	-0.102504
5279998	0.134857	-0.156351	-0.081866
5280098	-0.272813	-0.324575	-0.029136
5280197	-0.164168	-0.209526	0.137544
5280297	-0.221381	-0.349892	0.081629
5280397	0.042570	0.110501	-0.250177
5280497	-0.166371	0.115830	-0.163238
5280597	0.113744	0.301521	-0.189627
5280697	-0.393949	-0.394214	-0.656999
5280797	-1.261528	-1.084188	-1.547944
5280897	-0.251261	0.532687	0.376067
5280997	0.179578	1.284899	-0.499999
5281097	0.000084	0.103896	-0.287740
5281197	0.331809	-0.136168	-0.072507
5281297	-0.067392	0.225260	-0.124984
5281397	0.136880	0.315911	0.021213
5281497	-0.062563	0.071720	-0.120882
5281597	-0.069931	0.000972	-0.071107
5281697	-0.042764	0.063466	-0.117824
5281797	-0.084836	-0.117004	0.102341
5281897	0.102243	-0.098061	-0.179493
5281996	0.108571	0.118630	-0.061600
5282096	-0.065786	0.098696	-0.081798
5282196	0.011521	-0.315290	-0.013823
5282296	-0.036334	-0.063547	0.107060
5282396	0.085754	0.233717	-0.025626
5282496	0.035579	-0.386445	0.059566
5282596	-0.023879	0.017113	-0.069114
5282696	-0.047031	0.016612	-0.006630
5282796	-0.011294	0.012936	0.093020
5282896	-0.011979	-0.047500	-0.072058
5282996	-0.008538	-0.096815	0.023685
5283096	0.024730	0.068571	0.113630
5283196	-0.060496	0.234407	0.209595
5283296	0.048848	0.141420	-0.106849
5283396	0.014921	-0.339742	0.055606
5283496	0.032201	0.264292	-0.100123
5283596	-0.097377	-0.354855	0.174934
5283695	-0.060573	0.154994	0.403369
5283795	0.100675	0.399480	0.273444
5283895	0.306935	0.250703	0.222568
5283995	-0.217980	-0.429530	0.035295
5284095	0.100033	0.141168	-0.070290
5284195	0.082899	0.745657	0.473692
5284295	0.432460	0.000340	0.220414
5284395	0.201255	-0.114903	0.391129
5284495	-0.048779	0.668771	1.154861
5284595	-0.118210	0.622783	0.883575
5284695	0.428394	-0.539056	1.255555
5284795	-0.071990	-0.921637	1.018105
5284895	-0.001307	0.141438	0.171891
5284995	0.268390	0.075075	0.041097
5285095	0.095269	0.018283	0.005096
5285195	-0.031468	-0.477253	0.060542
5285295	-0.833473	-0.420021	0.265898
5285395	-0.157863	-0.142161	0.745930
5285494	-0.494389	-0.819588	-0.553436
5285594	0.211264	-0.122618	0.093543
5285694	0.364545	0.304607	0.035128
5285794	0.577096	-0.100470	0.121117
5285894	-0.098923	-0.433422	-0.005775
5285994	-0.592728	0.782276	-0.353914
5286094	-0.314676	-0.153408	-0.302226
5286193	0.223177	1.101029	-0.705917
5286293	-0.327567	-0.443280	-0.492646
5286393	0.164687	0.401824	0.044103
5286493	0.374598	0.500233	0.468459
5286593	0.350355	0.537526	0.043142
5286693	-0.002679	-0.002757	0.011334
5286793	-0.502238	-0.617289	-0.005242
5286893	0.251003	0.388586	0.073739
5286993	-0.036187	-0.158553	0.060333
5287093	-0.481790	-0.826774	0.043229
5287192	-0.548863	-0.520379	-0.118932
5287292	0.364470	-0.263026	0.052329
5287392	0.056147	0.080869	0.028573
5287492	0.179516	0.583822	-0.080755
5287592	0.116667	0.245198	-0.264484
5287712	-0.229011	-0.519112	0.062297
5287812	-0.749306	-0.693170	0.795337
5287912	-0.121414	0.113224	0.230997
5288012	0.149611	-0.004842	0.011473
5288112	0.070274	0.015620	-0.041590
5288212	0.167276	0.009417	0.047766
5288312	-0.111042	0.000025	-0.000694
