# Supplementary material for: iSignDB: A database for smartphone signature biometrics
Source: Data Brief. 2020 Nov 28;33:106597. doi: 10.1016/j.dib.2020.106597 (PMC7725742; doi:10.1016/j.dib.2020.106597)
Supplement: Supplementary file 2 [file mmc2.zip › u011/genuine/Sensor Data/u011_s3_g06_MagField.csv]

timestamp	x	y	z
5272840	-6.450359	-37.865219	-24.547729
5272940	-6.667507	-37.283676	-25.248169
5273040	-6.877014	-36.616920	-26.123077
5273140	-6.892250	-35.941200	-26.987701
5273240	-6.555958	-35.515213	-27.107361
5273340	-6.129707	-36.256927	-26.029388
5273440	-6.054970	-35.939453	-25.797668
5273540	-5.857960	-36.489662	-26.223999
5273640	-5.482853	-36.632599	-26.211304
5273740	-5.687843	-36.079041	-25.557617
5273840	-5.467476	-36.871185	-26.208893
5273940	-5.272545	-36.802101	-26.076904
5274039	-5.065720	-36.694275	-26.122589
5274139	-5.442860	-37.109818	-24.869995
5274239	-5.653408	-38.273567	-23.860382
5274339	-5.358479	-37.766312	-24.042236
5274439	-5.560730	-37.302475	-25.014282
5274539	-5.842503	-37.266106	-24.776886
5274639	-5.880375	-37.443687	-24.791290
5274739	-6.231243	-37.324051	-24.607605
5274839	-6.810448	-37.438637	-24.611755
5274939	-6.897408	-37.266609	-24.723419
5275039	-7.030037	-37.412933	-24.654785
5275139	-7.310200	-36.902901	-24.056305
5275239	-7.067516	-37.098351	-24.019073
5275339	-6.845722	-37.634041	-23.265137
5275439	-7.664043	-37.267731	-22.886139
5275539	-5.913555	-37.411324	-23.729340
5275639	-4.690544	-37.858383	-23.227081
5275738	-3.757092	-38.249931	-22.945160
5275838	-3.707645	-38.248238	-23.259766
5275938	-2.936962	-38.784576	-22.135376
5276038	-2.174927	-39.286362	-22.255981
5276138	-2.044460	-39.184387	-21.957062
5276238	-0.717800	-40.384766	-19.955902
5276338	-0.407822	-40.565002	-18.899994
5276438	0.135468	-40.931862	-18.144012
5276538	0.151299	-41.395233	-16.893585
5276638	-0.102673	-41.989952	-15.667511
5276738	0.066792	-41.941536	-15.203552
5276838	0.367699	-41.775536	-15.712738
5276938	-0.985081	-41.054733	-18.153595
5277038	-2.818443	-39.311638	-21.275513
5277138	-3.456402	-38.659012	-22.510101
5277238	-2.763855	-38.891464	-22.375092
5277338	-1.956467	-39.938850	-21.089478
5277437	-1.596443	-40.283974	-19.378174
5277537	-2.108364	-40.533348	-18.231262
5277637	-2.700260	-40.373131	-19.070435
5277737	-4.661148	-38.871368	-21.795197
5277837	-4.515030	-38.803902	-21.573700
5277937	-3.660503	-39.049332	-21.998962
5278037	-4.108894	-38.895790	-21.858826
5278137	-3.798290	-38.492828	-21.742493
5278237	-3.577099	-38.629753	-22.177307
5278337	-2.922676	-39.002495	-21.830353
5278437	-2.451202	-39.493423	-21.330475
5278537	-2.422703	-39.377899	-21.767487
5278637	-2.633987	-38.878708	-22.149780
5278737	-2.378075	-38.907448	-22.193451
5278837	-2.306450	-39.008926	-22.537384
5278937	-2.870525	-38.855133	-22.613098
5279037	-3.430244	-38.600739	-22.559784
5279137	-3.904636	-38.209114	-22.881165
5279236	-3.854748	-38.257950	-22.978455
5279336	-3.780712	-38.195770	-22.751007
5279436	-3.679459	-38.704430	-22.728027
5279536	-3.436680	-38.891960	-22.463806
5279636	-2.759899	-39.213593	-22.219238
5279736	-2.898373	-39.085129	-22.231476
5279836	-2.661480	-38.904411	-21.868774
5279936	-1.733234	-39.234886	-21.691467
5280036	-1.647198	-39.195877	-21.966217
5280136	-2.323742	-38.515694	-22.643585
5280236	-3.132553	-38.215263	-23.249664
5280336	-4.322395	-37.716698	-24.007416
5280436	-3.307060	-37.530724	-24.441315
5280536	-2.424046	-37.119606	-24.628815
5280636	-1.021191	-37.526482	-24.488342
5280736	-0.100842	-36.662819	-26.109070
5280836	1.290058	-34.163376	-29.452454
5280936	2.967159	-32.827599	-30.019867
5281035	8.355534	-33.541451	-28.967712
5281135	9.344700	-33.684105	-28.252838
5281235	9.608929	-34.306595	-27.532227
5281335	11.017544	-33.565109	-27.839203
5281435	11.591450	-33.362846	-27.632050
5281535	12.396931	-33.184898	-27.627930
5281634	12.611515	-33.249962	-27.975922
5281735	13.487217	-32.955513	-27.642944
5281835	13.461788	-32.798264	-27.604675
5281935	13.792332	-32.785263	-27.471283
5282035	14.181072	-32.656418	-27.401337
5282135	14.076710	-32.811722	-27.439240
5282235	14.141132	-32.482887	-27.195953
5282335	13.868214	-32.648193	-27.609375
5282435	13.955448	-32.803986	-27.226440
5282535	13.507252	-32.762657	-27.755707
5282634	13.225513	-33.106934	-27.563568
5282734	13.405621	-33.016891	-27.446350
5282834	13.410290	-33.022400	-27.450134
5282934	13.386364	-32.949203	-27.522858
5283034	13.530621	-32.849892	-27.186340
5283134	13.337215	-33.308228	-27.521851
5283234	13.463970	-33.059196	-27.514221
5283334	14.049709	-33.071861	-27.308319
5283434	13.374004	-33.158447	-27.029358
5283534	13.653957	-33.499626	-27.191406
5283634	12.670963	-33.749077	-27.242218
5283734	11.829556	-33.678482	-27.018402
5283834	11.435612	-34.426338	-26.702637
5283934	11.593258	-34.716217	-25.641907
5284034	11.010174	-34.923981	-26.188538
5284134	11.154819	-34.955101	-26.144684
5284234	11.367214	-35.752785	-25.027466
5284334	10.519146	-36.144691	-24.789246
5284433	8.677715	-37.267059	-23.602783
5284533	6.418507	-38.155716	-22.788330
5284633	4.533306	-38.447311	-22.251343
5284733	1.372837	-38.510063	-22.864594
5284833	-3.815773	-38.526443	-22.861389
5284933	-4.160954	-38.831718	-22.038727
5285033	-4.280987	-39.307404	-21.011444
5285133	-4.127296	-39.856956	-20.660828
5285233	-5.545635	-39.606445	-20.216431
5285333	-7.941692	-38.267876	-22.224579
5285433	-11.131699	-36.823463	-22.715820
5285533	-11.408848	-36.952560	-23.186127
5285633	-11.672791	-36.879768	-23.003448
5285733	-11.618729	-37.317490	-22.468262
5285833	-12.313477	-38.231750	-20.417603
5285933	-13.305637	-39.452568	-17.585480
5286033	-11.390263	-38.706703	-20.050629
5286133	-9.274986	-37.923630	-21.978851
5286232	-6.113464	-38.482491	-21.967224
5286332	-3.777584	-38.912903	-22.019623
5286432	-3.283035	-38.772583	-22.362579
5286532	-3.357674	-39.261902	-21.491425
5286632	-2.599106	-39.475327	-20.642151
5286732	-2.418697	-39.528740	-20.162537
5286832	-3.175659	-38.614906	-21.376343
5286932	-2.642033	-38.839371	-21.386871
5287032	-2.961113	-38.579056	-21.624634
5287132	-4.471745	-38.045525	-23.009735
5287232	-5.283867	-36.622498	-24.635834
5287332	-5.454117	-37.385071	-23.936005
5287432	-6.272240	-37.212662	-23.123932
5287532	-4.270901	-38.032539	-23.172546
5287632	-2.549030	-38.603119	-22.613434
5287732	-2.130703	-38.904823	-22.861267
5287832	-6.209023	-36.638496	-25.413544
5287931	-6.776173	-36.701340	-25.534821
5288031	-6.844051	-36.803268	-25.637115
5288131	-6.797966	-36.585045	-25.586609
5288231	-6.886009	-37.207718	-25.456482
5288331	-6.127308	-37.132851	-24.463867
