# Supplementary material for: iSignDB: A database for smartphone signature biometrics
Source: Data Brief. 2020 Nov 28;33:106597. doi: 10.1016/j.dib.2020.106597 (PMC7725742; doi:10.1016/j.dib.2020.106597)
Supplement: Supplementary file 2 [file mmc2.zip › u011/genuine/Sensor Data/u011_s3_g06_Orient.csv]

timestamp	x	y	z
5272840	167.836113	-15.602119	-0.199923
5272940	167.887032	-14.317650	-0.773656
5273040	168.094600	-13.130937	-1.099673
5273140	168.206207	-11.369025	-1.265794
5273240	168.732420	-11.476927	-1.168372
5273340	168.953114	-12.625176	-0.811332
5273440	169.274180	-12.788813	-0.446399
5273540	169.265658	-12.710373	-0.081784
5273640	169.167344	-12.967601	0.254479
5273740	169.210350	-13.159880	0.261046
5273840	169.365696	-13.284659	0.285627
5273940	169.552490	-13.263673	0.367688
5274039	169.681617	-13.217303	0.463946
5274139	169.478513	-14.866223	0.292832
5274239	169.421438	-16.655476	-0.346711
5274339	169.985963	-16.002045	-0.231777
5274439	169.969511	-14.513121	-0.424760
5274539	169.714523	-14.751001	-0.724821
5274639	169.342468	-14.982521	-0.829906
5274739	169.027435	-14.723853	-0.973347
5274839	168.624999	-14.797688	-1.386366
5274939	168.633466	-14.773196	-1.752375
5275039	168.753861	-14.662235	-2.383048
5275139	168.444429	-15.162710	-1.928919
5275239	168.672518	-15.493479	-1.595391
5275339	168.637889	-16.750028	-1.188833
5275439	166.754140	-17.070719	-0.776310
5275539	169.051809	-16.046504	0.976688
5275638	170.392411	-17.064398	2.012056
5275738	171.151722	-17.867063	2.391720
5275838	171.636415	-17.554243	2.553900
5275938	172.469602	-18.952213	3.833453
5276038	173.101283	-18.835839	4.021881
5276138	173.108837	-19.624646	5.366442
5276238	173.118080	-22.901522	9.774636
5276338	172.894115	-23.922699	11.034294
5276438	173.010148	-25.400820	13.219396
5276538	172.290618	-27.358100	14.875675
5276638	171.819769	-29.105615	17.465619
5276738	171.897233	-29.510469	18.706656
5276838	172.023927	-28.925282	17.868740
5276938	171.111152	-25.204000	11.887499
5277038	170.163023	-20.325861	6.382065
5277138	169.973251	-18.493064	4.434795
5277238	170.396332	-19.152907	5.590973
5277338	171.007708	-21.081245	8.551663
5277437	170.802193	-23.520960	10.561297
5277537	170.120988	-25.261394	10.303902
5277637	169.352068	-23.285654	7.327856
5277737	169.512030	-19.164094	1.750854
5277837	170.447958	-19.192517	1.153612
5277937	170.939336	-18.935631	2.430761
5278037	171.136700	-18.801435	1.361295
5278137	171.609819	-18.791259	1.258040
5278237	172.217629	-18.428454	1.343988
5278337	172.499836	-19.313987	2.044872
5278437	172.863702	-19.886358	3.380298
5278537	173.019757	-19.514793	2.747648
5278637	173.421913	-18.492945	1.692595
5278737	173.774605	-18.542775	1.947168
5278837	173.927992	-18.168549	1.544886
5278937	172.984737	-18.111496	1.386014
5279037	172.310176	-18.025218	0.965934
5279136	172.249155	-17.274592	0.103764
5279236	172.281470	-17.156845	0.608028
5279336	172.279439	-17.462019	0.671046
5279436	172.547178	-17.777661	0.315510
5279536	172.983539	-18.484368	0.960979
5279636	173.285071	-18.476594	1.340756
5279736	173.399829	-18.329104	1.583244
5279836	173.562014	-18.864558	2.143110
5279936	174.123641	-19.196441	3.181643
5280036	174.255889	-18.813480	2.987534
5280136	174.285548	-17.385332	1.352268
5280236	173.665146	-16.501091	-0.234441
5280336	173.259479	-15.123116	-1.962468
5280436	174.588593	-14.600316	-1.582488
5280536	175.932495	-14.073287	-0.603582
5280636	176.921933	-14.351815	0.705992
5280736	-179.194471	-11.899823	-1.236575
5280836	-170.620308	-6.341237	-6.645576
5280935	-169.280914	-5.410423	-4.776622
5281035	-167.443527	-6.716163	3.259038
5281135	-166.469453	-7.342988	4.063319
5281235	-164.135056	-9.119924	2.769833
5281335	-162.941830	-8.428328	3.644529
5281435	-162.627413	-8.400702	5.005859
5281535	-162.111430	-7.835707	5.763476
5281634	-161.656565	-7.598087	6.145298
5281735	-161.035535	-7.643384	6.916171
5281835	-161.163186	-7.609253	6.959088
5281935	-160.148772	-7.763373	6.893724
5282035	-159.474068	-7.754980	6.937699
5282135	-159.320889	-7.479334	7.290529
5282235	-159.342464	-7.763353	6.597472
5282335	-159.796882	-7.704082	6.390325
5282435	-159.596330	-7.950137	7.074281
5282534	-159.976845	-7.965499	5.769476
5282634	-159.612800	-8.209633	5.439565
5282734	-159.494040	-8.199977	5.535708
5282834	-159.785737	-8.248568	5.509387
5282934	-159.553037	-8.192681	5.566466
5283034	-159.711136	-8.190850	6.038707
5283134	-160.011009	-8.352672	5.784337
5283234	-160.433574	-8.259819	6.254219
5283334	-159.780446	-8.421231	6.831821
5283434	-160.394324	-8.619133	5.700831
5283534	-159.889920	-8.908754	6.463303
5283634	-161.087734	-8.857373	5.628770
5283734	-162.797121	-9.036048	5.663339
5283834	-163.683401	-9.617313	6.373037
5283934	-164.129394	-11.069941	7.157399
5284034	-165.024740	-10.509595	6.186111
5284134	-164.634684	-10.931746	6.276322
5284234	-165.834805	-11.785709	7.881082
5284333	-166.106918	-13.612724	6.586227
5284433	-168.919049	-15.235864	6.624000
5284533	-174.585186	-16.519258	8.667419
5284633	179.779485	-17.226581	11.748850
5284733	173.538900	-17.584442	10.288708
5284833	168.293428	-18.506397	5.185915
5284933	166.799898	-19.971695	6.890845
5285033	166.458587	-21.726819	7.623348
5285133	166.172836	-22.611776	7.848882
5285233	165.890900	-22.483300	4.892427
5285333	164.182743	-18.810644	0.266590
5285433	159.725869	-17.449330	-1.803810
5285533	161.745524	-15.860808	-4.792382
5285633	161.352841	-16.304731	-5.468066
5285733	161.078640	-17.522132	-5.303684
5285833	159.849767	-20.972157	-6.647790
5285933	159.382830	-23.292723	-8.702634
5286033	162.159899	-20.291541	-4.022117
5286132	164.165698	-18.276706	-3.026215
5286232	167.256403	-19.252203	2.034501
5286332	171.197669	-18.378409	1.989784
5286432	171.694591	-18.324335	3.291621
5286532	169.708879	-20.365157	5.743226
5286632	169.671745	-21.844085	8.529503
5286732	169.787154	-21.941566	9.101699
5286832	169.768388	-19.653510	6.762538
5286932	169.787832	-20.259137	7.597133
5287032	169.762999	-19.776902	6.991490
5287132	169.854816	-17.149415	2.411987
5287232	170.788298	-13.729614	-0.814131
5287332	170.686215	-15.241999	-2.116748
5287432	170.533673	-16.043391	-2.328040
5287532	171.115252	-17.120007	1.045050
5287632	172.639147	-18.090259	3.173935
5287732	173.280688	-17.169550	1.690329
5287832	169.542058	-12.665188	-3.095885
5287931	168.042126	-12.605761	-2.570684
5288031	168.444760	-12.416464	-2.806890
5288131	168.406028	-12.673289	-2.529822
5288231	168.441121	-13.275433	-2.308173
5288331	168.364199	-14.495611	-0.855328
