# Supplementary material for: iSignDB: A database for smartphone signature biometrics
Source: Data Brief. 2020 Nov 28;33:106597. doi: 10.1016/j.dib.2020.106597 (PMC7725742; doi:10.1016/j.dib.2020.106597)
Supplement: Supplementary file 2 [file mmc2.zip › u011/genuine/Sensor Data/u011_s3_g06_Pos.csv]

timestamp	lat	long	alt	speed	course	hacc
5276337	28.563190	77.280920	301.700000	1.133000	0.000000	128.000000
5277331	28.563090	77.280830	203.883000	1.150000	0.000000	64.000000
5278331	28.563100	77.280760	214.234000	1.133000	0.000000	64.000000
5279322	28.563090	77.280730	215.013000	0.688000	0.000000	64.000000
5280326	28.563090	77.280740	215.038000	0.688000	0.000000	64.000000
5281326	28.563070	77.280730	215.079000	0.493000	0.000000	64.000000
5282326	28.563060	77.280730	215.084000	0.215000	0.000000	64.000000
5283326	28.563050	77.280730	215.109000	0.355000	0.000000	64.000000
5284326	28.563050	77.280740	215.140000	0.136000	0.000000	64.000000
5285326	28.563090	77.280810	215.173000	0.088000	0.000000	48.000000
5286326	28.563190	77.281000	215.287000	0.174000	0.000000	64.010000
5287326	28.563180	77.280910	215.307000	0.174000	0.000000	32.005000
