# Supplementary material for: iSignDB: A database for smartphone signature biometrics
Source: Data Brief. 2020 Nov 28;33:106597. doi: 10.1016/j.dib.2020.106597 (PMC7725742; doi:10.1016/j.dib.2020.106597)
Supplement: Supplementary file 2 [file mmc2.zip › u011/genuine/Sensor Data/u011_s3_g07_Acc.csv]

timestamp	x	y	z
4403410	0.049846	2.342628	9.290730
4403510	0.158221	2.451153	9.576935
4403610	0.559836	1.766776	9.621692
4403710	0.229922	2.203717	9.511521
4403809	0.372725	2.794988	9.234447
4403909	0.012125	3.454516	8.935369
4404009	0.225731	2.822980	9.436078
4404109	0.162861	2.485881	9.216634
4404209	0.158820	2.420616	9.520951
4404304	0.365240	2.410737	9.189690
4404404	0.453108	2.588567	9.380393
4404504	0.314197	2.472708	9.369765
4404604	0.422871	2.447710	9.434281
4404704	0.362845	2.431095	9.544752
4404804	0.495021	2.568359	9.179212
4404904	0.368234	2.564018	9.397308
4405004	0.470472	2.366579	9.127270
4405104	0.396525	2.422263	9.330697
4405204	0.011077	2.708318	9.454040
4405304	0.195044	3.205883	9.130713
4405403	-0.410746	3.182981	9.442365
4405503	-0.335602	3.007845	9.128617
4405610	-0.351170	2.727029	9.394314
4405710	-0.090262	3.169359	8.640482
4405810	-1.732647	4.037404	10.472073
4405910	-0.961900	3.512446	8.439300
4406010	-0.986299	3.450026	8.909473
4406110	-1.412612	3.908372	8.741073
4406210	-2.271077	4.439468	8.661289
4406310	-2.575095	4.553531	8.344697
4406410	-3.279830	4.908443	8.014933
4406510	-3.085234	5.140760	8.643476
4406610	-2.181563	4.778363	8.359367
4406710	-1.078058	3.091821	8.884175
4406810	-0.469873	2.910248	8.570128
4406910	-0.710273	2.870730	9.439221
4407010	-0.452210	3.061134	8.859477
4407110	-1.434467	3.555406	9.674382
4407209	-1.276994	3.983516	8.957373
4407309	-0.536185	3.194507	9.067993
4407409	0.191602	2.520010	8.968749
4407509	0.232167	2.947670	9.094787
4407609	-0.122146	3.664230	8.248597
4407709	-0.471070	3.530109	9.525741
4407809	-0.093106	3.279231	9.102721
4407909	-0.309556	3.188220	9.173973
4408009	-0.441731	3.311414	9.480535
4408109	-0.454006	3.232079	8.979677
4408209	-0.702938	3.399880	9.361533
4408309	-0.655786	3.423082	9.164093
4408409	-0.451162	3.785179	8.982072
4408509	0.364642	2.150877	9.152567
4408609	0.338596	2.327211	9.406739
4408709	-0.094304	2.640509	10.192305
4408809	-0.060624	2.889591	9.299711
4408908	0.043110	2.686613	9.150771
4409008	0.000299	3.237168	9.253158
4409108	-0.459694	3.397635	9.375005
4409208	-0.512983	3.251389	9.040301
4409308	-0.603545	3.387905	9.223969
4409408	-1.022224	3.504662	9.697883
4409508	-0.782124	3.121758	8.977282
4409608	-0.130079	2.704875	9.042845
4409708	0.047302	2.899471	9.287437
4409808	-0.067959	2.281555	9.597143
4409908	-0.328417	2.541714	9.288335
4410008	-0.180225	2.339934	9.669442
4410108	0.020208	2.516716	9.473051
4410208	0.104183	2.474654	9.431138
4410308	0.333057	2.283052	9.174721
4410408	0.239951	2.390529	9.222023
4410508	0.065264	2.222279	9.287586
4410607	-0.071102	2.163152	9.772428
4410707	0.020956	2.335294	9.274114
4410807	-0.644111	2.740351	10.355316
4410907	-0.260608	1.627416	8.815169
4411007	0.000150	1.556014	9.733659
4411107	0.476310	0.951871	9.603579
4411207	0.774340	2.112407	9.848769
4411307	0.814905	1.491498	9.018745
4411407	0.456700	1.616339	9.092243
4411507	0.020807	1.143173	9.818981
4411607	-0.256117	1.457519	9.220825
4411707	-0.430654	1.502426	9.731713
4411807	-0.469723	1.357078	9.863139
4411907	-0.508792	1.217119	9.504785
4412007	-0.674946	1.666784	9.329948
4412107	-0.958158	1.829196	9.667347
4412207	-0.194895	1.314716	10.057286
4412307	-0.707429	1.321602	9.888287
4412406	-0.429756	0.714913	9.225166
4412506	-0.802032	1.916614	10.011331
4412606	-0.557141	1.953288	9.064850
4412706	-0.001048	1.091979	9.259445
4412806	-0.665067	1.398542	10.664423
4412906	-0.100741	1.900897	9.207054
4413006	-0.450413	1.415157	9.686507
4413106	-0.878373	0.289348	11.180251
4413206	-0.182021	1.731449	9.364077
4413306	-0.681832	1.758693	8.942554
4413406	-0.092807	1.283880	9.326805
4413506	-0.370629	1.274001	10.389744
4413606	0.291145	1.423689	8.854537
4413706	-1.347648	1.403781	10.404713
4413806	0.476310	1.923650	8.980126
4413906	0.136666	1.358575	9.409882
4414006	0.804727	2.329606	8.905281
4414105	-0.122745	0.627196	10.513986
4414205	0.185913	1.281785	8.453671
4414305	-1.494492	0.805325	11.640543
4414405	0.322130	2.425556	8.974887
4414505	0.051493	2.755769	9.598041
4414605	-0.267943	2.283052	8.826844
4414705	-1.225352	3.287464	9.368718
4414805	-0.587229	2.885999	8.371042
4414905	-1.431623	4.468059	8.857381
4415005	-1.668730	4.752767	8.805289
4415105	-1.837579	4.573140	8.402926
4415205	-1.268462	4.412374	8.526120
4415305	-1.664838	4.789590	8.808582
4415405	-1.970802	6.670728	8.150701
4415505	0.662522	1.887425	7.850126
4415605	1.587748	2.176324	9.526040
4415705	0.633183	2.183958	9.870474
4415805	0.413590	2.692601	9.172326
4415904	1.507515	2.406546	9.276809
4416004	1.155298	2.957400	9.311087
4416104	1.003813	2.738855	9.188941
4416204	0.778232	2.521207	9.506431
4416314	0.379461	2.612517	9.314680
4416414	0.146096	2.871179	9.360185
4416514	0.140857	2.978806	9.684860
4416614	0.380359	3.154839	9.376352
4416714	0.618813	3.411705	9.267229
4416814	0.696651	3.245401	8.981772
4416914	0.619262	3.142266	9.309441
4417014	0.973426	3.248844	8.848549
4417114	0.429756	3.274291	9.069939
4417214	0.467628	3.109484	8.959169
4417314	0.632734	2.879712	9.417816
4417414	0.394280	3.395240	9.075777
4417514	-0.129780	3.263813	9.112600
4417613	-0.644260	3.519631	9.391171
4417795	0.170795	3.173700	9.355246
4417895	-0.067210	3.124303	9.273516
4417995	-0.642165	2.791994	9.489067
