# Supplementary material for: iSignDB: A database for smartphone signature biometrics
Source: Data Brief. 2020 Nov 28;33:106597. doi: 10.1016/j.dib.2020.106597 (PMC7725742; doi:10.1016/j.dib.2020.106597)
Supplement: Supplementary file 2 [file mmc2.zip › u011/genuine/Sensor Data/u011_s3_g07_AngVel.csv]

timestamp	x	y	z
4403407	-0.212759	-0.190206	-0.044034
4403507	-0.148765	-0.212387	0.032257
4403607	-0.116563	-0.000556	-0.102853
4403707	0.332862	0.090496	0.006724
4403807	0.949788	0.042942	0.235493
4403907	-0.222773	-0.248145	-0.043437
4404007	-0.583340	0.283799	-0.300570
4404107	-0.062515	-0.216651	0.086116
4404207	-0.059620	-0.043642	-0.040223
4404308	-0.062735	0.057019	-0.019486
4404408	-0.148261	-0.069335	-0.005991
4404507	-0.026664	-0.127811	-0.026372
4404607	-0.102006	-0.041715	-0.006102
4404725	-0.078045	-0.011858	0.002256
4404825	0.045812	0.135354	0.048929
4404924	0.102691	0.071430	0.064645
4405024	0.231639	0.135085	0.045129
4405124	0.082636	0.052140	-0.087493
4405224	0.053949	0.088216	-0.064986
4405324	0.205527	0.321060	0.080173
4405424	0.091160	0.106777	0.011327
4405608	0.101367	-0.055604	-0.188805
4405708	0.231843	0.606583	-0.220095
4405808	-0.078154	-0.210039	-0.244872
4405908	0.344113	0.126968	-0.007343
4406008	0.029778	0.126301	0.071294
4406108	0.286912	0.808589	0.239936
4406208	0.378934	0.670191	0.266235
4406307	0.548704	0.541959	0.146040
4406407	-0.193779	0.104854	-0.019237
4406507	-0.104805	-0.449049	-0.022142
4406607	-0.935376	-1.246994	-0.045206
4406707	-0.686685	-1.021288	-0.347661
4406806	-0.670961	-0.346365	-0.131019
4406907	0.275738	0.193907	0.082701
4407007	0.163593	0.327943	-0.079078
4407107	0.548464	0.228399	0.155285
4407207	0.176448	-0.128383	0.277955
4407307	-0.610738	-0.549912	-0.107764
4407406	-0.410272	-0.428641	-0.236253
4407507	-0.212462	-0.148697	-0.137362
4407607	-0.137434	0.639292	-0.007360
4407707	-0.193453	-0.125797	-0.014261
4407807	0.068883	0.082742	-0.024447
4407907	-0.006382	0.098149	-0.045598
4408006	0.115824	0.098961	-0.045365
4408106	0.209949	0.183913	-0.039416
4408206	-0.137457	-0.081472	-0.038620
4408306	-0.140655	-0.102255	-0.008845
4408406	-0.575001	-0.381141	0.331581
4408506	-0.025788	-0.004769	0.178088
4408606	-0.000651	-0.036341	-0.029629
4408706	0.058864	0.125769	-0.074414
4408806	0.084653	-0.103046	0.074651
4408906	0.126196	-0.059388	-0.109712
4409006	0.220087	0.189970	-0.141252
4409106	0.239469	0.158062	-0.096757
4409206	0.198097	0.079447	-0.090285
4409306	0.084355	0.124825	-0.108211
4409406	0.168017	-0.208678	-0.027274
4409506	-0.542336	-0.552482	-0.011847
4409606	-0.272020	-0.302192	0.112891
4409706	-0.236517	-0.005805	0.111100
4409805	0.227837	0.286587	0.197488
4409905	-0.151951	0.006921	0.012615
4410005	-0.054739	-0.234685	-0.090328
4410105	0.136080	-0.092341	-0.223324
4410205	-0.214432	-0.170022	-0.204728
4410305	-0.019905	-0.089906	-0.077966
4410405	0.028154	0.015920	-0.078975
4410505	-0.027929	-0.168122	-0.165515
4410605	-0.025532	0.088746	-0.204972
4410705	-0.015293	0.102894	-0.099708
4410805	-0.031783	0.130594	0.019197
4410905	-0.594681	-0.600844	-0.653396
4411005	-0.298046	-0.087888	-1.088490
4411105	-0.295260	-0.692834	-1.699479
4411205	-0.028041	-0.488123	-1.029876
4411305	0.172174	0.160477	-0.397241
4411405	-0.044290	0.431374	0.120266
4411504	-0.020617	0.473525	0.007483
4411604	-0.046018	0.129634	-0.010846
4411704	-0.051428	0.129130	0.103281
4411804	-0.009562	0.144672	0.031379
4411904	0.004585	0.082823	-0.106269
4412004	0.127138	0.045634	-0.046597
4412104	-0.058509	0.023724	0.322513
4412204	-0.052297	-0.101090	-0.104085
4412304	-0.017393	-0.125404	-0.058184
4412404	0.128764	0.246549	0.040781
4412504	-0.046048	-0.350878	-0.047181
4412604	0.010877	0.044316	0.143349
4412704	0.083984	0.126893	0.060385
4412804	-0.138422	-0.154914	0.175122
4412904	0.011364	0.057276	0.039537
4413004	-0.056962	-0.086267	-0.070528
4413104	-0.022295	-0.100310	0.082866
4413203	0.059499	-0.045941	-0.100447
4413303	-0.137860	0.099259	0.218979
4413403	0.003958	0.117325	0.035944
4413503	-0.038660	-0.322456	0.198222
4413603	0.143985	0.391941	-0.257963
4413703	-0.198479	-0.423825	0.554528
4413803	0.148660	-0.009141	0.334324
4413903	-0.027337	-0.092881	0.312897
4414003	0.293367	0.636586	0.354064
4414103	-0.227792	-0.310026	-0.184875
4414203	0.280994	0.158113	-0.160118
4414303	-0.283749	-0.226024	0.190868
4414403	0.293250	0.218318	0.518340
4414503	0.543432	0.422735	0.987473
4414603	0.729874	0.926728	1.053796
4414703	0.166798	0.045966	0.631756
4414803	0.500135	0.587505	0.495005
4414902	0.613512	0.681122	0.157325
4415002	0.064891	0.252592	0.274574
4415102	0.182707	0.007690	0.083433
4415202	-0.019708	0.037652	-0.042594
4415302	-0.068691	-0.139615	0.093696
4415402	-2.052238	-1.507969	0.795680
4415502	-0.619565	-0.196787	1.310429
4415602	-0.608935	-0.393937	-0.519738
4415702	-0.149427	0.049845	0.128588
4415802	0.056514	-0.216645	-0.090791
4415902	1.180364	-0.183879	-0.274368
4416002	-0.463169	0.293867	-0.295817
4416102	-0.399505	0.323893	-0.356041
4416202	0.368354	-0.298651	-0.049070
4416303	0.122217	-0.001581	-0.282189
4416403	0.061495	0.180694	-0.297982
4416503	-0.007260	-0.057608	0.042645
4416602	0.104888	-0.175759	-0.044444
4416702	0.091821	-0.117426	-0.072695
4416802	-0.032931	-0.012084	0.035551
4416902	0.040065	-0.067575	0.015855
4417002	0.024287	0.030413	0.025872
4417102	0.144574	0.008213	0.086549
4417202	0.303868	0.035298	0.029146
4417302	-0.341303	-0.079827	-0.316874
4417402	0.060043	0.342815	0.283517
4417502	0.351532	0.393973	0.054819
4417602	-0.140231	0.188201	-0.076850
4417693	-0.410911	-0.154999	0.015363
4417793	-0.180834	-0.230148	0.075949
4417893	-0.053451	0.024758	-0.013106
4417993	0.311164	0.128527	-0.004823
