# Supplementary material for: iSignDB: A database for smartphone signature biometrics
Source: Data Brief. 2020 Nov 28;33:106597. doi: 10.1016/j.dib.2020.106597 (PMC7725742; doi:10.1016/j.dib.2020.106597)
Supplement: Supplementary file 2 [file mmc2.zip › u011/genuine/Sensor Data/u011_s3_g07_MagField.csv]

timestamp	x	y	z
4403360	-6.838161	-37.453720	-23.790375
4403460	-6.888008	-37.182693	-24.585266
4403560	-7.125641	-36.586296	-25.379150
4403660	-7.030102	-36.466614	-25.757233
4403760	-6.761726	-36.958282	-25.101288
4403860	-7.203590	-38.678421	-21.829193
4403960	-7.384590	-38.538185	-22.030090
4404060	-5.781380	-37.540871	-24.124603
4404159	-6.298691	-37.662209	-24.531494
4404259	-6.611122	-36.975601	-24.502350
4404359	-6.429070	-37.519783	-24.355774
4404459	-6.391266	-37.400497	-24.639740
4404559	-6.660553	-37.334778	-24.411194
4404659	-6.450958	-37.585121	-24.502655
4404759	-6.977844	-36.746445	-24.179535
4404859	-6.620083	-37.044075	-24.331787
4404959	-6.803474	-37.106514	-24.175262
4405059	-6.985500	-37.268616	-23.469421
4405159	-6.780064	-37.169617	-23.417816
4405259	-6.158237	-37.203468	-23.555939
4405359	-5.679520	-37.618225	-23.325562
4405459	-5.085472	-37.963409	-22.727142
4405559	-4.744114	-38.236877	-22.798309
4405659	-4.183155	-38.729927	-22.684998
4405759	-1.935188	-39.280502	-21.648499
4405858	-0.936607	-39.356606	-21.572418
4405958	-0.895695	-39.543846	-21.102631
4406058	-0.812347	-39.988876	-20.779633
4406158	-0.072002	-40.553070	-19.730988
4406258	0.164345	-41.088181	-17.945496
4406358	0.366112	-42.038284	-15.530762
4406458	0.481503	-42.020332	-14.986969
4406558	-0.208149	-42.022354	-15.468048
4406658	-1.374043	-40.362030	-18.579773
4406758	-2.458706	-39.296417	-21.122070
4406858	-2.877239	-38.244576	-23.063202
4406958	-2.746166	-38.840996	-22.308228
4407058	-2.077564	-39.013924	-21.816925
4407158	-1.780190	-39.767265	-20.390259
4407258	-3.226479	-40.159866	-19.736053
4407358	-4.227211	-39.228012	-21.056671
4407458	-4.581432	-38.878166	-22.093842
4407557	-4.597710	-38.640617	-22.470581
4407657	-3.641373	-39.033783	-22.336212
4407757	-3.666069	-39.068375	-21.780212
4407857	-3.261452	-39.197144	-22.110565
4407957	-2.901802	-39.260002	-21.895172
4408057	-2.350845	-39.365631	-21.435150
4408157	-1.976875	-39.709976	-20.950195
4408257	-2.032143	-39.488411	-20.931061
4408357	-2.387287	-39.168915	-21.475586
4408457	-3.857639	-38.460480	-23.199341
4408557	-4.835644	-37.811790	-23.448547
4408656	-4.887146	-38.027260	-23.392090
4408757	-4.551865	-38.124313	-23.201569
4408857	-4.930645	-38.037758	-22.995422
4408957	-4.333492	-38.572357	-22.781921
4409057	-3.640663	-38.916664	-22.240601
4409157	-2.939850	-39.338921	-21.545227
4409256	-1.926247	-39.515892	-21.157928
4409356	-1.049202	-40.054314	-21.243256
4409456	-1.200390	-39.757835	-21.031067
4409556	-2.070496	-39.104263	-22.857086
4409656	-3.236469	-38.135315	-23.648407
4409756	-3.924503	-37.540306	-24.735992
4409856	-3.663673	-37.781532	-24.240540
4409956	-3.868740	-37.727928	-24.636932
4410056	-4.121376	-37.665665	-24.704010
4410156	-3.449482	-37.678741	-24.767517
4410256	-3.008163	-37.332878	-24.763550
4410356	-2.782692	-37.464607	-24.941986
4410456	-2.800163	-37.651100	-24.960266
4410556	-2.316708	-37.609612	-24.908936
4410656	-1.407841	-37.451164	-24.873505
4410756	-0.648563	-37.560753	-24.925690
4410856	-0.355751	-37.449440	-25.119659
4410956	0.272598	-36.357277	-26.615265
4411055	3.382252	-35.803841	-27.392883
4411155	6.982822	-34.303856	-28.888672
4411255	9.451183	-33.194702	-29.540161
4411355	11.309933	-32.840767	-29.341156
4411455	12.081104	-32.783875	-28.938049
4411555	13.120800	-33.110634	-28.510864
4411655	13.425526	-33.194572	-28.321716
4411755	13.753651	-33.067444	-28.273132
4411855	14.170452	-33.182465	-28.053772
4411955	14.340343	-32.856140	-27.997192
4412055	14.855709	-32.868073	-27.826111
4412155	14.258816	-32.888855	-27.764008
4412255	14.249317	-32.711189	-27.904297
4412355	14.032436	-32.641739	-27.884491
4412455	14.513477	-33.070862	-27.704834
4412555	14.131252	-32.964043	-28.229797
4412655	13.928288	-32.988419	-28.267487
4412754	13.663418	-33.417488	-27.830933
4412853	13.350712	-33.214516	-28.013000
4412954	13.261425	-33.266411	-28.291748
4413054	13.492634	-33.060226	-28.172241
4413154	13.301090	-33.039619	-28.265747
4413254	13.501011	-33.254005	-28.420349
4413354	13.329342	-33.063499	-28.191010
4413454	13.271671	-33.423409	-28.220612
4413554	12.116573	-33.325363	-28.572632
4413654	13.180126	-33.359962	-28.058807
4413754	11.191135	-33.668091	-28.534088
4413854	9.597233	-33.915146	-28.445465
4413954	7.932362	-34.543205	-28.352386
4414054	8.325397	-35.356422	-27.233093
4414154	7.955448	-34.838249	-27.997223
4414254	8.781139	-35.122887	-27.285339
4414354	8.329807	-35.446442	-27.268921
4414453	7.004955	-36.065880	-26.771759
4414553	5.147610	-37.742897	-24.613281
4414653	2.392582	-39.406876	-22.289062
4414753	-0.720825	-39.937042	-20.583710
4414853	-1.574909	-41.007027	-19.065918
4414953	-1.201267	-41.765411	-17.457397
4415053	-1.582787	-41.605743	-16.957184
4415153	-2.147972	-41.704529	-16.465088
4415253	-1.838821	-42.082390	-16.494751
4415353	-2.174240	-41.724770	-16.878754
4415453	-6.889866	-38.725586	-22.011627
4415553	-12.565399	-35.910950	-24.319580
4415653	-12.454502	-35.178383	-25.696106
4415753	-12.745167	-34.757912	-25.976257
4415853	-13.006962	-35.202110	-25.240906
4415953	-12.168644	-37.320251	-22.181427
4416053	-10.673267	-37.127953	-22.958374
4416153	-8.838852	-36.617561	-24.587646
4416252	-8.846191	-37.292442	-23.547424
4416352	-8.240227	-37.613159	-22.749084
4416452	-6.692513	-38.054497	-22.591309
4416552	-6.844898	-38.228119	-22.507355
4416652	-6.998539	-38.485039	-22.121338
4416752	-6.801659	-39.049744	-21.520691
4416852	-7.001480	-38.515015	-21.420013
4416952	-7.136154	-38.438026	-21.408630
4417052	-7.000751	-39.001526	-21.645813
4417152	-7.096619	-38.886475	-21.180054
4417252	-7.174980	-38.939217	-21.303070
4417352	-6.281002	-38.686310	-21.777435
4417452	-6.267010	-38.408813	-21.598206
4417552	-5.743046	-39.122963	-20.965576
4417652	-5.026451	-39.050209	-21.352142
4417752	-5.478798	-38.575302	-22.816620
4417852	-5.882893	-38.470543	-23.120270
4417951	-5.523197	-38.591774	-23.270538
4418051	-5.360657	-38.900955	-23.249695
