# Supplementary material for: iSignDB: A database for smartphone signature biometrics
Source: Data Brief. 2020 Nov 28;33:106597. doi: 10.1016/j.dib.2020.106597 (PMC7725742; doi:10.1016/j.dib.2020.106597)
Supplement: Supplementary file 2 [file mmc2.zip › u011/genuine/Sensor Data/u011_s3_g07_Orient.csv]

timestamp	x	y	z
4403360	167.377819	-15.783774	-0.604782
4403460	167.721008	-14.327232	-1.288193
4403560	167.678040	-13.297392	-2.004026
4403660	167.996917	-13.091726	-1.683293
4403760	167.821265	-14.162609	-1.311561
4403860	166.606434	-19.161103	-1.474158
4403960	167.373402	-18.429373	-1.996228
4404059	169.282016	-15.549698	-0.273988
4404159	169.118865	-15.062364	-1.234547
4404259	169.315806	-14.985098	-1.440224
4404359	169.393888	-15.023222	-1.484945
4404459	169.401130	-14.771444	-1.735436
4404559	169.447930	-14.698396	-2.123082
4404659	169.505881	-14.531116	-2.247829
4404759	169.508768	-14.402139	-2.478479
4404859	169.220179	-14.637938	-2.226501
4404959	168.962206	-14.783903	-1.953370
4405059	168.645684	-15.878299	-1.550964
4405159	168.842531	-15.917241	-1.164705
4405259	169.126754	-16.161657	-0.587113
4405359	169.195556	-17.028554	0.791124
4405459	169.343289	-17.885654	1.686643
4405559	169.726321	-17.811584	1.555021
4405659	170.862585	-18.336361	2.114972
4405758	172.686831	-19.617273	5.608266
4405858	173.942783	-19.225967	5.574225
4405958	174.226189	-20.326237	5.924713
4406058	174.014828	-21.127481	7.198701
4406158	172.988553	-23.410618	11.034038
4406258	171.925523	-26.163318	14.610177
4406358	171.656098	-29.271532	17.852264
4406458	171.561057	-30.185024	19.546830
4406558	171.265487	-29.145072	16.897084
4406658	170.350921	-23.916599	9.634201
4406758	171.461311	-19.776243	4.470553
4406858	172.009227	-16.980917	2.572872
4406958	171.924327	-18.418528	3.464128
4407058	172.425771	-19.333504	5.876301
4407158	171.812888	-21.444404	7.014631
4407258	170.474178	-22.526157	5.405268
4407358	170.477965	-20.188735	2.040718
4407457	171.170390	-18.404773	-0.257951
4407557	171.679578	-17.940481	-0.752535
4407657	171.915135	-18.791026	1.485310
4407757	172.304493	-18.741839	1.084577
4407857	172.579207	-18.833106	1.503144
4407957	172.911380	-19.014954	2.251203
4408057	173.319065	-19.477237	2.883674
4408157	173.513413	-20.387162	3.782298
4408257	173.600000	-20.191798	3.744615
4408357	173.493807	-19.357239	2.857048
4408457	171.782459	-16.591081	0.155860
4408557	170.737429	-16.277588	-0.194246
4408656	170.607146	-16.430967	-0.121126
4408757	170.778432	-16.576406	0.504631
4408857	170.652524	-16.874946	0.061893
4408957	171.369014	-17.572307	0.272507
4409057	172.316299	-18.637770	1.496499
4409156	173.009610	-19.583398	2.681199
4409256	173.590275	-20.274373	3.571382
4409356	174.283514	-20.295072	5.262411
4409456	174.400204	-19.867026	4.653657
4409556	174.124793	-17.207911	1.626531
4409656	173.608642	-15.834720	-0.172501
4409756	172.923078	-14.592781	-0.191586
4409856	171.857251	-15.335343	0.833372
4409956	171.657691	-14.744594	0.672689
4410056	172.075640	-14.276352	-0.172829
4410156	173.401308	-14.577412	-0.402004
4410256	174.608195	-13.931307	-0.658825
4410356	175.079080	-14.084620	-1.072845
4410456	175.413393	-14.350616	-0.873307
4410556	176.263469	-14.185107	-1.165138
4410656	177.473953	-14.011474	-0.208286
4410756	178.095334	-13.969562	0.847599
4410856	178.182538	-13.782466	0.701490
4410955	-178.407963	-11.421920	-1.405579
4411055	-172.073111	-9.765254	-1.316036
4411155	-162.615062	-8.471386	-3.620648
4411255	-156.567620	-8.569936	-5.212400
4411355	-154.563080	-9.180105	-4.182029
4411455	-155.230891	-9.047938	-1.812020
4411555	-155.686297	-8.936554	0.792319
4411655	-155.736353	-8.760015	1.707819
4411755	-156.197686	-8.579331	2.543485
4411855	-156.254994	-8.388610	3.285060
4411955	-155.622272	-8.247539	3.586966
4412055	-155.218281	-8.692364	3.706734
4412155	-156.430676	-8.565517	3.874354
4412255	-155.863084	-8.334906	3.447611
4412355	-155.665197	-8.364700	2.800697
4412455	-155.542668	-8.741828	3.553677
4412555	-155.199423	-8.383403	2.063092
4412654	-156.049951	-8.426793	1.895519
4412754	-156.516336	-8.787262	2.745526
4412853	-156.829486	-8.241963	2.003754
4412954	-156.742343	-8.398940	1.638743
4413054	-156.623761	-8.298327	1.943070
4413154	-156.804082	-8.131026	2.150386
4413254	-156.140365	-8.409006	1.766024
4413354	-156.816364	-8.209807	2.116806
4413454	-157.306142	-8.304856	2.419457
4413554	-158.228348	-8.133717	0.920097
4413654	-157.318091	-8.522289	2.780796
4413754	-159.997436	-7.965404	0.503699
4413854	-161.967857	-8.506643	-0.623891
4413954	-163.965548	-8.600218	-1.314661
4414054	-165.827943	-9.958873	1.417729
4414154	-165.329244	-8.965034	0.248210
4414254	-164.419487	-10.411424	1.079407
4414353	-165.467061	-10.056065	0.386882
4414453	-167.964371	-11.622488	0.589016
4414553	-173.668980	-14.806604	1.946412
4414653	-179.866196	-19.004376	4.625367
4414753	175.878602	-20.775920	3.927729
4414853	173.042365	-23.551586	5.744136
4414953	172.486613	-26.554158	9.169936
4415053	171.076028	-27.475072	10.174238
4415153	170.734051	-28.258812	10.186896
4415253	170.975618	-28.153298	10.516970
4415353	170.170598	-27.109905	8.655052
4415453	164.611061	-17.713995	-0.672374
4415553	158.678776	-14.004121	-4.161548
4415653	160.440686	-11.466329	-5.348837
4415753	159.841735	-11.134932	-5.179430
4415853	160.505909	-12.071355	-6.558102
4415953	161.934258	-16.995747	-7.552988
4416053	164.190286	-15.661697	-5.319647
4416152	166.154708	-14.044070	-3.501000
4416252	166.411495	-15.818255	-4.442159
4416352	167.616952	-16.701169	-3.628825
4416452	168.999596	-17.208271	-2.349539
4416552	168.831239	-17.465909	-2.558083
4416652	169.176328	-18.015955	-3.282854
4416752	169.520444	-18.631976	-3.716393
4416852	169.374790	-18.636597	-3.656196
4416952	169.300254	-18.601543	-3.912111
4417052	169.218126	-18.584454	-3.636890
4417152	168.807008	-18.613282	-2.942527
4417252	168.637406	-19.492698	-2.619126
4417352	170.035028	-18.410077	-2.362189
4417452	168.985513	-18.744191	-1.153818
4417552	168.469513	-20.351487	0.902765
4417652	168.910620	-19.800391	2.024795
4417752	168.982543	-17.621155	0.873323
4417852	168.814814	-16.922247	-0.027230
4417951	168.908640	-16.965022	0.385859
4418051	169.079655	-17.043376	0.638084
