# Supplementary material for: iSignDB: A database for smartphone signature biometrics
Source: Data Brief. 2020 Nov 28;33:106597. doi: 10.1016/j.dib.2020.106597 (PMC7725742; doi:10.1016/j.dib.2020.106597)
Supplement: Supplementary file 2 [file mmc2.zip › u011/genuine/Sensor Data/u011_s3_g07_Pos.csv]

timestamp	lat	long	alt	speed	course	hacc
4406974	28.562870	77.280390	209.635000	1.314000	0.000000	48.000000
4407969	28.562880	77.280440	201.445000	1.314000	0.000000	48.000000
4408961	28.562890	77.280440	213.192000	0.571000	0.000000	64.000000
4409961	28.562900	77.280450	214.367000	0.299000	0.000000	64.000000
4410961	28.562900	77.280440	214.484000	0.299000	0.000000	64.000000
4411961	28.562900	77.280460	214.496000	0.722000	0.000000	48.000000
4412960	28.562930	77.280460	214.497000	0.722000	0.000000	96.014000
4413962	28.562900	77.280430	214.497000	0.632000	0.000000	64.010000
4414961	28.562890	77.280410	214.497000	0.632000	0.000000	64.010000
4415961	28.562870	77.280420	214.497000	0.585000	0.000000	32.005000
4416961	28.562870	77.280450	214.497000	0.585000	0.000000	32.005000
