# Supplementary material for: iSignDB: A database for smartphone signature biometrics
Source: Data Brief. 2020 Nov 28;33:106597. doi: 10.1016/j.dib.2020.106597 (PMC7725742; doi:10.1016/j.dib.2020.106597)
Supplement: Supplementary file 2 [file mmc2.zip › u011/genuine/Sensor Data/u011_s3_g08_Acc.csv]

timestamp	x	y	z
6299574	-0.108973	2.523003	9.501941
6299674	-0.328417	2.596501	9.528885
6299774	0.023351	2.376009	9.416917
6299873	0.455353	2.090104	9.204958
6299974	-0.071551	1.892514	9.640852
6300073	0.251477	1.839525	9.727222
6300173	0.508942	2.131418	9.515712
6300273	0.380359	1.908531	9.693542
6300373	0.486488	2.164798	9.401949
6300473	0.397124	2.391427	9.192534
6300572	0.139061	2.451452	9.480685
6300673	0.072150	2.605781	9.378298
6300773	-0.019609	2.463427	9.469758
6300873	0.067809	2.569108	9.558972
6300973	0.160915	2.592309	9.403445
6301073	0.217198	2.563270	9.283245
6301173	0.096549	2.714755	9.510623
6301273	0.255968	2.693199	9.459579
6301373	0.104483	2.683470	9.191486
6301473	0.164807	2.539020	9.210497
6301573	0.386945	2.621199	9.351204
6301673	0.276924	2.761907	9.421707
6301772	0.103585	2.651436	9.477990
6301872	0.336500	2.696642	9.200468
6301972	0.375270	2.897824	9.382938
6302072	0.388143	3.104245	9.061107
6302172	0.449815	2.888094	9.067843
6302272	0.380658	2.707420	9.528436
6302370	0.534239	2.611020	9.316027
6302470	0.459544	2.482288	9.188941
6302570	0.439935	2.505041	9.499995
6302670	0.269440	2.477797	9.398655
6302770	0.448617	2.450404	9.320219
6302870	0.441282	2.481390	9.398655
6302970	0.214654	2.415527	9.786948
6303070	0.463287	2.656526	9.494157
6303170	0.357756	2.590214	9.256152
6303270	0.242645	2.733765	9.448352
6303370	0.306712	2.789150	9.493408
6303470	0.412093	2.867587	9.200018
6303569	0.176333	2.928810	9.297466
6303724	0.082778	3.226391	9.229058
6303824	0.076192	3.334316	9.249266
6303924	0.237855	2.817441	8.768017
6304024	-1.191822	3.717669	9.109606
6304124	-3.138074	5.696554	9.489516
6304224	-2.376758	4.010610	8.785231
6304324	-1.882036	4.096531	8.159682
6304424	-2.295776	4.154910	8.582702
6304524	-2.403552	3.592978	8.921148
6304624	-1.652264	3.444787	9.050928
6304724	-0.786764	3.130740	9.545350
6304824	-0.356559	3.109783	8.790320
6304924	-0.727487	3.046165	9.076076
6305024	-0.774789	2.906656	9.274414
6305123	-0.514780	2.861300	9.214089
6305223	-0.674048	2.755470	9.218879
6305323	-0.713716	3.048860	9.082064
6305423	-0.742755	3.207530	9.136101
6305523	-0.802182	3.137176	9.244326
6305623	-0.718805	3.164719	9.045091
6305723	-0.834964	3.258424	9.199420
6305823	-0.723895	3.152744	9.284293
6305923	-0.727188	3.181634	9.207503
6306023	-0.733924	3.039579	9.111702
6306123	-0.709525	3.153343	9.192235
6306223	-0.812061	3.133135	9.281898
6306323	-1.031655	2.987338	8.792266
6306423	-1.295107	3.603307	9.593101
6306523	-1.328338	3.841911	9.109008
6306623	-1.201252	4.293372	9.127419
6306723	-0.100741	2.970273	9.428743
6306822	0.125739	3.233576	8.838071
6306922	-0.154628	3.355123	9.304801
6307021	-0.265847	3.198399	9.383687
6307122	-0.204325	3.290757	9.217831
6307222	-0.288450	3.182382	9.337582
6307322	-0.201631	3.165168	9.146430
6307422	-0.405806	3.408412	9.117540
6307522	-0.351469	3.469036	9.118288
6307622	-0.360900	3.385360	9.191037
6307721	-0.601749	3.752846	9.190289
6307822	0.294737	2.014810	9.137299
6307922	-0.192949	3.021766	9.551488
6308022	-0.364941	2.731071	9.190289
6308122	-0.297431	2.836152	9.502539
6308222	-0.243094	2.764152	9.555829
6308322	-0.136067	2.940336	9.331745
6308422	-0.101938	3.332670	9.142388
6308522	-0.150437	3.239264	8.897048
6308621	0.155227	2.785707	9.329948
6308721	-0.235909	2.841541	9.579928
6308821	-0.023950	2.741250	9.153914
6308921	-0.172292	2.658472	9.464818
6309021	-0.030387	2.505789	9.373508
6309121	-0.154329	3.101700	9.203312
6309221	-0.080533	3.188669	9.217831
6309321	-0.531395	3.541635	9.044642
6309421	-0.496667	3.160228	8.955876
6309521	-0.648751	3.962111	8.550070
6309620	-0.962948	3.480263	9.368119
6309721	-0.479902	3.232378	8.925340
6309821	-0.282014	3.040178	9.112301
6309921	-0.045056	2.647544	9.307196
6310021	-0.336949	2.665806	9.463471
6310121	1.088985	1.169668	9.190887
6310221	1.084495	1.725761	9.671388
6310320	0.628393	1.725163	9.436527
6310420	0.272733	1.929937	9.737102
6310520	0.650397	1.420845	9.460177
6310620	0.198487	1.423989	9.627380
6310720	0.282163	1.798061	9.585617
6310820	-0.280816	2.127825	9.501042
6310920	-0.516127	1.559607	9.881851
6311020	-0.661624	1.880988	9.352252
6311120	-0.355062	1.438060	9.969269
6311220	-0.258363	2.816543	9.693991
6311320	-0.421224	1.759890	9.464818
6311420	-0.161065	1.962120	9.307794
6311520	-0.690215	1.760040	9.607471
6311620	-0.612526	1.344055	9.682016
6311720	-0.066761	2.537074	9.388926
6311820	-0.282014	1.746718	9.480685
6311920	-0.344883	1.614093	9.423354
6312019	-0.111368	1.451981	10.076296
6312119	-0.544418	1.524280	10.394534
6312219	-0.149539	2.057322	9.603430
6312319	-0.494572	2.212699	9.526190
6312419	0.035027	1.862726	9.216035
6312519	-0.161215	1.922153	9.661359
6312619	-0.251926	2.827919	10.302626
6312719	0.278421	1.388363	9.640253
6312819	0.096998	1.626069	9.439071
6312919	0.140558	1.702410	9.590257
6313019	-0.199984	2.362986	8.790620
6313119	0.006137	1.877995	10.388846
6313219	0.181273	2.305206	8.903635
6313319	-0.094603	1.582509	10.378518
6313419	0.032183	1.929937	9.567804
6313519	0.048948	2.681823	9.125623
6313619	-0.449515	2.494413	8.965905
6313718	-1.706451	3.536845	8.817414
6313817	-1.661844	3.694767	8.646021
6313918	-1.869462	4.554579	9.278605
6314018	-1.643432	4.560417	8.652607
6314118	-1.770967	4.809948	8.317454
6314218	-1.719624	5.957761	8.771759
6314318	-0.262105	3.258274	8.050110
6314418	1.160537	0.238155	10.507100
6314518	0.377365	3.084336	8.465197
6314618	0.301772	2.274370	9.478439
6314718	0.293390	2.185156	9.143137
6314818	0.772094	3.215912	8.851842
6314918	0.852178	3.194357	9.497899
6315018	0.299527	2.809508	9.051378
6315112	0.771496	2.365082	9.692045
6315212	0.759670	2.391277	9.128916
6315312	1.005908	2.995122	8.913365
6315411	0.605042	2.880759	9.244476
6315511	0.859363	2.892136	9.333092
6315611	0.800236	2.895728	9.367221
6315710	1.389860	3.062931	8.667276
6315811	0.758323	2.872676	9.420959
6315911	0.776735	3.024012	9.179511
6316011	0.556243	3.122656	9.188043
6316111	0.289199	3.267705	9.123378
6316211	0.306113	3.326532	9.248218
6316311	-0.421673	3.155588	9.410930
6316411	-0.620759	4.387227	9.114397
6316544	0.838107	1.047671	9.789343
6316644	0.633034	3.063679	9.488469
6316744	-0.019759	2.927612	9.806707
6316844	-0.183818	3.230881	10.459200
