# Supplementary material for: iSignDB: A database for smartphone signature biometrics
Source: Data Brief. 2020 Nov 28;33:106597. doi: 10.1016/j.dib.2020.106597 (PMC7725742; doi:10.1016/j.dib.2020.106597)
Supplement: Supplementary file 2 [file mmc2.zip › u011/genuine/Sensor Data/u011_s3_g08_AngVel.csv]

timestamp	x	y	z
6299570	0.022998	-0.126878	0.017492
6299670	-0.141828	-0.205178	-0.020706
6299770	-0.306438	-0.348345	0.037620
6299870	-0.170125	-0.032388	0.130934
6299970	-0.147722	0.226719	0.020572
6300070	0.039305	-0.028417	0.006165
6300170	0.027071	-0.133788	0.035479
6300270	0.564015	-0.065052	0.098263
6300370	-0.006920	0.052679	-0.039136
6300470	0.006991	0.071258	-0.086053
6300570	0.148175	-0.014382	0.016315
6300670	0.019046	-0.055866	-0.032533
6300770	-0.012125	-0.072074	-0.022684
6300870	0.005594	-0.056498	-0.016962
6300970	0.115102	0.001093	0.033777
6301070	0.064307	-0.037371	0.032698
6301170	0.005351	-0.041185	0.057444
6301269	-0.014465	0.078461	0.069985
6301369	0.020287	0.087549	0.066683
6301469	-0.005108	0.038035	0.036584
6301569	-0.081765	-0.069354	-0.053351
6301669	-0.033627	-0.114612	-0.043289
6301769	0.017843	-0.010068	-0.014303
6301869	0.145011	-0.054679	0.042166
6301969	0.518271	0.053902	0.145724
6302069	-0.186322	-0.077747	-0.173427
6302169	-0.505213	0.133274	0.025080
6302269	0.026910	0.073400	0.070375
6302367	0.006679	-0.027833	0.040569
6302467	-0.069298	-0.008497	0.004785
6302567	-0.113395	-0.017057	-0.022451
6302667	-0.074051	0.041636	-0.023122
6302792	0.003106	-0.004607	-0.040451
6302891	0.124562	-0.064469	0.032545
6302991	-0.019650	-0.039209	-0.073300
6303091	0.067645	0.084381	0.026754
6303191	0.067428	0.035900	0.031239
6303291	0.104422	0.006965	0.037001
6303472	0.139930	0.020985	0.022624
6303572	0.136246	0.051316	-0.024882
6303672	0.012711	0.003909	-0.251747
6303772	-0.169605	0.149521	-0.129448
6303872	0.199486	0.509166	-0.125602
6303972	0.430044	0.912708	-0.449738
6304072	0.171609	0.560090	-0.357770
6304172	0.313616	0.547373	0.394844
6304272	0.025140	-0.014477	0.002061
6304372	-0.192624	-0.162383	0.027386
6304472	-0.479901	-0.354775	-0.130438
6304572	-0.465636	-0.683068	-0.004400
6304671	-0.226702	-0.288633	-0.027463
6304771	-0.182267	-0.370477	-0.097132
6304871	0.022777	-0.043503	-0.023972
6304971	0.138176	0.026172	-0.015790
6305071	0.138060	-0.048759	0.051835
6305171	-0.025937	0.190890	0.018625
6305271	-0.026556	-0.088080	0.012386
6305371	0.037513	0.033407	-0.023584
6305471	-0.052651	-0.005782	-0.002673
6305571	-0.021440	-0.062556	-0.027980
6305671	-0.022121	0.031528	-0.039159
6305771	-0.052125	-0.016706	-0.008002
6305871	-0.020776	0.035785	-0.012684
6305971	-0.085508	0.061511	0.002079
6306071	0.101186	-0.066929	0.028019
6306171	-0.032209	0.043032	0.008909
6306271	0.006942	0.116688	-0.040376
6306371	0.396058	0.365972	0.151909
6306470	0.289727	-0.037354	0.229472
6306570	0.203596	-0.099638	0.238040
6306670	-0.609791	-0.355704	-0.102739
6306770	-0.347400	-0.467457	-0.150575
6306870	0.103273	-0.063963	-0.106912
6306970	-0.234588	0.220210	-0.077250
6307070	-0.053215	0.003318	-0.061303
6307170	0.028979	0.109553	-0.010091
6307270	0.022020	-0.022308	-0.009409
6307370	0.109490	0.115754	0.003164
6307470	-0.051424	0.083300	-0.034348
6307570	0.008640	0.007407	-0.021953
6307670	-0.101120	-0.030173	-0.001048
6307770	-0.388793	-0.166135	0.364851
6307870	-0.046486	0.263867	-0.058698
6307970	0.028489	-0.075868	0.060447
6308069	0.049987	0.013463	0.012171
6308169	0.024961	-0.012141	0.028131
6308269	-0.034258	-0.101488	-0.052351
6308369	0.016760	-0.075160	-0.132064
6308469	-0.039879	-0.034091	0.024172
6308569	-0.117708	0.098150	0.000814
6308669	-0.181701	0.138076	0.055809
6308769	0.133543	-0.097679	-0.004149
6308869	0.169508	-0.070037	0.071915
6308969	-0.037509	-0.000391	-0.054620
6309069	0.117629	0.010839	-0.112571
6309169	0.143870	0.222544	-0.183761
6309269	0.149520	0.110521	-0.054730
6309369	0.019224	0.062586	-0.045451
6309469	0.164230	0.024304	-0.037444
6309569	0.168674	-0.049801	-0.063091
6309669	-0.242746	-0.380933	-0.006980
6309768	-0.369909	-0.323127	0.012314
6309868	-0.283196	-0.371990	-0.076367
6309968	-0.487918	-0.285810	-0.383042
6310068	-0.584116	-0.426519	-0.509985
6310168	-0.104569	-0.078628	-0.966856
6310268	-0.165068	-0.072354	-0.462881
6310368	0.103143	0.093345	0.036343
6310468	-0.058584	0.067767	0.120680
6310568	0.043938	0.339509	-0.059821
6310668	-0.132572	0.178634	-0.314040
6310768	-0.055268	0.080656	-0.123204
6310868	0.002703	0.079541	0.067971
6310968	0.068629	-0.032436	0.000437
6311068	-0.050981	0.220222	0.119446
6311168	0.114075	-0.065885	-0.367736
6311268	-0.063402	-0.064582	0.035702
6311368	0.050180	-0.034532	-0.188712
6311467	-0.100492	-0.000089	0.045595
6311567	-0.072089	-0.015095	0.094449
6311667	0.083458	0.179660	-0.097589
6311767	-0.234177	-0.487288	0.005711
6311867	0.080593	-0.026825	0.146598
6311967	0.014407	0.052632	0.019821
6312067	0.116012	0.395970	0.104078
6312167	-0.065531	-0.147745	-0.063684
6312267	-0.017121	0.133927	0.004479
6312367	-0.016899	0.072560	-0.074558
6312467	-0.096850	-0.024972	0.128746
6312567	-0.011848	0.163102	-0.242145
6312667	-0.236960	-0.560016	0.434512
6312767	0.122432	0.136539	0.180962
6312867	0.000583	-0.017783	0.008446
6312967	0.255413	0.163514	-0.010952
6313067	-0.237502	-0.039834	0.010719
6313167	0.152477	-0.015647	0.086559
6313266	-0.178305	0.346347	0.521712
6313366	0.248881	0.117012	0.267240
6313466	0.215651	0.136277	0.259928
6313566	0.554455	0.554619	0.638629
6313666	0.627522	0.404536	0.567687
6313766	0.377147	0.536121	0.570175
6313866	0.661439	0.695775	0.230081
6313966	0.125672	0.019482	0.049752
6314066	-0.168012	-0.142700	0.001373
6314166	-0.424712	-0.841195	0.361524
6314266	-1.162208	-0.689008	1.172570
6314366	-0.361550	0.227850	0.913584
6314466	-0.519781	-0.490977	-0.347887
6314566	-0.285141	-0.050972	-0.062165
6314666	0.349083	-0.201989	-0.080704
6314766	0.631979	-0.004724	-0.119634
6314865	-0.336778	-0.031341	-0.170595
6314965	-0.467572	0.176861	-0.234054
6315065	-0.248844	-0.214842	-0.588957
6315163	0.395789	-0.050433	0.018285
6315263	-0.109018	-0.344960	-0.227454
6315363	-0.030169	-0.070898	-0.006466
6315463	0.075128	-0.056087	0.020762
6315563	0.105219	-0.029208	0.036621
6315663	0.063560	-0.090802	-0.005057
6315760	0.177510	0.218530	0.089329
6315861	-0.120506	0.155437	0.002098
6315961	0.213638	0.303851	-0.023671
6316061	0.003732	0.220735	-0.140565
6316161	-0.057351	0.129545	-0.108315
6316261	0.190306	0.160101	-0.109382
6316361	-0.193006	-0.105485	0.113998
6316541	0.137124	0.126633	0.363229
6316640	0.015677	0.064410	-0.017278
6316740	0.048297	0.097443	-0.049641
6316840	-0.372553	-0.109395	-0.072088
