# Supplementary material for: iSignDB: A database for smartphone signature biometrics
Source: Data Brief. 2020 Nov 28;33:106597. doi: 10.1016/j.dib.2020.106597 (PMC7725742; doi:10.1016/j.dib.2020.106597)
Supplement: Supplementary file 2 [file mmc2.zip › u011/genuine/Sensor Data/u011_s3_g08_MagField.csv]

timestamp	x	y	z
6299620	-5.757050	-37.457260	-24.614136
6299720	-6.017807	-37.232658	-24.929596
6299820	-6.832027	-36.240517	-25.377625
6299920	-7.352188	-36.184799	-26.084717
6300019	-6.797569	-35.409439	-26.837097
6300119	-6.725506	-35.985008	-26.520538
6300219	-7.167259	-36.213333	-26.359131
6300319	-7.809555	-36.518356	-25.394287
6300419	-7.348877	-36.849205	-24.917969
6300519	-6.975742	-37.462318	-24.596985
6300619	-6.593227	-37.541573	-24.479584
6300719	-6.518635	-37.480080	-24.479919
6300819	-6.597485	-37.590050	-24.446381
6300919	-6.769653	-37.754936	-24.234344
6301019	-6.561802	-37.596115	-24.512390
6301119	-6.641426	-37.555534	-24.307281
6301219	-6.809055	-37.731125	-24.289185
6301319	-7.188599	-37.790070	-23.961212
6301419	-7.328537	-37.923088	-23.932465
6301519	-7.400192	-37.899185	-23.997314
6301619	-7.311211	-37.748642	-23.805298
6301718	-7.278568	-37.862274	-24.020660
6301818	-7.437035	-37.830238	-23.797668
6301918	-7.660023	-38.055435	-23.539185
6302018	-7.984131	-38.850311	-21.977539
6302118	-7.707134	-38.592529	-22.438049
6302218	-7.523037	-37.638954	-23.704285
6302318	-7.990147	-37.523811	-23.397675
6302418	-7.984528	-37.513603	-23.573761
6302518	-8.161671	-37.328239	-23.574677
6302618	-8.204308	-37.197655	-23.967834
6302718	-8.039925	-37.318748	-23.932587
6302818	-7.923679	-36.980438	-24.158234
6302918	-8.192524	-36.944153	-23.730408
6303018	-7.886982	-36.947250	-23.623047
6303118	-7.874210	-37.379669	-23.814545
6303218	-8.072014	-37.397926	-23.303497
6303318	-7.860706	-37.860504	-22.971497
6303417	-7.807117	-37.746292	-23.116577
6303517	-7.815434	-38.014420	-22.834686
6303616	-7.894146	-38.152695	-22.545166
6303717	-7.023117	-38.736008	-22.258636
6303817	-6.215542	-38.295082	-22.690125
6303917	-4.735737	-39.086670	-22.128174
6304017	-1.823021	-39.430290	-21.030518
6304117	1.078686	-40.339287	-20.019409
6304217	0.565685	-40.997223	-18.349365
6304317	1.016842	-41.366806	-18.191528
6304417	0.825504	-41.138298	-18.223206
6304517	0.877666	-40.424744	-18.907074
6304617	-0.102612	-39.844109	-21.293243
6304717	-1.131916	-39.237473	-22.500488
6304817	-1.968712	-38.766083	-23.025055
6304917	-1.838867	-39.059380	-22.529388
6305017	-1.618813	-39.077484	-22.424042
6305116	-1.974270	-39.168327	-22.195099
6305216	-1.395409	-39.217552	-22.320984
6305316	-1.386856	-39.384560	-21.734802
6305416	-1.276386	-39.166435	-21.693146
6305516	-1.318329	-39.179008	-21.786255
6305616	-1.454670	-39.146461	-21.626068
6305716	-1.247627	-39.153648	-22.120361
6305816	-1.272171	-39.047798	-21.916321
6305916	-1.007351	-39.309212	-22.020508
6306016	-1.064350	-39.221710	-22.122742
6306116	-1.389015	-39.284782	-22.134064
6306216	-1.232922	-38.994965	-22.266266
6306316	-0.991306	-39.190460	-22.180603
6306416	-0.894371	-39.515373	-20.985992
6306516	-1.976669	-39.796066	-20.193848
6306616	-3.039307	-40.369057	-19.646484
6306716	-3.864967	-39.902939	-20.597992
6306815	-4.410919	-39.208908	-21.961975
6306915	-3.941418	-39.195961	-21.932739
6307015	-3.554905	-38.981529	-21.828918
6307115	-3.346340	-38.906860	-21.489838
6307215	-3.134144	-39.548630	-21.439606
6307315	-3.272011	-39.330322	-21.274384
6307415	-2.927891	-39.535843	-21.056000
6307515	-2.468781	-39.428032	-21.109344
6307615	-2.497986	-39.319084	-20.858856
6307715	-2.551971	-39.442627	-21.175873
6307815	-3.795113	-38.561684	-22.913757
6307915	-3.447304	-38.487045	-23.006683
6308015	-3.710197	-38.798103	-22.865387
6308115	-3.617176	-38.258041	-22.998230
6308215	-3.569584	-38.315300	-22.987335
6308315	-3.910995	-38.067825	-22.872803
6308415	-4.063858	-38.163177	-22.458588
6308514	-4.012138	-38.727150	-22.556274
6308614	-4.324318	-38.375595	-22.871887
6308714	-4.045700	-38.210190	-23.290161
6308814	-4.224632	-38.478699	-23.141205
6308914	-4.452442	-38.543465	-23.269287
6309014	-4.210052	-38.403999	-22.985657
6309114	-3.785568	-38.699966	-22.630249
6309214	-2.716877	-39.065979	-21.838531
6309314	-2.563732	-39.245407	-21.317139
6309414	-2.065136	-39.497047	-21.086700
6309513	-1.715561	-39.432129	-21.192993
6309614	-1.105812	-39.723885	-20.986145
6309714	-1.605339	-39.070015	-21.921722
6309814	-2.341496	-38.473633	-23.080750
6309914	-2.966492	-38.072060	-23.946838
6310014	-2.252247	-37.033699	-25.172699
6310114	-1.627472	-36.153488	-26.860168
6310213	1.090832	-35.435768	-27.358582
6310313	2.803761	-35.225349	-27.766388
6310413	2.747623	-35.156738	-27.573822
6310513	2.482273	-35.204994	-27.847260
6310613	3.754940	-35.667587	-26.927185
6310713	5.121960	-35.932266	-26.929962
6310813	6.025349	-35.908958	-26.670868
6310913	6.165119	-35.583992	-26.822235
6311013	6.203548	-35.858437	-26.437225
6311113	6.046925	-35.608589	-26.550659
6311213	6.813519	-35.343552	-26.437897
6311313	6.623890	-35.292686	-26.236359
6311413	6.881046	-35.490036	-26.012695
6311513	7.203793	-35.376610	-26.097137
6311613	6.676479	-35.559326	-26.447845
6311713	6.938816	-36.015938	-26.106873
6311813	6.499279	-35.217812	-26.806396
6311913	5.984287	-35.662270	-26.703064
6312012	5.867313	-35.784470	-26.567566
6312112	6.276501	-35.832573	-26.056732
6312212	6.237896	-35.524231	-26.468140
6312312	6.424068	-35.888885	-26.530670
6312412	6.231548	-35.792938	-26.195038
6312512	6.101780	-35.628036	-26.441620
6312612	6.548573	-35.746277	-26.361267
6312712	4.436146	-35.546577	-27.146301
6312812	3.805965	-35.796410	-26.837646
6312912	3.835804	-35.834610	-26.800537
6313012	4.175617	-36.389900	-26.055267
6313112	4.144695	-36.662315	-26.311646
6313212	3.477100	-36.269920	-26.367004
6313312	3.014790	-36.536270	-25.847961
6313412	2.085804	-36.630318	-25.153381
6313512	1.994259	-37.683304	-24.628693
6313612	0.870968	-38.881966	-22.727356
6313710	0.213600	-39.873665	-20.378143
6313811	-0.697418	-40.795746	-18.816345
6313911	-1.142136	-41.372856	-16.920319
6314011	-1.025036	-41.972008	-16.462036
6314111	-1.490879	-41.540337	-16.444397
6314211	-3.580070	-40.878738	-17.976318
6314311	-8.787483	-38.159851	-21.886292
6314411	-12.536098	-36.558403	-22.994629
6314511	-12.091553	-35.952362	-23.891998
6314611	-12.535892	-35.691162	-24.280121
6314711	-12.292747	-36.571899	-23.013214
6314811	-12.015606	-38.143929	-21.164062
6314911	-11.956604	-38.260986	-21.117645
6315011	-10.368526	-37.396912	-23.076843
6315111	-8.959694	-37.117325	-23.402710
6315211	-9.183319	-37.397873	-22.379578
6315311	-8.839771	-37.609657	-22.850220
6315410	-9.025963	-37.236290	-22.697235
6315510	-9.190437	-37.516434	-22.672913
6315610	-9.441158	-38.093040	-22.662048
6315710	-9.693913	-37.776985	-21.863007
6315809	-9.355122	-37.843216	-21.833862
6315910	-8.972607	-37.758385	-21.741058
6316010	-8.456570	-38.614510	-21.135864
6316110	-7.645000	-38.868744	-21.287903
6316210	-6.654285	-38.589333	-21.200714
6316310	-5.855610	-39.280884	-21.065552
6316410	-6.369987	-38.981895	-21.098633
6316510	-9.107361	-37.489334	-23.490051
6316610	-9.781548	-37.103539	-23.669342
6316710	-9.345501	-37.295532	-23.777863
6316810	-8.747520	-37.948143	-23.061737
