# Supplementary material for: iSignDB: A database for smartphone signature biometrics
Source: Data Brief. 2020 Nov 28;33:106597. doi: 10.1016/j.dib.2020.106597 (PMC7725742; doi:10.1016/j.dib.2020.106597)
Supplement: Supplementary file 2 [file mmc2.zip › u011/genuine/Sensor Data/u011_s3_g08_Orient.csv]

timestamp	x	y	z
6299620	168.005623	-13.992577	0.762227
6299720	168.033855	-13.588978	-0.187057
6299820	167.893243	-12.356938	-1.670106
6299919	167.260003	-11.271237	-1.951697
6300019	167.193041	-10.641624	-0.998782
6300119	167.218758	-11.305941	-0.877782
6300219	167.120591	-11.146592	-1.497914
6300319	166.708951	-13.197683	-2.006045
6300419	166.941020	-13.617409	-1.585362
6300519	167.319735	-14.090539	-0.821271
6300619	167.278264	-14.657921	-0.540567
6300719	167.413528	-14.636857	-0.568725
6300819	167.489479	-14.542174	-0.736930
6300919	167.560580	-14.499564	-0.769489
6301019	167.447058	-14.804310	-0.734943
6301119	167.304221	-14.961799	-0.807447
6301219	167.021696	-15.086237	-1.029802
6301319	166.610957	-15.364380	-0.936035
6301419	166.187456	-15.643184	-0.778150
6301519	165.944453	-15.811830	-0.754536
6301618	166.205262	-15.597133	-0.925520
6301718	166.475295	-15.547094	-1.127211
6301818	166.572538	-15.667509	-1.236731
6301918	166.327324	-16.582944	-1.681354
6302018	165.745931	-18.656064	-1.977902
6302118	166.700075	-17.710674	-2.117986
6302218	166.732146	-15.723198	-1.714442
6302318	166.448179	-15.827401	-1.899218
6302418	166.229949	-15.866592	-2.317314
6302518	166.178607	-15.579486	-2.451699
6302618	166.286516	-15.205936	-2.407383
6302718	166.405389	-15.029217	-2.232619
6302818	166.577019	-14.946797	-2.574259
6302918	166.566763	-15.157361	-2.606700
6303018	166.821039	-15.167862	-2.146318
6303118	166.803396	-15.394176	-1.993955
6303218	166.565255	-15.922207	-1.960793
6303317	166.452024	-16.236413	-1.792476
6303417	166.403147	-16.554221	-1.814430
6303517	166.274105	-17.230485	-1.847030
6303616	166.360471	-17.710838	-1.594087
6303717	167.418875	-18.056763	-0.963516
6303817	168.136929	-17.733304	-0.075267
6303917	168.809448	-18.789785	2.346324
6304017	171.443680	-20.741597	7.592923
6304117	174.023538	-22.030315	11.570864
6304217	172.831933	-24.799714	13.802834
6304317	173.051346	-25.076835	14.467086
6304417	172.986765	-24.992793	14.493677
6304517	173.320376	-22.881613	12.671425
6304617	173.008808	-19.656972	8.395226
6304717	172.850329	-18.285864	5.839975
6304817	173.184378	-17.386356	3.846830
6304917	173.418259	-17.975597	3.801918
6305016	173.788473	-18.261323	3.939272
6305116	173.820288	-18.436675	3.686739
6305216	173.887294	-18.744052	4.400132
6305316	174.011545	-19.062262	4.403670
6305416	174.214279	-19.137036	4.541301
6305516	174.235267	-19.037024	4.589782
6305616	174.342696	-18.931013	4.409283
6305716	174.458064	-18.771451	4.477171
6305816	174.513976	-18.638681	4.380014
6305916	174.569150	-18.615833	4.482182
6306016	174.483018	-18.390901	4.845500
6306116	174.374741	-18.715864	4.631010
6306216	174.441521	-18.405788	4.676348
6306316	174.490120	-18.263748	5.759205
6306416	173.839697	-20.052312	7.505135
6306516	172.347544	-21.542412	6.681594
6306616	170.683707	-22.886934	5.073959
6306715	170.693688	-20.614814	2.882575
6306815	171.675753	-18.515362	0.583200
6306915	172.215539	-18.985341	0.476609
6307015	172.571538	-18.839373	0.982849
6307115	172.919288	-19.102844	1.083979
6307215	173.067944	-19.444551	1.395523
6307315	173.142506	-19.606875	1.352177
6307415	173.169024	-20.120220	1.896675
6307515	173.268997	-20.156020	2.380101
6307615	173.387370	-20.252185	2.549112
6307715	173.320434	-19.433730	2.136031
6307815	171.820047	-17.392551	0.869484
6307915	171.781922	-17.238904	1.760029
6308015	171.631792	-17.212952	1.485868
6308115	171.787022	-17.100458	1.513723
6308215	171.711573	-17.054076	1.255348
6308315	171.789920	-17.281167	0.771381
6308414	172.204871	-17.690339	0.270946
6308514	171.721418	-17.721598	0.055058
6308614	171.395395	-17.230731	0.598964
6308714	171.055576	-16.477273	1.324448
6308814	171.079918	-16.567464	1.049983
6308914	170.990855	-16.694061	0.729062
6309014	171.252504	-16.848462	0.705800
6309114	171.873527	-17.785366	0.759665
6309214	172.785060	-19.109095	2.074636
6309314	173.327648	-20.117271	3.043959
6309414	173.658132	-20.220294	3.629149
6309513	174.026361	-20.294121	4.496797
6309614	174.267857	-20.194543	4.752786
6309714	174.231887	-18.878798	3.211004
6309814	174.177059	-17.024474	1.548555
6309914	174.616905	-15.424547	-0.265657
6310014	176.937268	-13.211466	-1.623695
6310113	-179.770332	-10.558754	-3.534967
6310213	-174.562530	-9.867538	-3.281207
6310313	-171.870478	-9.371499	-3.350167
6310413	-172.138016	-9.878403	-3.040047
6310513	-172.874304	-9.775076	-2.464304
6310613	-172.627174	-10.577483	-0.229055
6310713	-171.305457	-10.715145	1.202551
6310813	-170.575199	-10.950697	2.092076
6310913	-170.692363	-10.941420	2.422199
6311013	-170.547656	-11.128878	2.067233
6311113	-170.993146	-10.888364	2.677554
6311213	-169.735284	-10.970752	2.772809
6311313	-169.970660	-10.989735	2.761152
6311413	-169.409911	-11.385094	3.057491
6311513	-169.308074	-11.074741	2.918078
6311613	-169.670828	-10.901491	2.358452
6311713	-169.360021	-11.370017	3.015048
6311812	-169.697962	-10.546032	1.851098
6311912	-170.042219	-10.830308	1.254031
6312012	-170.038209	-10.939924	1.253949
6312112	-170.214275	-11.528037	2.184451
6312212	-169.801098	-11.229478	1.354204
6312312	-169.942551	-11.134771	1.599722
6312412	-169.930733	-11.327495	2.052363
6312512	-170.367481	-11.169544	1.993398
6312612	-169.751566	-11.134741	2.296130
6312712	-171.639416	-10.460857	-0.350507
6312812	-172.428596	-10.916674	-0.558218
6312912	-172.749594	-11.055186	-0.327276
6313012	-173.334367	-12.123559	0.754142
6313112	-173.932480	-11.493307	1.070174
6313212	-173.872005	-12.154602	0.696271
6313312	-175.855388	-12.161826	1.858741
6313412	-176.917896	-12.980915	1.134834
6313511	-178.410190	-14.523519	2.047033
6313611	178.232515	-18.072307	4.666586
6313710	175.389590	-21.471801	7.253626
6313811	172.729933	-24.323390	9.098652
6313911	171.669901	-27.391219	11.624667
6314011	171.312783	-28.419011	12.008637
6314111	171.141896	-28.135201	11.305507
6314211	169.250573	-25.746876	6.510128
6314311	162.716317	-19.301182	-0.401237
6314411	157.452508	-17.474976	-2.107375
6314511	158.859345	-15.216783	-3.301340
6314611	158.826720	-14.639634	-3.185051
6314711	159.439725	-16.858216	-4.189602
6314811	159.635025	-19.945628	-4.494659
6314911	160.474189	-18.965737	-4.017276
6315011	162.371844	-16.530764	-2.761946
6315111	165.618261	-15.599204	-3.279021
6315210	165.959315	-16.970323	-3.865715
6315310	166.978674	-16.338772	-4.588580
6315410	167.070332	-16.154078	-5.008075
6315510	167.014684	-16.403729	-5.582894
6315610	166.816191	-17.068487	-5.897825
6315710	166.704540	-17.445864	-6.347690
6315809	166.213119	-18.003811	-5.290942
6315910	166.078901	-18.023281	-4.266317
6316010	165.818633	-19.453987	-2.960123
6316110	166.259203	-19.979202	-1.088893
6316210	166.965052	-19.914509	0.314258
6316310	167.447662	-20.676698	1.535204
6316410	166.588669	-19.709411	0.347779
6316510	163.493595	-15.508980	-2.826252
6316610	163.069408	-15.501861	-2.525891
6316710	163.429053	-15.711564	-1.876175
6316810	163.533860	-17.068012	-1.305749
