# Supplementary material for: iSignDB: A database for smartphone signature biometrics
Source: Data Brief. 2020 Nov 28;33:106597. doi: 10.1016/j.dib.2020.106597 (PMC7725742; doi:10.1016/j.dib.2020.106597)
Supplement: Supplementary file 2 [file mmc2.zip › u011/genuine/Sensor Data/u011_s3_g08_Pos.csv]

timestamp	lat	long	alt	speed	course	hacc
6305314	28.562990	77.280310	228.663000	0.208000	0.000000	128.000000
6306317	28.563020	77.280210	201.825000	0.217000	0.000000	96.000000
6307328	28.562950	77.280530	213.026000	0.217000	0.000000	32.000000
6308328	28.562990	77.280580	214.350000	1.535000	0.000000	48.000000
6309344	28.562940	77.280550	214.556000	1.445000	0.000000	32.000000
6310344	28.562920	77.280560	214.503000	1.445000	0.000000	32.000000
6311344	28.562930	77.280550	214.514000	1.278000	0.000000	32.000000
6312344	28.562930	77.280560	214.499000	0.799000	0.000000	32.000000
6313344	28.562940	77.280560	214.512000	0.181000	0.000000	48.000000
6314344	28.562940	77.280560	214.519000	0.302000	0.000000	32.000000
6315325	28.562950	77.280560	214.523000	0.113000	0.000000	32.000000
6316325	28.562930	77.280540	214.527000	0.132000	0.000000	48.007000
