# Supplementary material for: iSignDB: A database for smartphone signature biometrics
Source: Data Brief. 2020 Nov 28;33:106597. doi: 10.1016/j.dib.2020.106597 (PMC7725742; doi:10.1016/j.dib.2020.106597)
Supplement: Supplementary file 2 [file mmc2.zip › u011/genuine/Sensor Data/u011_s3_g09_Acc.csv]

timestamp	x	y	z
6071402	-0.028291	3.258873	8.822504
6071502	0.338596	3.118166	9.278605
6071602	0.068408	3.152444	9.419911
6071701	0.438887	2.810705	9.510024
6071801	0.671803	2.788252	9.377250
6071901	0.617765	2.771487	9.406439
6072001	0.481399	2.814896	9.385782
6072101	0.348775	2.859653	9.480535
6072201	0.364642	2.833757	9.301807
6072301	0.366288	2.760559	9.359138
6072400	0.306712	2.714755	9.426947
6072501	0.294737	2.698139	8.871601
6072601	0.639919	2.984643	9.279653
6072701	0.460443	2.946473	9.369167
6072801	0.496218	2.938839	9.206904
6072901	0.401016	2.793491	9.213041
6072998	0.478405	2.681673	9.366772
6073098	0.579595	2.842140	9.331295
6073198	0.624950	2.649640	9.363628
6073298	0.478405	2.777923	9.260792
6073397	0.649050	2.894980	9.334589
6073497	0.585582	2.903961	9.329948
6073597	0.656235	2.969525	9.148376
6073697	0.542023	3.004402	9.380244
6073797	0.648302	3.038082	9.308842
6073897	0.666115	2.976411	9.309441
6073997	0.628543	2.974465	9.163195
6074097	0.660576	3.057392	9.214538
6074197	0.461041	3.360661	9.273216
6074297	0.650847	3.912264	8.611143
6074397	0.302072	3.100353	10.217004
6074497	0.720602	2.756218	9.526190
6074597	-1.053360	1.078956	9.365724
6074702	2.246229	2.260749	7.314988
6074802	-1.385968	-0.188308	9.868079
6074902	0.981359	2.171534	8.788973
6075002	-0.510738	0.645458	9.942924
6075101	0.137265	0.983455	9.083860
6075200	-0.072599	1.042283	8.928034
6075301	-0.426912	1.805695	9.336984
6075401	-0.737067	2.107168	9.377699
6075501	-1.521586	1.888772	9.964479
6075601	-1.674867	1.945205	9.175619
6075701	-1.219813	2.378703	9.016201
6075801	-1.508264	2.180366	9.546698
6075901	-1.503923	1.700614	9.647737
6076001	-1.400637	1.561403	9.480086
6076101	-1.408571	1.742377	9.464369
6076201	-1.476679	1.604364	9.524693
6076301	-1.648522	1.667832	9.422755
6076401	-1.695075	1.728456	9.399104
6076501	-1.796714	1.698368	9.477841
6076601	-1.791325	2.271077	9.536519
6076701	-1.677262	2.352508	9.933044
6076800	-1.263822	2.591411	9.214538
6076900	-1.045576	1.548979	8.788674
6077000	-1.271606	1.331930	9.684411
6077100	-1.209036	2.404899	9.305549
6077200	-1.574426	1.779050	9.551039
6077300	-1.868864	2.118694	9.213790
6077400	-2.035767	2.568509	8.976533
6077500	-2.118395	2.552342	9.352551
6077600	-1.940714	2.586920	9.312884
6077700	-1.811832	2.451153	9.319769
6077799	-1.829645	2.355502	9.200318
6077900	-1.894311	2.525548	9.037457
6078000	-1.794319	2.630630	9.109307
6078100	-1.868265	2.719096	9.223969
6078200	-1.869911	2.593207	9.051228
6078300	-1.958078	2.316882	9.314231
6078400	-2.132166	2.456392	9.482481
6078499	-1.900598	2.550396	9.409134
6078599	-1.911675	2.699486	9.109906
6078699	-1.900298	2.353705	9.057964
6078799	-1.737587	2.941982	9.277108
6078899	-2.024690	2.258204	9.420959
6078999	-1.807192	2.225871	9.099128
6079099	-1.875600	2.916984	9.194630
6079199	-1.639091	2.122436	9.066945
6079299	-1.566043	3.253185	9.054072
6079399	-1.681753	2.245181	9.739197
6079499	-1.695524	2.522854	9.334289
6079599	-1.840423	2.823279	8.450527
6079699	-1.834286	2.596501	9.816437
6079799	-1.437311	2.547403	9.187145
6079899	-2.095043	2.421514	9.556727
6079999	-1.493145	3.179837	8.833131
6080099	-1.677861	2.273622	9.105864
6080198	-1.331182	3.548671	9.143586
6080298	-1.223705	2.702181	9.449699
6080398	-1.380130	2.690655	9.254954
6080498	-1.721570	2.267934	8.567733
6080598	-1.687740	2.226470	9.854008
6080698	-0.539179	2.570006	8.591534
6080798	-2.313589	2.145638	10.108479
6080898	-0.570464	3.501069	8.645422
6080998	-1.322200	3.769611	8.602311
6081098	-1.355581	3.754492	9.293275
6081198	-0.387245	4.377946	8.716225
6081298	-2.730173	4.991221	9.565858
6081398	-1.399290	4.836443	8.234077
6081498	-2.005979	5.371280	8.431217
6081598	-1.257834	6.022277	8.319250
6081698	-1.366209	6.483767	7.426507
6081798	1.517395	2.295926	8.767418
6081897	1.678160	2.388284	9.967023
6081996	0.298330	3.841312	9.363179
6082097	-0.276475	3.634292	8.735834
6082197	-0.090113	4.381688	7.808063
6082297	-0.673000	4.621490	10.397828
6082397	0.483345	3.414100	7.720645
6082497	0.196841	3.932921	8.625813
6082607	-0.283960	3.821852	9.164093
6082707	0.192350	3.653004	8.548423
6082807	0.112716	3.881578	9.088650
6082907	-0.073347	4.078569	8.928633
6083007	-0.458347	4.014352	8.778046
6083107	-0.640219	4.361331	8.917107
6083207	-1.311124	5.036127	8.894504
6083307	-1.102457	4.613107	8.327782
6083407	0.391885	3.432512	9.071286
6083507	0.767454	3.338657	9.124575
6083606	0.432600	3.176844	9.367221
6083706	0.512085	3.406017	9.090147
6083806	0.458497	3.485951	9.017997
6083953	1.166524	3.080594	8.842262
6084054	0.541125	3.632646	9.011111
6084154	0.079185	3.607049	9.851464
