# Supplementary material for: iSignDB: A database for smartphone signature biometrics
Source: Data Brief. 2020 Nov 28;33:106597. doi: 10.1016/j.dib.2020.106597 (PMC7725742; doi:10.1016/j.dib.2020.106597)
Supplement: Supplementary file 2 [file mmc2.zip › u011/genuine/Sensor Data/u011_s3_g09_AngVel.csv]

timestamp	x	y	z
6071400	-0.036099	-0.104090	0.015337
6071500	-0.186837	-0.072834	-0.061347
6071600	-0.290823	0.032867	-0.055649
6071700	-0.037645	-0.186210	0.040742
6071800	0.001422	-0.000132	-0.007719
6071900	0.000713	0.049364	0.017659
6072000	0.032067	0.111801	-0.021836
6072100	0.024100	0.057477	0.000243
6072200	-0.067716	0.065043	-0.011951
6072300	-0.033550	0.077034	-0.022748
6072400	-0.057049	-0.053946	-0.014681
6072500	0.137575	0.171016	0.027034
6072600	0.181287	-0.012904	0.113932
6072700	-0.165110	-0.103107	-0.145393
6072800	-0.299112	-0.020296	-0.066936
6072900	-0.073270	-0.167754	-0.032450
6073001	-0.080798	-0.051290	0.042211
6073100	-0.039907	-0.003914	0.030305
6073200	-0.011841	0.085092	0.010743
6073300	0.002060	-0.036588	0.011126
6073440	0.043766	-0.008856	0.011894
6073540	0.032939	-0.008481	-0.023189
6073640	-0.019018	-0.006677	-0.038288
6073740	0.017196	-0.035729	-0.009155
6073840	0.091154	-0.011188	-0.022811
6073942	0.037737	0.160076	-0.000511
6074042	0.032203	0.114568	-0.004382
6074142	0.117176	0.156463	-0.005581
6074242	0.282460	0.004668	-0.007951
6074340	-0.006942	0.069640	0.344548
6074440	-0.710319	0.138589	-0.629290
6074540	-0.684663	-0.325773	-0.521484
6074701	-0.020954	-1.040767	0.810527
6074801	-1.787217	0.031868	-2.795309
6074901	-0.317610	1.106523	0.044139
6075001	0.017120	-0.026299	0.296744
6075101	0.633465	0.310382	0.383062
6075200	0.351121	0.105133	0.102334
6075301	-0.095854	0.284502	0.411538
6075401	-0.024047	0.586183	-0.134658
6075501	0.025664	0.440577	-0.024756
6075601	-0.057638	0.183517	0.128515
6075701	-0.174358	0.183889	0.175903
6075801	-0.273894	-0.066769	0.153839
6075901	-0.109251	-0.104729	0.225333
6076001	0.078942	0.065294	0.056766
6076101	-0.145586	-0.007337	0.016877
6076201	-0.033283	0.030402	-0.043665
6076301	0.034351	-0.025122	-0.019231
6076401	0.053660	-0.052271	-0.069160
6076500	0.013215	0.041859	-0.031376
6076600	0.135350	0.127850	0.014775
6076700	0.033166	-0.081287	-0.028898
6076800	0.251806	-0.098228	-0.012814
6076900	-0.071841	-0.291270	-0.313344
6077000	0.185843	-0.423747	-0.683327
6077100	0.174642	0.202215	-0.434492
6077200	0.272151	0.425810	-0.287641
6077300	0.374009	0.181367	-0.258227
6077400	-0.021294	-0.092245	-0.267881
6077500	-0.021496	0.176032	-0.114022
6077600	0.053873	-0.053514	-0.060283
6077700	0.056661	-0.121490	-0.133944
6077799	0.046760	-0.119829	-0.152428
6077900	0.028938	0.195871	0.059999
6078000	-0.043978	0.032826	0.019438
6078099	0.043543	-0.009418	-0.032732
6078199	-0.023057	0.033509	-0.028122
6078299	-0.019120	-0.093096	-0.006145
6078399	-0.044717	-0.099274	-0.025082
6078499	-0.027878	-0.037589	0.014959
6078599	0.029852	0.095141	0.002877
6078699	0.041489	0.140571	0.065518
6078799	0.058445	-0.129429	-0.081335
6078899	-0.005946	0.000138	-0.031689
6078999	0.177843	-0.040284	-0.079299
6079099	-0.122034	-0.072080	0.165752
6079199	0.086208	0.012311	0.108082
6079299	-0.239279	0.071037	0.196121
6079399	-0.025023	-0.248650	-0.024135
6079499	0.042167	-0.109299	-0.018153
6079599	-0.006301	0.141013	-0.009440
6079699	0.123893	-0.094493	-0.122499
6079799	0.112681	-0.011112	-0.054210
6079898	-0.008975	0.026012	0.113614
6079998	-0.059529	0.222813	0.102555
6080098	0.027222	-0.334855	-0.071160
6080198	-0.064935	0.286260	0.144758
6080298	0.035082	-0.378424	0.221242
6080398	0.024405	0.005819	-0.003343
6080498	0.203186	-0.046108	0.057039
6080598	-0.118574	-0.163025	0.133165
6080698	0.128807	0.097392	0.151631
6080798	-0.413799	0.420500	0.197328
6080898	-0.078210	-0.028270	0.294192
6080998	1.807479	-0.074478	1.548647
6081098	-0.548078	-0.043027	0.539728
6081198	0.111850	0.063629	0.451649
6081298	1.242271	1.336956	0.702532
6081398	0.267048	0.521818	0.374712
6081497	0.253612	-0.273467	0.363189
6081597	-0.143138	-0.399648	0.266414
6081697	-1.017244	-0.748803	0.640415
6081797	-0.944340	-0.336725	0.514181
6081897	-0.445250	-0.088590	-0.146103
6081996	0.029704	0.150170	-0.147973
6082097	1.052146	0.118340	-0.077848
6082197	0.634931	0.826673	-0.284808
6082297	-0.872887	-0.066782	0.024956
6082397	0.081501	-0.370639	-0.412169
6082497	-0.062677	-0.003957	-0.279533
6082596	0.028683	0.194535	0.073484
6082696	-0.089892	0.070523	-0.054353
6082796	0.012244	-0.021307	-0.157144
6082896	0.192346	0.214101	-0.078857
6082996	0.248154	0.331031	0.022485
6083096	0.343830	0.476654	0.078426
6083196	-0.291435	-0.022000	-0.036463
6083295	-0.665185	-1.188795	-0.048731
6083395	-0.931656	-0.978154	-0.056676
6083495	-0.122892	-0.275961	-0.162135
6083595	-0.021222	-0.076122	-0.142312
6083695	0.154360	0.091732	-0.056895
6083795	0.023316	-0.116012	0.021914
6083953	0.060097	0.029395	0.033108
6084053	0.019857	0.262818	0.038515
6084153	-0.215447	-0.428731	-0.023533
