# Supplementary material for: iSignDB: A database for smartphone signature biometrics
Source: Data Brief. 2020 Nov 28;33:106597. doi: 10.1016/j.dib.2020.106597 (PMC7725742; doi:10.1016/j.dib.2020.106597)
Supplement: Supplementary file 2 [file mmc2.zip › u011/genuine/Sensor Data/u011_s3_g09_MagField.csv]

timestamp	x	y	z
6071447	-6.555462	-39.300232	-21.214478
6071547	-6.552151	-39.080650	-22.215576
6071647	-6.383224	-38.629517	-22.983276
6071747	-6.837585	-38.361763	-22.912598
6071846	-7.098797	-38.494713	-23.040955
6071946	-7.026287	-38.477470	-23.113403
6072046	-6.624458	-38.219368	-23.115143
6072146	-6.365429	-38.347542	-22.928009
6072246	-6.268848	-38.364639	-23.019104
6072346	-6.487957	-38.232574	-23.334229
6072446	-6.428524	-38.334229	-23.325348
6072546	-6.432079	-38.727066	-23.091003
6072646	-6.991550	-38.843086	-22.287109
6072746	-7.073200	-38.666161	-22.369019
6072846	-6.859653	-38.126663	-23.118744
6072946	-7.081490	-37.961639	-22.970551
6073046	-7.285908	-38.122124	-23.280426
6073146	-7.552437	-38.124847	-23.083405
6073246	-7.453995	-38.117912	-23.291107
6073346	-7.291443	-38.302162	-23.107910
6073445	-7.458035	-38.464081	-22.427521
6073545	-7.774670	-38.212891	-22.095795
6073645	-7.441147	-38.771721	-22.067078
6073745	-7.055164	-38.558365	-21.993286
6073845	-7.232510	-39.062271	-21.741547
6073945	-7.144180	-38.653214	-21.815216
6074045	-7.322979	-38.750954	-21.965393
6074145	-7.207958	-38.477417	-21.030029
6074245	-7.171539	-39.332390	-20.379456
6074345	-7.461224	-39.388802	-19.965576
6074445	-7.526474	-39.588860	-19.759644
6074545	-4.886494	-37.907288	-23.412323
6074645	-3.554375	-37.563179	-24.462677
6074745	-7.545795	-37.072548	-24.314667
6074845	-0.105305	-35.084892	-28.241302
6074945	4.657284	-33.295441	-29.784607
6075045	4.523556	-34.063744	-29.221558
6075145	3.879910	-35.987778	-27.404816
6075244	3.116184	-36.727715	-26.323975
6075344	3.115910	-36.426628	-26.538544
6075443	4.242451	-36.481850	-26.202362
6075544	5.525578	-37.094955	-25.476379
6075644	5.291134	-36.873184	-25.692169
6075744	5.160923	-36.795914	-25.983459
6075844	4.519024	-36.512596	-26.510773
6075944	3.621990	-36.249527	-26.895477
6076044	3.348682	-36.187744	-26.873322
6076144	3.233875	-36.173546	-27.229553
6076244	3.610157	-36.252983	-27.321564
6076344	3.537830	-36.120087	-27.048737
6076444	3.838902	-36.201775	-27.022217
6076544	4.165440	-36.252754	-26.819366
6076644	4.239414	-36.787270	-26.575806
6076744	4.270702	-36.501312	-26.091095
6076844	4.480541	-37.464058	-25.538239
6076943	4.499500	-37.359749	-25.253998
6077043	5.764797	-37.294846	-25.364319
6077143	7.931828	-37.126411	-24.885193
6077243	9.870556	-37.283882	-23.767517
6077343	11.266270	-37.778946	-22.891693
6077443	11.892605	-37.471191	-22.672577
6077543	12.850040	-37.310204	-22.590790
6077643	12.729771	-37.261337	-22.843048
6077743	12.861629	-37.306450	-22.794647
6077843	13.063671	-37.362114	-22.643799
6077943	13.474224	-37.085518	-22.547302
6078043	13.455410	-37.203384	-22.566284
6078143	13.529812	-36.967590	-22.334167
6078243	13.839153	-36.831123	-22.439178
6078343	13.682644	-36.991623	-22.495880
6078443	13.538502	-36.757599	-22.529083
6078543	13.737507	-36.873421	-22.606873
6078642	13.711353	-36.949226	-22.427246
6078742	13.897511	-37.052223	-22.508148
6078842	13.919819	-37.201385	-22.574371
6078942	13.609020	-37.106712	-22.211029
6079042	13.751873	-36.868401	-21.863983
6079142	13.005131	-36.916512	-22.577606
6079242	12.931927	-37.298470	-22.386963
6079342	12.760601	-37.030121	-22.713287
6079442	12.168522	-37.022942	-23.187653
6079541	12.092175	-37.092010	-22.888916
6079642	12.338726	-37.393440	-22.513367
6079742	12.377903	-37.228859	-22.448029
6079842	12.425770	-37.444580	-22.225769
6079942	12.307644	-37.638565	-22.271484
6080042	12.163998	-37.809479	-22.132660
6080142	11.726978	-37.611427	-22.203339
6080242	11.752552	-37.891411	-21.817780
6080341	10.343182	-38.070541	-22.524353
6080441	9.941738	-38.238426	-22.482513
6080541	9.482456	-38.264938	-22.206665
6080641	8.749126	-38.554665	-22.438629
6080741	8.157093	-39.183731	-21.773315
6080841	8.143818	-38.935661	-21.546539
6080941	6.622982	-38.954559	-21.915131
6081041	1.730991	-41.531258	-17.674286
6081141	-1.071690	-41.504005	-17.737457
6081241	-2.233147	-41.592621	-17.227478
6081341	-2.190517	-42.526840	-15.167145
6081441	-3.485844	-42.522583	-14.636566
6081541	-5.433620	-42.751373	-13.746002
6081641	-6.529373	-42.562370	-13.797455
6081741	-9.463413	-41.103363	-16.484894
6081841	-12.564552	-39.065659	-19.297302
6081941	-12.874886	-38.455215	-20.482422
6082040	-12.106857	-38.630478	-20.378723
6082140	-11.429482	-39.799889	-18.198792
6082240	-9.846172	-41.402023	-15.730164
6082340	-10.474865	-39.923454	-19.158325
6082440	-10.577801	-39.648827	-19.699677
6082540	-9.394520	-39.612946	-19.741119
6082640	-9.585155	-39.595444	-19.206848
6082740	-9.191601	-39.767609	-19.552643
6082840	-8.947357	-39.838776	-19.709839
6082940	-8.359005	-40.278564	-19.141693
6083040	-7.721550	-40.228348	-18.772827
6083140	-7.454929	-40.844078	-17.902496
6083240	-7.076965	-40.790848	-17.499298
6083340	-8.264668	-39.914780	-18.548462
6083440	-9.468407	-38.681824	-20.694366
6083540	-9.514122	-38.921753	-20.824677
6083640	-9.151394	-38.943634	-20.852173
6083739	-8.897541	-39.150375	-20.487732
6083839	-8.821140	-39.074829	-20.351837
6083939	-9.658512	-39.095734	-20.875397
6084039	-9.488808	-39.175240	-21.002075
6084139	-9.202171	-38.971748	-20.680450
