# Supplementary material for: iSignDB: A database for smartphone signature biometrics
Source: Data Brief. 2020 Nov 28;33:106597. doi: 10.1016/j.dib.2020.106597 (PMC7725742; doi:10.1016/j.dib.2020.106597)
Supplement: Supplementary file 2 [file mmc2.zip › u011/genuine/Sensor Data/u011_s3_g09_Orient.csv]

timestamp	x	y	z
6071447	167.704963	-19.437773	-2.291079
6071547	168.038162	-18.315922	-2.896766
6071647	168.250987	-17.126878	-2.873808
6071746	168.116878	-16.819960	-3.644786
6071846	168.020993	-16.681970	-3.838774
6071946	167.935044	-16.758378	-3.541275
6072046	167.937541	-16.918370	-2.790079
6072146	167.924795	-16.936933	-2.393424
6072246	167.910509	-16.688560	-2.130118
6072346	167.914511	-16.575834	-1.929641
6072446	167.903828	-16.444521	-2.215159
6072546	167.614820	-17.234110	-1.938434
6072646	166.780494	-18.216976	-2.809063
6072746	167.420877	-17.625429	-2.965940
6072846	167.876951	-16.686349	-2.779439
6072946	167.944537	-16.699327	-3.473008
6073046	167.644466	-16.523443	-3.610553
6073146	167.431784	-16.431987	-3.675614
6073246	167.270295	-16.480938	-3.386069
6073346	167.162404	-16.817178	-3.577800
6073445	167.118319	-17.321255	-3.864515
6073545	167.264126	-17.487254	-3.915819
6073645	167.483802	-17.746842	-4.028403
6073745	167.573171	-17.989685	-4.069330
6073845	167.735754	-18.264993	-4.048267
6073945	167.524578	-18.384863	-3.847129
6074045	167.595044	-18.076297	-3.588732
6074145	167.427095	-18.946337	-3.199883
6074245	167.285652	-20.531644	-3.143640
6074345	166.743645	-21.114464	-3.518587
6074445	167.194670	-20.717730	-2.884429
6074545	171.924466	-15.028805	-2.670520
6074645	175.333394	-14.184174	-2.930216
6074745	173.207383	-13.200147	-9.142156
6074845	-173.202245	-7.770719	-6.073891
6074945	-170.644679	-5.333625	-0.292115
6075045	-172.960580	-6.326875	0.962998
6075144	-175.295032	-9.862443	2.053819
6075244	-176.245800	-11.381003	2.441615
6075344	-177.519396	-10.822000	3.381075
6075443	-177.340607	-11.300114	6.637549
6075544	-177.652583	-11.902052	9.095903
6075644	-178.513787	-11.929797	9.536607
6075744	-179.305914	-11.506367	9.982906
6075844	179.583455	-10.586069	9.657993
6075944	178.273255	-10.136759	8.846864
6076044	177.936790	-10.248027	8.901712
6076144	177.767227	-9.768241	9.141874
6076244	177.883644	-9.666913	9.441429
6076344	178.166190	-9.766809	9.417590
6076444	178.639977	-10.173539	9.429775
6076544	179.021228	-10.384014	9.553655
6076644	179.318368	-10.863823	9.764687
6076744	179.800960	-11.159730	9.283438
6076843	-179.239956	-12.693427	8.715478
6076943	-177.777456	-12.492218	7.936511
6077043	-174.210584	-12.531005	6.710938
6077143	-171.174235	-12.956637	7.902761
6077243	-169.326517	-13.855367	9.979804
6077343	-167.643980	-15.113319	11.136177
6077443	-166.244685	-14.974655	11.483443
6077543	-165.447375	-14.669635	12.374605
6077643	-164.905971	-14.624292	11.892239
6077743	-164.248965	-14.819000	11.393308
6077843	-163.684348	-15.154308	11.152771
6077943	-163.822247	-15.172609	11.428383
6078043	-163.829181	-15.037890	11.415818
6078143	-163.479885	-15.195381	11.538576
6078243	-163.249849	-15.092523	11.789120
6078343	-163.247105	-14.926557	11.530650
6078443	-163.188325	-14.899343	11.527859
6078542	-163.016989	-15.002748	11.394718
6078642	-162.865895	-15.077994	11.587728
6078742	-162.982131	-15.171276	11.910792
6078842	-162.585329	-15.330896	11.413120
6078942	-162.728808	-15.283190	11.520825
6079042	-162.464469	-15.782058	11.377008
6079142	-163.246638	-15.391314	10.702953
6079242	-163.498811	-15.854198	10.915149
6079342	-164.372211	-15.040125	10.916426
6079442	-164.575569	-14.886593	9.851107
6079541	-164.641143	-15.348346	9.647775
6079642	-164.604056	-15.533397	10.299625
6079742	-164.237633	-15.977716	10.255337
6079842	-163.991884	-16.212913	10.086128
6079942	-164.446968	-16.294711	10.177725
6080042	-164.865494	-16.167971	10.700188
6080142	-165.060941	-16.533790	9.428362
6080241	-165.718515	-16.396475	10.329472
6080341	-166.960799	-16.613837	8.096261
6080441	-167.309398	-16.633284	7.995900
6080541	-168.421664	-17.191068	8.412344
6080641	-169.589219	-16.815772	7.686401
6080741	-170.178943	-17.859765	7.738351
6080841	-171.645495	-17.475376	9.326715
6080941	-173.247426	-17.557887	7.912185
6081041	179.661818	-26.005130	5.079405
6081141	175.712263	-25.293273	4.103813
6081241	173.471657	-26.015331	4.330859
6081341	170.861597	-30.089784	9.441918
6081441	168.657914	-31.283167	10.224727
6081541	166.332852	-32.618399	7.752264
6081641	164.960532	-32.355685	5.512337
6081741	161.296405	-27.369458	-0.289731
6081841	157.508929	-22.405235	-3.439568
6081940	157.672855	-20.794034	-3.299688
6082040	157.996152	-21.528899	-1.986118
6082140	158.018414	-26.403572	-1.009211
6082240	158.942031	-29.685374	3.491498
6082340	158.584173	-24.414785	1.815183
6082440	160.658006	-22.656163	-1.064023
6082540	162.036658	-22.641712	-0.989884
6082640	161.779740	-23.309795	-0.162353
6082740	162.012781	-22.988469	0.012928
6082840	162.665989	-22.848476	0.068130
6082940	163.076514	-23.703989	1.145269
6083040	163.116517	-24.829385	2.667094
6083140	162.924793	-26.581606	5.084064
6083240	162.961646	-26.899714	6.315718
6083340	162.963867	-24.339001	2.012622
6083440	163.284626	-20.058544	-2.517346
6083540	163.998667	-19.582396	-3.319130
6083639	164.571097	-19.765427	-3.224563
6083739	164.868860	-20.411753	-2.841766
6083839	164.682750	-20.311878	-3.548684
6083939	164.407770	-19.737638	-4.896002
6084039	164.607228	-19.836764	-4.361549
6084139	164.431213	-19.984803	-3.311390
