# Supplementary material for: iSignDB: A database for smartphone signature biometrics
Source: Data Brief. 2020 Nov 28;33:106597. doi: 10.1016/j.dib.2020.106597 (PMC7725742; doi:10.1016/j.dib.2020.106597)
Supplement: Supplementary file 2 [file mmc2.zip › u011/genuine/Sensor Data/u011_s3_g09_Pos.csv]

timestamp	lat	long	alt	speed	course	hacc
6078298	28.563040	77.280790	215.150000	0.952000	0.000000	200.000000
6079298	28.563000	77.280790	203.687000	1.021000	0.000000	200.000000
6080298	28.562950	77.280720	210.174000	1.034000	0.000000	200.000000
6081298	28.562900	77.280710	214.770000	1.042000	0.000000	48.000000
6082298	28.563020	77.280750	215.013000	0.371000	0.000000	96.014000
6083298	28.562990	77.280670	215.188000	0.249000	0.000000	32.005000
