# Supplementary material for: iSignDB: A database for smartphone signature biometrics
Source: Data Brief. 2020 Nov 28;33:106597. doi: 10.1016/j.dib.2020.106597 (PMC7725742; doi:10.1016/j.dib.2020.106597)
Supplement: Supplementary file 3 [file mmc3.zip]

Archive with 3,154 entries (3,077 files):
- u022/
- u022/genuine/
- u022/genuine/Images/
- u022/genuine/Images/Thumbs.db
- u022/genuine/Images/u022_s1_g010_Im.png
- u022/genuine/Images/u022_s1_g01_Im.png
- u022/genuine/Images/u022_s1_g02_Im.png
- u022/genuine/Images/u022_s1_g03_Im.png
- u022/genuine/Images/u022_s1_g04_Im.png
- u022/genuine/Images/u022_s1_g05_Im.png
- u022/genuine/Images/u022_s1_g06_Im.png
- u022/genuine/Images/u022_s1_g07_Im.png
- u022/genuine/Images/u022_s1_g08_Im.png
- u022/genuine/Images/u022_s1_g09_Im.png
- u022/genuine/Images/u022_s2_g010_Im.png
- u022/genuine/Images/u022_s2_g01_Im.png
- u022/genuine/Images/u022_s2_g02_Im.png
- u022/genuine/Images/u022_s2_g03_Im.png
- u022/genuine/Images/u022_s2_g04_Im.png
- u022/genuine/Images/u022_s2_g05_Im.png
- u022/genuine/Images/u022_s2_g06_Im.png
- u022/genuine/Images/u022_s2_g07_Im.png
- u022/genuine/Images/u022_s2_g08_Im.png
- u022/genuine/Images/u022_s2_g09_Im.png
- u022/genuine/Images/u022_s3_g010_Im.png
- u022/genuine/Images/u022_s3_g01_Im.png
- u022/genuine/Images/u022_s3_g02_Im.png
- u022/genuine/Images/u022_s3_g03_Im.png
- u022/genuine/Images/u022_s3_g04_Im.png
- u022/genuine/Images/u022_s3_g05_Im.png
- u022/genuine/Images/u022_s3_g06_Im.png
- u022/genuine/Images/u022_s3_g07_Im.png
- u022/genuine/Images/u022_s3_g08_Im.png
- u022/genuine/Images/u022_s3_g09_Im.png
- u022/genuine/Sensor Data/
- u022/genuine/Sensor Data/u022_s1_g010_Acc.csv
- u022/genuine/Sensor Data/u022_s1_g010_AngVel.csv
- u022/genuine/Sensor Data/u022_s1_g010_MagField.csv
- u022/genuine/Sensor Data/u022_s1_g010_Orient.csv
- u022/genuine/Sensor Data/u022_s1_g010_Pos.csv
- u022/genuine/Sensor Data/u022_s1_g01_Acc.csv
- u022/genuine/Sensor Data/u022_s1_g01_AngVel.csv
- u022/genuine/Sensor Data/u022_s1_g01_MagField.csv
- u022/genuine/Sensor Data/u022_s1_g01_Orient.csv
- u022/genuine/Sensor Data/u022_s1_g01_Pos.csv
- u022/genuine/Sensor Data/u022_s1_g02_Acc.csv
- u022/genuine/Sensor Data/u022_s1_g02_AngVel.csv
- u022/genuine/Sensor Data/u022_s1_g02_MagField.csv
- u022/genuine/Sensor Data/u022_s1_g02_Orient.csv
- u022/genuine/Sensor Data/u022_s1_g02_Pos.csv
- u022/genuine/Sensor Data/u022_s1_g03_Acc.csv
- u022/genuine/Sensor Data/u022_s1_g03_AngVel.csv
- u022/genuine/Sensor Data/u022_s1_g03_MagField.csv
- u022/genuine/Sensor Data/u022_s1_g03_Orient.csv
- u022/genuine/Sensor Data/u022_s1_g03_Pos.csv
- u022/genuine/Sensor Data/u022_s1_g04_Acc.csv
- u022/genuine/Sensor Data/u022_s1_g04_AngVel.csv
- u022/genuine/Sensor Data/u022_s1_g04_MagField.csv
- u022/genuine/Sensor Data/u022_s1_g04_Orient.csv
- u022/genuine/Sensor Data/u022_s1_g04_Pos.csv
- u022/genuine/Sensor Data/u022_s1_g05_Acc.csv
- u022/genuine/Sensor Data/u022_s1_g05_AngVel.csv
- u022/genuine/Sensor Data/u022_s1_g05_MagField.csv
- u022/genuine/Sensor Data/u022_s1_g05_Orient.csv
- u022/genuine/Sensor Data/u022_s1_g05_Pos.csv
- u022/genuine/Sensor Data/u022_s1_g06_Acc.csv
- u022/genuine/Sensor Data/u022_s1_g06_AngVel.csv
- u022/genuine/Sensor Data/u022_s1_g06_MagField.csv
- u022/genuine/Sensor Data/u022_s1_g06_Orient.csv
- u022/genuine/Sensor Data/u022_s1_g06_Pos.csv
- u022/genuine/Sensor Data/u022_s1_g07_Acc.csv
- u022/genuine/Sensor Data/u022_s1_g07_AngVel.csv
- u022/genuine/Sensor Data/u022_s1_g07_MagField.csv
- u022/genuine/Sensor Data/u022_s1_g07_Orient.csv
- u022/genuine/Sensor Data/u022_s1_g07_Pos.csv
- u022/genuine/Sensor Data/u022_s1_g08_Acc.csv
- u022/genuine/Sensor Data/u022_s1_g08_AngVel.csv
- u022/genuine/Sensor Data/u022_s1_g08_MagField.csv
- u022/genuine/Sensor Data/u022_s1_g08_Orient.csv
- u022/genuine/Sensor Data/u022_s1_g08_Pos.csv
- u022/genuine/Sensor Data/u022_s1_g09_Acc.csv
- u022/genuine/Sensor Data/u022_s1_g09_AngVel.csv
- u022/genuine/Sensor Data/u022_s1_g09_MagField.csv
- u022/genuine/Sensor Data/u022_s1_g09_Orient.csv
- u022/genuine/Sensor Data/u022_s1_g09_Pos.csv
- u022/genuine/Sensor Data/u022_s2_g010_Acc.csv
- u022/genuine/Sensor Data/u022_s2_g010_AngVel.csv
- u022/genuine/Sensor Data/u022_s2_g010_MagField.csv
- u022/genuine/Sensor Data/u022_s2_g010_Orient.csv
- u022/genuine/Sensor Data/u022_s2_g010_Pos.csv
- u022/genuine/Sensor Data/u022_s2_g01_Acc.csv
- u022/genuine/Sensor Data/u022_s2_g01_AngVel.csv
- u022/genuine/Sensor Data/u022_s2_g01_MagField.csv
- u022/genuine/Sensor Data/u022_s2_g01_Orient.csv
- u022/genuine/Sensor Data/u022_s2_g01_Pos.csv
- u022/genuine/Sensor Data/u022_s2_g02_Acc.csv
- u022/genuine/Sensor Data/u022_s2_g02_AngVel.csv
- u022/genuine/Sensor Data/u022_s2_g02_MagField.csv
- u022/genuine/Sensor Data/u022_s2_g02_Orient.csv
- u022/genuine/Sensor Data/u022_s2_g02_Pos.csv
- u022/genuine/Sensor Data/u022_s2_g03_Acc.csv
- u022/genuine/Sensor Data/u022_s2_g03_AngVel.csv
- u022/genuine/Sensor Data/u022_s2_g03_MagField.csv
- u022/genuine/Sensor Data/u022_s2_g03_Orient.csv
- u022/genuine/Sensor Data/u022_s2_g03_Pos.csv
- u022/genuine/Sensor Data/u022_s2_g04_Acc.csv
- u022/genuine/Sensor Data/u022_s2_g04_AngVel.csv
- u022/genuine/Sensor Data/u022_s2_g04_MagField.csv
- u022/genuine/Sensor Data/u022_s2_g04_Orient.csv
- u022/genuine/Sensor Data/u022_s2_g04_Pos.csv
- u022/genuine/Sensor Data/u022_s2_g05_Acc.csv
- u022/genuine/Sensor Data/u022_s2_g05_AngVel.csv
- u022/genuine/Sensor Data/u022_s2_g05_MagField.csv
- u022/genuine/Sensor Data/u022_s2_g05_Orient.csv
- u022/genuine/Sensor Data/u022_s2_g05_Pos.csv
- u022/genuine/Sensor Data/u022_s2_g06_Acc.csv
- u022/genuine/Sensor Data/u022_s2_g06_AngVel.csv
- u022/genuine/Sensor Data/u022_s2_g06_MagField.csv
- u022/genuine/Sensor Data/u022_s2_g06_Orient.csv
- u022/genuine/Sensor Data/u022_s2_g06_Pos.csv
- u022/genuine/Sensor Data/u022_s2_g07_Acc.csv
- u022/genuine/Sensor Data/u022_s2_g07_AngVel.csv
- u022/genuine/Sensor Data/u022_s2_g07_MagField.csv
- u022/genuine/Sensor Data/u022_s2_g07_Orient.csv
- u022/genuine/Sensor Data/u022_s2_g07_Pos.csv
- u022/genuine/Sensor Data/u022_s2_g08_Acc.csv
- u022/genuine/Sensor Data/u022_s2_g08_AngVel.csv
- u022/genuine/Sensor Data/u022_s2_g08_MagField.csv
- u022/genuine/Sensor Data/u022_s2_g08_Orient.csv
- u022/genuine/Sensor Data/u022_s2_g08_Pos.csv
- u022/genuine/Sensor Data/u022_s2_g09_Acc.csv
- u022/genuine/Sensor Data/u022_s2_g09_AngVel.csv
- u022/genuine/Sensor Data/u022_s2_g09_MagField.csv
- u022/genuine/Sensor Data/u022_s2_g09_Orient.csv
- u022/genuine/Sensor Data/u022_s2_g09_Pos.csv
- u022/genuine/Sensor Data/u022_s3_g010_Acc.csv
- u022/genuine/Sensor Data/u022_s3_g010_AngVel.csv
- u022/genuine/Sensor Data/u022_s3_g010_MagField.csv
- u022/genuine/Sensor Data/u022_s3_g010_Orient.csv
- u022/genuine/Sensor Data/u022_s3_g010_Pos.csv
- u022/genuine/Sensor Data/u022_s3_g01_Acc.csv
- u022/genuine/Sensor Data/u022_s3_g01_AngVel.csv
- u022/genuine/Sensor Data/u022_s3_g01_MagField.csv
- u022/genuine/Sensor Data/u022_s3_g01_Orient.csv
- u022/genuine/Sensor Data/u022_s3_g01_Pos.csv
- u022/genuine/Sensor Data/u022_s3_g02_Acc.csv
- u022/genuine/Sensor Data/u022_s3_g02_AngVel.csv
- u022/genuine/Sensor Data/u022_s3_g02_MagField.csv
- u022/genuine/Sensor Data/u022_s3_g02_Orient.csv
- u022/genuine/Sensor Data/u022_s3_g02_Pos.csv
- u022/genuine/Sensor Data/u022_s3_g03_Acc.csv
- u022/genuine/Sensor Data/u022_s3_g03_AngVel.csv
- u022/genuine/Sensor Data/u022_s3_g03_MagField.csv
- u022/genuine/Sensor Data/u022_s3_g03_Orient.csv
- u022/genuine/Sensor Data/u022_s3_g03_Pos.csv
- u022/genuine/Sensor Data/u022_s3_g04_Acc.csv
- u022/genuine/Sensor Data/u022_s3_g04_AngVel.csv
- u022/genuine/Sensor Data/u022_s3_g04_MagField.csv
- u022/genuine/Sensor Data/u022_s3_g04_Orient.csv
- u022/genuine/Sensor Data/u022_s3_g04_Pos.csv
- u022/genuine/Sensor Data/u022_s3_g05_Acc.csv
- u022/genuine/Sensor Data/u022_s3_g05_AngVel.csv
- u022/genuine/Sensor Data/u022_s3_g05_MagField.csv
- u022/genuine/Sensor Data/u022_s3_g05_Orient.csv
- u022/genuine/Sensor Data/u022_s3_g05_Pos.csv
- u022/genuine/Sensor Data/u022_s3_g06_Acc.csv
- u022/genuine/Sensor Data/u022_s3_g06_AngVel.csv
- u022/genuine/Sensor Data/u022_s3_g06_MagField.csv
- u022/genuine/Sensor Data/u022_s3_g06_Orient.csv
- u022/genuine/Sensor Data/u022_s3_g06_Pos.csv
- u022/genuine/Sensor Data/u022_s3_g07_Acc.csv
- u022/genuine/Sensor Data/u022_s3_g07_AngVel.csv
- u022/genuine/Sensor Data/u022_s3_g07_MagField.csv
- u022/genuine/Sensor Data/u022_s3_g07_Orient.csv
- u022/genuine/Sensor Data/u022_s3_g07_Pos.csv
- u022/genuine/Sensor Data/u022_s3_g08_Acc.csv
- u022/genuine/Sensor Data/u022_s3_g08_AngVel.csv
- u022/genuine/Sensor Data/u022_s3_g08_MagField.csv
- u022/genuine/Sensor Data/u022_s3_g08_Orient.csv
- u022/genuine/Sensor Data/u022_s3_g08_Pos.csv
- u022/genuine/Sensor Data/u022_s3_g09_Acc.csv
- u022/genuine/Sensor Data/u022_s3_g09_AngVel.csv
- u022/genuine/Sensor Data/u022_s3_g09_MagField.csv
- u022/genuine/Sensor Data/u022_s3_g09_Orient.csv
- u022/genuine/Sensor Data/u022_s3_g09_Pos.csv
- u022/skilled forgery/
- u022/skilled forgery/Images/
- u022/skilled forgery/Images/Thumbs.db
- u022/skilled forgery/Images/u022_s1_f01_Im.png
- u022/skilled forgery/Images/u022_s1_f02_Im.png
- u022/skilled forgery/Images/u022_s1_f03_Im.png
- u022/skilled forgery/Images/u022_s1_f04_Im.png
- u022/skilled forgery/Images/u022_s1_f05_Im.png
- u022/skilled forgery/Images/u022_s2_f01_Im.png
- u022/skilled forgery/Images/u022_s2_f02_Im.png
- u022/skilled forgery/Images/u022_s2_f03_Im.png
- u022/skilled forgery/Images/u022_s2_f04_Im.png
- u022/skilled forgery/Images/u022_s2_f05_Im.png
- u022/skilled forgery/Images/u022_s3_f01_Im.png
- u022/skilled forgery/Images/u022_s3_f02_Im.png
- u022/skilled forgery/Images/u022_s3_f03_Im.png
- u022/skilled forgery/Images/u022_s3_f04_Im.png
- u022/skilled forgery/Images/u022_s3_f05_Im.png
- u022/skilled forgery/Sensor Data/
- u022/skilled forgery/Sensor Data/u022_s1_f01_Acc.csv
- u022/skilled forgery/Sensor Data/u022_s1_f01_AngVel.csv
- u022/skilled forgery/Sensor Data/u022_s1_f01_MagField.csv
- u022/skilled forgery/Sensor Data/u022_s1_f01_Orient.csv
- u022/skilled forgery/Sensor Data/u022_s1_f01_Pos.csv
- u022/skilled forgery/Sensor Data/u022_s1_f02_Acc.csv
- u022/skilled forgery/Sensor Data/u022_s1_f02_AngVel.csv
- u022/skilled forgery/Sensor Data/u022_s1_f02_MagField.csv
- u022/skilled forgery/Sensor Data/u022_s1_f02_Orient.csv
- u022/skilled forgery/Sensor Data/u022_s1_f02_Pos.csv
- u022/skilled forgery/Sensor Data/u022_s1_f03_Acc.csv
- u022/skilled forgery/Sensor Data/u022_s1_f03_AngVel.csv
- u022/skilled forgery/Sensor Data/u022_s1_f03_MagField.csv
- u022/skilled forgery/Sensor Data/u022_s1_f03_Orient.csv
- u022/skilled forgery/Sensor Data/u022_s1_f03_Pos.csv
- u022/skilled forgery/Sensor Data/u022_s1_f04_Acc.csv
- u022/skilled forgery/Sensor Data/u022_s1_f04_AngVel.csv
- u022/skilled forgery/Sensor Data/u022_s1_f04_MagField.csv
- u022/skilled forgery/Sensor Data/u022_s1_f04_Orient.csv
- u022/skilled forgery/Sensor Data/u022_s1_f04_Pos.csv
- u022/skilled forgery/Sensor Data/u022_s1_f05_Acc.csv
- u022/skilled forgery/Sensor Data/u022_s1_f05_AngVel.csv
- u022/skilled forgery/Sensor Data/u022_s1_f05_MagField.csv
- u022/skilled forgery/Sensor Data/u022_s1_f05_Orient.csv
- u022/skilled forgery/Sensor Data/u022_s1_f05_Pos.csv
- u022/skilled forgery/Sensor Data/u022_s2_f01_Acc.csv
- u022/skilled forgery/Sensor Data/u022_s2_f01_AngVel.csv
- u022/skilled forgery/Sensor Data/u022_s2_f01_MagField.csv
- u022/skilled forgery/Sensor Data/u022_s2_f01_Orient.csv
- u022/skilled forgery/Sensor Data/u022_s2_f01_Pos.csv
- u022/skilled forgery/Sensor Data/u022_s2_f02_Acc.csv
- u022/skilled forgery/Sensor Data/u022_s2_f02_AngVel.csv
- u022/skilled forgery/Sensor Data/u022_s2_f02_MagField.csv
- u022/skilled forgery/Sensor Data/u022_s2_f02_Orient.csv
- u022/skilled forgery/Sensor Data/u022_s2_f02_Pos.csv
- u022/skilled forgery/Sensor Data/u022_s2_f03_Acc.csv
- u022/skilled forgery/Sensor Data/u022_s2_f03_AngVel.csv
- u022/skilled forgery/Sensor Data/u022_s2_f03_MagField.csv
- u022/skilled forgery/Sensor Data/u022_s2_f03_Orient.csv
- u022/skilled forgery/Sensor Data/u022_s2_f03_Pos.csv
- u022/skilled forgery/Sensor Data/u022_s2_f04_Acc.csv
- u022/skilled forgery/Sensor Data/u022_s2_f04_AngVel.csv
- u022/skilled forgery/Sensor Data/u022_s2_f04_MagField.csv
- u022/skilled forgery/Sensor Data/u022_s2_f04_Orient.csv
- u022/skilled forgery/Sensor Data/u022_s2_f04_Pos.csv
- u022/skilled forgery/Sensor Data/u022_s2_f05_Acc.csv
- u022/skilled forgery/Sensor Data/u022_s2_f05_AngVel.csv
- u022/skilled forgery/Sensor Data/u022_s2_f05_MagField.csv
- u022/skilled forgery/Sensor Data/u022_s2_f05_Orient.csv
- u022/skilled forgery/Sensor Data/u022_s2_f05_Pos.csv
- u022/skilled forgery/Sensor Data/u022_s3_f01_Acc.csv
- u022/skilled forgery/Sensor Data/u022_s3_f01_AngVel.csv
- u022/skilled forgery/Sensor Data/u022_s3_f01_MagField.csv
- u022/skilled forgery/Sensor Data/u022_s3_f01_Orient.csv
- u022/skilled forgery/Sensor Data/u022_s3_f01_Pos.csv
- u022/skilled forgery/Sensor Data/u022_s3_f02_Acc.csv
- u022/skilled forgery/Sensor Data/u022_s3_f02_AngVel.csv
- u022/skilled forgery/Sensor Data/u022_s3_f02_MagField.csv
- u022/skilled forgery/Sensor Data/u022_s3_f02_Orient.csv
- u022/skilled forgery/Sensor Data/u022_s3_f02_Pos.csv
- u022/skilled forgery/Sensor Data/u022_s3_f03_Acc.csv
- u022/skilled forgery/Sensor Data/u022_s3_f03_AngVel.csv
- u022/skilled forgery/Sensor Data/u022_s3_f03_MagField.csv
- u022/skilled forgery/Sensor Data/u022_s3_f03_Orient.csv
- u022/skilled forgery/Sensor Data/u022_s3_f03_Pos.csv
- u022/skilled forgery/Sensor Data/u022_s3_f04_Acc.csv
- u022/skilled forgery/Sensor Data/u022_s3_f04_AngVel.csv
- u022/skilled forgery/Sensor Data/u022_s3_f04_MagField.csv
- u022/skilled forgery/Sensor Data/u022_s3_f04_Orient.csv
- u022/skilled forgery/Sensor Data/u022_s3_f04_Pos.csv
- u022/skilled forgery/Sensor Data/u022_s3_f05_Acc.csv
- u022/skilled forgery/Sensor Data/u022_s3_f05_AngVel.csv
- u022/skilled forgery/Sensor Data/u022_s3_f05_MagField.csv
- u022/skilled forgery/Sensor Data/u022_s3_f05_Orient.csv
- u022/skilled forgery/Sensor Data/u022_s3_f05_Pos.csv
- u023/
- u023/genuine/
- u023/genuine/Images/
- u023/genuine/Images/u023_s1_g010_Im.png
- u023/genuine/Images/u023_s1_g01_Im.png
- u023/genuine/Images/u023_s1_g02_Im.png
- u023/genuine/Images/u023_s1_g03_Im.png
- u023/genuine/Images/u023_s1_g04_Im.png
- u023/genuine/Images/u023_s1_g05_Im.png
- u023/genuine/Images/u023_s1_g06_Im.png
- u023/genuine/Images/u023_s1_g07_Im.png
- u023/genuine/Images/u023_s1_g08_Im.png
- u023/genuine/Images/u023_s1_g09_Im.png
- u023/genuine/Images/u023_s2_g010_Im.png
- u023/genuine/Images/u023_s2_g01_Im.png
- u023/genuine/Images/u023_s2_g02_Im.png
- u023/genuine/Images/u023_s2_g03_Im.png
- u023/genuine/Images/u023_s2_g04_Im.png
- u023/genuine/Images/u023_s2_g05_Im.png
- u023/genuine/Images/u023_s2_g06_Im.png
- u023/genuine/Images/u023_s2_g07_Im.png
[truncated: 2,854 more entries]
