# Supplementary material for: iSignDB: A database for smartphone signature biometrics
Source: Data Brief. 2020 Nov 28;33:106597. doi: 10.1016/j.dib.2020.106597 (PMC7725742; doi:10.1016/j.dib.2020.106597)
Supplement: Supplementary file 3 [file mmc3.zip › u022/genuine/Sensor Data/u022_s1_g010_Acc.csv]

timestamp	x	y	z
3973750	-0.534389	1.325643	9.345516
3973850	-0.621059	1.112038	9.967622
3973950	-0.438588	1.193768	9.500893
3974050	-0.721649	1.298849	9.370215
3974150	-0.136666	0.858016	7.378606
3974250	-1.052761	2.367477	9.463022
3974350	-0.524060	1.099464	10.383457
3974450	-0.653391	0.825683	9.646241
3974550	-0.562381	0.825982	9.518706
3974654	-0.506098	0.983156	9.762249
3974754	-0.576002	1.016985	9.633517
3974854	-0.518372	0.965642	9.670340
3974953	-0.443228	0.943937	9.719438
3975053	-0.415985	1.041384	9.632918
3975153	-0.517474	1.003363	9.661658
3975253	-0.495021	0.932860	9.764794
3975353	-0.621807	1.087189	9.991872
3975453	-0.542472	1.316363	9.790690
3975553	-0.441133	1.085992	9.819580
3975653	-0.510888	1.165027	9.754615
3975753	-0.485590	1.246159	9.637409
3975853	-0.470472	1.329984	9.630374
3975953	-0.635129	1.720971	10.283765
3976122	-1.201551	2.786755	8.244406
3976222	-1.471290	2.881358	8.802296
3976322	-1.668430	2.787653	9.319620
3976421	-1.755699	2.839445	9.038055
3976521	-1.984274	3.050956	9.605974
3976621	-1.780697	2.939886	8.866362
3976721	-1.925296	3.450774	9.276060
3976821	-1.839674	2.909200	8.683143
3976921	-1.954635	3.479664	8.864267
3977021	-1.919908	3.674559	9.146280
3977121	-1.832639	3.132386	8.894803
3977221	-1.775308	3.098856	9.224567
3977321	-1.872905	3.594475	8.872200
3977421	-1.882635	3.640729	8.883876
3977521	-1.957030	3.602558	8.859626
3977621	-1.773213	2.996768	9.398955
3977721	-1.851350	3.996090	8.755144
3977820	-2.084116	2.838098	8.839119
3977920	-1.651516	3.375181	8.967103
3978020	-1.891167	3.470832	8.773855
3978120	-1.918710	3.157983	9.279803
3978219	-1.954935	3.607049	9.562864
3978320	-1.879192	3.378325	8.837772
3978420	-1.621129	3.002606	8.990305
3978520	-1.704805	3.784580	8.832682
3978620	-1.967209	3.136128	9.162147
3978720	-2.207010	2.715353	9.128018
3978820	-1.683100	3.407215	8.767418
3978920	-1.954935	3.602409	9.079369
3979020	-1.890269	2.989883	9.181607
3979119	-1.672322	3.904032	9.252859
3979219	-2.166145	3.759432	8.792266
3979319	-1.643133	2.796934	9.225615
3979419	-1.932481	3.251838	9.226064
3979519	-1.676364	3.895200	8.639285
3979619	-1.686543	2.979704	9.030870
3979719	-1.752705	3.169060	8.790470
3979819	-1.396596	3.753744	8.311466
3979919	-2.344574	2.479294	8.968749
3980019	-1.734892	3.554059	9.478140
3980119	-1.790427	2.446812	9.222472
3980219	-2.156416	3.394192	9.547596
3980319	-1.893562	2.971920	9.534423
3980419	-1.723217	3.145858	9.291029
3980519	-2.211052	3.206033	8.656499
3980618	-1.997596	3.140918	9.233100
3980718	-1.842518	2.583777	9.631421
3980818	-1.930984	3.295697	9.487570
3980918	-1.384172	2.162104	8.978629
3981018	-1.565445	2.311194	9.039253
3981118	-1.387465	2.001189	9.036109
3981218	-2.126478	2.000440	9.109906
3981318	-1.679657	0.785417	10.211016
3981418	-1.470392	-0.116608	10.139315
3981518	-0.192799	-0.042362	8.946146
3981621	-0.586181	0.233664	9.781409
3981721	-0.560135	0.700992	9.510922
3981821	-0.578098	0.855321	9.478290
3981919	-0.470472	0.888552	9.646390
3982020	-0.426763	0.778381	9.422007
3982120	-0.634680	1.068478	9.782757
3982220	-0.725541	1.357377	9.723929
3982320	-0.733924	1.377136	10.069411
3982420	-0.511786	1.008453	9.591454
3982520	-0.659079	1.129850	9.701925
3982620	-0.463736	1.202449	9.402398
3982720	-0.624501	0.903521	9.687106
3982820	-0.512834	1.032403	9.861792
