# Supplementary material for: iSignDB: A database for smartphone signature biometrics
Source: Data Brief. 2020 Nov 28;33:106597. doi: 10.1016/j.dib.2020.106597 (PMC7725742; doi:10.1016/j.dib.2020.106597)
Supplement: Supplementary file 3 [file mmc3.zip › u022/genuine/Sensor Data/u022_s1_g010_AngVel.csv]

timestamp	x	y	z
3973778	-0.024826	0.019850	0.035245
3973878	-0.072417	-0.036285	-0.015167
3973978	0.063696	0.027792	-0.033950
3974078	-0.354258	-0.081810	-0.257725
3974178	0.609520	0.241249	0.018497
3974278	-0.282854	0.113910	0.143915
3974378	-0.560618	-0.046769	0.151718
3974478	0.263947	-0.031390	-0.021000
3974578	-0.055779	-0.089853	0.001661
3974676	0.001473	-0.010790	-0.015314
3974776	0.013456	-0.004220	0.013083
3974876	-0.015001	-0.014448	0.005181
3974975	-0.029048	0.029349	-0.004080
3975075	-0.021837	-0.001628	-0.007284
3975175	0.020155	0.020924	-0.002739
3975275	0.082820	0.009116	-0.031315
3975373	0.217785	0.115149	0.050391
3975473	-0.091039	-0.013910	0.064108
3975573	-0.061850	0.027236	0.107063
3975673	-0.006715	-0.025967	0.080801
3975773	0.007763	0.083283	0.254633
3975872	0.120534	0.311555	0.687127
3975975	0.998705	0.273767	0.965777
3976117	0.120165	0.759963	1.176361
3976217	-0.103081	0.890833	1.227206
3976317	0.285249	0.544887	0.642133
3976417	0.029909	0.330505	0.293118
3976517	-0.068429	0.060853	0.005741
3976617	0.218420	-0.057230	-0.035107
3976717	-0.041670	-0.047836	0.030788
3976817	0.097153	0.013779	0.109158
3976917	0.133727	0.003198	-0.001670
3977017	0.002594	-0.027404	0.108292
3977117	-0.017720	0.033374	0.028999
3977217	0.028192	-0.020279	-0.006967
3977317	-0.006943	-0.021500	-0.066350
3977416	-0.008731	-0.040334	-0.027652
3977516	0.001002	0.061524	0.079011
3977615	0.035292	-0.045007	-0.020260
3977716	-0.012023	0.075549	0.059514
3977816	0.053095	0.093325	0.083054
3977916	-0.025983	0.003129	-0.025315
3978016	0.085562	0.006712	-0.020311
3978116	0.085413	-0.158655	-0.045811
3978216	-0.184749	-0.038306	0.032705
3978316	0.014813	0.029248	-0.000427
3978416	0.070642	-0.163544	-0.123078
3978516	-0.069289	-0.013633	-0.073600
3978616	0.023311	0.012555	-0.028994
3978716	-0.152039	0.071667	-0.041029
3978815	0.005919	-0.015369	-0.070654
3978915	-0.110315	-0.117966	0.042498
3979015	-0.176710	-0.069135	-0.026342
3979115	0.032676	0.031991	-0.004438
3979215	0.111578	0.080158	0.028861
3979315	-0.078398	0.040699	-0.064517
3979415	0.090747	-0.188648	-0.110438
3979515	0.054540	0.090333	0.080348
3979615	0.013849	0.016256	-0.009893
3979715	0.189206	-0.206096	-0.177742
3979815	0.166454	0.117771	0.104696
3979915	0.042752	0.250149	-0.035601
3980015	-0.202740	-0.030463	0.012012
3980115	-0.117526	-0.312991	-0.094123
3980215	-0.373009	-0.051913	-0.153154
3980314	-0.283583	0.036261	0.098171
3980414	0.090759	-0.102155	-0.089450
3980514	0.402426	0.045907	0.037839
3980614	-0.166024	-0.065431	-0.070553
3980714	-0.362830	-0.051075	-0.279055
3980814	-0.336445	-0.439882	-0.454589
3980914	-0.452091	-0.405107	-0.622122
3981014	0.109683	-0.156848	-0.782493
3981114	-0.984563	0.591910	-0.381506
3981214	-0.011288	0.223292	-0.710603
3981314	-0.867362	-0.260390	-0.523708
3981414	-0.061733	-0.713896	-1.343939
3981514	-0.106882	-0.063373	-0.973922
3981611	0.405874	0.132890	-0.360202
3981711	0.154647	-0.084340	-0.099200
3981811	0.254192	0.116844	-0.000613
3981911	0.049780	-0.032298	0.014250
3982011	0.214811	0.094232	-0.065368
3982111	0.240552	0.122826	-0.113279
3982211	-0.080885	-0.140307	-0.079542
3982311	-0.101421	-0.101854	0.036070
3982411	-0.100851	-0.093378	-0.004102
3982511	-0.003962	-0.071661	-0.027308
3982611	-0.164570	0.013670	0.046287
3982711	-0.059977	0.161290	0.051293
3982812	-0.025167	-0.058869	-0.019058
