# Supplementary material for: iSignDB: A database for smartphone signature biometrics
Source: Data Brief. 2020 Nov 28;33:106597. doi: 10.1016/j.dib.2020.106597 (PMC7725742; doi:10.1016/j.dib.2020.106597)
Supplement: Supplementary file 3 [file mmc3.zip › u022/genuine/Sensor Data/u022_s1_g010_MagField.csv]

timestamp	x	y	z
3973817	-5.132217	21.282715	-37.836273
3973917	-5.148285	21.434792	-37.491333
3974017	-5.199936	21.442032	-37.925781
3974117	-5.318481	21.440830	-37.700867
3974217	-4.704605	20.198662	-38.264648
3974317	-5.092773	20.881683	-37.852966
3974417	-5.080109	22.642906	-36.776276
3974517	-4.915115	21.937283	-37.283844
3982816	-8.612747	20.790180	-37.565094
3982916	-8.652283	20.670383	-37.121826
