# Supplementary material for: iSignDB: A database for smartphone signature biometrics
Source: Data Brief. 2020 Nov 28;33:106597. doi: 10.1016/j.dib.2020.106597 (PMC7725742; doi:10.1016/j.dib.2020.106597)
Supplement: Supplementary file 3 [file mmc3.zip › u022/genuine/Sensor Data/u022_s1_g010_Orient.csv]

timestamp	x	y	z
3973817	16.428351	-6.655541	3.544877
3973917	16.520118	-6.652558	3.419551
3974017	16.748509	-7.039562	3.526194
3974117	16.870525	-6.475776	3.499051
3974217	16.804489	-8.433286	3.885451
3974317	16.193981	-7.549009	3.526887
3974417	15.602623	-4.960315	3.557444
3974517	15.758743	-6.173454	3.302025
3982816	24.673456	-5.219494	3.685967
3982916	24.811134	-5.379200	3.731020
