# Supplementary material for: iSignDB: A database for smartphone signature biometrics
Source: Data Brief. 2020 Nov 28;33:106597. doi: 10.1016/j.dib.2020.106597 (PMC7725742; doi:10.1016/j.dib.2020.106597)
Supplement: Supplementary file 3 [file mmc3.zip › u022/genuine/Sensor Data/u022_s1_g01_Acc.csv]

timestamp	x	y	z
2065760	-1.240770	1.582210	9.716594
2065860	-1.012195	1.541644	9.832453
2065959	-1.174009	1.526077	9.808204
2066060	-1.033002	1.599723	9.351503
2066159	-0.916694	1.355132	9.581575
2066259	-0.951122	1.478176	9.567055
2066359	-0.967289	1.739832	9.285042
2066459	-0.941243	1.579964	9.783505
2066559	-0.803529	1.370550	9.471554
2066659	-1.242117	2.325265	9.310638
2066759	-1.076861	2.581532	9.371262
2066859	-0.842598	1.013243	9.010213
2066959	-0.925825	1.572031	9.395362
2067055	-1.104703	1.632805	9.703571
2067155	-1.147364	1.711391	9.491313
2067255	-1.127455	1.630110	9.532327
2067355	-1.084495	1.545087	9.593400
2067454	-1.143622	1.646426	9.430838
2067554	-1.214874	1.643732	9.566307
2067654	-1.361120	1.971700	9.357341
2067754	-0.854723	1.775159	9.204509
2067854	-1.186133	1.609902	9.676627
2067954	-1.022374	1.989662	9.479787
2068054	-1.060545	2.001039	9.126671
2068154	-1.066233	2.420018	9.203611
2068254	-1.309178	3.391048	9.705667
2068409	-1.603915	3.742667	9.387728
2068509	-1.397195	4.130361	9.286988
2068609	-1.129102	4.188141	8.938961
2068708	-0.545615	4.303251	8.449928
2068808	0.172741	4.951553	7.774982
2068908	0.077688	3.818410	8.348888
2069008	0.466580	4.544999	9.032966
2069108	0.395927	5.283263	8.353828
2069208	0.675845	4.463718	8.537796
2069308	0.669408	3.983965	7.916438
2069408	0.966839	5.310357	7.815997
2069508	0.983156	5.029840	8.430918
2069608	0.634530	4.247417	8.894354
2069708	0.662223	4.655170	8.281079
2069808	0.825533	4.531976	8.209977
2069908	0.435295	5.108577	8.947194
2070007	0.645607	4.569248	8.763376
2070107	0.915496	4.950206	8.077503
2070207	0.429607	4.006568	8.744516
2070307	0.695603	4.767586	8.775501
2070407	0.687820	4.216731	8.327034
2070507	0.655337	4.823869	8.223150
2070607	0.678090	4.263434	8.953032
2070707	0.852178	4.144731	8.219258
2070807	0.642913	4.708758	8.538245
2070907	0.303718	4.470005	8.854836
2071007	0.507894	4.271517	9.176068
2071107	0.599952	4.462670	8.517438
2071206	0.513881	4.164640	8.780142
2071306	0.292492	4.781357	9.217682
2071406	0.516276	4.168232	8.534802
2071506	0.711770	4.452341	8.252489
2071606	-0.004940	3.980672	9.264834
2071706	0.591420	4.068988	8.524473
2071806	0.436343	4.343518	8.393047
2071906	0.540077	3.751648	8.846603
2072006	0.354313	4.408033	8.884624
2072106	0.556842	4.138893	8.475076
2072206	0.171244	4.744234	9.098979
2072306	0.484842	4.183201	8.916508
2072406	0.046254	4.512816	9.111403
2072505	0.507894	4.539011	8.651260
2072605	0.101040	4.377946	8.831036
2072705	0.444875	4.062253	8.689879
2072805	0.066312	3.725752	8.682994
2072905	0.265548	3.762426	8.234676
2073005	-0.085622	2.924319	8.860375
2073105	-0.451761	2.954706	9.057515
2073205	-0.446372	2.529440	9.579629
2073305	-0.309856	1.575174	9.651330
2073405	-0.294737	1.942211	9.747879
2073505	-0.117356	2.929708	8.981922
2073605	-0.900378	2.322421	10.402917
2073705	-1.023122	3.236420	8.637937
2073804	-1.083746	1.730551	10.205029
2073904	-0.778980	1.190624	9.711205
2074004	-0.643661	2.027983	8.982521
2074108	-1.000968	2.069896	9.722133
2074208	-1.141227	2.017355	9.465716
2074308	-1.045725	1.892964	9.656868
2074408	-1.017883	1.860182	9.545500
2074508	-1.222657	1.723965	9.481733
2074608	-1.252595	2.138004	9.673933
2074708	-1.756298	1.613794	10.444830
2074808	-0.813109	2.042652	9.258098
2074908	-1.053060	1.810934	9.581575
2075007	-1.035247	1.870810	9.551188
2075107	-0.922532	1.711541	9.236243
2075207	-1.098266	1.795816	9.636211
2075391	-0.906665	1.651067	9.848620
2075491	-1.620081	2.354005	11.282937
