# Supplementary material for: iSignDB: A database for smartphone signature biometrics
Source: Data Brief. 2020 Nov 28;33:106597. doi: 10.1016/j.dib.2020.106597 (PMC7725742; doi:10.1016/j.dib.2020.106597)
Supplement: Supplementary file 3 [file mmc3.zip › u022/genuine/Sensor Data/u022_s1_g01_AngVel.csv]

timestamp	x	y	z
2065774	-0.149387	-0.138087	0.015515
2065874	-0.191074	-0.055729	0.016788
2065974	0.040493	-0.068134	-0.038356
2066074	0.036182	-0.019870	0.026926
2066173	0.024938	-0.042411	-0.034043
2066273	0.017168	-0.038215	-0.055051
2066373	0.019217	0.109112	0.034312
2066473	-0.200851	-0.003145	0.039421
2066573	0.369662	0.157140	0.045312
2066673	0.322681	0.037057	-0.040513
2066772	-0.666300	0.164520	0.356311
2066873	0.274183	0.168880	0.023619
2066975	-0.047039	0.018318	0.003299
2067075	-0.009548	0.002874	-0.061116
2067175	-0.015216	-0.001381	-0.015069
2067275	-0.005449	-0.009393	-0.013423
2067454	0.002759	-0.007307	-0.034043
2067554	0.003314	-0.035913	-0.025136
2067652	0.167064	0.148629	0.065144
2067752	0.178693	0.048561	0.177208
2067852	-0.081558	-0.059198	0.198659
2067952	-0.024650	-0.048237	0.275786
2068052	0.217630	0.368102	0.609210
2068152	0.051477	0.492073	0.923548
2068252	0.455490	0.667408	1.551717
2068398	0.451911	0.351120	1.368731
2068498	0.407113	0.246787	1.173807
2068598	0.147626	0.098920	0.889448
2068697	-0.066018	-0.244397	0.488271
2068797	0.385045	-0.129553	0.499636
2068897	0.215314	-0.216747	0.170295
2068997	-0.146207	0.037581	-0.058652
2069097	-0.052012	0.038411	-0.000307
2069197	0.090704	-0.088848	0.147899
2069297	-0.075656	-0.031463	-0.049923
2069397	-0.214395	0.058263	-0.069036
2069497	-0.230089	-0.032767	0.004011
2069597	0.026610	-0.078207	0.099133
2069697	-0.080880	-0.052254	-0.027186
2069797	-0.028071	0.065681	-0.038504
2069896	-0.009997	0.020030	0.064882
2069996	-0.018058	-0.053930	0.031407
2070096	-0.076722	-0.041943	-0.041505
2070196	-0.151356	0.030575	-0.035082
2070296	0.045153	-0.129915	0.011049
2070396	0.027923	-0.081948	-0.018621
2070496	0.048225	0.197998	-0.056718
2070596	0.067284	-0.003735	0.118047
2070696	0.179039	-0.132612	0.002827
2070796	0.168639	0.140865	0.072298
2070896	-0.049157	0.152489	0.062277
2070996	-0.222227	0.017378	-0.010913
2071096	-0.175066	-0.045788	0.053563
2071195	-0.180545	-0.001396	-0.101001
2071295	-0.172896	0.024342	0.073049
2071395	0.200620	-0.062373	0.064723
2071495	0.041539	0.002004	-0.039618
2071595	-0.135275	0.082499	-0.028367
2071695	0.196828	-0.002411	0.059862
2071795	0.056039	-0.022986	-0.048996
2071895	0.037356	0.047583	-0.119917
2071995	0.271298	-0.091244	0.171991
2072095	-0.028040	-0.027579	-0.080335
2072195	-0.222640	0.147920	-0.078396
2072295	0.157993	0.075622	0.016191
2072394	-0.117945	0.033616	-0.028571
2072494	-0.016142	-0.006411	-0.139097
2072594	0.199829	0.038499	0.032346
2072694	-0.243671	0.035647	0.035888
2072794	0.171509	0.146383	-0.190473
2072894	-0.664042	-0.228898	-0.873045
2072994	-0.390959	-0.216075	-0.733647
2073094	-0.602660	-0.235259	-1.136253
2073194	-0.878749	-0.187296	-0.969880
2073294	-0.289414	-0.473107	-1.263994
2073394	0.794492	0.258820	-0.641757
2073494	-0.219674	-0.241456	-0.316595
2073594	0.382789	0.199963	-0.090885
2073693	0.016917	-0.118199	-0.339827
2073792	-1.169350	-0.074804	-0.044106
2073892	0.001135	0.083311	-0.353542
2073993	-0.178028	0.221185	-0.324668
2074093	0.081451	0.127185	0.005795
2074193	0.154767	0.081390	-0.053460
2074293	0.107210	0.006455	0.038243
2074393	-0.001554	-0.017486	0.035354
2074493	0.094526	0.028265	-0.038095
2074593	0.055509	-0.043504	-0.107763
2074693	0.037525	0.007629	-0.057341
2074793	-0.016644	-0.094895	0.073583
2074893	-0.102895	-0.035224	0.030064
2074992	-0.054905	-0.048285	0.023451
2075092	-0.060230	0.051976	0.007951
2075208	-0.102499	0.019306	0.006898
2075386	-0.048111	-0.059705	0.027228
2075486	-0.087379	-0.102944	-0.024066
