# Supplementary material for: iSignDB: A database for smartphone signature biometrics
Source: Data Brief. 2020 Nov 28;33:106597. doi: 10.1016/j.dib.2020.106597 (PMC7725742; doi:10.1016/j.dib.2020.106597)
Supplement: Supplementary file 3 [file mmc3.zip › u022/genuine/Sensor Data/u022_s1_g01_MagField.csv]

timestamp	x	y	z
2065768	3.054642	21.584480	-39.805939
2065868	3.050735	21.422970	-39.402710
2065968	2.711151	21.503242	-39.287109
2066068	2.361923	21.498024	-39.507996
2066168	2.444122	21.411366	-39.473450
2066267	2.132004	21.526867	-39.374176
2066367	1.909424	21.294212	-39.574036
2066467	2.167007	21.761078	-39.635437
2066567	2.226990	21.661476	-39.397400
2066667	2.529694	20.506668	-40.301636
2066766	2.725266	20.415634	-40.009186
2066867	3.110306	21.594322	-39.373718
2075238	1.557831	20.490147	-39.872894
2075338	1.556961	20.602104	-39.648438
2075438	1.674088	20.135487	-40.034790
