# Supplementary material for: iSignDB: A database for smartphone signature biometrics
Source: Data Brief. 2020 Nov 28;33:106597. doi: 10.1016/j.dib.2020.106597 (PMC7725742; doi:10.1016/j.dib.2020.106597)
Supplement: Supplementary file 3 [file mmc3.zip › u022/genuine/Sensor Data/u022_s1_g01_Orient.csv]

timestamp	x	y	z
2065768	4.171989	-8.900565	6.748147
2065868	4.041427	-9.092363	6.871579
2065968	4.081377	-8.960220	6.550772
2066068	4.160152	-9.043618	6.133245
2066168	3.998964	-9.115699	5.948009
2066267	4.255941	-9.143028	5.766195
2066367	4.480530	-9.233075	5.779672
2066467	4.314475	-8.855292	5.960042
2066567	4.166290	-9.110141	6.345353
2066667	4.697002	-11.089732	6.354120
2066766	3.995860	-10.442557	6.927817
2066867	3.076436	-9.713631	6.647318
2075238	5.798533	-9.849535	6.225764
2075338	6.100584	-10.053731	6.501633
2075438	6.236333	-11.300349	6.650156
