# Supplementary material for: iSignDB: A database for smartphone signature biometrics
Source: Data Brief. 2020 Nov 28;33:106597. doi: 10.1016/j.dib.2020.106597 (PMC7725742; doi:10.1016/j.dib.2020.106597)
Supplement: Supplementary file 3 [file mmc3.zip › u022/genuine/Sensor Data/u022_s1_g02_Acc.csv]

timestamp	x	y	z
7925585	-0.630190	1.492846	9.255254
7925685	-0.750090	1.611698	9.465117
7925785	-1.962868	1.629212	10.518028
7925885	-0.839454	1.404380	8.343949
7925985	-1.705254	2.740950	9.581425
7926084	-0.922681	2.161505	9.682765
7926184	-1.345851	2.068848	9.845776
7926284	-1.003513	1.733844	9.077573
7926392	-0.849633	1.967658	9.396560
7926492	-1.337469	1.625620	9.642199
7926592	-1.087489	1.776805	9.434132
7926692	-1.208287	1.586102	9.563912
7926792	-1.150957	1.723666	9.620793
7926892	-1.103954	1.753005	9.640103
7926992	-1.472787	2.409839	10.843301
7927092	-0.650098	2.134112	9.351803
7927192	-0.892744	2.292932	8.989257
7927292	-1.314417	1.531615	9.616003
7927391	-0.578996	1.276096	8.616382
7927491	-1.912722	3.200794	9.688453
7927666	-0.148342	2.922672	9.934541
7927766	-0.186362	3.036735	9.099877
7927866	0.049996	3.976032	8.255932
7927966	0.909509	3.723507	8.637488
7928066	1.326541	3.928730	8.507708
7928166	1.337169	4.032614	8.634794
7928266	1.552871	3.760031	8.462352
7928366	1.716331	4.315526	8.760832
7928466	1.365011	4.025429	8.833131
7928566	1.482667	3.166815	8.096364
7928665	1.271456	4.178112	8.302485
7928765	1.102457	4.222868	8.781189
7928865	0.706082	3.479215	8.591534
7928965	0.187560	3.588637	9.573342
7929065	0.178728	3.998335	9.475745
7929165	0.473465	3.783382	8.434810
7929265	0.293989	4.100723	8.927136
7929365	0.255668	3.422333	9.167536
7929465	0.490680	4.166586	8.693322
7929565	0.124092	3.783233	9.062005
7929665	0.230221	3.555107	8.978030
7929765	0.273032	4.142186	8.807984
7929865	0.447120	4.276906	8.640482
7929964	0.248334	3.948339	9.057964
7930064	0.371078	3.909121	8.673863
7930164	0.474364	4.370312	8.761281
7930264	-0.136666	3.529510	9.010063
7930364	0.049996	3.718418	9.209149
7930464	0.061672	3.679199	8.614436
7930564	0.026495	3.915857	9.111702
7930664	-0.085921	3.751349	9.022039
7930764	0.059576	3.907624	8.770711
7930864	0.395777	4.617448	8.703501
7930964	0.059277	3.826642	8.834928
7931064	0.374671	4.506379	8.574170
7931164	0.216151	4.731960	8.602611
7931263	0.244591	4.104016	9.101224
7931363	0.182620	4.468358	9.015153
7931463	-0.025148	3.733536	9.110505
7931563	-0.051493	3.754193	8.695717
7931663	0.148192	4.001180	8.505612
7931763	-0.054187	4.196972	8.666228
7931863	-0.477507	3.463498	8.869506
7931963	-0.407602	3.604055	8.379425
7932063	-1.012045	3.759881	9.841734
7932162	-0.799038	4.010161	8.424332
7932263	-1.134491	2.600542	9.343869
7932363	-1.440305	3.581602	9.407637
7932463	-1.221011	3.027903	9.719887
7932562	-1.817071	2.371818	9.687255
7932662	-1.450035	3.503015	9.421558
7932762	-1.496887	2.393373	9.990974
7932862	-1.367706	2.111958	8.967702
7932962	-1.344504	1.223107	9.377250
7933056	-0.704884	0.904419	9.763896
7933156	-0.396076	1.255290	9.797576
7933256	-0.577948	1.097817	9.553883
7933356	-0.897833	1.099464	9.330397
7933456	-0.985401	1.327889	9.880354
7933556	-1.150208	1.230292	9.752220
7933656	-1.626967	0.861758	10.177486
7933756	-1.158890	1.156196	9.284742
7933855	-1.583407	0.941243	9.729467
7933955	-1.684297	1.072969	9.700278
7934055	-1.310076	1.447041	9.645642
7934155	-1.483565	1.266367	9.332194
7934253	-1.400787	1.348246	9.854757
7934353	-1.331631	1.654360	10.314750
