# Supplementary material for: iSignDB: A database for smartphone signature biometrics
Source: Data Brief. 2020 Nov 28;33:106597. doi: 10.1016/j.dib.2020.106597 (PMC7725742; doi:10.1016/j.dib.2020.106597)
Supplement: Supplementary file 3 [file mmc3.zip › u022/genuine/Sensor Data/u022_s1_g02_AngVel.csv]

timestamp	x	y	z
7925565	0.108163	0.002647	0.022043
7925665	-0.050843	-0.035205	0.134930
7925765	0.477569	0.412006	0.068675
7925865	-0.171349	0.138659	0.133456
7925965	1.025153	0.323211	-0.272518
7926065	-0.775060	-0.090078	0.104878
7926165	0.376117	-0.160883	-0.139904
7926265	-0.149456	-0.062575	0.048945
7926364	-0.085675	0.087655	0.060946
7926464	-0.148220	0.008067	0.070981
7926564	-0.024245	0.018858	0.123317
7926664	-0.006081	0.068329	0.095570
7926763	0.002732	0.028343	0.009910
7926893	-0.034817	-0.060117	0.127564
7926995	-0.334186	-0.351156	0.502637
7927095	-0.004266	0.031904	1.065906
7927195	-0.180764	0.537439	1.083202
7927295	-0.111424	-0.038690	0.582460
7927395	0.568541	-0.232079	0.236930
7927495	0.272759	0.033611	1.107475
7927660	0.186681	-0.052769	1.258396
7927760	0.241703	-0.063654	0.778577
7927860	0.346808	-0.127715	0.797615
7927960	-0.004341	-0.299190	0.447430
7928060	0.015291	-0.131189	0.116449
7928159	-0.281820	-0.085066	0.035395
7928259	-0.096031	-0.026096	0.103467
7928359	0.641509	-0.149738	0.139004
7928459	-0.242369	0.131987	0.033765
7928559	0.061640	-0.005620	-0.054331
7928659	0.199549	0.157175	-0.056439
7928759	-0.110097	0.224938	-0.041835
7928859	-0.246934	0.489599	-0.020644
7928959	-0.273403	0.333690	-0.185370
7929059	0.105304	-0.057293	-0.023549
7929159	0.359625	-0.221054	0.072849
7929259	-0.128265	0.183847	-0.001683
7929358	-0.124354	-0.043885	-0.064343
7929458	0.117109	-0.033028	0.028088
7929558	-0.233998	0.127720	-0.017976
7929658	0.129083	-0.086932	0.065129
7929758	0.099442	-0.043704	0.021779
7929858	0.207457	0.026807	0.041304
7929958	-0.203313	0.063396	-0.059943
7930058	0.155712	-0.013105	-0.058149
7930158	0.372422	-0.114707	0.034806
7930258	-0.278707	0.258253	-0.077030
7930358	0.042076	-0.116208	-0.032267
7930458	-0.125978	0.024064	0.028544
7930558	0.275836	-0.125235	0.036662
7930657	-0.107313	0.039738	-0.052835
7930757	0.033955	-0.019345	-0.049758
7930857	0.153869	-0.040188	0.068986
7930957	-0.195671	0.074659	-0.024927
7931057	0.044701	-0.039949	-0.058410
7931157	0.363650	-0.114830	0.093296
7931257	-0.338675	0.148987	-0.121715
7931357	-0.125622	-0.079176	0.024685
7931457	-0.292194	0.066235	-0.143920
7931557	0.151511	-0.003726	-0.045050
7931657	0.102779	0.122761	-0.112188
7931757	0.097256	0.001533	0.045534
7931857	-0.164187	0.048877	-0.116084
7931957	-0.085321	0.124224	-0.178696
7932055	-0.194470	-0.214937	-0.696612
7932156	0.013596	-0.432471	-1.075988
7932256	-0.199706	-0.412235	-1.144258
7932356	0.106591	0.238524	-0.520893
7932456	0.196752	0.061147	-0.026536
7932556	-0.087707	0.030068	-0.145270
7932656	-0.052732	-0.208299	-0.136157
7932756	-0.759490	0.143096	-0.528282
7932856	-0.341937	-0.934588	-1.451676
7932956	-0.751466	-0.914916	-1.543518
7933055	0.037220	-0.233602	-1.165435
7933155	0.185176	-0.104909	-0.619628
7933254	0.016534	-0.013220	-0.281349
7933354	0.171154	0.257344	-0.102621
7933454	0.229405	0.227064	-0.023870
7933554	-0.072902	-0.057739	0.081239
7933653	0.235797	0.136717	-0.000787
7933754	-0.191004	-0.140313	-0.001092
7933854	-0.028251	0.167885	0.038131
7933954	-0.002916	0.035126	-0.039259
7934054	0.097940	-0.029017	0.091903
7934154	0.037101	-0.015820	-0.055765
7934317	0.744092	0.045741	-0.143623
