# Supplementary material for: iSignDB: A database for smartphone signature biometrics
Source: Data Brief. 2020 Nov 28;33:106597. doi: 10.1016/j.dib.2020.106597 (PMC7725742; doi:10.1016/j.dib.2020.106597)
Supplement: Supplementary file 3 [file mmc3.zip › u022/genuine/Sensor Data/u022_s1_g02_MagField.csv]

timestamp	x	y	z
7925560	-5.693192	19.243927	-39.461700
7925660	-5.689758	19.137428	-39.514832
7925760	-5.423828	18.721004	-39.785919
7925859	-4.782227	19.822098	-39.220642
7925959	-3.981384	17.997368	-40.413361
7926059	-3.800522	17.578789	-40.582153
7926159	-3.644852	19.054909	-39.970215
7926259	-4.490952	17.882893	-40.074615
7934201	-2.239365	20.976723	-39.148956
7934301	-2.323441	21.101044	-38.952301
