# Supplementary material for: iSignDB: A database for smartphone signature biometrics
Source: Data Brief. 2020 Nov 28;33:106597. doi: 10.1016/j.dib.2020.106597 (PMC7725742; doi:10.1016/j.dib.2020.106597)
Supplement: Supplementary file 3 [file mmc3.zip › u022/genuine/Sensor Data/u022_s1_g02_Orient.csv]

timestamp	x	y	z
7925560	20.632325	-10.061146	5.349050
7925660	20.461746	-10.149694	5.326358
7925760	19.945571	-10.843721	5.586797
7925859	18.949959	-9.037513	5.390987
7925959	19.513883	-12.539070	6.972696
7926059	20.087205	-12.565558	7.687505
7926159	19.494496	-11.586332	7.200911
7926259	19.533702	-11.897434	6.341166
7934201	17.962838	-6.982192	8.923832
7934301	17.477099	-7.340415	8.106642
