# Supplementary material for: iSignDB: A database for smartphone signature biometrics
Source: Data Brief. 2020 Nov 28;33:106597. doi: 10.1016/j.dib.2020.106597 (PMC7725742; doi:10.1016/j.dib.2020.106597)
Supplement: Supplementary file 3 [file mmc3.zip › u022/genuine/Sensor Data/u022_s1_g03_Acc.csv]

timestamp	x	y	z
4936510	-1.080154	1.329984	10.964549
4936610	-0.598006	1.082998	9.181307
4936709	-0.904868	1.239273	9.592652
4936809	-0.822240	1.459315	9.582623
4936909	-0.934357	1.033900	9.640253
4937009	-0.931812	1.387165	9.305399
4937109	-0.639171	1.589844	9.638756
4937209	-1.103505	1.673071	9.382938
4937309	-1.581611	2.227668	9.936188
4937409	-0.647553	1.778452	9.734407
4937509	-1.162333	1.150208	9.530082
4937609	-0.833766	1.266816	9.284593
4937702	-0.938399	1.409768	9.655521
4937802	-0.902174	1.531615	9.634715
4937902	-0.860111	1.359623	9.535022
4938001	-0.893043	1.352138	9.525142
4938101	-0.898132	1.670227	9.608818
4938201	-0.758024	1.643283	9.386381
4938301	-0.848735	1.508563	9.423803
4938401	-1.306184	2.358495	10.629995
4938501	-0.696801	2.139202	9.106014
4938601	-1.485810	1.955983	9.470057
4938701	-1.153352	1.938918	9.468410
4938801	-1.390908	1.819616	9.564960
4938901	-1.321602	2.610721	9.820329
4938993	-1.623524	3.118315	10.388697
4939093	-1.022823	3.264262	9.030122
4939193	-0.908611	3.213817	8.673414
4939292	-0.304167	3.789669	8.706944
4939392	0.060923	3.722309	8.777148
4939492	0.299527	3.764971	8.475824
4939592	0.159119	3.710783	8.834778
4939692	0.149838	4.612808	9.076076
4939792	0.389191	3.759432	8.774753
4939892	0.215402	4.088598	8.414302
4939992	0.226479	4.330195	8.894953
4940092	-0.043110	3.723657	9.468859
4940192	0.241747	3.990103	8.809481
4940292	0.376317	4.132007	8.878487
4940392	0.281864	4.349505	9.164692
4940492	0.225431	3.839665	8.697064
4940591	0.632135	4.245621	8.562195
4940691	-0.054786	4.380341	9.153914
4940791	0.400118	3.978726	8.844508
4940891	0.258213	4.348906	8.656499
4940991	0.392783	4.315975	8.634644
4941091	0.016316	4.201613	9.126671
4941191	0.273781	3.852389	8.650960
4941291	0.259261	4.470454	8.607101
4941390	0.024100	4.341422	8.553214
4941491	0.044158	3.993545	9.214688
4941591	0.157323	4.400848	8.537796
4941691	0.182021	4.020938	8.375832
4941791	-0.219444	3.904032	9.176817
4941890	0.200882	4.076473	8.556058
4941990	0.020507	4.764891	8.756640
4942090	-0.226479	3.686684	8.961415
4942190	0.321831	4.571044	8.147258
4942290	-0.064366	4.924010	8.671168
4942390	-0.487836	3.819008	8.962462
4942490	-0.264350	4.167933	8.607850
4942590	0.214354	4.293671	8.838969
4942690	-0.220791	4.939129	8.860974
4942790	-0.355511	3.855981	8.901988
4942890	-0.354762	4.485872	8.799601
4942990	-0.480950	3.848946	8.776998
4943090	-0.599952	3.815865	8.499775
4943189	-0.396825	3.987558	8.938662
4943289	-0.767903	4.147874	9.213490
4943389	-0.335752	3.766019	8.699908
4943489	-0.402214	4.081712	9.050928
4943589	-0.487686	3.647166	8.826695
4943689	-1.016686	3.094665	9.689052
4943789	-0.907413	2.669249	8.565338
4943889	-2.088457	2.175127	9.344767
4943989	-1.655557	0.962199	9.386680
4944089	-0.537981	0.339344	9.711804
4944189	-0.421523	2.208956	10.820249
4944289	-0.540526	1.369801	9.241333
4944389	-0.444725	1.278491	9.536968
4944488	-0.271685	1.629661	9.434581
4944587	-0.462987	1.217867	9.184301
4944688	-1.069825	2.553989	9.685908
4944788	-0.754581	1.979633	9.257948
4944888	-1.124911	2.225722	10.151889
4944993	-1.039888	1.673819	9.140442
4945093	-0.920586	2.105072	9.698033
4945193	-1.056952	1.908382	9.609866
4945293	-0.922083	1.977388	9.379795
4945393	-0.978665	1.646875	9.224268
4945493	-1.288521	1.829196	9.871223
4945593	-1.392854	1.949247	10.019265
4945693	-0.957259	1.822760	9.287437
4945792	-1.423091	1.503174	9.754915
4945892	-1.221759	1.775159	9.545799
4945992	-1.124162	1.621428	9.365874
4946092	-1.252745	1.656904	9.615554
4946273	-1.323248	2.196832	10.781629
