# Supplementary material for: iSignDB: A database for smartphone signature biometrics
Source: Data Brief. 2020 Nov 28;33:106597. doi: 10.1016/j.dib.2020.106597 (PMC7725742; doi:10.1016/j.dib.2020.106597)
Supplement: Supplementary file 3 [file mmc3.zip › u022/genuine/Sensor Data/u022_s1_g03_AngVel.csv]

timestamp	x	y	z
4936510	-0.302668	-0.153157	0.013959
4936609	0.154011	0.107188	-0.001079
4936709	-0.043856	0.061275	-0.020614
4936809	0.000272	0.003838	0.088119
4936909	0.033124	0.055272	0.080636
4937009	0.337128	0.236841	0.062337
4937109	-0.449229	-0.062101	0.132336
4937209	0.024342	0.283693	0.235493
4937309	0.139949	-0.270186	0.107181
4937409	-0.457957	0.193323	0.196250
4937509	0.104149	-0.180352	-0.031140
4937609	0.000435	-0.068065	0.009365
4937708	-0.008000	-0.045619	-0.037373
4937808	0.016083	-0.020876	0.006331
4937907	0.035216	-0.020872	0.029131
4938007	0.111400	0.019121	-0.013731
4938126	-0.003384	-0.071809	0.010669
4938225	-0.004487	0.049125	0.035436
4938324	0.700929	0.605078	0.114104
4938424	-0.414082	-0.279718	0.226084
4938523	0.092860	0.197914	0.537236
4938624	-0.388355	0.330783	0.778233
4938724	-0.113255	0.131968	0.703799
4938824	0.102057	0.272854	0.916393
4938924	0.483224	0.682491	1.450245
4939090	0.134926	-0.184067	0.919033
4939189	-0.050243	-0.091039	0.582410
4939289	0.119998	-0.115010	0.340432
4939389	0.068909	-0.297032	0.205467
4939489	0.124810	-0.148042	0.061134
4939589	-0.080194	-0.000912	-0.021727
4939689	-0.264449	0.172863	0.043832
4939789	-0.002573	-0.096690	0.048353
4939889	0.038780	-0.066359	-0.071128
4939989	-0.041174	0.084344	0.033449
4940089	0.009054	0.019454	0.079467
4940189	-0.029438	0.009762	-0.046854
4940289	0.176712	-0.046781	-0.000422
4940389	-0.092602	0.130678	0.007914
4940488	-0.025138	0.005269	0.011568
4940588	0.295245	-0.116788	-0.059082
4940688	-0.125347	0.084251	0.013400
4940788	-0.180657	-0.014162	-0.057346
4940888	-0.035087	0.039612	0.023919
4940988	0.305454	-0.131796	0.036976
4941088	-0.112388	0.094915	-0.016429
4941188	-0.030009	0.022041	-0.099776
4941288	0.075017	0.057685	-0.028779
4941388	-0.072609	0.112493	0.051064
4941488	-0.067932	-0.036413	-0.074151
4941588	-0.056184	0.037213	0.027415
4941688	0.292870	-0.077120	-0.009946
4941787	-0.190736	0.117893	-0.020654
4941887	-0.139878	0.071842	-0.056247
4941987	0.128658	0.094657	0.068823
4942087	-0.223005	0.013884	-0.075788
4942187	0.156774	-0.000510	-0.040686
4942287	0.167199	0.069029	0.032765
4942387	-0.465439	0.234562	-0.142915
4942487	0.062164	-0.066671	0.045292
4942587	-0.363426	-0.028360	-0.072319
4942687	-0.088600	0.132348	0.059059
4942787	0.032339	0.035800	-0.103246
4942887	-0.081878	0.160663	-0.038932
4942987	0.207396	-0.121432	0.092899
4943087	-0.084758	0.044512	0.015005
4943186	-0.073577	0.072876	-0.010461
4943286	-0.073397	-0.074097	-0.043324
4943386	-0.176245	-0.015481	-0.221281
4943486	-0.128850	-0.216100	-0.231168
4943586	-0.171729	0.053277	-0.188460
4943686	-0.265345	-0.233430	-0.676465
4943786	-0.419453	0.001135	-1.640087
4943886	-1.137706	-0.636639	-2.353401
4943986	-0.937700	-1.123772	-2.003763
4944086	1.066922	-0.348768	-0.934172
4944186	0.201413	-0.709652	-0.691329
4944286	0.322882	-0.258468	-0.449089
4944385	-0.154660	0.089804	-0.216049
4944485	0.063761	0.076929	-0.190190
4944584	0.771510	0.173608	-0.270040
4944685	-0.401435	0.163958	-0.159817
4944785	-0.184559	-0.128928	0.119347
4944885	0.076966	0.112875	-0.005676
4944983	-0.342203	-0.086375	0.055045
4945083	0.120382	0.103437	-0.067564
4945183	-0.007481	-0.061415	0.022729
4945283	0.062291	-0.047610	0.031432
4945383	0.016487	0.050431	-0.004013
4945537	-0.061375	0.231087	0.084181
4945637	-0.182152	-0.038641	0.140195
4945737	-0.073635	0.130849	0.162731
4945836	-0.010337	-0.014965	0.020460
4945936	0.003924	-0.001138	0.084448
4946036	-0.031105	0.053214	0.063206
4946215	0.238997	-0.078107	-0.071340
