# Supplementary material for: iSignDB: A database for smartphone signature biometrics
Source: Data Brief. 2020 Nov 28;33:106597. doi: 10.1016/j.dib.2020.106597 (PMC7725742; doi:10.1016/j.dib.2020.106597)
Supplement: Supplementary file 3 [file mmc3.zip › u022/genuine/Sensor Data/u022_s1_g03_MagField.csv]

timestamp	x	y	z
4936604	-2.581329	21.757950	-38.221497
4936704	-2.374390	21.885048	-38.402679
4936803	-2.121857	21.676231	-38.223297
4936904	-1.721390	21.579647	-38.820496
4937004	-1.246231	21.141113	-39.246857
4937103	-0.859680	20.743290	-39.500946
4937203	0.229095	21.160622	-39.578552
4937303	1.077225	20.637699	-39.546722
4937403	0.296997	20.904621	-39.404633
4937503	0.945465	21.839458	-38.865723
4937603	0.228195	21.447979	-38.578613
4946133	-2.081253	19.927902	-39.505188
4946232	-2.043411	19.756145	-39.641174
