# Supplementary material for: iSignDB: A database for smartphone signature biometrics
Source: Data Brief. 2020 Nov 28;33:106597. doi: 10.1016/j.dib.2020.106597 (PMC7725742; doi:10.1016/j.dib.2020.106597)
Supplement: Supplementary file 3 [file mmc3.zip › u022/genuine/Sensor Data/u022_s1_g03_Orient.csv]

timestamp	x	y	z
4936604	12.172289	-7.260602	4.694894
4936704	12.246074	-7.236276	4.807381
4936803	12.190749	-7.509682	5.084475
4936904	11.304221	-7.836217	5.221859
4937003	11.041773	-8.692764	5.746031
4937103	11.204675	-9.402287	6.277630
4937203	10.155857	-8.862290	7.086012
4937303	9.130624	-9.861990	7.016335
4937403	8.857350	-9.441784	6.131699
4937503	8.057432	-8.156372	6.168403
4937603	8.147471	-8.294819	5.437269
4946132	15.353526	-8.970817	7.392390
4946232	15.690170	-9.719304	7.482432
