# Supplementary material for: iSignDB: A database for smartphone signature biometrics
Source: Data Brief. 2020 Nov 28;33:106597. doi: 10.1016/j.dib.2020.106597 (PMC7725742; doi:10.1016/j.dib.2020.106597)
Supplement: Supplementary file 3 [file mmc3.zip › u022/genuine/Sensor Data/u022_s1_g04_Acc.csv]

timestamp	x	y	z
7784566	-1.387315	1.933230	8.932076
7784666	-1.359323	1.972149	9.486074
7784766	-1.395249	2.014361	9.270073
7784866	-1.763183	1.918411	9.342223
7784966	-1.546883	1.940116	9.521999
7785066	-1.637595	2.068399	9.587263
7785166	-1.447041	1.378334	8.899593
7785266	-1.689088	2.582430	9.436377
7785366	-1.368454	1.991010	9.757160
7785466	-1.618434	2.092349	9.626182
7785566	-1.673520	2.002536	9.218730
7785664	-1.532962	2.000290	9.447005
7785763	-1.536704	1.865421	9.498348
7785863	-1.538201	1.935026	9.386680
7785963	-1.381028	2.101181	9.208251
7786063	-1.563349	1.941014	9.416768
7786163	-1.558559	1.979933	9.367820
7786263	-1.629661	1.985471	9.500444
7786363	-1.954037	1.813778	10.252330
7786463	-1.275198	1.930984	8.911119
7786563	-1.599723	1.768572	9.215436
7786663	-1.654509	2.064806	9.550140
7786763	-1.616189	2.067650	9.514514
7786863	-1.583557	1.938469	9.235944
7786963	-1.490750	2.038461	9.491013
7787106	-1.651965	1.902693	9.482481
7787206	-1.545087	2.077829	9.252859
7787306	-1.389111	2.397115	9.395362
7787406	-1.030457	2.725233	9.317524
7787506	-2.102528	4.137546	10.562336
7787606	-2.021396	3.356021	9.151070
7787706	-1.310375	3.204087	8.063582
7787806	-0.851879	3.577411	7.419771
7787906	-0.682281	4.128864	8.537197
7788006	-1.037193	3.855233	8.924591
7788106	-1.299298	3.700605	9.300909
7788206	-1.113385	3.717070	8.996292
7788306	-1.283281	4.143683	8.826695
7788405	-1.008752	3.831882	9.035211
7788505	-1.603615	3.808530	9.102272
7788605	-0.958457	4.565506	8.823551
7788705	-1.178200	3.873645	8.603659
7788805	-1.181194	3.438649	8.799451
7788905	-1.219065	3.854934	8.900791
7789005	-1.121618	3.689378	8.522228
7789105	-1.559906	3.788771	9.290730
7789205	-1.363365	3.312462	9.327703
7789305	-1.305884	3.984414	9.033714
7789405	-1.210084	3.372487	8.865614
7789505	-1.403631	3.352578	8.635093
7789605	-1.176254	3.776646	8.405620
7789704	-1.413062	3.645818	9.569450
7789804	-1.204096	3.454067	8.985215
7789904	-1.559607	3.882776	9.193732
7790004	-1.549129	3.822900	8.818312
7790104	-1.300496	3.514092	9.234896
7790204	-1.393752	3.799998	8.699759
7790304	-1.510958	3.160827	9.285790
7790404	-1.698219	3.691024	9.431737
7790504	-1.464255	3.492687	8.996741
7790604	-1.390758	3.694018	8.931178
7790704	-2.126777	3.139871	9.518406
7790804	-1.204695	2.945126	8.092023
7790904	-1.212778	4.091741	8.705297
7791003	-1.764231	2.991828	8.352930
7791103	-1.235680	3.870202	9.371861
7791203	-1.699566	3.180586	9.310339
7791303	-1.442999	3.805087	8.440648
7791403	-1.530717	4.105962	8.932375
7791503	-1.547332	3.088827	8.903635
7791603	-1.611249	4.168082	9.504785
7791703	-1.931284	3.297343	8.711285
7791803	-1.847458	3.311564	9.133557
7791903	-1.758543	3.213817	8.618627
7792003	-1.535657	3.075654	9.070837
7792103	-1.800755	3.128794	8.979377
7792203	-1.580563	2.148482	9.325009
7792302	-1.563199	2.021097	8.662187
7792402	-1.732647	2.672542	9.416169
7792502	-1.639391	1.405427	9.679471
7792601	-1.667682	0.849034	9.960138
7792702	-1.858385	1.786984	9.561816
7792802	-1.736988	0.973126	8.931776
7792902	-1.535507	1.140478	10.018067
7793008	-0.725691	1.465153	8.876541
7793108	-0.614622	1.039438	9.694440
7793208	-0.899030	1.574127	9.996662
7793308	-0.949925	1.405577	9.409583
7793408	-0.915945	1.481320	9.401200
7793508	-0.872086	1.459914	9.633367
7793607	-0.628992	2.406396	7.709568
7793707	-1.315614	1.859583	9.926608
7793807	-0.919987	1.631757	9.829010
7793907	-0.939596	1.753903	9.580677
7794007	-0.994232	1.649420	9.319171
7794107	-0.847538	1.523831	9.332044
7794207	-0.861758	1.341959	9.697434
