# Supplementary material for: iSignDB: A database for smartphone signature biometrics
Source: Data Brief. 2020 Nov 28;33:106597. doi: 10.1016/j.dib.2020.106597 (PMC7725742; doi:10.1016/j.dib.2020.106597)
Supplement: Supplementary file 3 [file mmc3.zip › u022/genuine/Sensor Data/u022_s1_g04_AngVel.csv]

timestamp	x	y	z
7784537	-0.375249	-0.126809	0.026746
7784637	-0.092060	-0.016315	0.008803
7784736	0.080653	-0.024668	-0.038347
7784836	0.068747	0.148962	-0.003401
7784936	-0.239762	-0.025787	0.063360
7785036	-0.009052	0.091154	0.008425
7785136	-0.011720	-0.100064	-0.004817
7785236	0.285033	0.025741	-0.153489
7785336	-0.320171	0.063672	0.019073
7785436	0.285777	-0.005793	-0.132235
7785536	-0.189282	-0.079800	0.000020
7785637	-0.065078	-0.024078	0.057633
7785737	0.070170	0.020252	0.047661
7785837	-0.001630	-0.002829	-0.001664
7785937	0.004632	-0.010584	-0.047727
7786067	-0.005580	0.018863	0.022761
7786167	-0.037487	0.005909	0.016728
7786267	0.005866	0.009959	0.032338
7786365	-0.054126	0.009009	0.000315
7786465	0.157868	0.065139	0.047054
7786565	0.018511	0.010795	-0.032151
7786665	-0.035059	-0.026013	-0.002412
7786765	-0.022606	-0.102827	0.006301
7786865	-0.023599	-0.004005	0.007087
7786967	-0.027493	0.022476	-0.015802
7787067	-0.013888	-0.033247	-0.026479
7787167	-0.004180	-0.057002	-0.030282
7787267	0.048476	0.015389	0.024979
7787366	-0.037727	-0.025940	0.232152
7787466	0.738246	1.009926	2.385401
7787566	0.394772	0.654139	2.622252
7787666	0.258595	-0.051991	1.219894
7787766	-0.593033	0.149758	0.518085
7787866	-0.217596	0.171761	0.110373
7787966	-0.022029	0.123257	0.211934
7788066	-0.086660	0.134897	0.087338
7788166	0.128442	-0.055161	0.125973
7788266	-0.042381	0.059601	-0.007670
7788366	0.086673	0.096581	0.133792
7788466	-0.004334	0.063515	-0.050898
7788565	-0.160664	-0.021206	-0.075705
7788666	0.016812	0.080621	0.118503
7788765	-0.161935	0.082744	-0.015339
7788865	-0.103520	0.009057	-0.107116
7788965	0.066544	-0.059435	0.001553
7789065	-0.045709	0.101934	0.052651
7789165	0.025545	0.059911	0.039410
7789265	-0.086202	0.033554	-0.129910
7789365	0.083515	-0.062463	0.099613
7789465	-0.118216	-0.089165	0.042213
7789565	-0.120549	-0.001444	-0.080262
7789665	0.092236	0.083242	-0.008158
7789765	0.107788	-0.083252	-0.021466
7789865	0.020324	0.004632	-0.127328
7789964	-0.030105	0.100453	0.033747
7790064	0.084146	0.106336	0.023559
7790164	-0.053360	-0.080240	-0.014637
7790264	-0.003883	-0.018998	0.012997
7790364	0.160535	0.067201	0.054162
7790464	0.123811	-0.063705	-0.006671
7790564	0.033256	-0.006512	-0.023299
7790664	-0.102744	0.211872	0.035041
7790764	-0.032039	-0.155182	-0.003714
7790864	-0.291352	-0.109842	-0.234560
7790964	-0.164258	0.102169	0.151110
7791064	-0.098059	0.210713	0.045932
7791164	0.215830	-0.101754	0.074278
7791264	0.097219	-0.234487	-0.202521
7791363	-0.182650	0.111682	0.010256
7791463	-0.019908	0.021539	0.021061
7791563	0.168293	0.104337	-0.102042
7791663	-0.050764	0.067843	0.008039
7791763	-0.237251	0.065166	-0.031614
7791863	-0.056453	-0.133986	-0.005241
7791963	-0.139171	-0.045299	-0.149456
7792063	-0.380340	-0.143550	-0.255782
7792163	-0.207395	-0.241843	-0.326757
7792263	-0.309520	-0.258002	-0.977909
7792363	-0.112422	-0.429023	-1.692541
7792463	-0.495489	0.035871	-0.381719
7792562	-0.197210	-0.048982	-0.334192
7792661	0.616524	-0.210644	-0.564503
7792762	-0.239065	-0.125686	-0.645264
7792862	0.558464	-0.278037	-0.439377
7792962	-0.391378	-1.135429	-1.085440
7793061	-0.091241	-0.063629	-0.393009
7793161	0.378470	0.117366	-0.216732
7793261	0.057970	-0.098675	-0.044936
7793361	0.182741	-0.005076	-0.085160
7793461	-0.131935	0.055111	-0.020025
7793561	0.124531	-0.007124	-0.117651
7793661	0.044384	0.027248	-0.221597
7793761	-0.144033	-0.069596	0.052950
7793861	0.080260	-0.099818	-0.133889
7793960	-0.001422	-0.065545	-0.053926
7794060	-0.062409	-0.031252	0.094276
7794160	-0.260741	-0.034069	0.074016
