# Supplementary material for: iSignDB: A database for smartphone signature biometrics
Source: Data Brief. 2020 Nov 28;33:106597. doi: 10.1016/j.dib.2020.106597 (PMC7725742; doi:10.1016/j.dib.2020.106597)
Supplement: Supplementary file 3 [file mmc3.zip › u022/genuine/Sensor Data/u022_s1_g04_MagField.csv]

timestamp	x	y	z
7784530	0.546585	18.913200	-40.467285
7784630	0.828583	18.981865	-40.313202
7784730	0.798065	19.153095	-40.190308
7784830	0.772354	19.086987	-40.289490
7784930	0.843674	19.002918	-40.436584
7785030	0.994202	19.161335	-40.088562
7785130	1.283661	19.690159	-40.008545
7785230	0.790558	18.360477	-40.672760
7785330	0.525940	18.207161	-41.068420
7785430	0.759689	19.016666	-40.758698
7785530	0.337509	18.577297	-40.899475
7794165	-4.139740	20.016331	-39.299622
7794265	-4.147751	20.492561	-39.001678
