# Supplementary material for: iSignDB: A database for smartphone signature biometrics
Source: Data Brief. 2020 Nov 28;33:106597. doi: 10.1016/j.dib.2020.106597 (PMC7725742; doi:10.1016/j.dib.2020.106597)
Supplement: Supplementary file 3 [file mmc3.zip › u022/genuine/Sensor Data/u022_s1_g04_Orient.csv]

timestamp	x	y	z
7784530	12.042752	-11.903281	8.977013
7784630	11.867290	-12.031054	9.019099
7784730	11.785196	-11.746700	8.757635
7784830	11.947504	-11.848308	8.930665
7784930	12.083072	-11.650188	9.312899
7785030	11.771859	-11.337808	9.377929
7785130	11.610050	-10.871378	9.447475
7785230	12.599859	-12.787957	9.287127
7785330	12.980928	-12.370716	9.521179
7785430	12.466711	-11.290971	9.756449
7785530	13.262912	-11.658734	9.592241
7794165	17.271483	-9.634900	5.413132
7794265	16.619614	-8.437520	5.367625
