# Supplementary material for: iSignDB: A database for smartphone signature biometrics
Source: Data Brief. 2020 Nov 28;33:106597. doi: 10.1016/j.dib.2020.106597 (PMC7725742; doi:10.1016/j.dib.2020.106597)
Supplement: Supplementary file 3 [file mmc3.zip › u022/genuine/Sensor Data/u022_s1_g05_Acc.csv]

timestamp	x	y	z
2765213	-0.864153	1.743874	9.850117
2765313	-0.899030	1.776805	9.685609
2765413	-0.744402	1.848656	9.474997
2765513	-0.852178	1.648372	9.523047
2765613	-0.806223	1.884731	9.362580
2765713	-0.546364	1.834136	9.266630
2765813	-0.736469	1.617836	10.202035
2765913	-0.928819	2.303859	10.037227
2766013	-0.523162	1.608106	10.043215
2766113	-1.464704	0.997975	9.202563
2766213	-0.746797	1.964964	9.616752
2766303	-0.670755	1.874402	9.395362
2766403	-0.824485	1.844464	9.636960
2766503	-0.940644	1.868265	9.404942
2766603	-0.894091	1.746568	9.500593
2766703	-0.934656	1.813928	9.584569
2766803	-0.952469	1.888323	9.505833
2766903	-0.837059	1.864523	9.561966
2767003	-0.852328	1.852248	9.429342
2767103	-1.013842	1.897754	9.570199
2767203	-0.890798	1.867966	9.740245
2767303	-1.031056	1.833687	9.652078
2767403	-1.007106	1.808839	9.426497
2767503	-0.936303	1.758393	9.438622
2767603	-1.111439	2.627486	9.868229
2767760	-2.399361	3.319647	9.700128
2767860	-1.844614	3.250191	8.910970
2767960	-0.818947	3.713777	8.360115
2768060	-1.219963	3.814368	8.769514
2768160	-1.573228	3.092270	9.104517
2768260	-1.234184	3.835324	8.997639
2768360	-1.312620	3.701802	9.006471
2768460	-1.741928	4.060307	9.289383
2768560	-1.199905	3.392096	8.519983
2768660	-1.585054	3.364853	8.654553
2768760	-1.206042	3.845803	9.209898
2768860	-1.199306	3.732488	8.819659
2768959	-1.476829	3.344196	9.125473
2769059	-1.535806	3.213068	9.281898
2769159	-1.276545	3.470533	8.773406
2769259	-1.704206	3.534600	9.143137
2769359	-1.595083	3.244204	8.953032
2769459	-1.193618	3.612438	8.671019
2769559	-1.446442	3.684588	8.812474
2769659	-1.598825	3.014731	9.076974
2769759	-1.430575	4.134852	8.914113
2769859	-1.564547	3.255430	9.269624
2769959	-1.386567	4.352948	8.907976
2770059	-1.466351	3.654650	8.899893
2770159	-1.374142	3.261418	8.254135
2770258	-1.934577	3.297343	8.640931
2770357	-1.385070	3.305875	8.495583
2770458	-2.165547	2.746339	9.001681
2770558	-1.566642	3.743865	8.826246
2770658	-1.793121	2.921624	8.323441
2770758	-1.726510	3.287913	8.917556
2770858	-1.825304	3.305426	9.401949
2770958	-1.474883	3.687881	9.023386
2771058	-1.874402	3.244353	8.961564
2771158	-1.794319	3.825894	9.036109
2771258	-1.446292	3.488047	8.859926
2771358	-1.745820	3.792214	9.142388
2771458	-1.474434	4.287684	9.177116
2771558	-1.669478	2.896926	8.967702
2771657	-1.671574	3.457061	8.538394
2771757	-1.781146	3.102448	8.765771
2771857	-1.698668	3.755989	9.467063
2771957	-1.467249	2.984943	8.538993
2772057	-1.579216	3.731291	9.126821
2772157	-1.598975	3.289859	8.210277
2772257	-1.980531	3.569328	9.235794
2772357	-1.992806	2.954107	9.315428
2772457	-1.973496	3.734434	9.392219
2772557	-1.813928	3.402874	8.204439
2772657	-1.695524	2.702630	8.647218
2772757	-1.761986	2.921026	9.382788
2772857	-1.858385	2.324516	9.641151
2772956	-1.939068	2.342778	8.963061
2773056	-2.265988	2.946473	8.956176
2773156	-1.942511	3.144361	9.136700
2773256	-2.323019	2.969525	9.306148
2773356	-2.421664	2.875520	9.299112
2773456	-2.494113	2.642006	9.059760
2773556	-2.445914	2.681374	8.754096
2773656	-2.527195	2.004482	9.827963
2773756	-2.741998	2.956352	9.454040
2773856	-1.618434	2.225572	9.208251
2773956	-2.275718	2.186503	8.994646
2774056	-2.023941	2.496059	9.425749
2774156	-1.870361	2.165098	9.203910
2774255	-2.051035	2.200424	9.124126
2774355	-2.003284	2.227069	9.263037
2774455	-1.967509	2.381098	9.349108
2774554	-2.177522	2.733765	9.394614
2774655	-1.859134	2.361938	9.853559
2774755	-1.845363	2.499502	9.329499
2774855	-1.754651	2.533781	9.544602
2774952	-1.349444	2.076632	9.056617
2775051	-1.322051	1.628763	9.600585
2775152	-1.374891	1.776206	9.617201
2775252	-1.470542	1.464854	9.557775
2775352	-1.226699	1.494941	9.262139
2775452	-1.637894	1.502875	9.457483
2775552	-1.783840	2.309697	8.265362
2775651	-1.576372	1.518143	9.145232
2775751	-1.786984	1.534459	9.864487
2775851	-1.686543	1.550326	9.601184
2775951	-1.612746	1.423689	9.434132
2776051	-1.681453	1.285976	9.306597
2776151	-1.681154	1.423540	9.723031
2776266	-1.576821	1.426683	9.704619
2776366	-1.850751	1.828747	10.946736
