# Supplementary material for: iSignDB: A database for smartphone signature biometrics
Source: Data Brief. 2020 Nov 28;33:106597. doi: 10.1016/j.dib.2020.106597 (PMC7725742; doi:10.1016/j.dib.2020.106597)
Supplement: Supplementary file 3 [file mmc3.zip › u022/genuine/Sensor Data/u022_s1_g05_AngVel.csv]

timestamp	x	y	z
2765170	0.197368	0.083440	-0.000922
2765270	-0.020038	0.008563	-0.017862
2765370	-0.030555	-0.078218	0.008323
2765470	-0.018352	-0.044054	0.017700
2765570	0.002613	0.019899	-0.031734
2765670	-0.202521	-0.063089	-0.161460
2765770	-0.052268	0.015665	0.050879
2765870	0.642758	0.002550	-0.039638
2765970	-0.129340	0.014591	-0.087664
2766070	-0.026530	-0.003282	0.105197
2766169	0.118788	0.095488	-0.012710
2766271	0.041246	0.050700	-0.014299
2766371	-0.041484	0.033106	-0.015593
2766471	-0.044446	-0.014322	-0.026830
2766571	-0.030992	0.065389	0.016249
2766671	-0.048763	0.005451	0.003078
2766789	-0.037741	0.015594	0.002707
2766889	-0.010992	-0.014500	0.001878
2766989	0.019528	-0.068198	-0.018887
2767090	-0.350944	-0.119355	0.064670
2767190	0.000184	0.077295	0.085954
2767290	0.045067	0.060674	0.043738
2767390	-0.080161	0.029688	0.170130
2767489	0.035420	0.247361	0.352567
2767658	-0.008331	0.865497	1.737757
2767758	0.315709	0.534804	1.780404
2767858	0.359608	-0.243404	0.904947
2767958	-0.308488	-0.078607	0.376119
2768058	-0.242043	0.192130	0.359687
2768158	0.126252	0.185790	0.072914
2768258	0.001932	0.098433	-0.000985
2768358	0.034616	0.051570	-0.009874
2768458	-0.097520	-0.097180	0.101477
2768558	-0.050443	-0.060856	0.056791
2768658	0.021948	0.037791	0.049723
2768758	-0.038491	-0.046321	0.008343
2768857	-0.051475	0.063439	0.140640
2768957	-0.126762	0.087944	0.016052
2769057	0.058292	-0.067233	-0.028509
2769157	0.100734	-0.053738	-0.002996
2769256	0.013046	0.021504	0.040052
2769357	0.072653	0.038807	-0.065315
2769457	0.005574	0.004190	-0.129637
2769557	0.122757	0.012682	0.049008
2769657	0.013748	-0.055291	-0.147155
2769757	0.024494	-0.044309	0.159180
2769857	-0.205350	-0.040229	-0.107694
2769957	0.060815	0.111140	0.061198
2770057	-0.061001	-0.001181	-0.054684
2770157	0.275520	-0.056266	0.028371
2770256	0.004559	0.098560	-0.109453
2770356	0.022958	-0.115634	-0.031954
2770456	-0.113507	0.147412	-0.202811
2770556	0.284063	-0.077970	0.133267
2770656	0.129161	-0.116720	0.103256
2770756	-0.189600	0.031858	-0.107372
2770856	0.011090	-0.022643	0.039072
2770956	-0.076583	-0.044988	0.012484
2771056	-0.137357	0.078683	-0.172140
2771156	0.172254	-0.062230	-0.008256
2771256	-0.072981	-0.066514	0.014664
2771356	-0.162347	0.045014	-0.090015
2771456	-0.052740	0.006581	0.185597
2771555	0.038222	0.117056	-0.091249
2771655	0.426497	-0.090297	0.124989
2771755	-0.122917	-0.137962	-0.106008
2771855	-0.346891	0.082188	-0.060786
2771955	0.117797	0.093751	-0.040954
2772055	0.032728	0.021889	-0.079762
2772155	0.304018	-0.016588	0.034541
2772255	-0.257487	0.081715	-0.074685
2772355	0.013806	0.023557	-0.099549
2772455	-0.169179	-0.093331	-0.205974
2772555	0.193679	-0.000742	-0.148481
2772655	-0.251217	-0.078011	-0.476944
2772755	-0.248012	0.057011	-0.041545
2772854	0.103031	-0.069676	-0.152957
2772954	0.079115	-0.050685	-0.356448
2773054	0.404320	0.076060	-0.184187
2773154	-0.030663	0.086918	-0.090016
2773254	-0.158213	0.344013	-0.040240
2773353	-0.274094	0.123545	-0.123705
2773454	-0.119047	0.029904	-0.184088
2773554	0.339521	-0.243087	-0.274208
2773654	-0.713580	-0.411516	-0.413202
2773754	0.348990	-0.474874	-0.112686
2773854	-0.548572	0.031603	-0.043972
2773954	0.426578	0.262922	0.031390
2774054	-0.436722	0.065845	-0.081883
2774153	0.177706	-0.049842	-0.118406
2774253	-0.055842	0.006177	-0.185553
2774353	0.086592	0.005410	-0.189963
2774453	-0.136492	0.174966	0.066652
2774553	0.742805	0.023255	0.022526
2774653	-0.670783	-0.169129	-0.097536
2774753	0.869717	-0.128256	-0.479991
2774853	-0.386309	-0.599341	-0.469560
2774954	-0.767340	-0.333063	-0.098938
2775054	0.289343	0.167297	-0.070307
2775154	-0.188815	-0.059634	0.032383
2775254	0.044830	0.007373	-0.047436
2775354	0.124666	0.111435	-0.022462
2775454	0.014944	0.151612	-0.084077
2775553	0.190703	0.320630	0.074285
2775653	-0.097482	-0.052754	0.058643
2775753	-0.139612	-0.029460	0.000851
2775853	-0.120477	-0.070802	0.002668
2775953	0.045325	-0.009583	0.030545
2776053	-0.027570	0.051692	0.027120
2776193	0.006732	0.008038	0.009335
2776293	-0.063384	-0.089072	0.018038
