# Supplementary material for: iSignDB: A database for smartphone signature biometrics
Source: Data Brief. 2020 Nov 28;33:106597. doi: 10.1016/j.dib.2020.106597 (PMC7725742; doi:10.1016/j.dib.2020.106597)
Supplement: Supplementary file 3 [file mmc3.zip › u022/genuine/Sensor Data/u022_s1_g05_MagField.csv]

timestamp	x	y	z
2765178	-1.427292	19.903065	-39.703888
2765278	-1.595200	19.906239	-39.537598
2765378	-1.912445	20.027351	-39.780151
2765478	-2.120102	19.800396	-39.940155
2765578	-2.266388	19.451557	-39.666046
2765677	-2.239182	19.346252	-39.732513
2765777	-2.276718	20.200310	-39.720032
2765877	-2.470215	20.617607	-39.454651
2765977	-2.766708	19.769741	-39.588135
2766077	-3.263306	20.389599	-39.140961
2766176	-2.793442	18.765465	-40.256714
2776119	2.330032	21.277317	-39.056458
2776219	2.543152	21.189053	-39.058594
2776318	2.236908	21.050255	-39.234589
