# Supplementary material for: iSignDB: A database for smartphone signature biometrics
Source: Data Brief. 2020 Nov 28;33:106597. doi: 10.1016/j.dib.2020.106597 (PMC7725742; doi:10.1016/j.dib.2020.106597)
Supplement: Supplementary file 3 [file mmc3.zip › u022/genuine/Sensor Data/u022_s1_g05_Orient.csv]

timestamp	x	y	z
2765178	11.151909	-10.347657	5.136236
2765278	11.236960	-10.096108	4.998462
2765378	11.460474	-10.341546	4.889719
2765478	11.419781	-10.524181	4.570142
2765577	11.523756	-10.619760	4.272127
2765677	11.801208	-10.579409	4.579429
2765777	11.437549	-9.494665	4.454770
2765877	11.492784	-9.559578	3.996221
2765977	11.779252	-10.018857	3.417734
2766077	11.836918	-8.940209	3.373852
2766176	12.442906	-11.661108	4.568287
2776119	9.347194	-8.128868	9.838427
2776218	9.443114	-7.958367	9.981620
2776318	9.513267	-8.890998	9.754282
