# Supplementary material for: iSignDB: A database for smartphone signature biometrics
Source: Data Brief. 2020 Nov 28;33:106597. doi: 10.1016/j.dib.2020.106597 (PMC7725742; doi:10.1016/j.dib.2020.106597)
Supplement: Supplementary file 3 [file mmc3.zip › u022/genuine/Sensor Data/u022_s1_g06_Acc.csv]

timestamp	x	y	z
5473593	-1.429378	1.541644	9.538914
5473693	-1.036894	1.622925	9.821676
5473793	-0.968636	1.563199	9.558972
5473893	-1.147663	1.525627	9.263037
5473993	-0.815504	1.538950	9.366323
5474093	-1.046773	1.164578	9.586664
5474193	-0.873733	1.113235	10.049801
5474293	-0.946781	2.120640	9.608220
5474393	-0.876577	1.493744	9.909842
5474493	-0.670605	1.086291	9.826017
5474592	-1.005908	1.175655	9.554631
5474689	-1.019979	1.233285	9.329350
5474788	-0.841101	1.494193	9.664203
5474888	-1.063089	1.466201	9.591005
5474988	-1.134940	1.446891	9.519454
5475088	-0.970133	1.579366	9.620195
5475188	-0.957259	1.535208	9.545799
5475288	-1.431324	1.669478	10.696756
5475388	-0.546214	1.583856	9.042696
5475488	-1.833537	1.540297	9.823472
5475588	-1.478475	1.777104	9.681567
5475688	-1.403182	2.543211	9.643396
5475788	-1.899849	2.957400	9.661658
5475976	-1.384172	3.076552	8.148605
5476076	-1.519041	2.808011	9.111253
5476176	-1.225651	3.840713	9.320069
5476276	-1.839674	3.404969	9.287287
5476376	-1.712589	4.303401	9.460926
5476476	-1.819317	3.736829	9.170081
5476576	-1.898652	2.894980	8.775052
5476676	-1.658401	4.020639	8.846304
5476776	-1.733096	3.909420	8.751401
5476876	-1.735192	3.673361	9.231902
5476976	-1.842968	3.561993	8.722362
5477076	-1.869313	3.923790	9.027128
5477176	-1.614393	3.981271	8.622519
5477276	-1.920207	3.627257	8.728050
5477375	-1.600322	3.681744	9.045091
5477475	-1.628164	3.854335	8.558303
5477575	-1.854344	3.799100	8.676856
5477675	-1.602418	3.601062	8.840466
5477775	-1.779500	3.924389	9.064999
5477875	-1.895957	3.494633	9.079070
5477975	-1.701362	3.995042	9.170230
5478075	-1.730252	3.826792	8.431816
5478175	-1.783691	3.299888	8.799901
5478275	-1.641636	3.823948	8.672815
5478375	-1.809138	3.717669	8.820707
5478475	-1.765129	3.008594	9.270971
5478575	-1.722767	3.647166	8.584948
5478674	-2.053580	3.125201	8.581505
5478774	-1.507365	3.577860	8.125403
5478874	-1.848656	3.264711	9.210796
5478974	-1.605861	3.604355	8.803044
5479074	-1.699566	3.644920	8.652906
5479174	-2.083517	3.706891	8.977731
5479274	-1.604513	3.560945	9.176368
5479374	-1.782942	4.056265	9.023535
5479474	-1.756897	3.548820	9.251062
5479574	-2.028582	3.394192	8.872949
5479674	-1.573378	4.306095	8.848400
5479774	-2.221231	2.690206	9.001831
5479874	-1.564397	4.183051	8.137528
5479974	-1.488205	4.347410	8.265512
5480073	-1.747316	3.243156	8.649613
5480173	-1.832190	4.138145	9.374106
5480273	-2.243535	3.096012	9.416468
5480373	-2.235152	3.270998	9.285640
5480473	-2.004332	2.962489	9.354348
5480573	-2.086212	3.069816	9.176218
5480673	-1.698817	2.251019	9.150921
5480773	-1.645977	2.403701	9.039552
5480873	-2.092798	2.567611	8.920699
5480973	-1.829645	0.956062	8.620124
5481073	-1.602717	2.359394	8.645871
5481173	-1.991010	1.000070	9.692195
5481273	-2.302063	0.593216	10.402468
5481373	-1.178948	0.065414	9.378148
5481464	-1.370700	1.106948	9.694590
5481564	-1.450184	1.021775	9.342522
5481664	-1.555116	1.282383	9.976304
5481763	-1.275498	1.067131	9.317674
5481864	-1.368604	0.957858	9.667347
5481964	-1.281635	1.286724	9.910591
5482064	-1.873354	1.111888	10.501712
5482164	-0.778232	1.312321	9.008267
5482264	-1.258433	1.448238	9.917626
5482364	-1.110541	1.812581	9.336834
5482464	-1.219664	1.488654	9.458381
5482564	-1.216221	1.259032	9.598640
5482661	-1.125659	1.346749	9.737850
5482761	-1.113684	1.295107	9.664802
5482860	-1.113235	0.977318	6.273155
