# Supplementary material for: iSignDB: A database for smartphone signature biometrics
Source: Data Brief. 2020 Nov 28;33:106597. doi: 10.1016/j.dib.2020.106597 (PMC7725742; doi:10.1016/j.dib.2020.106597)
Supplement: Supplementary file 3 [file mmc3.zip › u022/genuine/Sensor Data/u022_s1_g06_AngVel.csv]

timestamp	x	y	z
5473590	-0.207631	-0.125741	-0.062237
5473690	-0.071052	-0.014327	-0.048974
5473790	-0.106455	-0.149912	-0.079214
5473890	0.167355	0.006004	-0.067914
5473990	0.004190	0.116777	0.041328
5474090	-0.005946	-0.037455	-0.024374
5474190	-0.324885	-0.132573	0.006432
5474290	0.333439	-0.172433	0.012388
5474390	-0.291515	0.038177	0.013019
5474490	0.045801	-0.026347	-0.016661
5474590	0.209772	0.027910	-0.115930
5474690	0.037517	0.084377	-0.022916
5474790	-0.012730	0.059354	-0.029607
5474890	-0.019805	-0.018296	-0.053962
5474990	0.006746	0.016852	-0.056417
5475171	-0.034110	-0.042519	0.023373
5475269	0.380434	0.279340	0.207482
5475369	0.028344	0.039312	0.551834
5475469	0.015398	0.418840	0.899768
5475569	0.076342	0.204347	0.827745
5475669	0.343227	0.538495	1.153482
5475769	0.540958	0.489085	1.503269
5475869	0.399563	-0.026790	0.880520
5475972	-0.055806	0.179761	0.520106
5476072	-0.034600	0.132303	0.014809
5476172	-0.121921	0.095314	-0.002846
5476272	0.208604	0.114328	0.017578
5476372	-0.275605	0.299103	0.047897
5476472	-0.132466	0.037680	0.100196
5476572	0.146916	-0.075889	0.036459
5476672	-0.140858	-0.026249	-0.145864
5476772	0.016795	0.028613	0.072326
5476872	-0.060918	-0.045517	0.014476
5476972	0.083100	0.002654	-0.007373
5477072	-0.084148	-0.028036	-0.058793
5477172	0.082882	0.002939	-0.023278
5477271	0.013478	0.022016	0.018038
5477371	0.009613	0.057920	0.038687
5477471	0.035364	-0.017756	-0.042431
5477571	0.096308	0.052090	0.055465
5477671	-0.095399	0.059632	-0.084669
5477771	0.053058	-0.133990	0.089451
5477871	-0.113206	-0.018374	-0.060365
5477971	-0.034933	0.082492	0.008286
5478071	0.023194	-0.045123	-0.046324
5478171	0.158199	-0.101478	0.089797
5478271	-0.300262	0.014082	-0.112311
5478371	-0.166418	0.023709	0.030515
5478471	-0.111081	0.056167	-0.110804
5478571	0.269226	-0.023266	0.092463
5478670	0.096633	-0.027085	0.030118
5478770	0.140232	-0.087404	-0.075382
5478870	0.028895	0.030562	0.030252
5478970	-0.070848	-0.015637	-0.010511
5479070	0.039894	-0.045879	-0.073390
5479170	0.043374	-0.007781	0.074457
5479270	-0.210820	-0.091404	-0.103109
5479370	-0.081284	-0.084773	-0.025744
5479470	-0.157835	0.017517	0.047824
5479569	0.019513	0.192515	-0.054952
5479670	0.042239	-0.050976	0.061797
5479770	0.208263	-0.148157	0.048639
5479870	0.154189	0.044505	0.006494
5479970	0.140127	0.109188	0.050878
5480069	0.121011	0.008374	-0.060939
5480169	-0.626256	0.043437	-0.022196
5480269	0.025191	0.127135	0.002445
5480369	0.170971	-0.190101	0.009682
5480469	-0.274452	0.036966	-0.270645
5480569	-0.087803	-0.326884	-0.404438
5480669	-0.071994	-0.314234	-0.306095
5480769	-0.235894	-0.192527	-0.596629
5480869	-0.709974	-0.008466	-0.148918
5480969	-0.382302	-0.075380	-0.289932
5481069	0.483686	-0.072270	-0.651706
5481169	-1.226616	-0.408423	-1.311554
5481269	0.320169	-0.666204	-1.540039
5481368	0.580344	-0.478825	-1.261277
5481470	-0.048666	-0.038380	-0.347516
5481570	0.186307	0.220756	-0.214066
5481670	0.124041	-0.163288	-0.073225
5481770	0.071519	-0.039242	-0.048003
5481870	0.072391	0.016433	-0.028686
5481970	0.161040	-0.123925	-0.174683
5482070	0.120676	-0.242161	-0.133424
5482170	0.035591	-0.032361	-0.071083
5482270	-0.088838	-0.107925	-0.092950
5482370	-0.013752	0.023680	-0.024911
5482470	-0.168320	0.103829	0.082327
5482570	-0.044493	0.009885	0.026504
5482757	0.060022	-0.038335	0.003363
5482857	1.304610	0.630944	-0.192967
