# Supplementary material for: iSignDB: A database for smartphone signature biometrics
Source: Data Brief. 2020 Nov 28;33:106597. doi: 10.1016/j.dib.2020.106597 (PMC7725742; doi:10.1016/j.dib.2020.106597)
Supplement: Supplementary file 3 [file mmc3.zip › u022/genuine/Sensor Data/u022_s1_g06_MagField.csv]

timestamp	x	y	z
5473647	0.788986	21.228565	-39.440125
5473747	0.387680	20.897846	-39.292053
5473846	-0.320404	21.338684	-39.163879
5473946	-0.671585	20.913082	-39.194336
5474046	-0.523254	21.344913	-39.027710
5474146	-0.669434	21.190395	-38.582916
5474246	-0.970520	22.019176	-37.886047
5474346	-1.186584	21.175705	-38.687256
5474446	-1.027557	21.640266	-38.555542
5474546	-1.367035	21.737438	-38.367584
5474646	-1.268738	21.100674	-38.911896
5482610	-1.727921	21.420277	-38.724335
5482710	-1.564697	21.172661	-38.628235
5482810	-1.643860	21.087975	-38.817413
