# Supplementary material for: iSignDB: A database for smartphone signature biometrics
Source: Data Brief. 2020 Nov 28;33:106597. doi: 10.1016/j.dib.2020.106597 (PMC7725742; doi:10.1016/j.dib.2020.106597)
Supplement: Supplementary file 3 [file mmc3.zip › u022/genuine/Sensor Data/u022_s1_g06_Orient.csv]

timestamp	x	y	z
5473647	8.605496	-8.778855	6.749609
5473746	8.932228	-8.776987	6.585123
5473846	9.276857	-8.272767	5.808621
5473946	9.667797	-8.989710	5.872613
5474046	9.428715	-8.232168	5.825701
5474146	9.230583	-8.039470	5.580321
5474246	9.145376	-7.152157	5.055578
5474346	9.469054	-8.370307	4.940450
5474446	9.347573	-7.050332	5.176443
5474546	9.572454	-7.562229	5.014596
5474646	9.849117	-8.352686	5.320221
5482610	14.680375	-8.017398	7.786418
5482710	14.415203	-7.463083	7.208018
5482810	14.179096	-7.511072	6.844350
