# Supplementary material for: iSignDB: A database for smartphone signature biometrics
Source: Data Brief. 2020 Nov 28;33:106597. doi: 10.1016/j.dib.2020.106597 (PMC7725742; doi:10.1016/j.dib.2020.106597)
Supplement: Supplementary file 3 [file mmc3.zip › u022/genuine/Sensor Data/u022_s1_g07_Acc.csv]

timestamp	x	y	z
6086531	-1.278491	1.194965	8.819659
6086631	-1.185834	1.458567	9.368418
6086731	-2.651137	1.134191	11.578722
6086831	-1.008603	1.218766	9.398805
6086931	-1.527723	1.269061	9.465866
6087031	-1.526226	2.073189	9.675729
6087131	-1.226250	1.084195	9.890083
6087231	-1.288221	1.658850	9.619746
6087325	-1.403481	1.558709	9.396560
6087425	-1.292712	1.406625	9.609567
6087524	-1.302591	1.349743	9.507479
6087624	-1.322200	1.622027	9.466315
6087724	-1.387614	1.474135	9.559421
6087824	-1.291514	1.547033	9.567055
6087924	-1.295107	1.566792	9.723480
6088024	-1.492397	1.665586	10.056388
6088123	-1.022973	1.521137	9.557625
6088224	-1.202300	1.943109	9.530381
6088324	-1.237477	1.703907	9.306597
6088424	-1.283880	1.508563	9.338630
6088524	-1.148112	2.012565	9.764794
6088695	-2.068548	2.640509	9.881102
6088794	-2.342479	2.384541	9.343121
6088894	-1.545835	2.746938	8.171507
6088994	-1.669329	2.838547	8.614286
6089094	-1.648672	2.719694	8.976084
6089193	-1.590443	2.981201	8.756341
6089294	-1.699416	2.790647	9.458082
6089394	-1.932332	3.087480	9.173224
6089494	-1.532663	2.796036	8.829838
6089594	-1.923949	3.351381	8.759934
6089694	-1.723217	3.298092	9.050479
6089794	-1.806743	3.038980	9.443861
6089894	-1.772314	2.973716	9.195827
6089994	-1.877995	3.144511	9.131910
6090094	-1.883084	3.239863	8.817115
6090193	-1.852099	3.453468	9.007219
6090293	-1.675166	2.743645	9.138047
6090393	-1.744622	3.220253	8.810379
6090493	-2.220932	2.758613	9.235644
6090593	-1.499282	3.267405	9.044193
6090693	-1.769470	2.918780	8.883427
6090793	-1.600771	3.051704	8.682844
6090893	-2.034719	2.880310	8.955726
6090993	-1.618135	3.111729	9.055419
6091093	-1.848057	3.276686	9.215885
6091193	-1.932781	3.093617	9.534573
6091293	-1.972149	2.879113	9.052126
6091393	-1.757495	3.211721	9.176817
6091492	-1.635649	3.186124	9.202264
6091592	-1.812730	2.499652	9.191486
6091692	-1.865720	3.512596	9.207802
6091792	-1.767973	2.833907	9.114097
6091892	-1.752556	2.950065	9.085058
6091992	-1.909280	3.161575	9.205856
6092092	-2.142944	2.926564	9.205557
6092192	-1.568438	3.054698	8.878936
6092292	-1.779649	2.977458	8.733738
6092392	-1.630410	2.902614	9.047635
6092492	-2.043101	2.607877	9.068292
6092592	-1.947899	2.830614	9.327404
6092692	-1.894760	2.736759	9.338031
6092792	-1.622476	3.320545	8.552016
6092891	-2.000141	2.273173	9.212892
6092991	-1.369203	4.055067	8.574918
6093091	-1.849404	2.324067	8.837622
6093191	-1.695824	3.003354	9.099577
6093291	-1.660497	2.886448	9.196576
6093390	-1.952390	3.057093	9.354348
6093491	-1.807791	2.631079	9.427545
6093591	-1.873205	3.197351	9.748328
6093691	-1.774560	2.480043	9.350456
6093791	-1.562750	1.125509	9.431288
6093891	-1.366808	1.254841	9.409134
6093991	-0.808169	1.952540	9.827214
6094091	-0.857716	0.736469	9.146430
6094191	-1.200953	1.105900	9.837842
6094290	-1.179248	0.530497	8.432714
6094390	-1.984274	1.501078	10.037377
6094490	-1.193768	0.893642	9.620494
6094589	-1.808090	1.075214	9.760004
6094690	-1.324595	1.050965	9.665700
6094781	-0.938848	1.120570	9.433533
6094881	-0.897534	1.534309	9.509575
6094981	-0.953367	1.582359	9.518855
6095081	-0.988544	1.578617	9.474997
6095181	-1.191373	1.518742	9.404344
6095281	-1.378483	1.627715	9.837243
6095381	-1.322051	2.194586	8.522677
6095481	-1.236579	1.752705	9.417816
6095580	-1.190474	1.507964	9.829609
6095680	-1.143023	1.716630	9.548943
6095780	-1.050066	1.803300	9.171727
6095880	-1.194965	1.789529	9.571696
6095980	-1.202749	1.850901	9.535172
6096118	-1.240021	2.210304	10.441836
