# Supplementary material for: iSignDB: A database for smartphone signature biometrics
Source: Data Brief. 2020 Nov 28;33:106597. doi: 10.1016/j.dib.2020.106597 (PMC7725742; doi:10.1016/j.dib.2020.106597)
Supplement: Supplementary file 3 [file mmc3.zip › u022/genuine/Sensor Data/u022_s1_g07_AngVel.csv]

timestamp	x	y	z
6086480	-0.736752	-0.402084	0.086649
6086580	0.109792	-0.062463	-0.075338
6086680	0.091271	0.050555	-0.065400
6086780	-0.223493	-0.058915	0.090440
6086880	0.422292	0.094525	-0.025785
6086980	0.371399	-0.095105	-0.091117
6087080	-0.482337	0.162788	0.126305
6087180	0.374586	-0.090867	-0.198702
6087279	-0.126455	0.010455	0.062867
6087377	-0.031884	0.020235	0.032124
6087477	-0.035574	-0.053396	-0.023754
6087577	0.038579	-0.033673	-0.071368
6087677	0.036927	-0.003224	-0.025217
6087808	0.003677	0.041861	0.007503
6087908	-0.011346	-0.043921	-0.011941
6088006	-0.251266	-0.111179	0.068020
6088106	0.084546	0.055777	0.053324
6088206	0.063601	0.031415	0.159794
6088306	-0.010753	-0.088219	0.225207
6088406	-0.082598	0.092292	0.129742
6088505	0.165279	0.102293	0.192114
6088689	-0.097183	0.539798	1.649655
6088789	0.401506	0.174570	1.265155
6088889	0.039712	0.077569	0.709153
6088989	-0.130927	0.120211	0.288222
6089089	0.076741	0.048199	0.057578
6089189	-0.185803	0.107158	-0.021556
6089289	-0.032040	-0.007075	-0.038677
6089389	0.094781	-0.064139	0.045236
6089489	0.165305	-0.035350	0.136416
6089589	-0.030377	0.046987	-0.105993
6089689	-0.048849	0.018955	-0.002260
6089789	0.057163	0.038760	0.127294
6089889	0.036760	0.029319	0.016110
6089988	-0.018734	-0.027114	-0.041962
6090088	0.081825	0.103102	0.003480
6090188	-0.052703	0.022462	0.038163
6090288	0.096052	-0.073300	0.063371
6090388	-0.013543	-0.032575	-0.042537
6090488	-0.023559	0.041775	0.083252
6090588	-0.091063	-0.051830	-0.019673
6090688	-0.054104	0.035078	-0.008279
6090788	0.108705	-0.068422	-0.043500
6090888	-0.119742	0.017769	0.002680
6090988	-0.160686	0.002118	0.029796
6091088	-0.066499	-0.041541	-0.058361
6091188	-0.115307	0.088580	0.036516
6091288	0.011917	0.009016	0.074516
6091387	-0.017940	0.014533	0.027164
6091487	-0.109610	0.009623	0.105664
6091587	-0.030207	-0.009636	-0.036980
6091687	0.041663	0.057123	0.015653
6091787	0.007914	0.000810	-0.020216
6091887	0.015611	-0.046153	-0.008188
6091987	-0.008005	-0.020534	-0.145819
6092087	0.134005	0.024293	0.098535
6092187	-0.006411	-0.059461	-0.038440
6092287	0.019993	-0.058884	-0.055900
6092387	-0.114995	-0.019858	-0.047481
6092487	-0.091100	0.074600	0.010546
6092587	-0.123272	0.017767	0.022117
6092686	-0.072725	-0.036091	-0.001464
6092786	0.198338	-0.221211	0.023740
6092886	-0.177629	-0.011883	-0.010047
6092986	-0.069717	0.002382	-0.060854
6093086	0.252582	0.030417	-0.045715
6093186	-0.379168	-0.044846	-0.072243
6093286	-0.212840	0.001765	-0.010136
6093386	-0.058365	-0.192336	-0.040000
6093486	-0.199630	0.020774	-0.146630
6093586	-0.284003	-0.108687	-0.359281
6093686	-0.086388	-0.241701	-0.396257
6093786	-0.243358	-0.601525	-1.081126
6093886	0.025939	-0.558570	-1.260769
6093986	0.161028	-0.076427	-0.996376
6094085	-0.387839	0.333573	-0.600417
6094185	-0.048541	0.019905	-0.324281
6094285	0.281163	-0.003985	-0.305519
6094385	0.121764	-0.243871	-0.243594
6094485	-0.514056	0.161710	-0.186295
6094585	0.764120	-0.202187	-0.616578
6094685	0.124569	-0.590779	-0.687396
6094784	0.305607	-0.151044	-0.391941
6094884	-0.044110	-0.068581	-0.146273
6094984	0.041827	0.066572	-0.025923
6095084	0.011476	0.088005	0.004578
6095184	0.011135	0.192014	-0.025481
6095285	0.003471	0.044200	0.012942
6095385	0.193706	0.258740	0.128720
6095484	-0.034224	-0.021294	0.206564
6095584	-0.009704	-0.066468	0.051509
6095684	0.052163	-0.083715	-0.050086
6095784	-0.002642	0.051751	-0.004120
6095884	-0.033607	0.036581	-0.003832
6095984	-0.014540	-0.032292	0.014111
6096116	-0.070801	0.102550	0.058808
