# Supplementary material for: iSignDB: A database for smartphone signature biometrics
Source: Data Brief. 2020 Nov 28;33:106597. doi: 10.1016/j.dib.2020.106597 (PMC7725742; doi:10.1016/j.dib.2020.106597)
Supplement: Supplementary file 3 [file mmc3.zip › u022/genuine/Sensor Data/u022_s1_g07_MagField.csv]

timestamp	x	y	z
6086500	0.937180	21.426857	-38.895020
6086600	0.621643	21.224148	-38.739502
6086700	0.459503	21.320827	-38.697357
6086800	0.466660	21.493828	-39.066742
6086900	0.639465	21.679363	-38.529449
6086999	0.451263	19.668362	-40.018005
6087099	0.334885	20.442345	-39.707367
6087199	0.183807	20.864742	-39.070465
6087299	-0.050171	20.858208	-39.257629
6095972	-2.353668	19.671661	-39.943970
6096072	-2.628540	19.204262	-39.680115
