# Supplementary material for: iSignDB: A database for smartphone signature biometrics
Source: Data Brief. 2020 Nov 28;33:106597. doi: 10.1016/j.dib.2020.106597 (PMC7725742; doi:10.1016/j.dib.2020.106597)
Supplement: Supplementary file 3 [file mmc3.zip › u022/genuine/Sensor Data/u022_s1_g07_Orient.csv]

timestamp	x	y	z
6086500	10.521113	-8.131425	8.489237
6086600	10.583922	-8.385899	8.064004
6086700	10.695718	-8.303339	8.094029
6086800	10.748666	-7.665834	7.925713
6086900	10.488173	-8.106495	8.077141
6086999	11.605010	-10.981636	8.234026
6087099	11.130707	-9.296401	8.187680
6087199	11.189692	-9.247963	7.736492
6087299	11.176143	-8.837232	7.726464
6095972	15.443613	-10.483999	7.007779
6096072	15.606348	-10.880126	6.869786
