# Supplementary material for: iSignDB: A database for smartphone signature biometrics
Source: Data Brief. 2020 Nov 28;33:106597. doi: 10.1016/j.dib.2020.106597 (PMC7725742; doi:10.1016/j.dib.2020.106597)
Supplement: Supplementary file 3 [file mmc3.zip › u022/genuine/Sensor Data/u022_s1_g08_Acc.csv]

timestamp	x	y	z
1363864	-0.624352	1.576372	8.946296
1363964	-0.903521	1.573827	9.652677
1364064	-0.905617	1.726959	9.490714
1364164	-1.123713	2.156565	9.592053
1364264	-0.732726	1.463357	8.352780
1364364	-1.205443	3.435356	9.414073
1364464	-0.733774	2.190245	9.555679
1364564	-1.135389	1.132395	9.386531
1364664	-0.886457	2.014211	9.780811
1364766	-0.833766	1.585503	9.491163
1364866	-0.838556	1.617836	9.611662
1364966	-0.879421	1.730851	9.546997
1365066	-0.899929	1.685196	9.411080
1365166	-0.893043	1.711840	9.598490
1365266	-1.004112	1.696123	9.639804
1365366	-0.895887	1.703009	9.578731
1365466	-0.914448	1.606310	9.538914
1365566	-0.918490	1.676214	9.552086
1365666	-0.967438	1.613046	9.383537
1365766	-0.832120	1.577719	9.712702
1365866	-0.900228	1.665137	9.713900
1365966	-0.917442	1.659299	9.664652
1366066	-0.689766	1.741030	9.736353
1366165	-1.006956	1.931134	9.832304
1366320	-1.340313	3.023413	8.846903
1366420	-1.849554	2.817890	9.496252
1366520	-1.464405	3.009492	9.092093
1366620	-1.197510	3.252287	8.694370
1366720	-1.305585	3.613037	8.812474
1366820	-1.411864	3.439398	9.107960
1366920	-1.405128	3.897894	8.843610
1367020	-1.414708	3.700605	8.996741
1367120	-1.899849	3.655099	9.192384
1367220	-1.160836	3.645818	8.413704
1367320	-1.622177	3.958818	9.173973
1367420	-1.300795	4.230203	8.911419
1367519	-1.442550	3.593577	9.096284
1367619	-1.436114	3.618725	8.882828
1367719	-1.337768	3.728447	8.703351
1367819	-1.574875	3.756289	9.219328
1367919	-1.366957	3.736081	8.819809
1368019	-1.358425	3.542084	8.808732
1368119	-1.546883	3.855233	8.955427
1368219	-1.484164	3.405718	9.165141
1368319	-1.308728	3.951183	8.901090
1368419	-1.668880	3.280129	8.984018
1368519	-1.375939	4.126469	8.649164
1368619	-1.632355	3.451073	8.748557
1368719	-1.493145	3.628604	8.947344
1368819	-1.539099	4.042643	8.822504
1368918	-1.820963	3.918402	9.173524
1369018	-1.470243	3.338657	8.805738
1369118	-1.552721	3.813320	9.275013
1369218	-1.859882	3.327431	8.809481
1369318	-1.374592	4.390969	8.534802
1369418	-1.650468	3.117417	9.169482
1369518	-1.492846	3.741769	8.699609
1369618	-1.587898	3.767964	9.217831
1369718	-1.774560	3.120112	8.913215
1369818	-1.788181	2.768643	8.798104
1369918	-1.449735	3.876339	8.673563
1370018	-1.802552	3.363356	8.670120
1370118	-1.438658	3.979175	8.947943
1370217	-1.825304	3.060835	9.338181
1370317	-1.520837	3.531756	8.398435
1370417	-1.778003	3.980822	9.452094
1370517	-1.435365	3.052153	8.706495
1370617	-1.556314	3.641028	9.219628
1370717	-1.597628	3.231630	8.652457
1370817	-1.760489	3.418441	9.098080
1370917	-1.727558	2.905308	9.013506
1371017	-1.780996	3.333717	9.610166
1371117	-1.382974	1.993105	9.314530
1371217	-1.256786	1.435215	8.781339
1371317	-0.713716	3.058290	9.669592
1371417	-0.954864	1.232387	9.321416
1371516	-0.891995	0.574206	9.478739
1371616	-0.842448	0.812510	9.982890
1371716	-0.855022	1.073867	9.034014
1371816	-0.907712	1.434916	9.684112
1371919	-0.429756	1.260229	9.686207
1372019	-0.411345	1.374891	9.717043
1372119	-0.780028	1.401685	9.885892
1372219	-0.638572	1.594933	9.486523
1372319	-0.758173	1.691033	9.670041
1372419	-0.633932	2.033372	8.388107
1372519	-0.726888	1.712439	9.893526
1372619	-0.436343	1.403481	9.518107
1372719	-0.784818	1.497785	9.745634
1372819	-0.507594	1.682352	9.222322
1372919	-0.663869	1.566642	9.376352
1373018	-0.666714	1.952839	9.827514
