# Supplementary material for: iSignDB: A database for smartphone signature biometrics
Source: Data Brief. 2020 Nov 28;33:106597. doi: 10.1016/j.dib.2020.106597 (PMC7725742; doi:10.1016/j.dib.2020.106597)
Supplement: Supplementary file 3 [file mmc3.zip › u022/genuine/Sensor Data/u022_s1_g08_AngVel.csv]

timestamp	x	y	z
1363800	-0.601926	-0.190349	0.071495
1363899	0.193140	0.032941	-0.028715
1363999	0.057845	-0.037387	-0.037542
1364099	0.005818	0.026306	-0.014900
1364199	-0.169391	0.097160	0.060750
1364299	0.778867	0.198882	-0.060340
1364399	-0.024699	-0.123225	0.019248
1364499	-0.553194	0.203533	0.220582
1364599	0.333592	0.043250	-0.045488
1364698	-0.098367	-0.033495	0.072947
1364799	-0.061825	0.016170	0.018043
1364899	-0.013003	-0.024233	-0.048792
1364999	0.002540	-0.022700	-0.025934
1365099	0.006165	0.035396	-0.019751
1365229	0.011658	0.046681	-0.024381
1365329	-0.018046	0.009816	0.009138
1365429	-0.048188	-0.007085	0.010783
1365529	-0.036311	-0.034609	-0.004149
1365629	-0.288803	-0.081220	0.028105
1365729	-0.000468	0.024027	0.050897
1365829	0.095761	-0.017976	-0.012134
1365929	0.027787	0.021119	0.124800
1366029	-0.015399	0.084555	0.247887
1366189	0.165030	0.452623	0.691511
1366317	0.172367	0.708344	1.391507
1366417	0.319620	0.385010	1.427894
1366517	0.254045	0.152474	0.887546
1366617	-0.032766	0.035188	0.404602
1366717	0.008044	0.109539	0.190449
1366817	-0.124776	0.087073	-0.019094
1366917	0.034204	-0.036775	-0.048060
1367017	0.050724	-0.025278	0.000813
1367117	0.202411	-0.164034	0.028995
1367217	0.024635	0.010726	0.036067
1367317	-0.055974	0.068707	-0.117539
1367416	-0.077589	-0.002387	0.068148
1367516	0.009428	-0.036782	0.111588
1367616	-0.036362	-0.081504	-0.053581
1367716	0.053601	-0.026917	-0.019459
1367816	-0.038733	0.040945	-0.019603
1367916	-0.055685	0.091606	0.022888
1368016	-0.018161	-0.043621	-0.117999
1368116	0.011868	0.059384	0.058963
1368216	-0.101760	0.102577	-0.045055
1368316	0.025726	-0.069001	0.038488
1368416	-0.024309	0.031736	-0.048255
1368516	0.051095	0.091966	-0.013481
1368616	0.023310	0.023801	0.011215
1368716	0.016098	0.003939	-0.004298
1368815	-0.075774	0.052661	-0.135853
1368915	-0.123940	-0.025169	0.032058
1369015	-0.031458	0.074852	-0.037879
1369115	0.017629	-0.051477	0.031780
1369215	0.183647	-0.046548	0.003007
1369315	0.180134	0.106968	0.024660
1369415	0.026440	-0.090762	0.000896
1369515	-0.003616	-0.008059	-0.004930
1369615	-0.141219	-0.016479	-0.079161
1369715	-0.046554	0.060845	0.028763
1369815	0.112987	-0.068562	-0.088273
1369915	0.035483	0.022842	0.039334
1370015	0.114153	0.069935	0.124630
1370115	-0.392546	0.173266	-0.013076
1370214	0.052975	-0.060185	0.080437
1370314	0.138553	-0.206054	-0.207735
1370414	-0.150636	0.047735	0.074629
1370514	0.055306	-0.009331	0.009428
1370614	-0.147214	0.014741	-0.068503
1370714	0.138328	0.005129	0.005655
1370814	0.056196	-0.010765	-0.006715
1370914	-0.043116	0.094791	-0.081997
1371014	-0.373915	-0.219202	-0.397529
1371114	-0.667401	-0.655754	-1.091964
1371214	-0.359629	-0.498219	-1.344928
1371314	-0.912488	-0.261628	-0.359997
1371414	-0.228666	0.136839	-0.133876
1371513	-0.067520	-0.157136	-0.434726
1371613	-0.093877	0.140015	-0.388801
1371713	0.591762	-0.261869	-0.796513
1371813	0.236392	-0.344155	-0.674180
1371913	-0.203325	-0.367192	-0.339702
1372013	0.221721	0.022170	-0.275198
1372113	-0.056141	-0.047758	-0.099087
1372213	0.180429	0.105570	-0.040631
1372313	0.062269	0.029040	-0.011937
1372413	0.029570	0.202265	0.054339
1372513	-0.274280	-0.090810	0.036611
1372613	0.030268	0.073110	0.044020
1372713	0.262107	-0.040193	-0.073629
1372813	-0.198918	-0.117432	0.023033
1372912	0.260677	0.258536	0.047195
1373012	-0.217659	-0.112321	0.050323
