# Supplementary material for: iSignDB: A database for smartphone signature biometrics
Source: Data Brief. 2020 Nov 28;33:106597. doi: 10.1016/j.dib.2020.106597 (PMC7725742; doi:10.1016/j.dib.2020.106597)
Supplement: Supplementary file 3 [file mmc3.zip › u022/genuine/Sensor Data/u022_s1_g08_MagField.csv]

timestamp	x	y	z
1363829	-0.851059	20.827171	-38.954407
1363929	-1.054779	20.591949	-39.182098
1364029	-1.252609	20.584671	-39.042236
1364129	-1.268509	20.439781	-39.129120
1364229	-1.234451	20.745098	-39.030212
1364329	-0.587433	19.555904	-39.936127
1364429	-1.483612	18.679317	-40.088776
1364529	-0.527939	19.624229	-39.695984
1364629	-1.024170	20.493359	-39.314575
1372996	-4.644821	19.919769	-39.162018
1373096	-4.918991	19.926743	-39.123901
