# Supplementary material for: iSignDB: A database for smartphone signature biometrics
Source: Data Brief. 2020 Nov 28;33:106597. doi: 10.1016/j.dib.2020.106597 (PMC7725742; doi:10.1016/j.dib.2020.106597)
Supplement: Supplementary file 3 [file mmc3.zip › u022/genuine/Sensor Data/u022_s1_g08_Orient.csv]

timestamp	x	y	z
1363829	10.138832	-9.184581	5.486750
1363929	10.281092	-9.882958	5.443903
1364029	10.363545	-9.834297	5.010583
1364129	10.552124	-9.910269	5.185750
1364229	10.446177	-9.312242	5.447709
1364329	10.766508	-11.677779	5.975946
1364429	11.013796	-12.720026	5.200996
1364529	9.861350	-10.656489	5.758638
1364629	10.277102	-10.150238	5.331508
1372996	15.735711	-9.459332	3.874109
1373096	16.638673	-9.713644	4.788413
