# Supplementary material for: iSignDB: A database for smartphone signature biometrics
Source: Data Brief. 2020 Nov 28;33:106597. doi: 10.1016/j.dib.2020.106597 (PMC7725742; doi:10.1016/j.dib.2020.106597)
Supplement: Supplementary file 3 [file mmc3.zip › u022/genuine/Sensor Data/u022_s1_g09_Acc.csv]

timestamp	x	y	z
5966683	-1.252745	1.529519	9.384585
5966783	-1.147364	1.592987	9.781559
5966883	-1.033601	1.581761	9.250014
5966983	-1.484164	1.592538	10.322085
5967083	-0.540376	1.351839	8.209079
5967183	-1.729204	3.197501	9.705817
5967282	-0.606838	1.575025	9.443861
5967382	-1.028661	1.626967	9.814191
5967482	-1.039588	1.452579	9.149573
5967576	-1.099015	1.624123	9.428443
5967676	-1.084794	1.722318	9.523196
5967776	-1.044229	1.633403	9.561966
5967876	-1.021326	1.605262	9.681268
5967976	-1.028661	1.625919	9.480385
5968076	-1.043330	1.636397	9.636810
5968176	-1.031505	2.172432	8.064330
5968276	-0.779429	1.706002	9.323661
5968376	-1.063538	2.106569	9.810748
5968476	-1.418750	1.996997	9.750574
5968576	-1.122067	2.034868	9.247769
5968675	-1.362916	2.542762	9.809850
5968775	-2.309398	1.514700	10.557246
5968896	-1.649869	2.491120	8.311167
5968996	-1.485511	2.131418	9.022488
5969096	-1.683250	2.345023	9.715397
5969196	-1.539249	2.882705	10.119856
5969296	-1.620231	2.404600	9.095236
5969396	-1.621877	2.837350	9.132060
5969496	-1.540297	2.608176	9.335187
5969596	-1.491498	3.137476	9.091494
5969696	-1.551823	3.349585	8.963510
5969796	-1.595083	2.711312	9.015452
5969896	-1.612896	2.660717	9.391321
5969996	-1.329835	2.941383	9.207054
5970095	-1.701212	2.906356	9.233249
5970195	-1.454675	2.777624	9.186696
5970295	-1.326242	3.392845	8.735534
5970395	-1.539998	2.982099	8.969947
5970495	-1.283132	2.829416	9.286539
5970595	-1.559607	3.126997	8.965756
5970695	-1.441502	2.753823	9.412726
5970795	-1.559756	3.047213	9.449699
5970895	-1.569935	2.893782	9.293275
5970995	-1.292861	3.113825	8.704399
5971095	-1.447340	3.577560	8.713530
5971195	-1.750460	2.587819	9.222621
5971295	-1.486409	3.230582	9.352701
5971394	-1.469344	3.350932	9.116941
5971494	-1.546284	2.773882	9.149274
5971594	-1.493145	3.857778	8.798404
5971694	-1.450783	2.756667	9.063353
5971794	-1.356629	2.939587	9.117390
5971894	-1.703757	4.132906	9.002729
5971994	-1.378633	2.629582	8.875344
5972094	-1.356928	2.966681	8.668324
5972194	-1.193618	3.678301	8.556956
5972294	-1.616488	2.791246	8.891510
5972394	-1.345402	3.373385	9.255703
5972494	-1.601220	3.195704	9.658216
5972594	-1.170117	3.258125	8.228090
5972694	-1.451532	3.633993	8.741073
5972793	-1.160387	2.687960	8.926687
5972893	-1.345103	3.641028	9.328900
5972993	-1.538351	3.360362	9.529334
5973093	-1.427432	3.206183	9.087003
5973193	-1.466201	3.253484	9.319470
5973293	-1.050515	2.955454	8.507858
5973393	-1.525627	3.049758	8.926687
5973493	-1.244512	3.008145	8.428822
5973593	-1.638642	3.381768	8.868608
5973693	-2.039209	3.418741	8.935069
5973793	-2.420317	3.810326	8.981024
5973893	-2.649041	3.908522	8.926687
5973993	-2.858007	3.977529	8.919202
5974093	-2.743495	4.138294	8.685838
5974192	-1.948049	4.096382	7.723040
5974292	-1.914519	4.767735	8.472980
5974392	-2.480941	5.576504	7.305708
5974492	-3.607947	6.097420	6.171516
5974592	-5.018314	6.889124	6.419700
5974692	-5.198689	6.635252	5.664670
5974792	-5.394033	6.620433	5.009483
5974892	-5.950426	6.192323	4.478687
5974992	-5.312004	6.021828	4.737199
5975092	-4.984036	6.525680	4.695735
5975192	-4.885540	6.616990	4.840634
5975292	-4.988377	6.863378	4.882696
5975392	-4.793931	6.957981	5.268444
5975492	-4.823120	6.865024	5.215155
5975591	-4.724775	6.937923	5.081034
5975691	-4.740193	6.649173	5.078789
5975791	-4.705914	6.663094	5.040169
5975891	-4.666995	6.734945	5.253326
5975991	-4.706064	6.816375	5.314399
5976091	-4.711003	6.823710	5.176236
5976191	-4.666396	6.796018	5.118456
5976291	-4.641398	6.725664	5.060676
5976391	-4.621040	6.852450	5.119803
5976491	-4.601132	6.939270	5.152136
5976591	-4.499044	6.983578	5.283263
5976691	-4.678222	6.878047	5.228328
5976791	-4.564608	6.832093	5.237159
5976891	-4.424799	6.897507	5.090015
5976990	-4.494554	6.912625	5.275779
5977090	-4.431535	6.894363	5.240602
5977190	-4.510421	7.003786	5.285808
5977290	-4.458928	6.932384	5.178332
5977390	-4.425846	6.892717	5.178631
5977490	-4.480483	6.900500	5.138215
5977590	-4.448749	6.939270	5.209916
5977690	-4.520749	6.918912	5.201234
5977790	-4.524491	6.990314	5.156926
5977890	-4.536167	6.907087	5.297484
5977990	-4.520150	6.619834	5.904172
5978090	-4.386478	6.611152	5.260211
5978190	-4.980443	6.072871	5.784571
5978290	-5.026248	6.247558	5.310806
5978389	-4.730164	6.425987	5.308261
5978489	-4.720134	7.029532	5.973029
5978589	-4.806205	6.138884	5.805378
5978689	-4.593947	6.320007	5.167404
5978789	-4.914281	6.906937	4.962630
5978889	-4.599635	7.406448	4.648134
5978989	-4.633016	7.814051	5.041815
5979089	-4.768035	7.086563	5.223388
5979189	-4.737947	6.244564	5.118606
5979289	-4.875811	6.186485	5.295089
5979389	-4.695735	6.570586	4.503086
5979489	-5.492828	7.225475	5.752538
5979589	-7.021299	6.723718	6.782995
5979688	-5.270540	4.620292	8.958421
5979788	-3.341352	2.516567	8.291258
5979888	-0.932561	2.036066	8.212073
5979988	0.634980	3.448379	7.588619
5980088	0.700843	2.249372	8.288264
5980188	0.726739	2.509681	9.691147
5980288	1.030008	2.295626	9.113498
5980388	0.311951	2.038611	9.737850
5980488	0.287552	2.080074	9.612561
5980588	-0.113165	2.611320	9.884246
5980688	-0.068108	1.942660	9.020991
5980788	-0.195194	2.442321	9.745035
5980888	-0.158820	2.223626	9.397907
5980988	-0.256566	1.675616	9.181158
5981087	-0.394130	1.600621	9.332643
5981187	-0.414787	1.340013	9.384585
5981287	-0.594863	1.552721	9.368119
5981387	-0.853974	1.842668	9.582922
5981487	-0.740211	1.856739	9.434581
5981587	-0.617017	2.000590	9.386082
5981687	-0.777483	1.869313	9.889934
5981787	-0.726888	1.604064	9.810449
5981887	-0.686323	1.458567	9.628128
5981987	-0.785117	1.595382	9.567804
5982087	-0.331710	1.868714	8.621771
5982187	-1.091231	1.698518	10.375524
5982287	-0.964893	0.674946	9.550889
5982387	-0.220192	0.611029	9.252410
5982487	-0.255219	1.559906	9.647887
5982586	-0.845442	1.924698	9.535621
5982686	-0.872685	1.927841	9.562714
5982786	-0.652343	1.901346	9.269324
5982886	-1.132844	1.927691	9.712403
5982986	-1.016536	1.796564	9.793983
5983086	0.046254	0.994532	9.332643
5983186	-0.362995	0.708776	9.811048
5983286	-0.363444	0.699795	9.564960
5983386	0.038470	1.351689	5.762417
5983486	0.265248	1.528172	9.567355
5983586	0.854274	1.263672	8.704100
5983686	-0.150886	0.863255	9.730366
5983786	0.288001	0.776735	9.388776
5983893	-0.285456	1.692979	10.234517
5983992	-0.342488	1.277144	9.250763
5984092	-0.461191	1.206940	10.015972
5984192	-0.216749	1.337469	9.608369
5984292	-0.335602	1.264271	9.543255
5984392	-0.665666	1.700314	8.202193
5984492	-0.629591	1.578767	9.967772
5984592	-0.459844	1.270857	9.695189
5984692	-0.619861	1.368005	9.884246
5984792	-0.384999	1.344953	9.359886
5984892	-0.516875	1.201402	9.649534
5984992	-0.476459	1.395099	9.557325
5985136	-0.600401	1.217718	9.692045
5985236	-0.517324	1.322949	9.688453
5985335	-0.555645	1.388213	9.675130
5985435	-0.600551	1.254691	9.905651
5985535	-0.448467	1.147813	9.450448
5985635	-0.482896	1.313519	9.734557
