# Supplementary material for: iSignDB: A database for smartphone signature biometrics
Source: Data Brief. 2020 Nov 28;33:106597. doi: 10.1016/j.dib.2020.106597 (PMC7725742; doi:10.1016/j.dib.2020.106597)
Supplement: Supplementary file 3 [file mmc3.zip › u022/genuine/Sensor Data/u022_s1_g09_AngVel.csv]

timestamp	x	y	z
5966682	-0.162363	-0.171319	0.054897
5966782	-0.099933	-0.127144	0.049539
5966881	0.076176	-0.022838	-0.074925
5966981	-0.200685	-0.050514	-0.171920
5967081	0.755943	0.276269	-0.050439
5967181	-0.030285	-0.209563	0.015517
5967281	-0.809550	0.082367	0.349048
5967381	0.453726	0.146314	-0.013667
5967481	0.004968	-0.065681	0.029664
5967580	-0.031691	0.014297	-0.004639
5967680	-0.022942	0.019576	0.018911
5967780	-0.009446	0.007368	0.034241
5967880	-0.018955	-0.029957	0.021897
5967980	-0.006507	0.001376	-0.019562
5968081	-0.005909	-0.018870	-0.014943
5968179	0.228907	0.301498	0.077562
5968278	0.108749	-0.012040	0.126340
5968378	0.052878	0.089535	0.611958
5968477	-0.122227	0.144564	0.711089
5968578	-0.043501	0.323125	0.728169
5968677	0.495516	0.775425	1.809677
5968778	-0.120441	-0.358561	0.825003
5968893	-0.223729	0.169481	0.457731
5968993	-0.230627	0.125809	0.044496
5969093	-0.119814	0.206307	0.028357
5969193	0.389826	-0.085293	0.222857
5969293	0.221155	-0.004099	0.092206
5969393	-0.033118	0.039518	-0.000617
5969493	0.051571	-0.075683	-0.033647
5969592	0.071821	0.013995	-0.022816
5969692	-0.003187	0.025752	0.060185
5969792	-0.054972	-0.007877	0.030615
5969892	-0.067067	-0.101284	-0.100280
5969992	0.081951	-0.111093	-0.046494
5970092	0.099353	-0.019616	0.021587
5970192	0.057918	-0.046851	-0.060876
5970292	-0.004959	0.097322	0.005550
5970392	0.026858	-0.015145	0.087198
5970492	-0.013806	0.064312	-0.027359
5970592	0.012740	-0.053257	-0.001901
5970692	-0.040915	-0.019957	-0.011300
5970792	0.006084	0.049367	0.041028
5970892	-0.008710	-0.067244	-0.037524
5970991	0.119263	-0.022125	-0.067918
5971091	-0.030839	0.046720	0.031370
5971191	0.000069	-0.010620	0.047465
5971291	-0.073999	0.042293	-0.026264
5971391	-0.065746	-0.079495	-0.004379
5971491	-0.073211	-0.046680	-0.038787
5971591	0.094116	0.148098	0.043849
5971691	0.119942	0.010558	0.033020
5971791	0.075850	-0.087860	-0.085714
5971891	0.006971	0.063870	0.071139
5971991	0.104347	-0.014357	0.052306
5972091	0.205866	-0.041733	-0.118152
5972191	0.100630	0.009315	-0.012803
5972291	0.090361	0.053592	0.081073
5972390	-0.204428	0.115486	-0.015593
5972490	-0.040362	-0.114449	0.001684
5972590	0.268981	-0.162448	-0.026465
5972690	-0.003793	0.138908	0.066342
5972790	0.117154	-0.046252	-0.131673
5972890	-0.270715	-0.087722	-0.088099
5972990	-0.152546	-0.005964	-0.027361
5973090	0.075418	-0.044578	-0.016926
5973190	0.040209	-0.005004	0.110684
5973290	-0.045621	0.040784	-0.042765
5973390	0.130027	0.095393	-0.110565
5973490	0.050986	0.209944	-0.054029
5973590	0.127462	0.409639	0.067071
5973689	0.032926	0.441124	-0.022936
5973789	0.053766	0.250470	0.054751
5973889	0.251944	0.150405	0.098378
5973989	0.139159	0.098259	0.108275
5974089	0.406659	-0.075856	0.110745
5974189	0.352614	0.203192	0.047277
5974289	0.336232	0.359490	0.097308
5974389	0.857355	0.547058	0.159894
5974489	1.034343	0.877370	0.044632
5974589	0.330690	1.004666	0.067761
5974689	0.111878	1.176577	0.081055
5974789	-0.322554	1.128043	0.285368
5974889	-0.339729	0.301746	0.261918
5974989	0.108171	-0.228199	0.009638
5975089	0.122780	-0.250030	-0.022579
5975188	0.239878	-0.128445	-0.087444
5975288	-0.029204	-0.148010	-0.136929
5975388	0.067689	0.002420	-0.006934
5975488	0.077386	-0.132903	0.018376
5975588	-0.032040	-0.069389	0.055823
5975688	-0.056193	0.012322	0.148184
5975788	-0.012717	0.025330	0.004372
5975888	-0.051240	0.035878	0.035806
5975988	0.007065	0.006861	0.013415
5976088	-0.018819	-0.056395	0.001926
5976188	0.018307	-0.045915	0.031173
5976288	-0.027085	-0.033843	-0.000681
5976388	0.044432	-0.047790	0.007196
5976487	0.011739	-0.070576	-0.012855
5976587	0.008920	-0.013476	0.003705
5976687	0.040804	-0.025941	0.036531
5976787	0.000091	-0.038880	0.025498
5976887	0.007944	0.002725	0.056334
5976987	-0.023902	0.011885	0.002523
5977087	-0.006845	0.012621	0.012608
5977187	-0.001093	0.002035	0.041886
5977287	-0.009892	-0.032078	-0.001732
5977387	-0.028020	0.013085	-0.002497
5977487	-0.018331	0.005042	-0.010175
5977587	-0.024331	0.012183	-0.005597
5977687	-0.012910	0.018707	-0.009635
5977787	-0.026203	0.032455	0.013346
5977886	-0.033434	0.047484	0.020517
5977986	-0.503987	0.132823	-0.068340
5978086	-0.066598	0.286417	0.319505
5978186	-0.782538	0.573632	-0.025784
5978286	0.160885	-0.169617	-0.133730
5978386	0.055159	-0.195111	-0.149988
5978486	-0.017072	-0.051118	0.087416
5978586	0.308719	0.047109	0.327375
5978686	0.230742	0.101089	0.016764
5978786	0.082922	0.136582	0.047790
5978886	0.376762	0.109466	0.108965
5978986	0.322402	-0.299044	0.002696
5979086	-0.449231	-0.110971	-0.065311
5979186	-0.617396	0.061324	-0.247634
5979285	-0.122043	-0.037747	0.021302
5979385	0.946259	-0.312339	-0.027097
5979485	-0.356510	-0.344934	-0.334977
5979585	-0.495926	-2.669201	-1.530401
5979684	-1.722732	-2.905761	-1.993963
5979785	-1.007609	-2.310399	-1.674978
5979885	0.107461	-1.597410	-0.739615
5979985	0.030671	-0.136004	0.693051
5980085	0.209179	0.119187	0.693691
5980185	-0.258815	0.440558	0.567125
5980285	-0.090428	0.310291	0.373047
5980385	0.628353	0.620139	0.558565
5980485	-0.336210	0.161538	0.291778
5980585	0.260619	-0.015477	0.034043
5980684	-0.077747	0.018120	0.025848
5980784	-0.212188	-0.113321	-0.190323
5980884	-0.261215	-0.101754	-0.205706
5980984	-0.045910	-0.036338	-0.383439
5981084	-0.196221	0.206621	-0.669533
5981184	0.029099	0.242225	-0.572152
5981284	-0.021273	-0.008494	-0.496801
5981384	0.072130	0.033748	-0.171571
5981484	-0.146637	0.111618	-0.039267
5981584	-0.044958	0.122076	-0.035495
5981684	-0.266911	-0.125559	0.012129
5981784	0.049566	-0.123763	-0.044107
5981884	-0.200218	-0.283009	-0.177971
5981984	0.206121	0.334520	-0.365816
5982084	-0.153907	-0.104052	-0.195793
5982183	-0.384217	0.136556	-0.261751
5982283	-0.001900	-0.400811	-0.407390
5982383	0.136069	0.031780	-0.362797
5982483	0.536210	0.184935	-0.126252
5982583	-0.039350	-0.004852	0.001205
5982683	0.139784	0.067789	0.037082
5982783	0.088576	0.063905	-0.013465
5982882	-0.165021	0.003556	0.127415
5982983	-0.518730	-0.413971	0.124492
5983083	-0.407496	-0.221557	0.185636
5983183	0.089051	0.042266	0.024668
5983283	-0.059774	0.021636	0.055017
5983383	0.615892	-0.079683	0.374810
5983482	-0.008485	-1.143685	-0.228552
5983582	-0.320840	0.278709	-0.324606
5983682	-0.867090	-0.397570	-0.107789
5983782	0.780807	0.580651	-0.068405
5983883	0.168842	0.174737	-0.006327
5983983	-0.225069	0.015407	0.138922
5984083	0.008621	0.114385	0.015937
5984183	0.016113	0.085072	0.089365
5984283	0.124688	0.116240	-0.017883
5984383	-0.181632	-0.113463	-0.001556
5984483	-0.124046	-0.065428	0.010717
5984583	-0.052657	0.061562	0.105753
5984683	-0.060465	-0.095766	-0.048492
5984783	-0.018062	-0.074062	0.063745
5984883	-0.045569	0.093821	0.100589
5984982	0.007922	0.016249	-0.031874
5985134	-0.060674	0.050765	0.007061
5985234	0.015448	0.017051	-0.001889
5985334	0.012787	0.041929	0.041379
5985434	-0.008598	-0.143473	-0.002338
5985534	0.080027	-0.026242	0.008115
5985634	-0.026100	-0.078225	0.065270
