# Supplementary material for: iSignDB: A database for smartphone signature biometrics
Source: Data Brief. 2020 Nov 28;33:106597. doi: 10.1016/j.dib.2020.106597 (PMC7725742; doi:10.1016/j.dib.2020.106597)
Supplement: Supplementary file 3 [file mmc3.zip › u022/genuine/Sensor Data/u022_s1_g09_MagField.csv]

timestamp	x	y	z
5966660	0.265060	20.317921	-39.420319
5966760	0.198593	20.574131	-39.520569
5966859	-0.449844	20.746281	-39.601898
5966959	-0.627869	20.403343	-39.566010
5967059	-0.792847	21.533989	-38.872223
5967159	-0.428772	18.775749	-40.371368
5967259	-0.880585	19.789970	-39.520233
5967359	-0.755020	21.345932	-38.740936
5967459	-0.688080	20.666454	-39.124847
5984981	-8.433990	20.482681	-37.469116
5985081	-8.133453	20.358120	-37.394745
5985181	-7.769363	20.084549	-37.505035
5985281	-7.956589	20.258385	-37.728729
5985381	-7.771744	20.024864	-37.869934
5985481	-8.015625	20.004005	-37.477539
5985581	-8.323639	20.148895	-37.459473
5985681	-8.307022	19.615852	-37.731018
