# Supplementary material for: iSignDB: A database for smartphone signature biometrics
Source: Data Brief. 2020 Nov 28;33:106597. doi: 10.1016/j.dib.2020.106597 (PMC7725742; doi:10.1016/j.dib.2020.106597)
Supplement: Supplementary file 3 [file mmc3.zip › u022/genuine/Sensor Data/u022_s1_g09_Orient.csv]

timestamp	x	y	z
5966660	10.533614	-9.530292	7.499486
5966759	10.206476	-9.583038	7.079788
5966859	10.253832	-9.489654	6.380538
5966959	10.696878	-9.619886	6.547788
5967059	10.618507	-7.977995	6.052496
5967159	12.194055	-12.447742	7.273774
5967259	11.414279	-10.357892	6.512776
5967359	10.648632	-8.860038	6.576822
5967459	10.907687	-9.722333	6.522674
5984981	22.141557	-7.385510	2.799560
5985081	22.590247	-7.027384	3.432926
5985181	22.433660	-7.171982	3.377646
5985281	22.418294	-7.281226	3.461624
5985381	22.320623	-7.511663	3.540456
5985481	22.269409	-7.481907	2.913302
5985581	22.270219	-7.711443	2.709154
5985681	22.185293	-9.079351	3.234974
