# Supplementary material for: iSignDB: A database for smartphone signature biometrics
Source: Data Brief. 2020 Nov 28;33:106597. doi: 10.1016/j.dib.2020.106597 (PMC7725742; doi:10.1016/j.dib.2020.106597)
Supplement: Supplementary file 3 [file mmc3.zip › u022/genuine/Sensor Data/u022_s2_g010_Acc.csv]

timestamp	x	y	z
3338250	0.058289	2.201141	7.405029
3338269	0.714294	2.112549	9.423340
3338288	0.496429	1.885101	10.323563
3338307	0.362350	1.803711	10.084152
3338326	0.371933	1.858765	9.540665
3338345	0.494034	1.930603	8.992386
3338364	0.503616	1.882706	8.879868
3338383	0.352768	1.810883	9.397018
3338402	0.345596	1.861160	10.007538
3338421	0.386292	1.873138	10.115265
3338440	0.343201	1.889893	10.009933
3338459	0.278549	1.928207	9.753754
3338478	0.216309	1.949753	9.464050
3338497	0.221100	1.997635	9.408981
3338516	0.273773	2.000031	9.387436
3338535	0.376709	1.971298	9.464050
3338554	0.381500	1.925812	9.430527
3338573	0.336014	1.861160	9.423340
3338592	0.247437	1.818069	9.511932
3338611	0.249817	1.844406	9.593338
3338630	0.259399	1.877930	9.562210
3338649	0.168427	1.940170	9.464050
3338668	0.156448	2.079041	9.442505
3338687	0.180389	2.124527	9.394623
3338706	0.206726	2.110168	9.442505
3338725	0.304886	2.071854	9.483200
3338744	0.302490	2.035934	9.552628
3338763	0.201935	2.091003	9.679520
3338782	0.216309	2.138885	9.715439
3338801	0.587402	2.136490	11.930069
3338820	-0.817993	1.968903	7.666000
3338839	-0.722229	2.289734	6.531158
3338858	0.532333	2.258606	9.234207
3338877	0.592194	2.023972	10.716217
3338896	0.369537	1.873138	10.536652
3338915	0.393478	1.949753	10.074570
3338934	0.520370	2.040726	9.262939
3338953	0.479660	2.081436	8.757767
3338972	0.422211	2.004822	8.968445
3338991	0.338409	1.971298	9.586151
3339010	0.338409	2.009598	10.115265
3339029	0.371933	2.083832	10.064987
3339048	0.261795	2.170013	9.751358
3339067	0.192368	2.256210	9.495178
3339086	0.189972	2.296906	9.320404
3339105	0.259399	2.268173	9.404190
3339124	0.391083	2.268173	9.519119
3339143	0.503616	2.222687	9.406586
3339162	0.539520	2.153259	9.296448
3339181	0.467697	2.110168	9.313217
3339200	0.417419	2.100586	9.267731
3339219	0.508392	2.067062	9.260544
3339238	0.582611	2.047913	9.346725
3339257	0.553894	2.086212	9.365891
3339276	0.575439	2.143677	9.289276
3339295	0.565857	2.186783	9.191116
3339314	0.465302	2.213104	9.236603
3339333	0.537125	2.258606	9.351517
3339352	0.505997	2.299301	9.476013
3339371	0.460510	2.347183	9.509537
3339390	0.345596	2.378311	9.468842
3339409	0.357559	2.399857	9.435318
3339428	0.407837	2.409439	9.394623
3339447	0.374329	2.347183	9.418564
3339466	0.357559	2.287338	9.411377
3339485	0.292923	2.229874	9.394623
3339504	0.273773	2.186783	9.464050
3339523	0.362350	2.203537	9.341949
3339541	0.419815	2.222687	9.159988
3339561	0.465302	2.258606	9.270111
3339580	0.513184	2.280151	9.519119
3339599	0.606567	2.287338	9.576584
3339618	0.616135	2.272964	9.404190
3339637	0.599380	2.320847	9.260544
3339656	0.616135	2.323242	9.301239
3339675	0.601776	2.296906	9.425735
3339694	0.589798	2.287338	9.404190
3339713	0.553894	2.277756	9.301239
3339732	0.453339	2.251419	9.306030
3339751	0.417419	2.282547	9.413773
3339770	0.434174	2.316055	9.377853
3339789	0.376709	2.318451	9.351517
3339808	0.424606	2.368729	9.365891
3339827	0.419815	2.383102	9.306030
3339846	0.412628	2.390289	9.385040
3339865	0.383896	2.354370	9.502350
3339884	0.324051	2.292114	9.535873
3339903	0.307281	2.308884	9.487991
3339922	0.278549	2.366348	9.399399
3339941	0.283340	2.407043	9.320404
3339960	0.242645	2.383102	9.447296
3339979	0.259399	2.354370	9.614883
3339998	0.309677	2.361557	9.569397
3340017	0.364746	2.351974	9.365891
3340036	0.237854	2.320847	9.262939
3340055	0.225876	2.397461	9.272507
3340074	0.300095	2.399857	9.126465
3340093	0.309677	2.354370	9.164780
3340112	0.237854	2.330429	9.361099
3340130	0.304886	2.289734	9.552628
3340150	0.415024	2.299301	9.497574
3340168	0.264191	2.318451	9.416168
3340188	0.156448	2.378311	9.519119
3340207	0.264191	2.483658	9.578964
3340226	0.182785	2.488449	9.578964
3340245	0.180389	2.450134	9.612488
3340264	0.233063	2.500412	9.614883
3340283	0.079834	2.505203	9.528687
3340302	-0.116486	2.469284	9.411377
3340321	-0.171555	2.428589	9.286880
3340340	-0.035080	2.385498	9.102524
3340359	-0.092545	2.387894	9.033096
3340378	-0.128464	2.395065	9.023514
3340397	-0.078186	2.378311	8.920563
3340416	-0.008743	2.423798	8.951691
3340435	0.106171	2.483658	9.136047
3340454	0.170822	2.471680	9.274902
3340473	0.005615	2.488449	9.480804
3340492	0.125320	2.636887	9.571793
3340511	0.118149	2.615341	9.349121
3340530	0.185181	2.617737	9.375458
3340549	0.343201	2.521957	9.337158
3340568	0.338409	2.498016	9.401794
3340587	0.276154	2.519577	9.440109
3340606	0.170822	2.440567	9.483200
3340625	0.063080	2.385498	9.504745
3340644	0.199539	2.438171	9.452072
3340663	0.364746	2.414230	9.205475
3340682	0.357559	2.347183	9.097733
3340701	0.472488	2.414230	9.241394
3340720	0.659225	2.426193	9.464050
3340739	0.525162	2.531540	9.080978
3340758	0.122925	2.648849	8.750580
3340777	0.302490	2.366348	8.937317
3340796	0.515579	2.332825	9.397018
3340815	0.324051	2.486053	9.813599
3340834	0.383896	2.584213	10.017105
3340853	0.479660	2.612946	9.861481
3340872	0.515579	2.615341	9.602905
3340891	0.601776	2.639282	9.464050
3340910	0.769363	2.581818	9.483200
3340929	0.697540	2.383102	9.626862
3340948	0.671204	2.265778	9.669952
3340967	0.824432	2.270569	9.487991
3340986	0.910629	2.244232	9.136047
3341005	0.831619	2.239441	9.078583
3341024	0.783737	2.249023	9.143219
3341043	0.862732	2.280151	9.157593
3341062	0.778946	2.280151	9.116882
3341081	0.723877	2.284943	9.083374
3341100	0.834015	2.287338	9.136047
3341119	0.814850	2.241837	9.258148
3341138	0.860352	2.268173	9.459259
3341157	1.039917	2.249023	9.559814
3341176	1.011185	2.203537	9.538269
3341195	1.003998	2.229874	9.540665
3341214	0.977661	2.272964	9.499954
3341233	0.810074	2.282547	9.483200
3341252	0.781342	2.328033	9.444901
3341271	0.795700	2.366348	9.320404
3341290	0.702332	2.340012	9.198288
3341309	0.687958	2.371124	9.222229
3341328	0.644867	2.454926	9.167175
3341347	0.515579	2.442963	9.073792
3341366	0.563461	2.380707	9.131256
3341385	0.721481	2.296906	9.322784
3341404	0.831619	2.239441	9.361099
3341423	0.757401	2.191559	9.310822
3341442	0.786118	2.213104	9.373062
3341461	0.948929	2.272964	9.351517
3341480	1.003998	2.239441	9.392227
3341499	0.901047	2.251419	9.578964
3341518	0.850769	2.304092	9.444901
3341537	0.755005	2.227478	9.229416
3341556	0.721481	2.189163	9.320404
3341575	0.874710	2.186783	9.456863
3341594	0.984848	2.131714	9.449677
3341613	0.910629	2.100586	9.375458
3341631	0.769363	2.102982	9.250961
3341651	0.855560	2.110168	9.195892
3341670	0.956116	2.093399	9.294067
3341689	0.901047	2.102982	9.444901
3341708	0.709503	2.134109	9.471237
3341727	0.625717	2.193954	9.454468
3341746	0.661621	2.232269	9.471237
3341765	0.752609	2.232269	9.593338
3341784	0.774155	2.191559	9.720230
3341803	0.750214	2.143677	9.775299
3341822	0.764572	2.138885	9.684311
3341841	0.841187	2.153259	9.464050
3341860	1.138077	2.301697	10.658752
3341879	0.345596	2.198746	9.078583
3341898	-0.032684	2.368729	6.813675
3341917	0.929779	2.368729	8.073013
3341936	1.138077	2.119736	10.136826
3341955	0.999207	2.035934	10.780853
3341974	0.834015	2.071854	10.256531
3341993	0.810074	2.186783	9.447296
3342012	0.956116	2.239441	8.740997
3342031	0.915405	2.172409	8.815216
3342050	0.819641	2.126923	9.483200
3342069	0.774155	2.119736	9.904587
3342087	0.642471	2.100586	9.854309
3342107	0.532333	2.143677	9.669952
3342126	0.601776	2.220291	9.509537
3342145	0.585007	2.217896	9.361099
3342164	0.515579	2.239441	9.373062
3342183	0.551498	2.280151	9.454468
3342202	0.558670	2.263397	9.327576
3342221	0.616135	2.294510	9.179138
3342240	0.716690	2.275360	9.126465
3342259	0.764572	2.227478	9.200684
3342278	0.664017	2.134109	9.385040
3342297	0.647263	2.105377	9.540665
3342316	0.690353	2.040726	9.466446
3342335	0.664017	2.014389	9.365891
3342354	0.697540	2.047913	9.459259
3342373	0.668808	2.028763	9.576584
3342392	0.719086	2.071854	9.590942
3342411	0.764572	2.102982	9.404190
3342430	0.563461	2.117340	9.234207
3342449	0.522766	2.179596	9.224625
3342468	0.652054	2.191559	9.212662
3342487	0.606567	2.148468	9.279694
3342506	0.575439	2.160446	9.495178
3342525	0.604172	2.201141	9.612488
3342544	0.513184	2.201141	9.624466
3342563	0.482056	2.196350	9.607697
3342582	0.630508	2.174805	9.538269
3342601	0.673599	2.170013	9.322784
3342620	0.568253	2.167618	9.231812
3342639	0.608948	2.167618	9.143219
3342658	0.738235	2.138885	9.102524
3342677	0.769363	2.079041	9.227020
3342696	0.659225	2.088608	9.279694
3342715	0.616135	2.146072	9.322784
3342734	0.692749	2.155655	9.471237
3342753	0.757401	2.141281	9.646011
3342772	0.726273	2.117340	9.744171
3342791	0.604172	2.141281	9.629242
3342810	0.625717	2.208328	9.432922
3342829	0.505997	2.215500	9.349121
3342848	0.438965	2.213104	9.413773
3342867	0.515579	2.196350	9.471237
3342886	0.589798	2.150864	9.471237
3342905	0.668808	2.086212	9.499954
3342924	0.755005	2.059875	9.473633
3342943	0.826828	2.055099	9.531082
3342962	0.836411	2.050308	9.578964
3342981	0.924988	2.213104	10.139221
3343000	0.534729	2.241837	10.304413
3343019	-0.489990	2.244232	7.517563
3343038	0.213913	2.486053	7.941330
3343057	0.905838	2.351974	9.820786
3343076	0.719086	2.148468	10.551010
3343095	0.613739	2.105377	10.182312
3343114	0.776550	2.203537	9.432922
3343133	0.958511	2.301697	8.913376
3343152	0.857956	2.289734	8.820007
3343171	0.680786	2.196350	9.080978
3343190	0.671204	2.158051	9.547852
3343209	0.781342	2.162827	9.902191
3343228	0.759796	2.179596	9.866272
3343247	0.654449	2.256210	9.516724
3343266	0.568253	2.366348	9.389832
3343285	0.527557	2.474075	9.420959
3343304	0.359955	2.521957	9.459259
3343323	0.297714	2.507599	9.437714
3343342	0.415024	2.562668	9.476013
3343361	0.482056	2.555481	9.337158
3343380	0.539520	2.548294	9.138443
3343399	0.549103	2.538727	9.092941
3343418	0.551498	2.562668	9.095337
3343437	0.501221	2.574631	8.987610
3343456	0.515579	2.584213	8.963654
3343475	0.505997	2.553085	9.109711
3343494	0.453339	2.545898	9.320404
3343513	0.498825	2.565063	9.425735
3343532	0.589798	2.598572	9.315613
3343551	0.549103	2.620132	9.289276
3343570	0.501221	2.627304	9.301239
3343589	0.587402	2.622513	9.375458
3343608	0.573044	2.612946	9.344345
3343627	0.455719	2.586609	9.404190
3343646	0.474884	2.565063	9.574188
3343665	0.486847	2.567459	9.523911
3343684	0.467697	2.591400	9.267731
3343703	0.448547	2.653641	9.090561
3343722	0.300095	2.730255	8.958878
3343741	0.302490	2.785324	8.985214
3343760	0.405441	2.816452	9.270111
3343779	0.367142	2.806870	9.576584
3343798	0.276154	2.837997	9.583755
3343817	0.158844	2.890671	9.306030
3343836	0.223480	3.012772	9.112106
3343855	0.168427	3.007980	9.277298
3343874	0.106171	3.031921	9.408981
3343893	0.182785	3.182770	9.229416
3343912	0.180389	3.328812	9.145615
3343931	-0.080582	3.355148	9.069000
3343950	-0.499557	3.297684	9.018723
3343969	-0.451675	3.403030	9.059433
3343988	-0.355911	3.513168	8.932541
3344007	-0.418152	3.599350	8.657196
3344026	-0.394211	3.719070	8.492004
3344044	-0.624054	3.757370	8.480026
3344064	-0.837143	3.776520	8.590164
3344083	-0.748566	3.778915	8.786484
3344102	-0.667160	3.757370	8.980423
3344121	-0.650391	3.812439	9.030701
3344140	-0.597717	3.853134	8.985214
3344159	-0.509140	3.850739	9.126465
3344178	-0.691101	3.850739	9.121674
3344197	-0.880234	3.992004	8.915771
3344216	-0.796448	4.114105	8.566223
3344235	-1.124451	4.255371	6.172028
3344254	-0.746170	4.197906	7.213501
3344273	-0.427734	3.901031	9.681915
3344292	-1.313583	3.857925	9.715439
3344311	-1.251343	3.994400	9.382645
3344330	-0.849121	4.126083	9.069000
3344349	-0.609695	4.140442	8.621292
3344368	-0.475616	4.063828	8.420181
3344387	-0.365479	3.956085	8.673965
3344406	-0.343933	3.845963	9.016327
3344425	-0.437317	3.764557	9.013931
3344444	-0.382248	3.709488	8.841553
3344463	-0.300842	3.719070	8.779312
3344482	-0.298447	3.687943	8.817612
3344501	-0.274506	3.647232	8.901413
3344520	-0.372665	3.577805	8.903809
3344539	-0.111694	3.647232	9.001968
3344558	-0.054245	3.652023	8.961273
3344577	-0.123672	3.659210	8.949295
3344596	-0.348724	3.709488	8.884659
3344615	-0.434921	3.745407	8.872681
3344634	-0.358307	3.793289	8.879868
3344653	-0.300842	3.822021	8.891830
3344672	-0.305634	3.807648	8.836761
3344691	-0.367874	3.757370	8.750580
3344710	-0.442093	3.774124	8.685928
3344729	-0.379852	3.824417	8.633255
3344748	-0.365479	3.869904	8.640442
3344767	-0.434921	3.833984	8.700302
3344786	-0.434921	3.757370	8.717056
3344805	-0.274506	3.704697	8.791275
3344824	-0.140427	3.695129	8.863098
3344843	-0.212250	3.702301	8.776917
3344862	-0.319992	3.707092	8.788879
3344881	-0.229019	3.771744	8.889435
3344900	-0.166763	3.843567	8.901413
3344919	-0.159592	3.869904	8.805649
3344938	-0.511536	4.015945	7.469681
3344957	-0.700668	4.173965	7.014786
3344976	0.350388	3.582596	10.187103
3344995	-0.427734	3.453308	9.502350
3345014	-0.782074	3.417389	8.714661
3345033	-0.346329	3.429367	8.956482
3345052	0.065475	3.374298	8.853531
3345071	-0.272110	3.209106	8.697906
3345090	-0.458862	3.024750	9.061829
3345109	-0.288864	2.972076	9.468842
3345128	-0.226624	2.924194	9.614883
3345147	-0.463654	2.885880	9.435318
3345166	-0.070999	2.962494	9.231812
3345185	0.347992	3.134872	9.018723
3345204	0.180389	3.283325	8.676361
3345223	0.043930	3.259384	8.350739
3345242	0.733459	3.209106	8.860703
3345261	1.178772	3.077423	10.041046
3345280	1.030334	2.950531	10.601288
3345299	0.740631	2.972076	9.957260
3345318	0.549103	3.091782	9.018723
3345337	0.443756	3.163605	8.482422
3345356	0.716690	3.206711	8.482422
3345375	1.044693	3.266556	8.690720
3345394	0.867523	3.307266	8.901413
3345413	0.403046	3.266556	9.092941
3345432	0.166031	3.228256	9.152802
3345451	0.163635	3.254593	9.250961
3345470	0.233063	3.221069	9.595734
3345489	0.151657	3.357544	8.793671
3345508	0.113358	3.417389	7.859940
3345527	0.369537	3.094177	8.877472
3345546	-0.035080	2.816452	10.251740
3345565	-0.118881	2.967285	10.598907
3345584	0.211517	3.345566	9.918945
3345603	-0.181137	3.673569	8.187943
3345622	-0.839539	3.898636	7.280533
3345641	-0.233810	3.865112	9.071396
3345659	0.194763	3.709488	10.064987
3345678	-0.260147	3.632874	9.100128
3345697	-0.427734	3.501190	8.647629
3345717	-0.300842	3.288101	8.963654
3345736	-0.276901	3.134872	9.061829
3345755	-0.138031	2.972076	9.179138
3345774	0.132507	2.840393	9.262939
3345793	0.257004	2.749420	8.994781
3345812	0.053497	2.852371	8.633255
3345831	-0.343933	3.180374	8.582977
3345850	-0.164368	3.369507	9.296448
3345869	-0.020721	3.450912	9.691498
3345888	-0.293655	3.517944	9.344345
3345907	-0.643219	3.539505	8.884659
3345926	-0.707855	3.515564	8.884659
3345945	-0.363098	3.335999	9.337158
3345964	-0.056641	3.149246	9.454468
3345983	-0.140427	3.170792	8.973236
3346001	-0.351120	3.103760	8.654816
3346021	-0.226624	3.051086	8.793671
3346040	-0.054245	2.928986	9.167175
3346059	0.058289	2.833206	9.437714
3346078	-0.047058	2.756592	9.528687
3346097	-0.193100	2.735046	9.401794
3346116	-0.190704	2.751801	9.306030
3346135	-0.135635	2.890671	9.373062
3346154	-0.205078	3.024750	9.437714
3346173	-0.195496	3.216278	9.121674
3346192	-0.688705	3.580200	8.204697
3346211	-0.636032	3.606537	8.968445
3346230	-0.183533	3.424576	9.930923
3346249	-0.530685	3.302475	9.219833
3346268	-0.901794	3.197128	8.448914
3346287	-0.399002	3.084595	8.729034
3346306	0.005615	2.940948	9.370682
3346325	-0.221832	2.785324	9.746567
3346344	-0.370270	2.687164	9.825577
3346363	-0.236206	2.725464	9.399399
3346382	-0.303238	2.905029	8.693115
3346401	-0.399002	3.144455	8.436935
3346420	-0.422943	3.304871	9.155197
3346439	-0.449280	3.429367	9.466446
3346458	-0.698273	3.551468	9.248566
3346477	-0.928116	3.546677	9.176743
3346496	-0.777283	3.333603	9.444901
3346515	-0.501953	2.988831	9.356308
3346534	-0.609695	2.785324	8.556641
3346553	-0.274506	2.754196	8.460876
3346572	0.173203	2.744629	9.085770
3346591	0.067871	2.799698	9.646011
3346610	-0.382248	2.936157	9.653198
3346629	-0.595337	2.996017	9.171951
3346648	-0.504349	2.967285	9.258148
3346667	-0.389435	2.928986	9.581360
3346686	-0.375061	2.897858	9.756134
3346705	-0.233810	2.861938	9.657974
3346724	-0.063812	2.979263	9.083374
3346743	-0.755737	3.407822	7.472076
3346762	-0.765320	3.450912	8.073013
3346781	0.070251	3.086990	10.050629
3346800	-0.236206	3.015167	9.981201
3346819	-0.889816	3.089386	8.951691
3346838	-0.853897	3.098969	8.621292
3346857	-0.446884	2.957703	8.989990
3346876	-0.248169	2.830811	9.595734
3346895	-0.248169	2.773361	9.701080
3346914	-0.185928	2.854752	9.368286
3346933	-0.396606	2.938553	9.069000
3346952	-0.597717	2.893066	9.241394
3346971	-0.252960	2.943344	9.866272
3346990	-0.248169	3.185150	9.351517
3347009	-0.499557	3.441330	8.436935
3347028	-0.480408	3.601746	8.439331
3347047	-0.537872	3.604141	8.913376
3347066	-0.705460	3.462891	9.207870
3347085	-0.767715	3.024750	9.689102
3347104	-0.624054	2.715897	9.715439
3347123	-0.616882	2.723083	8.573410
3347142	-0.250565	2.768570	8.025131
3347161	0.041534	2.663223	8.319626
3347180	0.163635	2.624908	9.148010
3347199	-0.032684	2.668015	9.672348
3347218	-0.451675	2.761383	9.655579
3347237	-0.540268	2.797302	9.638824
3347256	-0.377457	2.770966	9.796844
3347275	-0.418152	2.658432	9.815994
3347294	-0.348724	2.545898	9.962036
3347313	-0.111694	2.636887	9.859085
3347332	-0.097336	2.751801	9.296448
3347351	-0.319992	2.900253	8.918167
3347370	-1.172333	3.393448	7.984436
3347389	-0.655182	3.470062	8.705093
3347408	-0.133255	3.132492	9.701080
3347427	-0.638428	2.809265	9.514328
3347446	-0.983185	2.689560	8.903809
3347465	-0.688705	2.639282	8.712265
3347484	-0.133255	2.596191	9.011551
3347503	-0.102127	2.452530	9.689102
3347522	-0.382248	2.476471	9.964432
3347541	-0.509140	2.632095	9.667557
3347560	-0.303238	2.809265	9.363495
3347579	-0.410980	3.029541	8.920563
3347598	-0.554626	3.340775	8.690720
3347617	-0.700668	3.450912	9.045059
3347636	-0.791656	2.998413	9.660370
3347655	-0.885025	2.469284	9.899796
3347674	-0.791656	2.237061	9.650803
3347693	-0.135635	2.251419	9.294067
3347712	0.192368	2.253815	8.776917
3347731	0.024765	2.261002	8.676361
3347750	-0.200287	2.476471	8.985214
3347769	-0.633636	2.773361	9.164780
3347788	-0.806015	2.890671	9.578964
3347807	-0.552231	2.917007	10.297226
3347826	-0.308029	2.921799	10.304413
3347845	-0.468430	3.113327	9.191116
3347864	-0.760529	3.455704	8.142456
3347883	-0.961639	3.587387	8.305252
3347902	-0.384644	3.058258	9.880646
3347921	-0.267319	2.249023	10.474396
3347940	-1.009521	2.126923	9.030701
3347958	-0.521103	2.387894	8.032318
3347978	-0.037476	2.622513	7.778534
3347997	-0.331970	2.679977	8.137665
3348016	-0.612091	2.553085	8.954086
3348035	-0.647995	2.328033	9.820786
3348054	-0.643219	2.153259	10.443283
3348073	-0.636032	2.019180	10.816772
3348092	-0.437317	1.983261	10.613266
3348111	-0.260147	2.150864	9.916550
3348130	-0.394211	2.397461	9.487991
3348149	-0.331970	2.483658	9.717834
3348168	-0.087753	2.586609	9.883041
3348187	-0.384644	2.715897	9.107315
3348206	-0.916153	2.799698	8.573410
3348225	-0.693497	2.785324	9.183929
3348244	-0.636032	2.735046	9.988373
3348263	-0.976013	2.878693	9.918945
3348282	-1.289642	3.000809	9.265335
3348301	-0.691101	2.519577	9.009155
3348320	-0.240982	1.944962	8.760147
3348339	-0.794052	2.083832	8.135269
3348358	-0.724609	2.301697	8.262161
3348377	0.149261	2.495621	9.092941
3348396	0.173203	2.483658	9.294067
3348415	-0.181137	2.402252	9.021118
3348434	-0.396606	2.419006	8.906204
3348453	-0.609695	2.589005	9.042664
3348472	-0.782074	2.687164	9.827972
3348491	-0.473221	2.593796	11.252518
3348510	-0.351120	2.371124	11.324341
3348529	-0.238586	2.289734	9.878250
3348548	-0.609695	2.328033	8.650024
3348567	-1.014313	2.316055	8.168793
3348586	-0.492386	2.356766	9.164780
3348605	-0.035080	2.428589	10.618057
3348624	-0.470825	2.490845	10.912537
3348643	-1.196274	2.984039	8.887039
3348662	-1.687088	2.945740	7.730652
3348681	-0.537872	2.478867	8.580582
3348700	-0.138031	2.170013	9.104919
3348719	-0.173950	2.261002	9.329971
3348738	-0.087753	2.392670	9.188721
3348757	-0.109314	2.541122	8.788879
3348776	-0.427734	2.744629	8.408203
3348795	-0.619278	2.818848	8.355530
3348814	-0.102127	2.598572	8.415390
3348833	0.434174	2.208328	8.616501
3348852	-0.111694	1.693573	9.614883
3348871	-1.227402	1.231491	10.852692
3348890	-1.406967	1.049530	10.800018
3348909	-0.559418	1.097412	10.136826
3348928	-0.303238	1.032776	9.432922
3348947	-0.348724	0.822083	9.253357
3348966	-0.219437	0.676041	9.533478
3348985	-0.035080	0.496475	9.794449
3349004	-0.102127	0.233109	10.366669
3349023	-0.169159	0.103821	11.060974
3349042	-0.379852	0.125366	11.199844
3349061	-0.533081	0.218735	10.804794
3349080	-0.171555	0.407883	10.088928
3349099	0.201935	0.470139	9.586151
3349118	0.319260	0.599426	10.354691
3349137	0.120544	0.762222	11.755295
3349156	-0.547440	0.726318	9.612488
3349175	-0.286484	0.853210	7.742615
3349194	0.541916	1.066284	7.845566
3349213	0.484451	0.994461	9.104919
3349232	0.324051	0.822083	10.354691
3349251	0.276154	0.654480	11.116043
3349270	0.065475	0.537170	11.123230
3349289	0.029556	0.585052	10.503128
3349308	0.233063	0.735886	9.753754
3349327	0.228271	0.850815	9.116882
3349346	0.072647	0.958557	8.848740
3349365	-0.075790	0.982498	8.729034
3349384	0.082230	0.891510	9.306030
3349403	0.450943	0.855606	10.340332
3349422	0.647263	0.860382	10.776077
3349441	0.503616	0.848419	10.460037
3349460	0.036743	0.846024	9.847122
3349479	0.034348	0.975311	9.610092
3349498	0.345596	1.080658	9.617279
3349517	0.599380	1.085449	9.564606
3349536	0.855560	1.145294	9.485596
3349555	0.448547	1.047134	9.394623
3349574	0.264191	1.020798	9.447296
3349593	0.573044	1.039948	9.732193
3349612	0.594589	1.063889	9.811203
3349631	0.223480	1.047134	9.550247
3349650	-0.013535	1.097412	9.344345
3349669	0.051102	1.260223	9.401794
3349688	0.343201	1.372742	9.550247
3349707	0.431778	1.355988	9.856705
3349726	0.393478	1.308105	10.057816
3349745	0.309677	1.315292	9.997955
3349764	0.359955	1.382324	9.727417
3349783	0.326431	1.427811	9.430527
3349802	0.359955	1.394302	9.344345
3349821	0.240250	1.329651	9.452072
3349840	0.285736	1.332047	9.567001
3349859	0.158844	1.327255	9.602905
3349878	0.266586	1.401474	9.657974
3349897	0.465302	1.430206	9.744171
3349916	0.436569	1.372742	9.607697
3349935	0.398270	1.339233	9.588547
3349954	0.522766	1.336838	9.736984
3349973	0.515579	1.336838	9.689102
3349992	0.407837	1.336838	9.571793
3350011	0.307281	1.332047	9.478409
3350030	0.242645	1.341629	9.574188
3350049	0.245041	1.344009	9.679520
3350068	0.400665	1.303314	9.916550
3350087	0.419815	1.298523	9.974014
3350106	0.345596	1.279373	9.729813
3350125	0.450943	1.260223	9.552628
3350144	0.551498	1.272186	9.504745
3350163	0.592194	1.310501	9.516724
3350182	0.491638	1.303314	9.487991
3350201	0.393478	1.269791	9.514328
3350220	0.422211	1.241058	9.736984
3350239	0.510788	1.253036	9.952469
3350258	0.503616	1.262619	9.995560
3350277	0.393478	1.279373	9.916550
3350296	0.321655	1.375137	9.947678
3350315	0.347992	1.461334	9.988373
3350334	0.312073	1.676804	9.902191
3350353	-0.207474	1.839615	9.272507
3350372	0.118149	1.727081	8.946899
3350391	-0.008743	1.693573	8.582977
3350410	-0.202682	1.676804	8.769730
3350429	0.046310	1.616959	9.634033
3350448	0.355164	1.600189	10.038651
3350467	0.333618	1.549911	10.021896
3350486	0.268982	1.533157	9.818390
3350505	0.283340	1.511612	9.567001
3350524	0.326431	1.511612	9.447296
3350543	0.340805	1.463730	9.540665
3350562	0.415024	1.458939	9.634033
3350581	0.436569	1.451752	9.698685
3350600	0.357559	1.444580	9.744171
3350619	0.467697	1.530762	9.660370
3350638	0.477280	1.535553	9.509537
3350657	0.331223	1.446960	9.456863
3350676	0.429382	1.411057	9.602905
3350695	0.544312	1.370346	9.729813
3350714	0.525162	1.310501	9.768112
3350733	0.558670	1.303314	9.748962
3350752	0.563461	1.320068	9.653198
3350771	0.438965	1.332047	9.535873
3350790	0.324051	1.334442	9.466446
3350809	0.383896	1.391907	9.638824
3350828	0.381500	1.418243	9.765717
3350847	0.280945	1.430206	9.696289
3350866	0.091812	1.430206	9.581360
3350885	0.125320	1.504425	9.660370
3350904	0.139694	1.561890	9.689102
3350923	0.158844	1.542740	9.691498
3350942	0.247437	1.521194	9.715439
3350961	0.324051	1.478088	9.839935
3350980	0.417419	1.466125	9.854309
3350999	0.371933	1.504425	9.732193
3351018	0.266586	1.554703	9.681915
3351037	0.374329	1.664841	10.251740
3351056	0.077438	1.547531	9.648407
3351075	-0.377457	1.695969	7.845566
