# Supplementary material for: iSignDB: A database for smartphone signature biometrics
Source: Data Brief. 2020 Nov 28;33:106597. doi: 10.1016/j.dib.2020.106597 (PMC7725742; doi:10.1016/j.dib.2020.106597)
Supplement: Supplementary file 3 [file mmc3.zip › u022/genuine/Sensor Data/u022_s2_g010_AngVel.csv]

timestamp	x	y	z
3337589	0.222290	0.076218	0.014297
3337668	-0.146301	-0.077194	0.059036
3337747	-0.050949	0.025604	0.022293
3337825	0.024155	-0.018616	-0.037369
3337904	0.025223	-0.021805	-0.019257
3337982	0.043869	0.042130	-0.031525
3338060	-0.016327	-0.029266	-0.038437
3338139	0.012970	0.023468	0.007385
3338218	0.150925	0.116150	0.055847
3338296	-0.016327	-0.097977	0.059036
3338375	-0.018463	-0.030853	0.039337
3338454	0.094467	-0.031387	-0.009140
3338533	0.068359	-0.068680	0.051590
3338612	0.063568	-0.007950	0.040924
3338690	0.024689	-0.044708	-0.028320
3338768	0.010300	-0.005295	-0.060272
3338847	0.007645	-0.007950	0.008972
3338925	0.025757	-0.003693	0.012161
3339004	0.002853	0.019211	0.014297
3339083	-0.004074	-0.010086	-0.029388
3339162	0.008179	0.026138	-0.040573
3339240	-0.004608	0.036789	-0.046967
3339319	0.028412	0.008026	-0.047485
3339397	0.022552	0.033066	-0.051758
3339476	0.048660	-0.017548	-0.037903
3339553	0.012436	0.025604	-0.034714
3339633	0.025223	-0.023407	-0.079453
3339711	0.070496	-0.049500	-0.063477
3339790	0.043854	-0.068680	0.020157
3339869	-0.031250	0.044785	0.101654
3339948	-0.033905	0.051178	0.149597
3340027	-0.018463	0.117218	0.174088
3340105	0.030014	0.038925	0.216171
3340184	-0.002487	0.024002	0.239594
3340263	-0.111145	0.063431	0.219894
3340341	-0.004608	-0.044174	0.244934
3340419	0.034805	-0.066544	0.224686
3340498	-0.002487	-0.080917	0.144257
3340576	-0.033905	0.014954	0.137344
3340654	-0.003555	-0.021805	0.071823
3340733	0.018829	-0.029266	0.015366
3340812	0.004974	-0.007431	0.061707
3340891	-0.021133	0.050110	0.090988
3340970	-0.034439	0.023483	0.052109
3341048	-0.074921	0.002701	0.053711
3341126	-0.046692	0.047974	-0.004883
3341204	-0.067459	0.017609	-0.028854
3341283	-0.019531	-0.017548	-0.024597
3341361	0.253723	0.105499	-0.045898
3341440	-0.273056	-0.136856	-0.037369
3341519	0.053452	0.054367	-0.059204
3341598	-0.003021	-0.038315	-0.094360
3341677	0.025757	-0.041519	-0.063477
3341755	0.004440	0.011765	-0.007019
3341833	0.007645	0.011765	-0.019791
3341911	0.008713	-0.036194	-0.065079
3341991	-0.020065	-0.004227	-0.033112
3342069	0.014038	-0.001022	-0.015533
3342148	0.016174	-0.021805	0.013229
3342227	-0.026459	0.064484	0.018036
3342305	-0.003555	0.015488	0.000992
3342384	-0.001953	0.013351	0.037735
3342463	0.004974	0.021881	0.070755
3342541	0.230820	0.191788	0.038269
3342619	-0.063736	-0.105423	0.097382
3342698	0.059311	0.044250	0.077148
3342777	0.069427	0.015488	-0.017654
3342855	0.103516	0.015488	0.004181
3342934	0.133347	0.045837	0.060104
3343013	0.020432	0.031464	0.032410
3343092	0.037476	0.046906	0.038803
3343170	0.096069	0.093246	0.064911
3343248	0.222290	0.229614	0.102188
3343327	0.105118	0.173676	0.078751
3343406	0.296326	0.384598	0.128281
3343484	0.423096	0.504974	0.078751
3343563	0.397003	0.367035	0.064896
3343642	0.110443	0.122009	-0.007538
3343720	0.146133	0.088455	-0.031509
3343799	0.069962	0.004837	-0.012878
3343878	-0.140442	-0.137909	-0.050156
3343956	-0.064804	-0.213013	0.071823
3344035	-0.001953	-0.087860	0.067566
3344114	-0.003021	-0.080933	-0.004349
3344193	0.013504	-0.084656	-0.083176
3344271	0.026825	-0.096909	-0.079987
3344350	-0.007278	-0.046310	-0.026184
3344428	-0.005142	0.013351	-0.041641
3344507	-0.050430	-0.034592	-0.056549
3344586	-0.209137	0.029343	0.037201
3344664	-0.271454	-0.058563	0.391937
3344743	-0.079178	0.166763	1.103531
3344822	-0.257080	0.155029	1.232956
3344900	0.022018	0.216812	0.585281
3344979	0.084351	0.181671	0.120819
3345057	0.034271	0.118820	-0.088501
3345136	-0.053085	0.024002	-0.251495
3345215	0.209518	0.053299	-0.249359
3345294	-0.132446	-0.054291	-0.031509
3345372	0.051315	0.146515	0.054779
3345451	-0.033371	0.112427	-0.029907
3345530	-0.115402	-0.022873	-0.049088
3345608	0.023621	0.095917	0.039871
3345687	-0.085571	0.053299	0.040924
3345766	0.032150	-0.005829	-0.105026
3345845	-0.066940	-0.036194	-0.116211
3345923	-0.035507	0.042130	0.001526
3346001	0.092865	0.013351	-0.075195
3346081	-0.146301	0.017624	-0.042175
3346159	0.007111	0.055969	0.072891
3346238	0.000183	0.095383	0.051056
3346317	-0.001419	-0.045242	0.015900
3346395	0.052383	-0.037247	-0.073059
3346473	-0.044022	0.003769	-0.094894
3346552	-0.034439	-0.020203	-0.060806
3346631	0.031082	-0.116623	-0.086899
3346710	-0.111145	0.005905	-0.043228
3346788	-0.024323	0.058640	0.026016
3346867	-0.138306	0.044785	-0.012863
3346945	-0.094635	-0.093704	-0.033646
3347024	0.070496	-0.060684	-0.159882
3347103	-0.023254	0.021881	-0.041092
3347182	-0.072266	0.033600	-0.021927
3347260	-0.007813	0.006439	-0.019791
3347339	-0.094635	-0.038849	-0.010742
3347417	0.084351	0.041580	-0.052826
3347496	-0.087708	-0.046310	-0.073593
3347574	-0.042969	0.024536	0.036133
3347653	0.006577	0.075684	0.029221
3347732	-0.272003	0.140121	0.047852
3347810	0.031616	-0.091583	-0.075714
3347889	0.074753	-0.115021	-0.087433
3347968	-0.034439	-0.101166	-0.046967
3348046	0.133881	0.079407	-0.008087
3348125	-0.085571	0.084732	-0.035248
3348204	-0.251221	-0.061752	-0.124191
3348282	0.167435	0.079941	-0.164673
3348361	0.044388	-0.108627	-0.291962
3348439	-0.094101	0.019211	-0.224854
3348517	-0.436050	-0.262024	-0.481049
3348596	-1.122086	-0.648178	-0.852295
3348675	-0.493042	-0.347778	-0.416077
3348753	-0.464279	-0.042038	-0.082657
3348832	0.062500	-0.011688	-0.003281
3348911	0.333618	0.138519	-0.035767
3348989	-0.321533	-0.525146	-0.412872
3349068	0.496597	-0.031921	-0.409149
3349147	-0.158539	-0.255096	-0.300491
3349225	0.248398	-0.064941	-0.262680
3349303	0.111511	-0.027130	-0.153488
3349380	0.127487	0.106033	-0.121002
3349459	-0.032852	-0.011688	-0.022995
3349538	0.100327	0.030930	-0.044830
3349616	-0.015793	0.011749	0.031876
3349694	0.012436	-0.013809	0.024414
3349772	-0.002487	0.011230	-0.017670
3349851	0.026291	0.028275	0.005249
3349930	0.042267	-0.040985	-0.043762
3350008	0.022018	0.042648	-0.076263
3350087	0.105118	-0.026062	-0.167343
3350165	0.131744	0.032532	-0.085846
3350244	-0.158005	-0.139511	0.016434
3350322	0.007111	0.012299	0.036667
3350401	0.016174	0.069824	-0.001678
3350479	-0.016861	0.016022	0.012177
3350558	-0.002487	-0.022339	-0.057617
3350637	-0.021133	0.001099	-0.086380
3350716	-0.018997	-0.004761	-0.042694
3350794	0.024155	-0.023407	-0.025650
