# Supplementary material for: iSignDB: A database for smartphone signature biometrics
Source: Data Brief. 2020 Nov 28;33:106597. doi: 10.1016/j.dib.2020.106597 (PMC7725742; doi:10.1016/j.dib.2020.106597)
Supplement: Supplementary file 3 [file mmc3.zip › u022/genuine/Sensor Data/u022_s2_g010_MagField.csv]

timestamp	x	y	z
3337540	-16.149902	10.095215	-38.356018
3337640	-16.908264	10.395813	-36.825562
3337740	-15.846252	9.643555	-37.145996
3337839	-17.059326	11.000061	-37.725830
3337939	-16.149902	9.640503	-37.145996
3338038	-17.218018	9.631348	-37.910461
3338138	-17.823792	10.235596	-36.677551
3338238	-16.911316	9.637451	-36.079407
3338338	-18.283081	9.774780	-37.297058
3338438	-16.917419	8.871460	-38.688660
3338538	-17.216492	10.086060	-37.899780
3338637	-18.429565	11.441040	-39.395142
3338736	-18.435669	10.076904	-37.901306
3338836	-16.915894	8.874512	-37.164307
3338936	-14.779663	9.800720	-38.818359
3339036	-16.299438	9.796143	-35.466003
3339136	-17.832947	8.412170	-36.718750
3339236	-17.832947	8.412170	-36.718750
3339335	-17.831421	8.714294	-37.321472
3339435	-17.530823	7.957458	-37.338257
3339535	-17.224121	8.113098	-37.182617
3339635	-17.523193	9.779358	-38.516235
3339734	-19.207764	7.791138	-37.648010
3339833	-18.287659	8.712769	-36.711121
3339933	-17.985535	8.558655	-38.392639
3340032	-15.544128	8.735657	-36.709595
3340130	-18.441772	8.859253	-38.690186
3340231	-17.686462	7.496643	-38.720703
3340331	-15.072632	11.929321	-37.550354
3340430	-15.538025	10.556030	-38.497925
3340530	-16.748047	12.068176	-37.243652
3340629	-14.622498	10.867310	-38.336182
3340729	-15.075684	11.471558	-38.323975
3340829	-15.991211	11.010742	-36.962891
3340929	-13.543701	12.704468	-36.311340
3341028	-14.019775	9.503174	-39.282227
3341128	-15.072632	11.930847	-36.788940
3341227	-13.853455	12.240601	-38.914490
3341327	-16.145325	10.855103	-38.339233
3341427	-17.208862	11.454773	-37.867737
3341526	-15.533447	11.315918	-38.021851
3341626	-15.834045	12.226868	-37.544250
3341725	-16.900635	12.217712	-37.850952
3341824	-14.613342	11.936951	-35.568237
3341923	-15.534973	11.012268	-38.029480
3342023	-17.210388	11.453247	-38.630676
3342123	-17.666626	11.451721	-37.564087
3342223	-15.832520	12.681580	-38.296509
3342322	-15.075684	11.473083	-37.561035
3342422	-13.858032	11.480713	-38.932800
3342522	-13.862610	10.417175	-38.346863
3342621	-14.768982	11.779785	-37.705994
3342721	-16.299438	10.548401	-38.497925
3342820	-14.773560	11.018372	-38.027954
3342919	-14.480591	8.438110	-37.782288
3343019	-15.090942	8.583069	-38.998413
3343119	-14.622498	10.865784	-38.946533
3343219	-14.016724	9.809875	-38.055420
3343318	-14.790344	7.672119	-39.324951
3343418	-9.916687	7.406616	-40.393066
3343518	-8.242798	7.566833	-43.591309
3343616	-8.242798	7.566833	-43.591309
3343717	-8.711243	4.981995	-42.430115
3343816	-6.579590	4.544067	-42.285156
3343916	-9.629822	4.061890	-42.298889
3344015	-8.709717	5.436707	-42.877197
3344115	-9.776306	5.429077	-42.420959
3344214	-9.469604	5.737305	-41.650391
3344314	-9.165955	5.584717	-42.721558
3344414	-11.457825	4.501343	-42.747498
3344513	-9.468079	6.492615	-43.615723
3344612	-9.461975	6.953430	-41.014099
3344712	-9.761047	8.166504	-41.291809
3344812	-9.600830	9.840393	-40.643311
3344911	-4.719543	10.643005	-40.315247
3345010	-4.109192	10.949707	-40.917969
3345110	-4.563904	11.250305	-40.911865
3345210	-5.177307	10.937500	-42.749023
3345310	-4.121399	8.666992	-42.341614
3345410	-5.641174	9.716797	-43.081665
3345509	-4.724121	9.880066	-41.857910
3345609	-3.350830	10.498047	-42.300415
3345707	-3.500366	10.650635	-41.381836
3345808	-3.343201	11.566162	-40.446472
3345908	-3.956604	10.650635	-39.857483
3346008	-3.039551	11.564636	-42.276001
3346108	-4.109192	10.949707	-40.917969
3346207	-3.959656	10.342407	-41.389465
3346306	-5.026245	10.635376	-42.602539
3346406	-4.260254	11.402893	-42.127991
3346506	-4.722595	10.334778	-42.152405
3346605	-3.955078	11.103821	-41.067505
3346706	-5.641174	9.414673	-42.326355
3346805	-4.098511	12.774658	-40.419006
3346905	-3.953552	11.408997	-40.296936
3347004	-5.020142	11.401367	-39.840698
3347104	-5.633545	10.484314	-39.404297
3347204	-7.002258	11.079407	-40.307617
3347304	-6.396484	10.475159	-40.930176
3347404	-5.015564	12.612915	-41.339111
3347504	-8.062744	12.588501	-41.036987
3347604	-5.618286	13.824463	-41.159058
3347704	-4.864502	12.010193	-39.674377
3347804	-4.257202	11.860657	-41.049194
3347904	-4.716492	11.100769	-39.543152
3348003	-4.716492	11.100769	-39.543152
3348103	-5.169678	12.005615	-40.437317
3348203	-5.166626	12.763977	-41.487122
3348303	-5.926514	12.762451	-39.353943
3348403	-4.864502	12.310791	-41.192627
3348502	-7.298279	12.901306	-39.808655
3348602	-10.639954	14.700317	-37.940979
3348702	-12.306213	16.362000	-36.227417
3348802	-13.368225	17.416382	-36.509705
3348901	-13.372803	16.204834	-34.555054
3349001	-14.591980	16.043091	-34.407043
3349101	-16.275024	14.660645	-34.593201
3349201	-18.408203	14.945984	-34.893799
3349301	-17.039490	14.651489	-35.813904
3349400	-16.740417	13.287354	-35.386658
3349500	-19.187927	11.895752	-37.097168
3349599	-17.657471	12.670898	-35.554504
3349698	-17.813110	12.062073	-35.873413
3349798	-19.180298	12.960815	-36.006165
3349897	-16.586304	13.441467	-35.231018
3349997	-18.721008	14.176941	-38.265991
3350097	-15.074158	11.474609	-37.103271
3350197	-18.577576	11.750793	-35.881042
3350297	-16.900635	12.217712	-37.545776
3350397	-17.665100	11.453247	-36.801147
3350496	-18.426514	11.900330	-37.554932
3350596	-17.817688	11.300659	-36.653137
3350695	-17.822266	10.237122	-35.914612
3350796	-18.739319	10.073853	-37.901306
