# Supplementary material for: iSignDB: A database for smartphone signature biometrics
Source: Data Brief. 2020 Nov 28;33:106597. doi: 10.1016/j.dib.2020.106597 (PMC7725742; doi:10.1016/j.dib.2020.106597)
Supplement: Supplementary file 3 [file mmc3.zip › u022/genuine/Sensor Data/u022_s2_g010_Orient.csv]

timestamp	x	y	z
3337591	42.116862	-12.184474	-1.239282
3337670	41.794317	-11.635117	-1.587112
3337749	41.620482	-11.533769	-1.451761
3337827	41.688217	-11.602258	-1.605610
3337906	41.793364	-11.640990	-1.699843
3337984	41.882689	-11.830941	-1.518126
3338062	42.206642	-11.730757	-1.589639
3338141	42.134518	-11.830454	-1.487121
3338220	41.940199	-12.498462	-1.049178
3338298	41.835742	-12.486151	-1.436025
3338377	41.802308	-12.333587	-1.687438
3338456	41.927536	-12.711541	-1.836643
3338535	41.675554	-13.038921	-2.184919
3338614	41.362980	-13.286445	-2.310042
3338692	41.354057	-13.366307	-2.514956
3338770	41.620294	-13.412573	-2.516488
3338849	41.552514	-13.473791	-2.560323
3338927	41.446626	-13.609356	-2.587891
3339006	40.986425	-13.611701	-2.494279
3339085	40.943548	-13.608180	-2.554009
3339164	41.057268	-13.660021	-2.442846
3339242	41.505147	-13.678290	-2.282961
3339321	41.690973	-13.836029	-2.202981
3339399	41.966943	-13.945477	-2.037323
3339478	42.281675	-14.168097	-2.060404
3339556	42.442874	-14.234103	-1.900999
3339635	42.852378	-14.359827	-1.911632
3339713	43.193232	-14.536164	-1.997528
3339792	43.419547	-14.731849	-2.239193
3339871	42.996372	-14.585309	-2.097115
3339950	42.319309	-14.425260	-1.984204
3340029	41.491538	-14.347147	-1.645381
3340107	40.331922	-14.481210	-1.709813
3340186	39.434592	-14.438603	-1.863888
3340265	38.682425	-13.918608	-1.840740
3340343	37.524298	-13.875033	-2.315814
3340421	36.119382	-14.003350	-2.898532
3340500	35.281714	-13.950537	-3.474009
3340578	34.549006	-13.758183	-3.600401
3340656	33.976448	-13.723617	-3.808321
3340735	33.844936	-13.789155	-4.006157
3340814	33.323721	-13.777248	-4.151808
3340893	32.933345	-13.660963	-4.027857
3340972	32.321080	-13.501565	-3.981210
3341050	32.040438	-13.152889	-4.056542
3341128	31.960777	-12.944445	-3.864660
3341206	32.065337	-12.649461	-3.785097
3341285	31.908178	-12.571559	-3.870504
3341363	32.248537	-13.708523	-3.384402
3341442	32.445803	-12.483687	-3.986649
3341521	32.782060	-12.735434	-3.732387
3341599	33.200354	-12.753454	-3.839037
3341679	33.496330	-12.896357	-3.948699
3341757	33.540945	-12.924884	-3.875422
3341835	33.585427	-12.980543	-3.809691
3341914	33.897006	-13.017516	-3.910180
3341993	34.029324	-12.934753	-3.894764
3342071	34.252613	-12.999819	-3.870593
3342150	34.185599	-13.069827	-3.984106
3342229	34.295117	-12.948901	-3.715698
3342307	34.033808	-12.894320	-3.747985
3342386	33.814218	-12.874957	-3.686696
3342465	33.163024	-12.814539	-3.725481
3342543	32.827996	-13.622718	-3.102732
3342621	32.263594	-13.323101	-3.653831
3342700	31.862074	-13.547916	-3.569279
3342779	32.022034	-13.846439	-3.510751
3342857	31.985503	-14.314646	-3.439193
3342936	31.740695	-14.915130	-3.307790
3343015	31.576951	-15.010174	-3.204530
3343094	31.577710	-15.180961	-3.043205
3343172	31.195212	-15.600813	-2.717401
3343250	30.680271	-16.558124	-1.849612
3343329	30.266013	-17.018082	-1.196408
3343408	29.992262	-18.316570	0.297635
3343486	29.474503	-20.183185	2.384601
3343565	28.961706	-21.898836	3.844602
3343644	28.953729	-22.347918	4.352871
3343722	29.075139	-23.003982	4.814573
3343801	29.135845	-23.393627	4.889493
3343880	29.206586	-22.833918	4.368636
3343958	29.030271	-22.598868	3.323904
3344037	28.626026	-22.620466	2.787666
3344116	28.634554	-22.596351	2.404072
3344195	29.022369	-22.631893	2.159837
3344273	29.321261	-22.742407	1.878036
3344352	29.243670	-22.727490	1.735353
3344430	29.598649	-22.760888	1.887501
3344509	29.839348	-22.563154	1.834961
3344588	29.283900	-21.683211	1.886712
3344666	27.211764	-20.541469	0.967156
3344745	21.899502	-20.178231	-0.087400
3344824	16.114266	-18.938733	-1.298883
3344902	13.530113	-18.979202	-1.193291
3344981	12.639064	-19.374982	-0.657180
3345059	12.731585	-19.551654	-0.089039
3345138	13.791424	-19.330497	0.385338
3345217	14.962812	-20.215984	1.000094
3345296	15.009361	-19.581433	0.774771
3345374	14.651183	-19.893049	1.366883
3345453	14.775253	-19.700716	1.885417
3345532	14.940030	-19.147804	1.818043
3345610	14.620505	-19.282987	2.195706
3345688	14.350029	-18.876855	2.327767
3345768	14.672466	-18.973617	2.424096
3345847	14.978613	-18.616618	2.401901
3345925	14.917601	-18.516899	2.616801
3346004	15.027705	-18.866827	2.765264
3346083	15.146967	-18.160390	2.862171
3346161	14.819084	-18.225692	3.030838
3346240	14.614737	-18.254767	3.400018
3346319	14.703686	-18.224502	3.129017
3346397	15.032925	-18.439798	3.054467
3346475	15.439702	-18.219624	3.187186
3346554	15.830306	-18.072109	3.187125
3346633	16.223764	-18.163563	2.766562
3346712	16.239502	-17.636896	2.824052
3346790	16.287175	-17.582001	3.040041
3346869	16.077528	-16.948911	3.187455
3346947	16.145911	-16.480587	2.783417
3347026	16.905278	-16.725699	2.711714
3347105	17.090897	-16.677645	2.869632
3347184	17.348733	-16.337995	3.049481
3347262	17.800282	-16.291207	3.106068
3347341	18.066487	-15.890271	2.930599
3347419	18.375862	-16.244712	3.213351
3347498	18.660616	-15.826597	3.115930
3347576	18.797710	-15.641490	3.144786
3347655	18.579353	-15.671437	3.435382
3347734	18.223867	-14.436424	3.974743
3347812	18.585013	-14.533379	3.644256
3347891	18.972018	-14.802973	3.192898
3347970	19.140885	-14.597171	2.761221
3348048	19.204416	-15.233892	3.170157
3348127	19.218071	-14.848543	3.530072
3348206	19.617198	-13.718161	3.320457
3348284	20.371560	-14.403918	3.848430
3348363	21.778953	-14.521421	3.705198
3348441	22.678981	-14.046374	4.039241
3348519	24.790443	-12.021962	3.329306
3348598	28.344947	-7.022746	1.005132
3348677	30.130375	-5.054618	-0.345867
3348755	30.635533	-2.949418	-0.464942
3348834	30.826952	-3.199427	-0.486758
3348913	31.056918	-4.638121	0.164113
3348991	33.334923	-3.266016	-2.037809
3349070	35.185460	-5.530846	-2.027228
3349149	36.790254	-4.888351	-2.998896
3349227	38.198642	-6.064746	-3.134227
3349305	38.870033	-6.601463	-3.185569
3349383	39.382761	-7.185695	-2.659466
3349461	39.568553	-7.040584	-2.667122
3349540	39.992311	-7.513276	-2.494163
3349618	39.850168	-7.446855	-2.451046
3349696	39.961483	-7.513389	-2.504726
3349774	40.289694	-7.518377	-2.451490
3349853	40.591039	-7.641908	-2.316660
3349932	40.757214	-7.841738	-2.461963
3350010	41.129879	-7.861759	-2.307475
3350089	41.789385	-8.379800	-2.296006
3350167	42.185396	-8.986960	-2.074796
3350246	42.348337	-8.316416	-2.657291
3350324	42.135369	-8.354516	-2.606105
3350403	42.142397	-8.439492	-2.277863
3350481	42.195187	-8.370610	-2.221732
3350560	42.450227	-8.361628	-2.298215
3350639	42.982032	-8.275544	-2.241901
3350718	43.446649	-8.211895	-2.202585
3350796	43.864199	-8.336548	-2.282564
