# Supplementary material for: iSignDB: A database for smartphone signature biometrics
Source: Data Brief. 2020 Nov 28;33:106597. doi: 10.1016/j.dib.2020.106597 (PMC7725742; doi:10.1016/j.dib.2020.106597)
Supplement: Supplementary file 3 [file mmc3.zip › u022/genuine/Sensor Data/u022_s2_g01_Acc.csv]

timestamp	x	y	z
1502360	0.264191	2.172409	9.104919
1502458	0.625717	1.989975	9.356308
1502556	0.380066	2.305527	9.648880
1502654	0.486847	2.041687	9.957260
1502752	0.640076	1.922455	9.516235
1502850	0.765533	1.965546	9.343384
1502948	0.511276	2.186295	9.282089
1503046	0.733444	1.953583	9.343857
1503144	0.773682	2.133148	9.757584
1503242	0.631454	2.405121	8.979950
1503340	0.664505	1.834824	9.365402
1503438	0.677902	2.063721	9.205002
1503536	0.776077	1.587265	9.799713
1503634	0.616623	1.592529	9.767639
1503732	0.531860	1.693085	9.537308
1503830	0.476318	1.542740	9.709213
1503928	0.430817	1.679199	9.500916
1504026	0.455719	1.721344	9.519592
1504124	0.423645	1.736664	9.542587
1504222	0.374329	1.690216	9.526306
1504320	0.293396	1.668182	9.422394
1504418	0.482056	1.661011	9.724533
1504516	0.478714	1.676331	9.632599
1504614	0.503616	1.588226	9.663239
1504712	0.498825	1.612167	9.509537
1504810	0.590286	1.686874	9.544006
1504908	0.569214	1.704590	9.558853
1505006	0.551010	1.730438	9.519592
1505104	0.611832	1.719421	9.583282
1505202	0.480621	1.766830	9.359177
1505300	0.400177	1.939209	9.862930
1505398	0.036743	1.859253	9.004364
1505496	0.487335	1.937302	9.926605
1505594	0.445190	1.843933	9.617279
1505692	0.523239	1.891815	9.425262
1505790	0.526108	1.990448	9.307953
1505888	0.496902	2.024933	9.643616
1505986	0.500259	2.127884	9.369720
1506084	0.392990	2.243759	9.280655
1506182	0.443268	2.215500	9.483673
1506280	0.422684	2.289246	9.428131
1506378	0.381989	2.280624	9.507629
1506476	0.367615	2.368729	9.276337
1506574	0.418854	2.439606	9.445862
1506672	0.236420	2.619644	9.188721
1506770	0.284775	2.568420	9.254318
1506868	0.388687	2.566498	9.369232
1506966	0.363312	2.597626	9.428604
1507064	0.248383	2.730743	9.096298
1507162	0.365219	2.637848	9.309860
1507260	0.311111	2.715408	9.297409
1507358	0.319260	2.713974	9.296936
1507456	0.287659	2.764252	9.237076
1507554	0.349426	2.741760	9.276352
1507652	0.294357	2.700577	9.195419
1507750	0.274246	2.718765	9.336670
1507848	0.279510	2.730743	9.201157
1507946	0.279510	2.648376	9.158066
1508044	0.232101	2.757553	9.534439
1508142	0.273285	2.752289	8.955032
1508240	0.243591	2.495621	9.297409
1508338	-0.144745	2.508072	9.369720
1508435	-0.152405	2.615814	9.501877
1508534	0.173203	2.528671	9.547363
1508632	-0.107864	2.373047	9.818863
1508730	-0.505783	2.995056	9.461182
1508828	-0.977921	3.259857	8.879379
1508926	-0.189270	2.999359	8.667267
1509024	-0.413376	2.540161	8.694550
1509122	0.053497	1.933945	9.845688
1509220	-0.018799	1.972260	9.551682
1509318	-0.131332	1.756302	9.916550
1509416	-1.065552	1.376099	9.538269
1509514	1.555618	2.292114	9.547852
1509612	2.309799	1.566193	9.875366
1509710	2.036850	2.084778	9.216019
1509808	1.335831	3.005600	8.944031
1509906	0.772232	3.692245	8.684021
1510004	1.117966	4.091599	8.370377
1510102	1.598709	4.079636	7.978683
1510200	1.878357	3.657288	8.454651
1510298	1.557541	3.957047	8.902374
1510396	1.721786	4.044189	8.443161
1510494	1.648987	4.089691	8.365112
1510592	2.040695	3.860809	8.506363
1510690	1.686340	3.973801	8.547073
1510788	1.921936	3.719543	8.357452
1510886	1.751465	4.052811	8.550430
1510984	1.815155	3.929764	8.317230
1511082	1.949707	3.535660	8.813309
1511180	1.801270	3.790405	8.704132
1511278	1.892731	3.610367	8.575317
1511376	1.626968	4.043243	8.433594
1511474	2.133102	3.403503	8.744827
1511572	1.698792	3.901016	8.391922
1511670	1.758163	3.646759	8.849213
1511768	1.964081	3.596954	8.675873
1511866	1.948273	3.634308	8.313400
1511964	1.823288	3.622818	8.993820
1512062	2.169968	3.651062	8.257370
1512160	1.829514	3.933578	8.583939
1512258	2.113953	3.370956	9.023514
1512356	1.982742	3.673569	8.248749
1512454	1.885544	3.824890	8.758240
1512552	1.883148	3.672134	8.420181
1512650	1.888901	3.627609	8.848740
1512748	2.034943	3.581635	8.366547
1512846	1.840530	3.568710	8.722809
1512944	1.909485	3.457611	8.531754
1513042	1.798874	3.633362	9.056549
1513140	1.995193	3.387222	8.571487
1513238	2.033981	3.666397	8.554733
1513336	1.834793	3.684113	8.594467
1513434	1.951630	3.644852	8.787918
1513532	2.111557	3.347961	8.649536
1513630	2.007172	3.703262	8.542755
1513728	1.976044	3.560089	8.440765
1513826	2.120178	3.734390	8.678757
1513924	1.999985	3.145416	8.869812
1514022	2.099579	3.319702	8.671097
1514120	2.017227	3.405426	8.552811
1514218	1.948273	3.515564	8.523605
1514316	1.845795	3.360413	8.815704
1514414	1.931992	3.299591	8.780746
1514512	1.556580	3.319229	9.004837
1514610	1.679153	3.242615	8.832932
1514708	1.882187	3.177490	8.848740
1514806	2.143646	3.421707	8.049072
1514904	1.527374	2.321808	8.943542
1515002	1.733276	1.288467	9.962051
1515100	1.089706	1.051437	9.707779
1515198	1.233353	0.865662	10.793793
1515296	1.511093	1.637543	9.349609
1515394	1.699280	2.895462	8.087860
1515492	1.034637	1.864990	8.578201
1515590	0.189011	1.127579	10.637680
1515688	0.659714	1.012665	10.224442
1515786	0.543350	1.341141	9.619675
1515884	0.683655	1.494370	9.616791
1515982	0.616623	1.607376	9.414246
1516080	0.589798	1.728043	9.506180
1516178	0.606079	1.872177	9.357269
1516276	0.475357	1.910492	9.658463
1516374	0.473450	1.918625	9.032135
1516472	0.643906	1.767319	10.008972
1516570	0.617569	1.833389	9.634995
1516668	0.643433	1.966507	9.617279
1516766	0.808151	2.184387	9.354401
1516864	0.728180	2.471207	9.205963
1516962	0.704239	2.699142	9.128860
1517060	0.752136	2.740311	9.137955
1517158	0.594116	2.781494	9.127899
1517256	0.569214	2.800644	9.245697
1517354	0.668808	2.759460	9.328064
1517452	0.779892	2.733139	9.125504
1517550	0.725800	2.692917	9.258148
1517647	0.719559	2.726898	9.185837
1517746	0.707596	2.762344	9.312729
1517844	0.490677	2.783890	9.238525
1517942	0.759781	2.715424	9.137009
1518040	0.908234	2.657471	9.272034
1518138	0.373367	2.916519	8.873642
1518236	0.734894	2.587082	9.814087
1518334	0.799530	2.494186	9.143234
1518432	0.766495	2.583252	9.214096
1518530	0.789474	2.601929	9.290222
1518628	0.726273	2.551651	9.338593
1518726	0.781342	2.524841	9.196381
1518824	0.628586	2.591400	9.340500
