# Supplementary material for: iSignDB: A database for smartphone signature biometrics
Source: Data Brief. 2020 Nov 28;33:106597. doi: 10.1016/j.dib.2020.106597 (PMC7725742; doi:10.1016/j.dib.2020.106597)
Supplement: Supplementary file 3 [file mmc3.zip › u022/genuine/Sensor Data/u022_s2_g01_AngVel.csv]

timestamp	x	y	z
1502420	-0.273590	-0.043106	0.225220
1502498	-0.118607	0.079407	0.174088
1502577	-0.195297	-0.022873	0.191132
1502656	-0.120728	0.043182	0.203918
1502734	0.077423	0.028275	0.128815
1502813	-0.021133	-0.092117	0.119766
1502892	0.061981	-0.077209	0.092056
1502970	0.070496	0.034668	0.135742
1503049	0.049713	0.034668	0.146927
1503127	0.067291	-0.039917	0.080887
1503205	0.197784	0.065018	0.055847
1503283	0.015091	0.103363	0.155975
1503362	-0.233109	0.007507	0.161301
1503441	-0.133514	-0.097443	0.067032
1503519	-0.323120	0.010696	0.079285
1503598	-0.079712	0.117218	0.026016
1503677	0.058777	0.155029	0.024414
1503756	-0.065338	0.031464	0.037735
1503834	0.002853	0.024017	0.011642
1503913	0.066772	0.070343	0.014297
1503992	0.036407	0.004837	0.028687
1504071	-0.069061	-0.046844	0.024948
1504149	0.026825	0.116150	0.031342
1504227	0.013504	0.039459	0.032944
1504306	0.053986	0.061829	0.027618
1504385	-0.019531	-0.019669	-0.021393
1504463	-0.074387	-0.111816	-0.037369
1504541	-0.012604	-0.085724	-0.020859
1504620	0.004974	-0.013809	0.010574
1504698	0.051849	-0.024475	0.003647
1504777	0.042801	-0.031921	0.005783
1504856	-0.012604	-0.012222	0.007904
1504935	0.033737	0.012833	-0.009140
1505013	0.030548	0.010696	0.010040
1505092	0.019363	0.035721	0.029739
1505171	0.036942	0.037857	-0.019791
1505250	0.080078	0.076736	-0.030457
1505329	0.045990	0.238129	-0.004349
1505408	0.089676	0.070877	-0.047485
1505487	-0.201691	-0.265747	0.000458
1505565	0.004990	-0.100098	0.021225
1505643	0.102448	0.003769	0.054779
1505722	0.116837	-0.038849	0.032410
1505801	0.092331	0.055435	0.037735
1505880	0.023621	0.040527	0.049988
1505958	0.108841	0.006958	0.023361
1506036	0.080078	0.046387	0.020157
1506115	0.059845	0.058624	0.002579
1506193	-0.003021	-0.008484	0.004715
1506272	0.022018	0.018692	-0.018738
1506351	0.009247	0.006958	-0.020325
1506429	0.121094	-0.000488	-0.043228
1506508	0.062500	-0.036713	-0.058685
1506585	0.039597	-0.046844	-0.069336
1506665	0.107788	0.050110	-0.052826
1506743	0.042801	-0.001556	0.002045
1506822	0.018295	0.025604	0.031342
1506900	-0.007813	-0.003693	0.029221
1506979	0.064102	0.050110	0.007370
1507057	0.102982	0.062363	0.010574
1507136	-0.024323	-0.002090	0.024948
1507215	0.020432	0.016022	0.006302
1507294	0.016159	-0.001556	-0.007019
1507372	0.004440	-0.005295	-0.009674
1507450	0.035873	0.050644	-0.005417
1507529	-0.001953	-0.017548	-0.005951
1507608	0.026291	0.043716	0.003647
1507686	-0.011536	0.033600	0.021759
1507765	0.004456	0.039459	0.010040
1507844	0.008713	0.000031	0.025482
1507923	0.002853	0.012299	0.038803
1508002	-0.007813	0.101776	0.059570
1508081	-0.080246	-0.127258	0.092606
1508159	0.045990	0.085266	0.134140
1508237	-0.166000	0.000046	0.196457
1508315	-0.130310	0.051178	0.219360
1508394	-0.097824	0.043182	0.269424
1508473	-0.124451	0.100708	0.284348
1508552	0.070496	0.314835	0.385010
1508630	0.202057	0.080475	0.028152
1508709	0.277161	0.082077	-0.035233
1508787	0.433212	0.255707	0.185272
1508866	0.175430	0.488998	0.740814
1508944	-0.090897	0.521484	1.056671
1509023	-0.450424	0.285004	0.850525
1509102	-0.585175	-0.093170	0.832413
1509181	-0.065872	0.386200	0.942139
1509259	-0.077591	0.790466	1.027359
1509337	-0.284775	0.575821	0.821243
1509416	0.032150	-0.123001	0.506989
1509495	0.353851	-0.527802	1.395950
1509573	-0.020065	-1.408783	1.432709
1509652	-0.081314	-1.279877	-0.099686
1509731	0.799133	0.477814	0.508591
1509810	0.764511	1.285812	0.827621
1509888	0.454514	0.999786	0.870773
1509967	0.733627	0.460770	0.912857
1510045	0.375153	-0.040970	0.624161
1510124	0.281418	-0.223145	0.415909
1510203	0.021500	-0.076126	0.281143
1510282	-0.101547	-0.033524	0.027618
1510360	0.012970	-0.011688	-0.008072
1510439	0.023621	-0.113419	0.022293
1510517	0.155182	-0.013275	0.044128
1510596	-0.028046	0.058624	0.150650
1510674	-0.005142	0.011230	0.018036
1510753	0.020432	-0.039383	0.052643
1510831	-0.127655	-0.066010	-0.005951
1510909	-0.084503	-0.044708	-0.121521
1510988	-0.005157	0.035202	0.000977
1511067	-0.115936	0.108704	0.160767
1511146	0.031616	-0.014877	-0.000076
1511224	-0.007278	-0.019135	-0.017136
1511303	0.032150	-0.037781	-0.010742
1511382	-0.010468	-0.038315	-0.093842
1511461	-0.114868	0.065018	0.141068
1511539	0.031616	-0.053238	-0.000076
1511617	0.010315	-0.093704	-0.070923
1511696	-0.089828	0.135864	0.112305
1511774	0.023621	0.029343	0.101120
1511853	0.076355	-0.083054	0.049454
1511931	-0.107407	0.028809	-0.022995
1512009	0.009247	-0.014877	-0.008606
1512088	0.176483	-0.149643	0.023346
1512167	-0.098892	-0.006897	-0.079987
1512245	-0.047760	0.175812	0.095795
1512324	0.046524	-0.051102	0.036148
1512403	-0.035507	-0.132599	-0.157211
1512482	-0.063736	0.051712	-0.086899
1512561	0.044937	0.023483	0.015366
1512639	-0.053619	0.114548	0.109116
1512718	0.000183	-0.020203	0.128815
1512796	-0.011536	0.014954	-0.003815
1512875	-0.092499	0.120422	0.034012
1512954	-0.040833	-0.039383	-0.007538
1513033	-0.061615	-0.010620	-0.102356
1513112	0.050262	-0.008484	0.055313
1513191	0.077423	-0.019135	0.043594
1513269	0.069962	-0.088379	-0.028854
1513347	0.003387	-0.023926	-0.024048
1513425	-0.003540	0.101776	0.044128
1513504	-0.114868	0.022415	0.025482
1513583	0.124298	-0.156555	0.070221
1513661	-0.029648	-0.061218	-0.089569
1513740	0.011902	0.031464	0.042526
1513818	-0.047760	0.153961	0.101654
1513897	-0.153748	0.085251	0.088867
1513976	-0.011536	-0.059616	0.104309
1514054	-0.041901	-0.070801	-0.021393
1514133	0.086472	0.008560	-0.009140
1514211	-0.119659	0.051712	-0.164139
1514290	-0.032837	0.171021	-0.062408
1514369	0.032669	0.009628	0.024414
1514447	-0.131912	-0.056961	-0.048553
1514525	-0.085571	0.157166	-0.107147
1514604	-0.022720	0.112961	-0.044830
1514683	-0.081314	0.073547	-0.045898
1514761	0.011368	0.008560	-0.096497
1514840	-0.441910	-0.194916	-0.486908
1514919	-1.070938	-0.441513	-1.014755
1514998	-0.984116	-0.194382	-0.920471
1515077	-0.477585	-0.113953	-0.840576
1515156	-0.674133	-0.162415	-0.909302
1515234	-0.032837	0.013885	-0.496506
1515312	0.636688	0.065018	-0.312744
1515391	0.562653	0.093781	-0.327652
1515469	-0.173462	0.000046	-0.487442
1515547	-0.400894	0.202972	-1.081863
1515626	-1.008636	-0.131531	-0.801163
1515705	-0.222458	-0.089447	-0.230713
1515784	0.336273	0.090591	-0.163071
1515862	0.059311	-0.079330	-0.145493
1515940	0.213776	-0.008484	-0.133240
1516019	0.161575	0.054367	-0.057083
1516098	0.091797	0.016556	-0.048553
1516177	0.102448	0.089523	-0.027252
1516256	0.038010	0.068756	-0.014999
1516334	-0.104218	-0.055359	-0.029922
1516413	0.146652	0.088455	0.012161
1516491	-0.277313	-0.183731	-0.045364
1516569	0.179688	0.026138	-0.004883
1516648	0.041733	-0.118210	-0.077316
1516727	0.210587	-0.028732	-0.064011
1516806	0.277695	-0.043106	-0.054413
1516884	0.228683	-0.061752	-0.090103
1516963	0.149857	-0.050568	-0.091705
1517041	0.108841	-0.052704	-0.089035
1517120	0.050797	0.053299	-0.025116
1517199	0.047058	0.046387	-0.028854
1517277	-0.016861	0.035187	0.006851
1517356	-0.032318	0.008560	0.032944
1517435	-0.007278	-0.064941	-0.024597
1517514	0.001251	-0.020737	-0.012329
1517593	-0.031250	-0.002090	-0.026718
1517672	0.013504	-0.004227	-0.052292
1517751	-0.019531	0.013885	-0.021393
1517830	0.000717	0.037323	0.000443
1517908	-0.015808	-0.032455	-0.011276
1517986	0.008179	-0.029266	0.025482
1518065	-0.011536	-0.013290	-0.022461
1518143	-0.028580	-0.019150	-0.043228
1518222	0.064636	0.170486	0.030807
1518300	-0.303421	-0.167740	0.054245
1518378	0.124817	0.001633	0.043594
1518457	-0.034439	-0.077194	-0.030975
1518537	0.022552	0.052765	-0.000076
1518616	0.004456	0.046906	0.011108
1518695	0.013504	0.026672	-0.003815
1518774	0.020432	0.024536	-0.002213
1518853	-0.008881	0.034668	-0.045898
1518932	-0.048828	-0.053772	-0.038437
