# Supplementary material for: iSignDB: A database for smartphone signature biometrics
Source: Data Brief. 2020 Nov 28;33:106597. doi: 10.1016/j.dib.2020.106597 (PMC7725742; doi:10.1016/j.dib.2020.106597)
Supplement: Supplementary file 3 [file mmc3.zip › u022/genuine/Sensor Data/u022_s2_g01_MagField.csv]

timestamp	x	y	z
1502384	-28.456116	-15.066528	-30.093384
1502484	-28.749084	-12.336731	-31.404114
1502583	-27.680969	-12.477112	-30.033875
1502683	-27.365112	-9.893799	-31.195068
1502783	-28.895569	-11.724854	-28.950500
1502883	-28.437805	-11.718750	-27.883911
1502982	-28.741455	-11.117554	-29.547119
1503082	-29.959106	-10.975647	-30.001831
1503182	-29.957581	-10.519409	-29.687500
1503281	-29.341125	-8.845520	-30.868530
1503380	-27.975464	-10.050964	-31.657410
1503481	-29.032898	-8.233643	-30.549622
1503580	-29.026794	-7.020569	-31.283569
1503680	-27.357483	-8.374023	-31.466675
1503780	-27.661133	-7.620239	-33.279419
1503880	-29.176331	-6.413269	-31.118774
1503979	-25.825500	-7.142639	-29.911804
1504079	-25.675964	-6.993103	-32.043457
1504178	-27.499390	-6.245422	-30.807495
1504278	-28.871155	-6.408691	-30.661011
1504377	-28.868103	-5.802917	-31.103516
1504477	-28.868103	-5.802917	-31.103516
1504576	-27.349854	-6.401062	-32.489014
1504675	-29.179382	-7.171631	-30.677795
1504775	-28.718567	-5.955505	-32.022095
1504874	-28.721619	-6.713867	-31.277466
1504974	-27.502441	-7.003784	-30.062866
1505073	-29.327393	-5.958557	-31.260681
1505173	-29.191589	-9.150696	-32.247925
1505273	-28.109741	-6.404114	-31.117249
1505372	-28.419495	-7.168579	-32.507324
1505472	-27.967834	-8.229065	-32.072449
1505572	-28.414917	-6.106567	-32.940674
1505671	-28.269958	-7.775879	-32.368469
1505771	-28.726196	-7.476807	-33.123779
1505870	-27.661133	-7.920837	-31.455994
1505970	-28.416443	-7.162476	-29.151917
1506070	-27.508545	-7.768250	-32.061768
1506169	-29.191589	-9.150696	-32.247925
1506268	-29.347229	-10.061646	-30.895996
1506368	-29.037476	-8.845520	-32.392883
1506468	-27.967834	-8.831787	-30.104065
1506568	-27.972412	-9.593201	-30.883789
1506667	-26.754761	-9.584045	-31.340027
1506767	-29.341125	-9.298706	-29.811096
1506866	-29.803467	-10.064697	-30.895996
1506966	-27.976990	-10.052490	-32.418823
1507066	-27.520752	-10.804749	-30.148315
1507165	-28.433228	-10.206604	-31.507874
1507264	-27.365112	-9.893799	-31.805420
1507364	-27.520752	-10.353088	-32.121277
1507464	-27.366638	-10.198975	-31.813049
1507564	-27.362061	-9.437561	-31.185913
1507663	-27.220154	-11.109924	-32.138062
1507763	-26.753235	-9.280396	-31.333923
1507863	-27.519226	-10.047913	-32.113647
1507962	-26.602173	-9.432983	-32.556152
1508062	-27.978516	-10.357666	-32.884216
1508162	-28.123474	-8.688354	-33.303833
1508262	-27.667236	-8.685303	-33.760071
1508362	-29.339600	-7.788086	-34.199524
1508461	-28.872681	-5.809021	-34.001160
1508561	-26.118469	-3.808594	-33.190918
1508661	-26.588440	-6.394958	-33.250427
1508761	-26.588440	-6.394958	-33.250427
1508861	-24.760437	-6.382751	-34.773254
1508961	-24.295044	-4.557800	-35.493469
1509061	-23.220825	-2.424622	-37.579346
1509161	-20.904541	3.221130	-35.618591
1509260	-18.447876	7.189941	-37.203979
1509359	-16.920471	8.567810	-39.001465
1509458	-15.086365	9.342957	-38.676453
1509558	-15.992737	11.009216	-37.724304
1509658	-19.949341	11.436462	-35.279846
1509757	-21.018982	10.820007	-35.293579
1509856	-14.012146	11.024475	-38.485718
1509956	-9.156799	7.411194	-41.917419
1510056	-7.171631	8.184814	-42.813110
1510156	-8.851624	7.714844	-42.672729
1510255	-7.786560	7.116699	-42.228699
1510354	-8.843994	8.480835	-39.910889
1510453	-8.851624	7.414246	-41.459656
1510554	-8.857727	6.347656	-42.703247
1510653	-8.848572	7.717896	-41.148376
1510753	-7.179260	6.515503	-42.088318
1510851	-9.155273	7.110596	-39.637756
1510952	-8.688354	9.390259	-41.567993
1511051	-8.845520	8.476257	-41.893005
1511151	-8.082581	8.787537	-41.885376
1511251	-8.850098	7.716370	-42.214966
1511351	-9.608459	8.470154	-41.894531
1511450	-9.458923	7.862854	-42.060852
1511550	-10.223389	7.249451	-42.074585
1511650	-8.074951	10.308838	-41.394043
1511750	-7.466125	10.159302	-42.005920
1511849	-7.774353	9.550476	-41.410828
1511949	-8.078003	9.550476	-40.647888
1512049	-7.475281	8.187866	-40.525818
1512148	-9.144592	9.541321	-40.649414
1512248	-8.235168	8.634949	-41.584778
1512348	-8.998108	8.175659	-39.765930
1512447	-7.472229	8.946228	-41.271973
1512547	-9.753418	9.387207	-38.975525
1512647	-9.147644	8.781433	-40.666199
1512746	-9.448242	9.690857	-40.188599
1512846	-8.079529	9.547424	-41.868591
1512945	-8.230591	9.696960	-42.018127
1513045	-7.923889	10.157776	-41.549683
1513144	-7.923889	10.157776	-41.549683
1513244	-7.008362	10.316467	-41.392517
1513343	-8.842468	9.237671	-41.418457
1513443	-9.153748	7.716370	-40.690613
1513543	-8.682251	10.910034	-41.990662
1513642	-7.934570	7.575989	-40.541077
1513742	-9.748840	11.203003	-42.747498
1513840	-9.764099	7.861328	-41.603088
1513940	-8.383179	9.243774	-40.350342
1514040	-7.464600	10.163879	-40.176392
1514140	-8.982849	11.215210	-40.153503
1514239	-8.979797	12.275696	-41.960144
1514338	-8.078003	9.851074	-42.166138
1514438	-7.318115	9.251404	-41.416931
1514538	-8.680725	10.913086	-40.464783
1514637	-6.240845	11.386108	-41.824341
1514737	-8.680725	10.911560	-41.227722
1514837	-7.150269	12.290955	-41.499329
1514937	-10.943604	15.303040	-39.605713
1515036	-12.306213	16.061401	-34.861755
1515136	-15.206909	15.425110	-36.862183
1515236	-18.241882	17.381287	-33.465576
1515335	-19.329834	13.568115	-36.145020
1515435	-18.276978	10.992432	-36.660767
1515534	-19.499207	10.070801	-36.071777
1515634	-19.946289	11.894226	-34.506226
1515734	-19.482422	12.963867	-33.718872
1515833	-20.709229	11.888123	-34.507751
1515933	-21.937561	9.751892	-33.337402
1516033	-20.719910	9.608459	-34.559631
1516132	-22.244263	9.593201	-35.627747
1516231	-20.274353	7.481384	-35.673523
1516331	-22.254944	7.464600	-35.676575
1516431	-20.268250	8.547974	-35.040283
1516530	-23.614502	10.037231	-35.618591
1516630	-21.945190	8.683777	-35.952759
1516729	-22.402954	8.377075	-35.502625
1516829	-22.569275	6.091309	-37.690735
1516928	-21.958923	6.248474	-37.075806
1517028	-23.635864	5.630493	-35.719299
1517127	-21.656799	5.189514	-36.032104
1517227	-22.727966	4.724121	-36.805725
1517326	-21.664429	3.671265	-35.304260
1517426	-21.960449	5.191040	-34.507751
1517526	-21.960449	5.191040	-34.507751
1517625	-23.332214	5.329895	-35.115051
1517725	-22.573853	4.577637	-34.674072
1517825	-23.028564	4.876709	-34.667969
1517924	-22.274780	4.116821	-38.040161
1518023	-23.635864	5.632019	-35.108948
1518123	-21.665955	3.668213	-36.828613
1518223	-20.440674	4.745483	-35.583496
1518323	-22.723389	5.181885	-35.575867
1518422	-21.658325	4.737854	-34.518433
1518521	-23.330688	6.086731	-36.471558
1518622	-24.403381	4.559326	-35.743713
1518721	-23.643494	4.563904	-36.962891
1518820	-23.184204	4.721069	-36.349487
1518919	-21.806335	5.647278	-35.107422
