# Supplementary material for: iSignDB: A database for smartphone signature biometrics
Source: Data Brief. 2020 Nov 28;33:106597. doi: 10.1016/j.dib.2020.106597 (PMC7725742; doi:10.1016/j.dib.2020.106597)
Supplement: Supplementary file 3 [file mmc3.zip › u022/genuine/Sensor Data/u022_s2_g01_Orient.csv]

timestamp	x	y	z
1502423	96.171420	-15.764597	-1.618134
1502501	95.456757	-15.129953	-1.492830
1502580	94.617613	-14.189490	-1.851520
1502659	93.843063	-13.595794	-1.912490
1502737	93.267394	-13.910756	-1.929429
1502816	92.957351	-13.714555	-2.504638
1502895	92.573399	-13.916151	-2.993532
1502973	92.181223	-14.137710	-3.027413
1503052	91.801916	-14.278853	-3.073212
1503130	91.745915	-14.472939	-3.389387
1503208	91.645081	-15.324936	-3.189645
1503286	90.836789	-15.320275	-2.944096
1503364	90.229763	-14.143816	-3.112629
1503444	90.126067	-13.455790	-3.630190
1503522	89.888629	-11.962850	-3.674407
1503601	89.871991	-11.527159	-3.174368
1503680	89.824631	-11.714307	-2.526115
1503759	89.802747	-11.376828	-2.452213
1503837	89.853017	-11.337691	-2.370877
1503916	89.843209	-11.577461	-2.078009
1503995	89.775071	-11.675288	-2.093815
1504074	89.807719	-11.335160	-2.346640
1504152	89.761253	-11.410216	-1.872199
1504230	89.646287	-11.425371	-1.749284
1504309	89.576770	-11.632195	-1.511027
1504388	89.724377	-11.505715	-1.589011
1504466	89.860086	-11.153349	-2.059834
1504544	89.932828	-11.067680	-2.444141
1504623	89.899448	-11.056037	-2.529304
1504701	90.050703	-11.247563	-2.655008
1504780	89.990993	-11.381336	-2.811903
1504859	89.996622	-11.288653	-2.881051
1504938	90.329839	-11.197874	-2.928576
1505016	90.592815	-11.130844	-2.961635
1505095	90.552695	-11.029127	-2.908932
1505174	90.933874	-10.938347	-2.834924
1505253	91.669868	-11.027398	-2.620552
1505332	91.572531	-11.243071	-1.578905
1505411	91.737650	-11.669439	-1.191778
1505490	91.776084	-10.748954	-2.373594
1505568	91.749473	-10.766738	-2.855274
1505646	91.400963	-11.205349	-2.900124
1505725	91.280110	-11.705416	-3.099242
1505804	91.071393	-12.104309	-2.901005
1505883	90.863980	-12.196468	-2.773995
1505961	90.765339	-12.671802	-2.777489
1506039	90.656083	-13.026646	-2.600452
1506118	90.608272	-13.287476	-2.354811
1506196	90.706879	-13.281597	-2.395353
1506275	90.782503	-13.390555	-2.291496
1506354	91.153792	-13.426143	-2.290517
1506432	91.452572	-13.903225	-2.314474
1506511	91.851455	-14.136230	-2.386591
1506589	92.278820	-14.246017	-2.473138
1506668	92.710133	-14.609348	-2.238304
1506746	92.663394	-14.815823	-2.246864
1506825	92.456740	-14.915251	-2.153829
1506903	92.338987	-14.891880	-2.196845
1506982	92.294297	-15.179952	-1.996793
1507060	92.411674	-15.631827	-1.753340
1507139	92.191318	-15.604428	-1.793808
1507218	92.073505	-15.768368	-1.754104
1507296	92.010510	-15.870484	-1.824717
1507375	91.945541	-15.980631	-1.837945
1507453	91.874760	-16.197389	-1.652450
1507532	91.842487	-16.226373	-1.782665
1507611	91.668488	-16.375431	-1.632976
1507689	91.597604	-16.355187	-1.565325
1507768	91.589743	-16.326418	-1.482904
1507847	91.394666	-16.317004	-1.580008
1507926	91.157788	-16.338998	-1.583072
1508005	90.683636	-16.332135	-1.314222
1508084	90.230378	-16.019273	-1.817667
1508162	89.655256	-16.189157	-1.741356
1508240	88.443676	-15.524303	-2.055878
1508318	87.373952	-14.941387	-2.069359
1508397	86.111897	-14.462208	-2.152442
1508476	84.620573	-13.878616	-1.939140
1508555	82.464446	-14.200236	-0.924656
1508633	82.373345	-15.071296	-0.595381
1508712	82.685519	-16.256371	-0.192242
1508790	81.956697	-18.128975	0.723411
1508869	78.568943	-18.887689	1.795646
1508947	73.538140	-18.683083	2.586082
1509026	69.407556	-16.890380	2.636410
1509105	65.427140	-14.455469	1.192451
1509184	60.854055	-14.263240	1.825202
1509262	55.945738	-14.155529	4.125529
1509340	51.808955	-13.148256	5.630255
1509419	49.534543	-13.396817	4.522491
1509498	43.185001	-15.151892	0.627491
1509576	36.135276	-14.637461	-7.714957
1509655	36.617112	-14.348103	-13.454376
1509734	33.592872	-17.137559	-12.149049
1509813	28.885734	-19.789413	-7.877785
1509891	23.968916	-21.271579	-5.092916
1509970	19.268580	-24.098632	-4.842601
1510048	15.777479	-25.524482	-6.415935
1510127	13.141238	-26.526131	-8.433170
1510206	11.476357	-26.404401	-9.404516
1510285	10.962553	-25.930731	-9.667144
1510364	10.958353	-25.941974	-9.736030
1510442	10.600997	-25.975875	-10.320653
1510520	9.960770	-26.559739	-10.567034
1510599	8.984275	-26.244812	-10.627868
1510677	8.400544	-26.202062	-10.654779
1510756	8.072155	-26.186051	-10.993206
1510834	7.517626	-25.577639	-11.254420
1510912	7.855448	-25.255557	-11.203379
1510991	7.397661	-25.231627	-11.029210
1511070	6.237313	-24.535201	-10.874009
1511149	5.971611	-24.620103	-10.975223
1511227	5.998744	-24.577819	-11.064314
1511306	5.658148	-24.702096	-11.261769
1511385	5.940846	-24.688890	-11.237640
1511464	5.367926	-24.021676	-11.180909
1511542	5.154139	-24.144580	-11.436607
1511620	5.355438	-24.196304	-11.760676
1511699	4.420297	-23.710688	-11.341638
1511777	3.699089	-23.670323	-11.407514
1511856	3.422112	-23.902805	-11.890889
1511934	3.230980	-23.427738	-11.720405
1512012	3.233164	-23.445169	-11.794292
1512091	2.610158	-24.148883	-12.578179
1512170	2.948316	-23.773431	-12.451592
1512248	2.271476	-23.462355	-11.878284
1512327	2.028920	-23.645502	-12.209904
1512406	2.740025	-23.567184	-12.523573
1512485	2.940813	-23.302584	-12.138336
1512564	2.789289	-23.490108	-12.098104
1512642	2.346432	-23.154768	-11.757116
1512721	1.649092	-23.023704	-12.122382
1512799	1.631922	-22.965818	-12.074733
1512878	1.259846	-22.497200	-11.592311
1512957	1.167423	-22.258651	-11.757523
1513036	1.519131	-22.087628	-11.604224
1513115	1.200453	-22.236516	-11.764249
1513194	0.690757	-22.509944	-11.979284
1513272	0.428599	-22.810293	-12.362934
1513350	0.425149	-22.859668	-12.458092
1513428	0.205867	-22.791723	-12.083951
1513507	0.187447	-22.262496	-11.992430
1513586	-0.267860	-22.698047	-12.843720
1513664	0.009904	-22.648713	-12.997743
1513743	-0.170288	-22.677652	-12.917294
1513821	-0.589756	-22.392973	-12.379942
1513900	-0.862282	-21.623167	-12.137022
1513979	-1.345098	-21.463924	-12.586545
1514057	-1.190683	-21.297513	-12.848856
1514136	-1.437342	-21.635300	-12.838768
1514214	-0.593970	-21.258907	-12.331644
1514293	-0.294166	-21.186408	-11.460198
1514372	-0.490847	-21.285800	-11.483839
1514450	-0.149148	-20.735339	-11.623078
1514528	0.314711	-20.450124	-10.749018
1514607	0.478964	-20.393014	-10.197220
1514686	0.552717	-20.074228	-9.756548
1514764	1.173925	-20.174815	-9.583165
1514843	3.574039	-18.631588	-9.697784
1514922	9.151416	-14.796585	-10.194799
1515001	14.181818	-11.131221	-9.940895
1515080	18.384241	-9.676747	-9.711574
1515159	23.127927	-7.360916	-9.753858
1515237	25.539252	-7.504313	-9.334532
1515315	26.783716	-10.450675	-8.851276
1515394	28.291043	-12.997680	-8.167351
1515472	30.698084	-12.597245	-7.675206
1515550	35.865197	-11.462542	-5.818157
1515629	40.189393	-7.337054	-5.637669
1515708	41.493170	-6.391149	-5.810558
1515787	42.210351	-7.957979	-5.292518
1515865	43.051499	-8.257955	-5.516989
1515943	43.933232	-9.244933	-5.426377
1516022	44.321996	-9.981907	-5.116971
1516101	44.565745	-10.389367	-4.981162
1516180	44.870962	-10.843441	-4.535505
1516259	45.303449	-11.010103	-4.193833
1516337	45.488981	-10.569222	-4.384507
1516416	45.952075	-11.229734	-3.986866
1516494	46.476944	-10.028259	-4.709585
1516572	46.645756	-10.841330	-4.567873
1516651	47.362574	-10.991956	-4.884536
1516730	47.783665	-11.936544	-4.938031
1516809	48.179881	-13.181507	-5.072390
1516887	48.601481	-14.193929	-5.239804
1516966	49.078526	-14.880534	-5.373780
1517043	49.745159	-15.416673	-5.488956
1517123	49.864308	-15.681858	-5.202657
1517202	49.985445	-15.924019	-4.939018
1517280	50.094151	-15.874949	-4.767221
1517359	50.277521	-15.856499	-4.554202
1517438	50.465860	-15.952684	-4.748965
1517517	50.585785	-16.061193	-4.758179
1517596	50.565451	-16.018981	-4.784545
1517675	50.845919	-16.160277	-4.790952
1517754	51.148548	-16.109826	-4.647201
1517833	51.066497	-16.199766	-4.466095
1517911	51.405646	-16.186744	-4.456879
1517989	51.514140	-16.281031	-4.388282
1518068	51.879651	-16.299389	-4.217034
1518146	52.109467	-16.188001	-4.286418
1518225	51.805462	-16.471780	-3.566452
1518303	51.697985	-15.148637	-4.333865
1518381	51.470267	-15.659855	-4.408786
1518461	51.701390	-15.483340	-4.723712
1518540	51.687026	-15.577496	-4.495304
1518619	51.788103	-15.586177	-4.302136
1518698	51.802474	-15.639444	-4.185656
1518777	51.999477	-15.721374	-4.086763
1518856	52.296040	-15.640385	-3.990331
1518935	52.537849	-15.407006	-4.164746
