# Supplementary material for: iSignDB: A database for smartphone signature biometrics
Source: Data Brief. 2020 Nov 28;33:106597. doi: 10.1016/j.dib.2020.106597 (PMC7725742; doi:10.1016/j.dib.2020.106597)
Supplement: Supplementary file 3 [file mmc3.zip › u022/genuine/Sensor Data/u022_s2_g02_Acc.csv]

timestamp	x	y	z
4978756	0.589798	2.011993	9.504745
4978775	0.592194	1.988052	9.487991
4978794	0.608948	2.033554	9.713043
4978813	0.486847	2.033554	9.069000
4978832	0.417419	2.009598	9.066605
4978851	0.494034	2.062271	9.437714
4978870	0.484451	2.091003	9.535873
4978889	0.477280	2.114944	9.370682
4978908	0.501221	2.131714	9.289276
4978927	0.503616	2.112549	9.361099
4978946	0.517975	2.071854	9.557419
4978965	0.537125	2.000031	9.693893
4978984	0.494034	1.947357	9.722626
4979003	0.510788	1.944962	9.648407
4979022	0.568253	1.973694	9.559814
4979041	0.575439	1.985657	9.499954
4979059	0.553894	1.973694	9.476013
4979079	0.546707	1.990448	9.478409
4979097	0.539520	2.045517	9.408981
4979117	0.462906	2.064667	9.282089
4979136	0.357559	2.033554	9.315613
4979155	0.386292	2.040726	9.397018
4979174	0.443756	2.040726	9.385040
4979193	0.443756	1.983261	9.432922
4979212	0.391083	1.966507	9.574188
4979231	0.367142	1.928207	9.650803
4979250	0.458115	1.918625	9.607697
4979269	0.482056	1.928207	9.478409
4979288	0.436569	1.935379	9.346725
4979307	0.455719	1.973694	9.349121
4979326	0.489243	1.961716	9.425735
4979345	0.462906	1.973694	9.509537
4979364	0.407837	1.985657	9.471237
4979383	0.393478	2.002426	9.471237
4979402	0.383896	2.014389	9.571793
4979421	0.388687	2.040726	9.629242
4979440	0.357559	2.067062	9.722626
4979459	0.494034	2.098190	10.740158
4979478	0.125320	2.117340	8.910995
4979497	-0.142822	2.227478	7.390671
4979516	0.084625	2.172409	8.561432
4979535	0.470093	1.992844	10.424118
4979554	0.625717	1.842010	10.859863
4979573	0.683182	1.877930	10.172729
4979592	0.666412	1.976089	9.090561
4979611	0.589798	2.009598	8.503967
4979630	0.424606	1.918625	8.743393
4979649	0.503616	1.870743	9.430527
4979668	0.652054	1.858765	9.818390
4979687	0.640076	1.853989	9.789658
4979706	0.587402	1.853989	9.588547
4979725	0.570648	1.901871	9.471237
4979744	0.472488	1.968903	9.442505
4979763	0.398270	2.023972	9.547852
4979782	0.450943	2.052704	9.717834
4979801	0.498825	2.062271	9.775299
4979820	0.400665	2.026367	9.600525
4979839	0.328827	2.016785	9.480804
4979858	0.326431	2.026367	9.471237
4979877	0.383896	2.011993	9.389832
4979896	0.472488	1.959320	9.375458
4979915	0.561066	1.913834	9.437714
4979934	0.606567	1.889893	9.452072
4979953	0.568253	1.882706	9.368286
4979972	0.501221	1.863556	9.404190
4979991	0.539520	1.894684	9.528687
4980010	0.510788	1.954544	9.562210
4980029	0.474884	1.971298	9.499954
4980048	0.498825	1.961716	9.528687
4980067	0.498825	1.978485	9.559814
4980086	0.510788	2.002426	9.456863
4980105	0.489243	1.976089	9.432922
4980124	0.419815	1.964111	9.504745
4980143	0.431778	2.026367	9.377853
4980161	0.427002	2.028763	9.286880
4980181	0.458115	1.995239	9.499954
4980200	0.496429	1.978485	9.725021
4980219	0.522766	1.935379	9.662766
4980238	0.508392	1.935379	9.454468
4980257	0.522766	1.942566	9.401794
4980276	0.623322	1.904266	9.526291
4980295	0.623322	1.894684	9.588547
4980314	0.491638	1.897079	9.495178
4980333	0.450943	1.949753	9.435318
4980352	0.407837	1.980881	9.476013
4980371	0.398270	2.011993	9.571793
4980390	0.367142	2.071854	9.581360
4980409	0.333618	2.131714	9.454468
4980428	0.297714	2.112549	9.399399
4980447	0.276154	2.069458	9.490387
4980466	0.359955	2.045517	9.492783
4980485	0.434174	2.031158	9.351517
4980504	0.479660	2.002426	9.181534
4980523	0.515579	1.916229	9.301239
4980542	0.575439	1.865952	9.533478
4980561	0.616135	1.870743	9.555023
4980580	0.549103	1.830032	9.483200
4980599	0.544312	1.825256	9.550247
4980618	0.529953	1.894684	9.564606
4980637	0.517975	1.937775	9.382645
4980656	0.553894	1.947357	9.363495
4980675	0.577835	1.952148	9.499954
4980694	0.505997	1.956940	9.557419
4980713	0.448547	1.949753	9.476013
4980732	0.343201	1.968903	9.492783
4980751	0.316864	1.990448	9.531082
4980770	0.374329	2.014389	9.507141
4980789	0.343201	2.038330	9.586151
4980808	0.345596	2.047913	9.710648
4980827	0.347992	2.071854	9.653198
4980846	0.383896	2.069458	9.476013
4980865	0.412628	2.028763	9.408981
4980884	0.465302	1.973694	9.497574
4980903	0.537125	1.887497	9.514328
4980922	0.520370	1.856369	9.456863
4980941	0.467697	1.865952	9.435318
4980960	0.479660	1.916229	9.380249
4980979	0.501221	1.952148	9.399399
4980998	0.508392	1.983261	9.533478
4981016	0.453339	1.971298	9.598129
4981036	0.412628	2.011993	9.567001
4981055	0.417419	2.038330	9.404190
4981074	0.398270	2.023972	9.387436
4981093	0.374329	1.959320	9.456863
4981112	0.484451	2.050308	9.363495
4981131	0.434174	1.990448	9.459259
4981150	0.403046	1.959320	9.442505
4981169	0.386292	1.885101	9.526291
4981188	0.434174	1.968903	9.545456
4981207	0.376709	1.968903	9.476013
4981226	0.403046	2.002426	9.543060
4981245	0.453339	2.043121	9.605301
4981264	0.422211	2.033554	9.569397
4981283	0.403046	2.007217	9.516724
4981302	0.383896	1.992844	9.442505
4981321	0.419815	2.002426	9.432922
4981340	0.453339	2.007217	9.490387
4981359	0.417419	2.011993	9.578964
4981378	0.388687	1.997635	9.492783
4981397	0.403046	1.990448	9.382645
4981416	0.455719	1.976089	9.339554
4981435	0.513184	1.966507	9.310822
4981454	0.522766	1.973694	9.301239
4981473	0.465302	1.968903	9.320404
4981492	0.491638	1.949753	9.459259
4981511	0.465302	1.932983	9.574188
4981530	0.429382	1.937775	9.631638
4981549	0.472488	1.966507	9.701080
4981568	0.422211	1.959320	9.837540
4981587	0.419815	2.050308	9.818390
4981606	0.427002	2.088608	9.528687
4981625	0.383896	2.071854	9.370682
4981644	0.383896	2.052704	9.454468
4981663	0.391083	2.052704	9.487991
4981682	0.357559	2.045517	9.325180
4981701	0.331223	2.011993	9.169556
4981720	0.338409	2.007217	9.298843
4981739	0.403046	2.019180	9.485596
4981758	0.381500	2.016785	9.523911
4981777	0.350388	2.043121	9.590942
4981796	0.376709	2.079041	9.624466
4981815	0.379105	2.064667	9.581360
4981834	0.376709	2.057495	9.516724
4981853	0.434174	2.064667	9.466446
4981872	0.427002	2.021576	9.411377
4981891	0.398270	2.002426	9.423340
4981910	0.393478	2.002426	9.408981
4981929	0.391083	2.026367	9.380249
4981948	0.388687	2.059875	9.351517
4981967	0.364746	2.081436	9.351517
4981986	0.347992	2.057495	9.420959
4982005	0.386292	2.047913	9.440109
4982024	0.415024	2.057495	9.377853
4982043	0.386292	2.038330	9.389832
4982062	0.326431	2.002426	9.425735
4982081	0.371933	2.021576	9.497574
4982100	0.415024	2.035934	9.447296
4982119	0.405441	2.031158	9.399399
4982138	0.479660	2.016785	9.449677
4982157	0.498825	2.004822	9.514328
4982176	0.489243	2.016785	9.490387
4982195	0.465302	2.023972	9.423340
4982214	0.407837	2.050308	9.435318
4982233	0.460510	2.064667	9.459259
4982251	0.470093	2.026367	9.473633
4982271	0.443756	2.011993	9.600525
4982290	0.479660	2.021576	9.588547
4982309	0.465302	2.002426	9.476013
4982328	0.472488	2.000031	9.449677
4982347	0.486847	1.992844	9.514328
4982366	0.541916	1.968903	9.545456
4982385	0.546707	1.932983	9.550247
4982404	0.431778	1.930603	9.559814
4982423	0.453339	1.968903	9.531082
4982442	0.520370	1.976089	9.423340
4982461	0.501221	1.978485	9.430527
4982480	0.556274	1.956940	9.547852
4982499	0.546707	1.918625	9.581360
4982518	0.496429	1.930603	9.502350
4982537	0.522766	1.928207	9.377853
4982556	0.484451	1.880325	9.507141
4982575	0.470093	1.921021	9.619675
4982594	0.522766	1.983261	9.461655
4982613	0.522766	2.004822	9.313217
4982632	0.491638	1.990448	9.425735
4982651	0.501221	1.968903	9.567001
4982670	0.460510	1.925812	9.526291
4982689	0.424606	1.925812	9.478409
4982708	0.448547	1.930603	9.485596
4982727	0.441360	1.947357	9.471237
4982746	0.489243	1.952148	9.516724
4982765	0.429382	1.916229	9.564606
4982784	0.391083	1.937775	9.631638
4982803	0.422211	1.966507	9.612488
4982822	0.407837	1.995239	9.576584
4982841	0.436569	2.023972	9.535873
4982860	0.458115	2.016785	9.492783
4982879	0.443756	2.011993	9.440109
4982898	0.486847	1.985657	9.411377
4982917	0.496429	1.935379	9.432922
4982936	0.498825	1.921021	9.411377
4982955	0.477280	1.923416	9.358704
4982973	0.510788	1.928207	9.468842
4982993	0.529953	1.928207	9.583755
4983012	0.522766	1.889893	9.569397
4983031	0.561066	1.909042	9.497574
4983050	0.546707	1.947357	9.411377
4983069	0.482056	1.954544	9.449677
4983088	0.465302	1.928207	9.564606
4983107	0.489243	1.949753	9.507141
4983126	0.520370	1.968903	9.349121
4983145	0.537125	1.940170	9.399399
4983164	0.582611	1.911438	9.617279
4983183	0.494034	1.916229	9.679520
4983202	0.434174	1.925812	9.516724
4983221	0.429382	1.906647	9.497574
4983240	0.400665	1.868347	9.595734
4983259	0.467697	1.892288	9.543060
4983278	0.544312	1.911438	9.399399
4983297	0.537125	1.885101	9.480804
4983316	0.513184	1.918625	9.480804
4983335	0.513184	1.976089	9.397018
4983354	0.508392	1.944962	9.420959
4983373	0.513184	1.894684	9.552628
4983392	0.482056	1.877930	9.614883
4983411	0.417419	1.887497	9.600525
4983430	0.388687	1.885101	9.653198
4983449	0.412628	1.911438	9.669952
4983468	0.474884	1.930603	9.540665
4983487	0.510788	1.954544	9.440109
4983506	0.520370	1.976089	9.509537
4983525	0.541916	1.954544	9.576584
4983544	0.520370	1.932983	9.562210
4983563	0.496429	1.923416	9.559814
4983582	0.570648	1.911438	9.641220
4983601	0.491638	1.913834	9.760925
4983620	0.510788	1.954544	9.698685
4983639	0.486847	1.942566	9.569397
4983658	0.455719	1.961716	9.547852
4983677	0.522766	2.000031	9.523911
4983696	0.606567	2.002426	9.507141
4983715	0.604172	1.980881	9.473633
4983734	0.553894	2.007217	9.420959
4983753	0.479660	2.047913	9.267731
4983772	0.546707	2.057495	9.188721
4983791	0.561066	2.052704	9.191116
4983810	0.532333	2.074249	9.296448
4983829	0.508392	2.067062	9.325180
4983848	0.434174	2.047913	9.356308
4983867	0.465302	2.102982	9.401794
4983886	0.659225	2.086212	9.339554
4983905	0.450943	2.035934	9.502350
4983924	0.522766	2.009598	9.681915
4983943	0.640076	2.011993	9.653198
4983962	0.661621	2.062271	9.447296
4983981	0.630508	2.059875	9.183929
4984000	0.637680	2.055099	9.483200
4984019	0.822037	2.100586	10.476791
4984038	0.462906	2.093399	9.272507
4984057	0.137299	2.251419	7.610931
4984076	0.288132	2.167618	8.705093
4984095	0.608948	2.069458	10.414551
4984114	0.685562	2.088608	10.740158
4984133	0.774155	2.160446	9.918945
4984152	0.798096	2.225082	9.023514
4984171	0.632889	2.217896	8.836761
4984190	0.568253	2.170013	9.207870
4984209	0.577835	2.124527	9.717834
4984228	0.647263	2.177200	9.818390
4984247	0.623322	2.208328	9.507141
4984266	0.551498	2.268173	9.238998
4984285	0.508392	2.316055	9.318008
4984304	0.455719	2.363953	9.581360
4984323	0.415024	2.397461	9.665161
4984342	0.501221	2.407043	9.449677
4984361	0.558670	2.438171	9.255753
4984380	0.608948	2.430984	9.203079
4984399	0.642471	2.411835	9.315613
4984418	0.613739	2.397461	9.437714
4984437	0.644867	2.419006	9.413773
4984456	0.664017	2.414230	9.267731
4984475	0.668808	2.414230	9.320404
4984494	0.580231	2.464508	9.377853
4984513	0.568253	2.519577	9.404190
4984532	0.577835	2.572235	9.308426
4984551	0.520370	2.584213	9.224625
4984570	0.525162	2.574631	9.222229
4984589	0.623322	2.536331	9.181534
4984608	0.704727	2.505203	9.107315
4984627	0.683182	2.512390	9.128860
4984646	0.750214	2.548294	9.241394
4984665	0.747818	2.553085	9.207870
4984684	0.731064	2.589005	9.203079
4984703	0.707123	2.620132	9.279694
4984722	0.707123	2.660828	9.353912
4984741	0.728668	2.656036	9.361099
4984760	0.608948	2.646469	9.392227
4984779	0.654449	2.744629	9.294067
4984798	0.673599	2.763779	9.066605
4984817	0.635284	2.711105	9.097733
4984836	0.733459	2.634491	9.306030
4984855	0.790909	2.617737	9.466446
4984874	0.635284	2.703918	9.207870
4984893	0.379105	2.811661	8.831985
4984912	0.245041	2.814056	8.853531
4984930	0.419815	2.758987	9.107315
4984950	0.438965	2.694351	9.399399
4984969	0.259399	2.634491	9.574188
4984988	0.400665	2.620132	9.672348
4985007	0.522766	2.670410	9.772903
4985026	0.412628	2.780533	9.327576
4985045	0.376709	2.857147	8.760147
4985064	0.355164	2.864334	8.719452
4985083	0.611343	2.984039	8.640442
4985102	0.393478	2.972076	8.724243
4985121	0.144485	2.914612	8.954086
4985140	0.022369	2.957703	9.351517
4985159	-0.097336	3.017563	9.559814
4985178	-0.255356	3.067841	9.480804
4985197	-0.384644	3.103760	9.571793
4985216	-0.413376	3.127701	9.528687
4985235	-0.475616	3.213882	9.241394
4985254	-0.576172	3.300079	8.975632
4985273	-0.528290	3.328812	8.827194
4985292	-0.566605	3.259384	8.863098
4985311	-0.365479	3.228256	9.052246
4985330	-0.176346	3.125305	9.085770
4985349	-0.150009	3.022354	8.999573
4985368	-0.171555	2.991226	8.884659
4985387	-0.202682	2.981644	8.820007
4985406	-0.126068	3.017563	8.899017
4985425	-0.097336	3.039108	9.073792
4985444	-0.094940	3.043900	9.195892
4985463	-0.138031	3.072632	9.291672
4985482	-0.252960	3.060654	9.327576
4985501	-0.240982	3.034317	9.404190
4985520	-0.250565	3.003204	9.502350
4985539	-0.161972	2.981644	9.416168
4985558	-0.044662	2.981644	9.315613
4985577	-0.078186	2.950531	9.351517
4985596	0.012802	2.928986	9.265335
4985615	0.079834	2.876312	9.159988
4985634	0.010406	2.826035	9.128860
4985653	-0.008743	2.797302	9.030701
4985672	-0.008743	2.794907	9.016327
4985691	0.024765	2.806870	9.090561
4985710	0.115753	2.811661	9.073792
4985729	-0.008743	2.794907	9.176743
4985748	-0.082977	2.837997	9.356308
4985767	-0.018326	2.861938	9.289276
4985786	0.000824	2.885880	9.198288
4985805	0.015198	2.876312	9.150406
4985824	-0.006363	2.799698	9.224625
4985843	0.055893	2.797302	9.258148
4985862	0.161240	2.816452	9.085770
4985881	0.235458	2.763779	8.994781
4985900	0.240250	2.677582	9.222229
4985919	0.259399	2.636887	9.538269
4985938	0.249817	2.600967	9.538269
4985957	0.177994	2.622513	9.454468
4985976	0.094208	2.644073	9.361099
4985995	0.122925	2.682373	9.265335
4986014	0.158844	2.670410	9.418564
4986033	0.094208	2.627304	9.464050
4986052	0.158844	2.624908	9.416168
4986071	0.288132	2.641678	9.418564
4986090	0.345596	2.603363	9.176743
4986109	0.304886	2.577026	9.083374
4986128	0.268982	2.557877	9.069000
4986147	0.302490	2.519577	9.253357
4986166	0.331223	2.498016	9.466446
4986185	0.252213	2.464508	9.478409
4986204	0.254608	2.478867	9.559814
4986223	0.324051	2.524353	9.399399
4986242	0.359955	2.562668	9.282089
4986261	0.324051	2.572235	9.243790
4986279	0.324051	2.543518	9.353912
4986298	0.285736	2.507599	9.456863
4986317	0.285736	2.462112	9.265335
4986337	0.302490	2.483658	9.198288
4986356	0.324051	2.524353	9.294067
4986375	0.204330	2.450134	9.370682
4986394	0.304886	2.454926	9.380249
4986413	0.441360	2.483658	9.318008
4986432	0.367142	2.450134	9.296448
4986451	0.350388	2.438171	9.377853
4986470	0.362350	2.390289	9.476013
4986489	0.379105	2.330429	9.392227
4986508	0.400665	2.318451	9.231812
4986527	0.367142	2.294510	9.425735
4986546	0.381500	2.306488	9.454468
4986565	0.331223	2.340012	9.296448
4986584	0.309677	2.351974	9.270111
4986603	0.336014	2.311279	9.313217
4986622	0.388687	2.289734	9.610092
4986641	0.438965	2.258606	9.650803
4986660	0.417419	2.246628	9.425735
4986679	0.419815	2.220291	9.392227
4986698	0.551498	2.201141	9.487991
4986717	0.553894	2.179596	9.538269
4986736	0.520370	2.146072	9.535873
4986755	0.563461	2.126923	9.485596
4986774	0.532333	2.124527	9.425735
4986793	0.486847	2.193954	9.385040
4986812	0.462906	2.249023	9.368286
4986831	0.438965	2.316055	9.356308
4986849	0.472488	2.330429	9.440109
4986869	0.419815	2.340012	9.626862
4986887	0.292923	2.380707	9.638824
4986907	0.204330	2.363953	9.564606
4986926	0.261795	2.351974	9.550247
4986945	0.460510	2.404648	9.555023
4986964	0.137299	2.466904	9.325180
4986983	-0.063812	2.557877	8.884659
4987002	0.087021	2.620132	8.875076
4987021	0.113358	2.629700	9.306030
4987040	0.120544	2.632095	9.528687
4987059	0.087021	2.634491	9.483200
4987078	0.008011	2.660828	9.389832
4987097	0.098984	2.677582	9.301239
4987116	0.139694	2.610550	9.231812
4987135	0.134903	2.550690	9.322784
4987154	0.247437	2.531540	9.476013
4987173	0.316864	2.488449	9.437714
4987192	0.393478	2.454926	9.286880
4987211	0.371933	2.447739	9.133652
4987230	0.350388	2.469284	9.195892
4987249	0.403046	2.447739	9.377853
4987268	0.422211	2.397461	9.444901
4987287	0.386292	2.407043	9.399399
4987306	0.388687	2.452530	9.296448
4987325	0.446152	2.488449	9.286880
4987344	0.462906	2.509995	9.344345
4987363	0.467697	2.533936	9.397018
4987382	0.419815	2.603363	9.377853
4987401	0.340805	2.694351	8.872681
4987420	0.225876	2.744629	8.391449
4987439	0.608948	2.490845	9.796844
4987458	0.405441	2.457321	9.808807
4987477	0.197159	2.533936	8.978027
4987496	0.374329	2.572235	8.987610
4987515	0.606567	2.541122	9.164780
4987534	0.632889	2.462112	9.260544
4987553	0.652054	2.462112	9.394623
4987572	0.687958	2.445343	9.313217
4987591	0.623322	2.371124	9.325180
4987610	0.551498	2.328033	9.490387
4987629	0.517975	2.340012	9.418564
4987648	0.438965	2.356766	9.322784
4987667	0.443756	2.371124	9.346725
4987686	0.508392	2.375916	9.430527
4987705	0.513184	2.390289	9.502350
4987724	0.479660	2.407043	9.464050
4987743	0.446152	2.428589	9.394623
4987762	0.395874	2.426193	9.356308
4987781	0.477280	2.390289	9.358704
4987800	0.503616	2.356766	9.351517
4987819	0.453339	2.340012	9.334763
4987838	0.419815	2.359161	9.404190
4987857	0.283340	2.356766	9.408981
4987876	0.465302	2.383102	9.310822
4987895	0.632889	2.330429	9.363495
4987914	0.565857	2.308884	9.447296
4987933	0.462906	2.246628	9.454468
4987952	0.407837	2.193954	9.483200
4987971	0.494034	2.213104	9.392227
4987990	0.690353	2.193954	9.253357
4988009	0.616135	2.138885	9.346725
4988028	0.477280	2.167618	9.464050
4988047	0.438965	2.208328	9.440109
4988066	0.393478	2.227478	9.365891
4988085	0.419815	2.263397	9.315613
4988104	0.376709	2.270569	9.267731
4988123	0.326431	2.289734	9.406586
4988142	0.347992	2.256210	9.550247
4988161	0.412628	2.220291	9.705856
4988180	0.508392	2.186783	9.655579
4988199	0.510788	2.153259	9.437714
4988218	0.527557	2.148468	9.318008
4988237	0.568253	2.112549	9.423340
4988256	0.628113	2.069458	9.471237
4988275	0.642471	2.079041	9.473633
4988294	0.465302	2.131714	9.485596
4988313	0.496429	2.136490	9.476013
4988332	0.606567	2.100586	9.478409
4988351	0.522766	2.071854	9.662766
4988370	0.489243	2.071854	9.600525
4988389	0.446152	2.074249	9.373062
4988408	0.427002	2.112549	9.181534
4988427	0.577835	2.124527	9.167175
4988446	0.589798	2.040726	9.315613
4988465	0.563461	2.019180	9.387436
4988484	0.577835	2.007217	9.437714
4988503	0.637680	2.016785	9.528687
4988522	0.659225	2.000031	9.588547
4988541	0.618530	2.016785	9.590942
4988560	0.594589	2.069458	9.552628
4988579	0.582611	2.083832	9.490387
4988598	0.587402	2.057495	9.507141
4988617	0.608948	2.076645	9.607697
4988636	0.601776	2.098190	9.533478
4988655	0.553894	2.062271	9.385040
4988674	0.486847	2.067062	9.492783
4988693	0.477280	2.071854	9.418564
4988712	0.553894	2.067062	9.329971
4988731	0.565857	2.074249	9.351517
4988750	0.596985	2.071854	9.487991
4988769	0.666412	2.095795	9.499954
4988788	0.659225	2.112549	9.289276
4988806	0.575439	2.069458	9.215057
4988826	0.613739	2.002426	9.346725
4988845	0.692749	1.940170	9.545456
4988864	0.668808	1.947357	9.555023
4988883	0.642471	1.954544	9.487991
4988902	0.628113	1.935379	9.495178
4988921	0.606567	1.973694	9.487991
4988940	0.573044	1.983261	9.547852
4988959	0.520370	1.980881	9.562210
4988978	0.546707	2.014389	9.514328
4988997	0.611343	2.040726	9.430527
4989016	0.671204	2.035934	9.413773
4989035	0.685562	2.016785	9.476013
4989054	0.656845	2.019180	9.461655
4989073	0.520370	1.997635	9.392227
4989092	0.465302	1.954544	9.476013
4989111	0.458115	1.956940	9.612488
4989130	0.465302	1.980881	9.612488
4989149	0.465302	2.026367	9.490387
4989168	0.424606	2.071854	9.476013
4989187	0.446152	2.117340	9.516724
4989206	0.443756	2.141281	9.502350
4989225	0.520370	2.124527	9.394623
4989244	0.522766	2.067062	9.432922
4989263	0.570648	2.026367	9.562210
4989282	0.635284	1.983261	9.567001
4989301	0.654449	1.961716	9.538269
4989320	0.625717	1.971298	9.466446
4989339	0.589798	2.007217	9.382645
4989358	0.460510	2.124527	9.045059
4989377	0.427002	2.098190	8.927750
4989396	0.508392	1.954544	9.145615
4989415	0.326431	1.988052	9.564606
4989434	0.441360	2.067062	10.036270
4989453	0.544312	2.079041	10.122452
4989472	0.541916	2.071854	9.832748
4989491	0.630508	2.153259	9.401794
4989510	0.585007	2.129318	9.069000
4989529	0.558670	2.071854	9.171951
4989548	0.573044	2.007217	9.509537
4989567	0.580231	1.935379	9.614883
4989586	0.482056	1.906647	9.490387
4989605	0.434174	1.952148	9.356308
4989624	0.431778	2.002426	9.370682
4989643	0.438965	2.038330	9.502350
4989662	0.415024	2.040726	9.636429
4989681	0.460510	2.071854	9.710648
4989700	0.630508	2.148468	9.636429
4989719	0.601776	2.134109	9.325180
4989738	0.494034	2.119736	9.227020
4989757	0.529953	2.091003	9.332367
4989776	0.529953	2.026367	9.519119
4989795	0.412628	2.021576	9.626862
4989814	0.472488	2.038330	9.380249
4989833	0.683182	2.081436	9.159988
4989852	0.628113	2.033554	9.397018
4989871	0.644867	2.014389	9.552628
4989890	0.678391	1.937775	9.440109
4989909	0.699936	1.976089	9.279694
4989928	0.606567	2.033554	9.231812
4989947	0.582611	2.009598	9.351517
4989966	0.565857	1.961716	9.485596
4989985	0.546707	2.033554	9.550247
4990004	0.575439	2.088608	9.531082
4990023	0.565857	2.062271	9.535873
4990042	0.491638	2.002426	9.593338
4990061	0.537125	1.973694	9.507141
4990080	0.611343	1.947357	9.404190
4990099	0.647263	1.944962	9.291672
4990118	0.596985	1.968903	9.315613
4990137	0.611343	1.978485	9.485596
4990156	0.549103	1.949753	9.583755
4990175	0.527557	1.940170	9.662766
4990194	0.580231	1.949753	9.631638
4990213	0.652054	1.947357	9.531082
4990232	0.707123	1.930603	9.643616
4990251	0.755005	1.935379	9.583755
4990270	0.752609	1.887497	9.406586
4990289	0.690353	1.837219	9.337158
4990308	0.707123	1.815674	9.425735
4990327	0.726273	1.813278	9.485596
4990346	0.652054	1.887497	9.519119
4990365	0.611343	1.904266	9.531082
4990384	0.606567	1.897079	9.614883
4990403	0.608948	1.944962	9.516724
4990422	0.618530	1.966507	9.564606
4990441	0.601776	1.940170	9.523911
4990460	0.675995	1.959320	9.672348
4990479	0.618530	1.971298	10.079361
4990498	0.577835	1.978485	8.702698
4990517	0.395874	1.964111	8.587769
4990536	0.494034	1.925812	9.703476
4990555	0.652054	1.882706	10.333145
4990574	0.762177	1.904266	10.014709
4990593	0.786118	1.930603	9.308426
4990612	0.637680	1.940170	8.994781
4990631	0.632889	1.904266	9.155197
4990650	0.678391	1.808487	9.626862
4990669	0.692749	1.789337	9.866272
4990688	0.664017	1.849197	9.665161
4990707	0.596985	1.913834	9.394623
4990726	0.592194	1.942566	9.361099
4990745	0.601776	1.940170	9.468842
4990763	0.640076	1.935379	9.507141
4990783	0.640076	1.921021	9.492783
4990802	0.642471	1.906647	9.432922
4990821	0.644867	1.918625	9.358704
4990840	0.661621	1.894684	9.382645
4990859	0.671204	1.853989	9.507141
4990878	0.707123	1.842010	9.626862
4990897	0.755005	1.904266	9.657974
4990916	0.692749	1.947357	9.533478
4990935	0.587402	1.935379	9.483200
4990954	0.620926	1.959320	9.567001
4990973	0.678391	1.961716	9.485596
4990992	0.652054	1.923416	9.344345
4991011	0.618530	1.899475	9.418564
4991030	0.647263	1.885101	9.571793
4991049	0.678391	1.865952	9.468842
4991068	0.568253	1.894684	9.363495
4991087	0.486847	1.928207	9.401794
4991106	0.582611	1.978485	9.509537
4991125	0.611343	1.971298	9.487991
4991144	0.541916	1.978485	9.511932
4991163	0.565857	2.033554	9.581360
4991182	0.556274	2.031158	9.535873
4991201	0.570648	1.992844	9.392227
4991220	0.659225	1.913834	9.428131
4991239	0.707123	1.865952	9.602905
4991258	0.757401	1.870743	9.555023
4991277	0.695145	1.858765	9.423340
4991296	0.644867	1.923416	9.380249
4991315	0.668808	1.959320	9.404190
4991334	0.647263	1.966507	9.461655
4991353	0.625717	1.983261	9.533478
4991372	0.592194	1.959320	9.521515
4991391	0.587402	1.921021	9.569397
4991410	0.654449	1.947357	9.555023
4991429	0.625717	1.968903	9.487991
4991448	0.522766	1.956940	9.535873
4991467	0.479660	1.997635	9.619675
4991486	0.589798	2.038330	9.418564
4991505	0.632889	2.045517	9.193497
4991524	0.623322	2.052704	9.286880
4991543	0.637680	2.021576	9.483200
4991562	0.637680	1.997635	9.485596
4991581	0.649658	1.983261	9.363495
4991600	0.616135	1.961716	9.468842
4991619	0.642471	1.964111	9.607697
4991638	0.606567	1.964111	9.646011
4991657	0.611343	1.980881	9.555023
4991676	0.661621	2.016785	9.449677
4991695	0.687958	2.033554	9.408981
4991714	0.709503	2.057495	9.401794
4991733	0.659225	2.059875	9.442505
4991752	0.589798	2.071854	9.404190
4991771	0.577835	2.067062	9.298843
4991790	0.525162	2.023972	9.310822
4991809	0.546707	1.983261	9.418564
4991828	0.616135	1.966507	9.514328
4991847	0.666412	1.959320	9.574188
4991866	0.690353	1.956940	9.511932
4991885	0.668808	1.940170	9.535873
4991904	0.745422	1.832428	9.926132
4991923	1.047089	1.755814	10.551010
4991942	1.092590	1.834824	10.419342
4991961	0.776550	1.983261	9.698685
4991980	0.577835	2.093399	9.004364
4991999	0.422211	2.282547	8.820007
4992018	0.070251	2.486053	8.671570
4992037	0.048706	2.591400	8.590164
4992056	-0.020721	2.670410	8.961273
4992075	-0.322388	2.735046	9.411377
4992094	-0.569000	2.811661	9.679520
4992113	-0.580963	2.854752	9.619675
4992132	-0.451675	2.869125	9.452072
4992151	-0.331970	2.907425	9.217453
4992170	-0.375061	2.931366	8.961273
4992189	-0.355911	2.871521	8.913376
4992208	-0.001572	2.727859	9.104919
4992227	0.247437	2.653641	9.229416
4992246	0.125320	2.747025	8.803253
4992265	-0.264923	2.926590	7.395462
4992284	-0.221832	2.840393	8.415390
4992303	0.022369	2.579422	10.282867
4992322	-0.027908	2.562668	10.905365
4992341	-0.171555	2.648849	9.969223
4992360	-0.260147	2.785324	9.100128
4992379	-0.075790	2.840393	8.843948
4992398	0.312073	2.792511	9.013931
4992417	0.417419	2.656036	9.212662
4992436	0.321655	2.529144	9.411377
4992455	0.391083	2.428589	9.413773
4992474	0.613739	2.330429	9.318008
4992493	0.539520	2.213104	9.301239
4992512	0.355164	2.198746	9.284485
4992531	0.343201	2.263397	9.385040
4992550	0.343201	2.284943	9.519119
4992569	0.443756	2.356766	9.610092
4992588	0.410233	2.419006	9.555023
4992607	0.304886	2.488449	9.408981
4992626	0.163635	2.509995	9.301239
4992645	0.089417	2.495621	9.329971
4992664	-0.078186	2.454926	9.325180
4992683	-0.135635	2.421402	9.241394
4992702	-0.494766	2.282547	9.303635
4992720	-0.607300	2.122131	9.274902
4992740	0.120544	2.122131	9.404190
4992759	0.431778	2.055099	10.000351
4992778	0.656845	1.983261	10.141602
4992797	1.118912	2.009598	10.294830
4992816	0.608948	1.942566	9.969223
4992835	0.364746	1.964111	9.262939
4992854	0.364746	2.031158	9.351517
4992873	-0.264923	1.971298	10.158371
4992892	-0.114090	2.057495	10.203857
4992911	0.558670	2.239441	9.413773
4992930	0.673599	2.311279	8.800858
4992949	0.206726	2.316055	8.659592
4992968	0.098984	2.335220	9.042664
4992987	0.053497	2.361557	9.567001
4993006	0.297714	2.378311	10.021896
4993025	0.558670	2.481262	10.060211
4993044	0.534729	2.651245	9.456863
4993063	0.970474	2.988831	8.800858
4993082	1.068634	3.137268	8.441727
4993101	1.075821	3.173187	8.867889
4993120	0.714294	3.113327	9.207870
4993139	0.831619	3.139664	9.200684
4993158	1.011185	3.158829	9.179138
4993177	1.190750	3.103760	9.253357
4993196	1.528320	3.005600	9.148010
4993215	1.741409	2.967285	8.733810
4993234	1.739014	3.029541	8.063446
4993253	1.375092	3.103760	7.436157
4993272	1.071030	3.110931	7.529541
4993291	0.731064	3.120514	7.666000
4993310	0.455719	3.051086	7.316452
4993329	0.096588	2.804474	8.350739
4993348	0.103775	2.411835	9.971619
4993367	0.245041	2.052704	10.759308
4993386	0.640076	1.870743	10.797623
4993405	0.649658	1.729477	10.998734
4993424	0.853165	1.727081	10.778473
4993443	1.389465	1.789337	9.935699
4993462	1.499603	1.856369	9.344345
4993481	0.764572	1.846802	8.712265
4993500	0.163635	1.842010	8.903809
4993519	0.642471	1.832428	10.148788
4993538	1.157227	1.897079	10.553406
4993557	0.733459	1.873138	10.053024
4993576	0.752609	1.956940	9.363495
4993595	1.047089	2.117340	8.618896
4993614	0.714294	2.126923	7.965271
4993633	0.326431	1.954544	8.681152
4993652	0.936966	1.849197	9.801636
4993671	1.171585	1.638504	10.206253
4993690	1.061462	1.463730	10.318771
4993709	1.025543	1.382324	10.246948
4993728	1.047089	1.387115	9.614883
4993747	1.181168	1.418243	8.997177
4993766	1.243423	1.391907	9.107315
4993785	1.217087	1.317688	9.734589
4993804	1.255386	1.288956	10.160767
4993823	1.162018	1.298523	9.911758
4993842	0.951324	1.413452	9.334763
4993861	0.860352	1.530762	9.042664
4993880	0.869919	1.604980	9.162384
4993899	0.910629	1.614563	9.394623
4993918	0.853165	1.552307	9.722626
4993937	0.922592	1.525970	10.136826
4993956	0.922592	1.573853	10.012314
4993975	0.719086	1.626526	9.483200
4993994	0.659225	1.662445	9.231812
4994013	0.771759	1.624146	9.365891
4994032	0.778946	1.573853	9.523911
4994051	0.802887	1.533157	9.631638
4994070	0.939362	1.470917	9.602905
4994089	0.963303	1.418243	9.411377
4994108	0.982452	1.399078	9.284485
4994127	1.068634	1.389511	9.485596
4994146	1.073425	1.324860	9.787262
4994164	0.980057	1.305710	9.823181
4994184	0.881897	1.344009	9.600525
4994203	0.941742	1.394302	9.480804
4994222	0.769363	1.423019	9.540665
4994241	0.494034	1.430206	9.744171
4994260	0.774155	1.480484	9.866272
4994279	0.905838	1.451752	9.770508
4994298	0.587402	1.387115	9.600525
4994317	0.398270	1.339233	9.768112
4994335	0.678391	1.317688	10.120056
4994355	0.977661	1.382324	10.201462
4994373	0.585007	1.446960	10.098511
4994393	0.012802	1.537949	10.206253
4994411	0.331223	1.746246	10.218216
4994431	0.800491	1.976089	9.741776
4994450	0.953720	2.249023	9.073792
4994469	0.716690	2.493240	8.609314
4994488	0.539520	2.663223	8.492004
4994507	0.805283	2.749420	9.234207
4994526	0.881897	2.780533	9.789658
4994545	0.781342	2.861938	9.547852
4994564	0.740631	2.967285	9.164780
4994583	0.738235	3.065445	8.999573
4994602	0.812454	3.089386	8.930145
4994621	0.829224	3.070236	8.820007
4994640	0.719086	3.084595	8.788879
4994659	0.922592	3.139664	8.870285
4994677	1.116531	3.163605	8.863098
4994697	1.068634	3.204315	8.817612
4994716	1.003998	3.194733	8.978027
4994735	0.960907	3.137268	9.057037
4994754	0.834015	3.031921	8.992386
4994773	0.913025	3.024750	9.133652
4994792	0.877106	3.051086	8.551865
4994811	1.075821	3.137268	8.075409
4994830	1.418198	3.134872	8.532700
4994849	1.401428	3.094177	8.968445
4994868	1.094971	3.170792	8.834381
4994887	0.687958	3.273743	8.764938
4994906	0.604172	3.422180	9.124069
4994925	0.675995	3.532318	9.289276
4994944	0.515579	3.513168	9.191116
4994963	0.369537	3.501190	9.176743
4994982	0.494034	3.517944	9.159988
4995001	0.721481	3.565842	8.822403
4995020	0.867523	3.505981	8.573410
4995039	0.939362	3.376694	8.829590
4995058	0.807678	3.199524	9.198288
4995077	0.750214	3.051086	9.370682
4995096	0.750214	2.998413	9.339554
4995115	0.709503	3.039108	9.126465
4995134	0.704727	3.149246	8.683533
4995153	0.879501	3.333603	8.563828
4995172	1.051880	3.388672	9.052246
4995191	0.659225	3.369507	9.188721
4995210	0.515579	3.431763	8.836761
4995229	0.630508	3.573013	8.525528
4995248	0.606567	3.616119	8.626083
4995267	0.793304	3.486832	9.076187
4995286	0.623322	3.194733	9.954865
4995305	0.043930	3.273743	9.708252
4995324	0.367142	3.482040	8.652420
4995343	0.915405	3.484436	8.317230
4995362	0.958511	3.335999	8.889435
4995381	0.951324	3.094177	9.260544
4995400	0.877106	2.998413	9.229416
4995419	0.802887	3.015167	9.210266
4995438	0.714294	2.986435	9.104919
4995457	0.977661	2.926590	9.131256
4995476	1.071030	2.883484	9.179138
4995495	0.994415	2.960098	9.241394
4995514	0.865128	3.106155	9.071396
4995533	0.556274	3.288101	8.547073
4995552	0.606567	3.441330	8.551865
4995571	0.697540	3.510773	8.877472
4995590	0.556274	3.534714	9.174347
4995609	0.644867	3.577805	9.200684
4995628	0.867523	3.568237	8.889435
4995647	0.874710	3.472458	8.745789
4995666	0.680786	3.292892	8.915771
4995685	0.800491	3.127701	9.131256
4995704	0.848373	3.051086	9.227020
4995723	0.790909	3.015167	9.157593
4995742	0.891464	2.979263	8.982819
4995761	0.848373	3.005600	9.054642
4995780	0.666412	3.067841	9.258148
4995799	0.800491	3.173187	9.430527
4995818	0.898651	3.276138	9.205475
4995837	0.702332	3.407822	8.851135
4995856	0.570648	3.549072	8.551865
4995875	0.503616	3.575409	8.640442
4995894	0.673599	3.328812	8.985214
4995913	0.714294	3.166000	8.661987
4995932	0.845978	3.094177	8.482422
4995951	0.980057	3.019958	8.872681
4995970	0.814850	2.957703	9.210266
4995989	0.697540	3.005600	9.370682
4996008	0.755005	3.058258	9.514328
4996027	0.843582	3.003204	9.552628
4996046	0.709503	2.955307	9.353912
4996065	0.604172	2.979263	9.203079
4996084	0.738235	3.039108	9.133652
4996103	0.843582	3.113327	9.025909
4996122	0.766968	3.156433	9.042664
4996141	0.683182	3.156433	9.183929
4996160	0.798096	3.108536	9.238998
4996179	0.822037	3.173187	8.946899
4996198	0.582611	3.300079	8.329193
4996217	0.735840	3.347961	8.544678
4996236	0.841187	3.273743	9.279694
4996255	0.474884	3.211487	9.514328
4996274	0.400665	3.235443	9.035492
4996293	0.764572	3.206711	8.688324
4996312	0.960907	3.132492	8.906204
4996331	0.903442	2.993622	9.107315
4996350	0.865128	2.878693	9.408981
4996369	0.771759	2.835602	9.492783
4996388	0.719086	2.852371	9.152802
4996407	0.798096	2.900253	9.159988
4996426	0.898651	2.905029	9.437714
4996445	0.867523	2.902649	9.468842
4996464	0.769363	2.993622	9.131256
4996483	0.580231	3.182770	8.748184
4996502	0.596985	3.343170	8.621292
4996521	0.587402	3.441330	8.733810
4996540	0.592194	3.441330	8.724243
4996559	0.685562	3.180374	9.140839
4996578	0.649658	2.957703	9.404190
4996597	0.599380	2.950531	8.875076
4996616	0.867523	2.940948	8.561432
4996635	1.037521	2.900253	8.824799
4996654	0.845978	2.809265	9.294067
4996673	0.709503	2.715897	9.657974
4996692	0.721481	2.687164	9.677139
4996711	0.695145	2.715897	9.423340
4996730	0.532333	2.802078	9.313217
4996749	0.532333	2.821243	9.653198
4996768	0.747818	2.818848	9.729813
4996787	0.766968	2.804474	9.490387
4996806	0.752609	2.826035	9.119278
4996825	0.781342	2.840393	8.738602
4996844	0.848373	2.854752	8.863098
4996863	0.869919	2.857147	9.358704
4996882	0.714294	2.909821	9.356308
4996901	0.527557	3.142059	8.470459
4996920	0.608948	3.252197	8.276520
4996939	0.738235	3.130096	9.018723
4996958	0.489243	2.921799	9.370682
4996977	0.465302	2.845184	9.121674
4996996	0.747818	2.859543	9.083374
4997015	0.898651	2.826035	9.227020
4997034	0.884293	2.701523	9.279694
4997053	0.838791	2.562668	9.521515
4997072	0.838791	2.560272	9.717834
4997091	0.843582	2.687164	9.387436
4997110	0.766968	2.835602	9.085770
4997129	0.664017	2.830811	9.215057
4997148	0.664017	2.905029	9.411377
4997167	0.462906	3.144455	8.934937
4997186	0.319260	3.328812	8.585373
4997205	0.544312	3.125305	9.229416
4997224	0.494034	2.878693	9.459259
4997243	0.381500	2.792511	8.956482
4997262	0.766968	2.742233	9.009155
4997281	0.987244	2.653641	9.234207
4997300	0.812454	2.452530	9.306030
4997319	0.735840	2.404648	9.449677
4997338	0.728668	2.577026	9.358704
4997357	0.723877	2.682373	9.253357
4997376	0.747818	2.670410	9.559814
4997395	0.678391	2.763779	9.729813
4997414	0.450943	3.005600	9.238998
4997433	0.438965	3.276138	8.707474
4997452	0.470093	3.474854	8.659592
4997471	0.589798	3.362335	8.932541
4997490	0.721481	2.888275	9.279694
4997509	0.376709	2.747025	8.867889
4997528	0.589798	2.699127	8.642838
4997547	0.814850	2.677582	8.855927
4997566	0.848373	2.703918	9.083374
4997585	0.707123	2.651245	9.260544
4997604	0.477280	2.521957	9.722626
4997623	0.364746	2.416626	10.134430
4997642	0.484451	2.392670	9.935699
4997661	0.764572	2.454926	9.468842
4997680	0.845978	2.562668	9.210266
4997699	0.731064	2.749420	9.286880
4997718	0.577835	2.823639	9.521515
4997737	0.486847	2.785324	9.686707
4997756	0.558670	2.787720	9.353912
4997775	0.685562	2.917007	8.453690
4997794	0.673599	2.988831	8.051468
4997813	0.501221	2.964890	8.786484
4997832	0.359955	2.933762	9.622070
4997851	0.304886	3.007980	9.669952
4997870	0.541916	2.852371	9.351517
4997889	0.898651	2.548294	9.157593
4997908	0.683182	2.507599	8.918167
4997927	0.494034	2.531540	8.910995
4997946	0.599380	2.560272	9.080978
4997965	0.834015	2.639282	9.215057
4997984	0.901047	2.703918	9.332367
4998003	0.699936	2.756592	9.504745
4998022	0.563461	2.699127	9.911758
4998041	0.596985	2.598572	10.294830
4998060	0.472488	2.598572	9.957260
4998079	0.592194	2.663223	9.193497
4998098	0.668808	2.761383	8.820007
4998117	0.494034	2.782928	8.901413
4998136	0.400665	2.806870	9.069000
4998155	0.398270	2.845184	9.365891
4998174	0.472488	2.914612	9.545456
4998193	0.434174	3.036713	9.148010
4998212	0.460510	3.110931	8.341171
4998231	0.802887	2.852371	8.556641
4998250	0.625717	2.715897	8.966049
4998269	0.467697	2.749420	9.200684
4998288	0.704727	2.773361	9.385040
4998307	0.932175	2.766174	9.224625
4998326	1.051880	2.790115	8.922958
4998345	1.097366	2.854752	8.669174
4998364	1.195526	2.996017	8.630859
4998383	1.123703	3.024750	8.954086
4998402	0.898651	2.840393	9.863876
4998421	0.577835	2.646469	10.033875
4998440	0.752609	2.452530	9.878250
4998459	0.872314	2.399857	9.195892
4998478	0.666412	2.299301	8.930145
4998497	0.711899	2.122131	8.755371
4998516	0.709503	2.055099	7.833603
4998535	0.929779	2.035934	7.943726
4998554	0.843582	1.873138	9.394623
4998573	0.977661	1.748642	10.017105
4998592	0.874710	1.636108	9.382645
4998611	0.257004	1.492462	8.310043
4998630	-0.473221	1.296127	8.022736
4998649	-0.193100	1.071075	8.743393
4998668	0.405441	0.759827	10.582138
4998687	0.438965	0.592239	12.092880
4998706	-0.315201	0.441406	11.949234
4998725	-0.669556	0.429428	11.142380
4998744	0.142090	0.652100	10.527069
4998763	0.616135	0.802933	9.624466
4998782	0.422211	0.822083	9.131256
4998801	0.427002	0.721527	9.703476
4998820	0.685562	0.623367	10.421722
4998839	0.613739	0.623367	10.464828
4998858	0.501221	0.707153	10.120056
4998877	0.510788	0.812500	9.796844
4998896	0.537125	0.939392	10.577347
4998915	0.470093	1.008835	9.085770
4998934	0.558670	0.958557	8.360321
4998953	0.568253	0.893906	9.253357
4998972	0.364746	0.788559	9.725021
4998991	0.460510	0.810104	10.041046
4999010	0.721481	0.857986	10.091324
4999029	0.896255	0.913055	9.619675
4999048	0.666412	0.867569	9.102524
4999067	0.403046	0.790955	9.018723
4999086	0.501221	0.769409	9.523911
4999105	0.908234	0.750259	10.074570
4999124	0.941742	0.671249	10.206253
4999143	0.438965	0.546753	10.278076
4999162	-0.391815	0.489288	10.445679
4999181	-0.200287	0.664063	10.313995
4999200	0.695145	0.846024	10.194275
4999219	1.164413	0.908279	9.957260
4999238	0.908234	0.877151	9.772903
4999257	0.427002	0.874756	9.626862
4999276	0.381500	0.953766	9.490387
4999295	0.659225	1.018402	9.562210
4999314	0.881897	1.006439	9.789658
4999333	0.800491	0.965729	9.854309
4999352	0.608948	0.968124	9.629242
4999371	0.510788	1.004044	9.397018
4999390	0.553894	1.027985	9.270111
4999409	0.728668	1.042343	9.380249
4999428	0.790909	1.054321	9.485596
4999447	0.740631	1.025589	9.497574
4999466	0.664017	1.030380	9.473633
4999485	0.565857	1.056717	9.531082
4999504	0.592194	1.066284	9.715439
4999523	0.664017	1.032776	9.892609
4999542	0.783737	1.080658	9.823181
4999561	0.793304	1.095016	9.710648
4999580	0.683182	1.092621	9.758530
4999599	0.580231	1.078262	9.770508
4999618	0.666412	1.087830	9.746567
4999637	0.731064	1.090225	9.765717
4999656	0.745422	1.078262	9.710648
4999675	0.731064	1.073471	9.590942
4999694	0.594589	1.116562	9.435318
4999713	0.489243	1.116562	9.471237
4999732	0.647263	1.133331	9.715439
4999751	0.709503	1.157272	9.775299
4999770	0.680786	1.159668	9.631638
4999789	0.606567	1.174026	9.461655
4999808	0.611343	1.209946	9.485596
4999827	0.640076	1.226700	9.631638
4999846	0.656845	1.207550	9.775299
4999865	0.611343	1.209946	9.849518
4999884	0.608948	1.212341	10.002747
4999903	0.508392	1.221909	9.966827
4999922	0.338409	1.296127	9.787262
4999941	0.146866	1.358383	9.516724
4999960	0.386292	1.399078	9.485596
4999979	0.539520	1.420624	9.653198
4999998	0.563461	1.468521	9.861481
5000017	0.482056	1.516403	9.844727
5000036	0.154053	1.652863	9.545456
5000055	-0.044662	1.724701	9.236603
5000074	0.333618	1.633713	9.296448
5000093	0.118149	1.688782	9.121674
5000112	0.187576	1.763000	9.291672
5000131	0.479660	1.789337	9.966827
5000150	0.549103	1.751038	10.218216
5000169	0.563461	1.703140	9.976410
5000188	0.544312	1.681595	9.581360
5000207	0.450943	1.681595	9.277298
5000226	0.489243	1.681595	9.291672
5000245	0.482056	1.621750	9.404190
5000264	0.551498	1.590622	9.528687
5000283	0.558670	1.600189	9.569397
5000302	0.474884	1.595413	9.459259
5000321	0.513184	1.628922	9.404190
5000340	0.601776	1.655258	9.516724
5000359	0.680786	1.667236	9.612488
5000378	0.625717	1.660049	9.555023
5000397	0.510788	1.657654	9.456863
5000416	0.477280	1.669632	9.492783
5000435	0.553894	1.669632	9.543060
5000454	0.570648	1.640900	9.629242
5000473	0.534729	1.628922	9.610092
5000492	0.534729	1.593018	9.586151
5000510	0.561066	1.554703	9.569397
5000530	0.544312	1.561890	9.571793
5000549	0.525162	1.583435	9.586151
5000568	0.505997	1.566681	9.559814
5000587	0.474884	1.585831	9.617279
5000606	0.484451	1.655258	9.581360
5000625	0.405441	1.662445	9.487991
5000644	0.403046	1.672028	9.516724
5000663	0.438965	1.676804	9.631638
5000682	0.357559	1.686386	9.646011
5000701	0.321655	1.710327	9.610092
5000720	0.364746	1.705536	9.576584
5000739	0.319260	1.710327	9.581360
5000758	0.412628	1.729477	9.571793
5000777	0.458115	1.705536	9.461655
5000796	0.405441	1.727081	9.389832
5000815	0.288132	1.695969	9.420959
5000834	0.336014	1.688782	9.533478
