# Supplementary material for: iSignDB: A database for smartphone signature biometrics
Source: Data Brief. 2020 Nov 28;33:106597. doi: 10.1016/j.dib.2020.106597 (PMC7725742; doi:10.1016/j.dib.2020.106597)
Supplement: Supplementary file 3 [file mmc3.zip › u022/genuine/Sensor Data/u022_s2_g02_AngVel.csv]

timestamp	x	y	z
4978184	0.021500	-0.014343	-0.029388
4978262	-0.015274	0.035736	-0.006485
4978341	-0.014740	0.035736	0.012695
4978419	0.012436	-0.024994	-0.020325
4978498	0.014572	0.012299	-0.025650
4978576	-0.014740	0.038925	0.006317
4978655	0.006577	0.002701	-0.007553
4978734	-0.017929	0.012283	-0.008072
4978812	-0.017929	0.010162	-0.001144
4978890	0.091797	0.071411	0.020691
4978969	-0.054688	-0.090515	0.060638
4979048	-0.048294	0.010162	0.039871
4979126	-0.009415	0.004303	-0.008087
4979205	-0.020065	-0.020203	-0.010208
4979284	0.014572	-0.017548	0.015366
4979362	0.007111	0.028275	0.018570
4979440	-0.013138	0.004303	-0.007019
4979519	-0.004089	-0.001022	-0.005417
4979597	-0.011536	0.025604	0.012177
4979675	0.018829	0.003235	-0.010742
4979754	0.008713	0.002701	-0.028320
4979833	0.005508	-0.017014	-0.012329
4979911	0.013504	-0.001556	0.042526
4979989	-0.015259	0.041580	0.043060
4980068	-0.019531	-0.009552	-0.009674
4980147	-0.017929	0.013885	-0.025665
4980225	-0.013138	0.010696	-0.013397
4980304	0.028946	0.007492	0.016968
4980383	0.012970	0.002701	0.006836
4980461	0.000717	-0.003693	-0.020859
4980540	-0.000885	-0.009018	-0.006485
4980619	-0.007813	0.020279	0.002579
4980697	-0.005676	-0.011154	-0.005951
4980776	0.006577	-0.012756	-0.000610
4980854	0.010849	-0.006363	0.000458
4980933	-0.018997	0.029877	-0.002747
4981012	-0.015259	0.033066	-0.020325
4981090	0.032150	-0.035660	-0.033112
4981168	0.026825	-0.010086	-0.016602
4981247	0.004456	0.033066	-0.002213
4981326	0.022568	-0.018082	0.005249
4981405	0.017227	-0.008484	0.001511
4981483	-0.005142	-0.002625	0.024414
4981562	-0.014740	0.001099	0.036667
4981640	-0.023254	-0.009018	0.050522
4981718	-0.021652	0.012299	0.043594
4981797	-0.013138	0.016556	0.042007
4981876	-0.011002	0.009628	0.027084
4981954	-0.008347	-0.009552	0.011108
4982033	-0.001419	-0.001022	-0.001144
4982112	-0.013672	-0.020737	-0.011810
4982190	-0.001419	0.018143	-0.011276
4982269	-0.013138	-0.001022	-0.004349
4982347	0.006042	-0.022873	0.002579
4982426	0.009247	0.012817	0.023361
4982504	-0.013672	0.008026	0.020691
4982583	-0.010468	0.003235	0.005249
4982662	-0.029114	0.005905	0.012711
4982740	-0.003555	0.003235	-0.006485
4982819	-0.011536	-0.026596	-0.002747
4982897	-0.009933	0.014954	0.000443
4982975	0.018829	-0.005295	-0.009140
4983054	0.026291	-0.017548	0.002579
4983132	0.043869	-0.014343	-0.004883
4983210	0.066223	-0.068680	-0.009140
4983289	0.073151	-0.043640	-0.005417
4983367	0.035339	0.035202	0.011108
4983445	0.015106	0.037857	0.016968
4983523	0.008179	-0.048965	-0.018204
4983602	0.093933	0.085266	-0.035767
4983680	0.017227	-0.040451	-0.022461
4983758	0.025223	-0.026596	-0.031509
4983836	0.079010	0.030411	-0.053879
4983915	0.093399	-0.014877	-0.030457
4983993	0.079544	-0.002625	-0.043228
4984071	0.070496	-0.004227	-0.089035
4984150	0.073151	-0.031921	-0.099686
4984229	0.048660	-0.013809	-0.149750
4984307	0.037476	-0.024994	-0.218994
4984386	0.034271	-0.039917	-0.242966
4984464	0.052917	-0.036713	-0.274384
4984543	0.017227	0.001114	-0.128983
4984622	0.322968	0.195526	-0.157745
4984701	-0.042435	-0.045242	-0.322861
4984780	0.004456	-0.017014	-0.307419
4984859	0.029480	-0.028732	-0.185440
4984937	-0.036575	-0.040451	-0.009674
4985016	-0.065338	0.051178	0.047852
4985095	-0.044556	0.077805	0.101120
4985173	-0.002487	0.034668	0.118164
4985252	-0.002487	0.010696	0.096329
4985331	-0.087708	-0.018616	0.087265
4985410	-0.060013	0.009628	0.081940
4985489	-0.113800	-0.048965	0.073425
4985568	-0.088760	-0.067078	0.000977
4985647	-0.082916	-0.097977	-0.016602
4985725	-0.044037	-0.087326	-0.010208
4985803	-0.094635	-0.061218	-0.011276
4985881	-0.038712	-0.030853	-0.010208
4985960	-0.024323	0.010162	0.020157
4986038	-0.044022	-0.006897	0.037201
4986117	-0.054153	0.002167	0.048386
4986195	-0.077042	-0.018600	0.055313
4986274	-0.072784	0.027206	0.074478
4986352	-0.010468	-0.014343	0.017502
4986431	0.056656	0.034134	-0.044830
4986509	0.072617	0.101242	-0.049088
4986588	0.167969	0.060760	-0.088516
4986667	0.002853	-0.060684	-0.006485
4986745	0.033737	0.010696	0.077148
4986823	0.022034	-0.001022	0.141068
4986902	0.019363	0.019745	0.134674
4986981	0.037476	0.009094	0.108047
4987059	-0.017395	-0.013290	0.096329
4987138	-0.011002	-0.000488	0.108047
4987217	-0.091965	-0.003159	0.116028
4987295	-0.055740	0.028275	0.069153
4987374	-0.048828	0.018158	0.044128
4987452	-0.014206	-0.005295	0.047318
4987531	-0.026978	0.018677	0.120819
4987610	-0.052551	-0.001556	0.072357
4987689	-0.064270	-0.006897	0.014297
4987767	-0.056808	-0.006882	-0.012329
4987846	-0.067474	-0.012222	0.028687
4987925	-0.009399	0.016556	0.046799
4988004	-0.029114	-0.016479	0.018021
4988082	-0.005676	-0.017548	0.016434
4988161	-0.052017	-0.009018	0.047852
4988239	-0.016861	0.021347	0.020691
4988318	-0.003555	-0.023407	0.011108
4988397	0.012970	0.010162	0.022827
4988475	-0.007278	-0.005295	0.015900
4988554	-0.025391	0.008026	0.037201
4988632	-0.015793	0.026672	-0.015533
4988711	-0.008881	0.001633	-0.008606
4988789	-0.003540	0.037857	-0.010742
4988867	-0.003006	0.008560	-0.019791
4988946	0.012970	0.013351	0.007385
4989025	0.019363	0.009094	0.011642
4989104	0.014038	0.077805	0.000977
4989182	-0.055740	-0.043640	-0.006485
4989261	0.021484	-0.026062	0.000977
4989339	0.012436	0.001114	0.019623
4989418	0.017227	-0.009552	0.065964
4989497	0.028946	-0.020203	0.060104
4989576	0.002319	-0.016479	0.085678
4989655	-0.013138	-0.014877	0.000992
4989733	-0.047226	0.011230	-0.005417
4989811	-0.034973	-0.018616	0.011108
4989890	-0.043488	0.026672	0.020691
4989969	-0.038162	-0.017014	0.026016
4990047	0.001785	0.007507	0.017487
4990126	-0.020599	0.009094	-0.016068
4990205	-0.032852	-0.062820	-0.026718
4990284	-0.004608	0.015488	0.000992
4990362	0.038544	0.003235	0.009506
4990441	-0.026459	-0.017014	0.000977
4990520	0.014572	-0.000488	-0.006485
4990598	0.014038	0.022949	0.012177
4990676	-0.003540	0.011230	-0.004883
4990755	0.011902	-0.008484	-0.011810
4990834	0.014572	0.012817	-0.008087
4990912	-0.006210	0.012817	-0.000610
4990991	0.009781	0.009628	0.022812
4991069	0.006042	0.003769	-0.001678
4991147	-0.005142	0.008560	-0.010742
4991226	0.004974	-0.008484	-0.007553
4991304	0.018295	-0.007416	0.002045
4991383	0.005508	0.027206	0.006836
4991461	0.005524	-0.008484	-0.011276
4991540	0.003906	-0.013290	-0.022461
4991619	-0.000351	0.018143	-0.006485
4991698	0.024689	0.032532	-0.025131
4991777	0.552536	0.442123	-0.126862
4991855	0.252121	0.222687	-0.174789
4991934	0.008713	-0.083054	-0.170532
4992012	0.113098	0.043182	0.041458
4992090	-0.119125	-0.001022	0.046265
4992169	-0.014740	0.049576	0.144272
4992247	-0.154816	-0.177338	0.214569
4992325	-0.014740	-0.012741	0.246002
4992403	-0.076523	-0.062286	0.184738
4992482	-0.057877	-0.032990	0.278488
4992560	-0.202759	0.096985	1.031631
4992639	0.065704	0.564102	1.444412
4992718	0.373032	0.519882	1.234558
4992797	0.480621	0.509766	1.267593
4992875	0.332016	0.238129	1.137085
4992954	0.230820	-0.129395	0.702469
4993032	0.207916	-0.085724	0.279022
4993110	0.091797	0.041580	-0.329254
4993189	-1.144974	-0.286530	-0.680786
4993267	-0.554825	-0.149094	-0.237640
4993346	0.022018	-0.197037	-0.162537
4993425	-0.136169	-0.068680	0.003113
4993503	-0.371063	-0.078262	-0.022461
4993582	-0.080780	0.025604	0.007370
4993660	-0.031784	-0.011154	-0.047501
4993738	0.016159	-0.004227	-0.160416
4993817	-0.144165	-0.044174	-0.136444
4993896	0.042267	0.037857	-0.032043
4993974	0.020432	0.029343	0.015900
4994053	-0.044022	-0.019669	-0.023529
4994132	-0.025925	-0.037247	-0.040558
4994210	0.217499	0.085266	0.228424
4994289	0.612717	0.264755	0.599670
4994367	0.728302	0.385666	0.860657
4994446	0.419373	0.292465	0.736557
4994524	0.408188	0.175812	0.559174
4994603	0.261169	0.081009	0.430817
4994682	0.268097	0.046906	0.243332
4994760	0.041199	0.063950	0.014832
4994839	-0.064804	0.056503	-0.074661
4994918	0.015640	-0.003693	0.048920
4994997	-0.023254	0.025070	0.043060
4995075	0.034805	-0.010086	0.008972
4995154	-0.099960	-0.023941	0.000458
4995233	0.025223	0.066086	0.073425
4995311	-0.032837	-0.007950	0.127213
4995390	0.049194	-0.010086	0.047852
4995468	-0.000351	-0.044174	-0.128448
4995547	-0.024323	0.047440	0.010040
4995626	-0.035507	0.017624	0.050522
4995704	0.030548	0.008560	-0.009674
4995783	-0.019531	-0.047897	-0.022461
4995861	-0.107407	0.027740	0.019623
4995939	-0.071732	0.091660	0.010574
4996018	-0.006210	-0.063354	0.005249
4996096	0.004990	-0.053757	-0.055481
4996175	-0.041901	0.017075	-0.020325
4996254	-0.034439	0.049042	0.056381
4996333	-0.029114	0.028275	-0.007019
4996411	-0.014206	-0.057495	-0.038971
4996490	-0.075989	0.023468	-0.029388
4996569	-0.097290	0.064484	0.051590
4996647	-0.087173	0.074615	0.034546
4996726	-0.038162	-0.061218	0.004715
4996804	0.067291	-0.092117	-0.049622
4996883	0.010300	0.029343	-0.005951
4996962	-0.042435	0.080994	0.032410
4997041	-0.038696	0.034668	0.000992
4997119	-0.003021	-0.033524	-0.054413
4997198	-0.036575	0.007492	0.000458
4997277	0.015091	0.036789	0.044128
4997356	-0.005157	-0.003159	-0.037903
4997434	-0.000885	-0.043106	-0.064011
4997513	-0.044022	0.071945	0.068619
4997591	-0.109009	0.093781	0.048920
4997670	0.039063	-0.048965	-0.016602
4997748	0.014038	-0.114487	-0.099152
4997826	-0.026443	0.034668	-0.045898
4997905	0.029480	0.082596	0.011642
4997983	-0.036041	0.052765	-0.077850
4998062	-0.071732	-0.107025	-0.105545
4998140	0.080078	-0.095306	-0.125793
4998218	0.022018	-0.053757	-0.080521
4998296	-0.013672	0.087402	-0.067734
4998375	-0.094635	0.005890	-0.204086
4998453	-0.468002	-0.357361	-0.638718
4998531	-0.274658	-0.287048	-0.942307
4998610	-0.825409	-0.239120	-1.103165
4998689	-1.133789	-0.148575	-0.843246
4998768	-0.240036	0.091660	-0.293030
4998847	-0.001953	0.126801	0.023346
4998925	0.059311	-0.074005	-0.111404
4999004	-0.067993	-0.160294	-0.271194
4999082	0.007111	-0.079865	-0.322861
4999160	-0.228317	-0.113953	-0.365479
4999239	0.038010	-0.109161	-0.324463
4999318	0.212708	-0.100632	-0.276520
4999396	0.143997	-0.039917	-0.207275
4999475	0.074219	-0.053223	-0.154556
4999554	-0.021118	0.043716	-0.068268
4999632	0.011368	0.075668	-0.033112
4999711	0.044937	0.003769	-0.066132
4999790	0.023621	-0.004761	-0.114075
4999868	0.049713	0.031464	-0.125793
4999948	0.045990	0.082596	-0.147629
5000027	0.195129	0.107101	-0.159882
5000105	0.082214	-0.048447	-0.161469
5000184	0.105118	0.049042	-0.056549
5000263	0.017761	-0.123001	-0.046951
5000341	0.056641	-0.055359	-0.016602
5000420	-0.001419	-0.047913	-0.048553
5000499	0.013504	0.011765	-0.052826
5000577	-0.009933	-0.009552	-0.035782
5000656	-0.002487	-0.003693	-0.050156
5000735	0.008179	0.024017	-0.054413
5000813	-0.000885	0.017090	-0.028854
5000892	-0.004089	0.029861	0.008438
5000971	-0.032318	-0.003693	0.027618
