# Supplementary material for: iSignDB: A database for smartphone signature biometrics
Source: Data Brief. 2020 Nov 28;33:106597. doi: 10.1016/j.dib.2020.106597 (PMC7725742; doi:10.1016/j.dib.2020.106597)
Supplement: Supplementary file 3 [file mmc3.zip › u022/genuine/Sensor Data/u022_s2_g02_MagField.csv]

timestamp	x	y	z
4978160	-25.173950	2.729797	-35.481262
4978259	-24.111938	1.525879	-33.982849
4978359	-26.097107	1.051331	-35.368347
4978458	-26.391602	2.722168	-34.414673
4978557	-25.938416	1.513672	-32.612610
4978657	-24.256897	2.894592	-33.494568
4978757	-24.868774	2.732849	-35.481262
4978857	-25.025940	1.670837	-34.132385
4978957	-24.252319	3.654480	-33.020020
4979057	-23.492432	3.657532	-34.849548
4979157	-25.172424	2.732849	-34.414673
4979256	-26.545715	2.870178	-35.327148
4979356	-25.782776	2.424622	-33.811951
4979456	-25.021362	2.430725	-34.115601
4979555	-24.415588	1.524353	-33.677673
4979655	-23.951721	3.198242	-34.555054
4979755	-25.627136	3.486633	-35.159302
4979854	-23.345947	2.745056	-35.784912
4979953	-24.865723	3.041077	-33.644104
4980053	-24.871826	1.974487	-34.431458
4980152	-25.941467	1.208496	-33.229065
4980252	-24.110413	1.527405	-33.219910
4980351	-25.019836	2.886963	-34.104919
4980451	-24.259949	2.435303	-34.877014
4980551	-25.018311	3.189087	-34.860229
4980651	-24.716187	2.433777	-33.810425
4980750	-24.716187	2.433777	-33.810425
4980849	-23.641968	4.112244	-34.381104
4980949	-23.350525	1.530457	-35.202026
4981048	-24.264526	1.373291	-34.138489
4981148	-24.266052	1.672363	-36.114502
4981248	-24.253845	3.652954	-34.086609
4981348	-25.784302	2.423096	-34.573364
4981447	-23.953247	3.195190	-36.079407
4981547	-24.415588	1.524353	-33.677673
4981646	-24.107361	2.287292	-33.660889
4981746	-26.387024	3.485107	-33.178711
4981845	-24.259949	2.436829	-33.810425
4981945	-23.652649	2.287292	-35.185242
4982045	-23.951721	2.897644	-32.731628
4982144	-24.110413	1.979065	-35.192871
4982243	-25.172424	3.034973	-35.169983
4982343	-25.468445	4.705811	-34.063721
4982443	-25.482178	2.119446	-35.342407
4982543	-25.474548	3.186035	-34.098816
4982643	-24.868774	2.732849	-35.481262
4982743	-25.175476	2.276611	-33.967590
4982843	-24.412537	2.284241	-33.660889
4982943	-25.018311	2.888489	-32.733154
4983043	-25.476074	2.882385	-33.801270
4983142	-24.417114	1.522827	-34.745789
4983242	-25.785828	1.666260	-33.065796
4983341	-25.019836	2.886963	-33.799744
4983440	-24.876404	1.214600	-34.448242
4983540	-25.938416	1.966858	-33.975220
4983639	-24.409485	2.740479	-33.650208
4983739	-26.402283	0.444031	-33.705139
4983839	-25.946045	0.749207	-35.221863
4983939	-25.642395	0.747681	-36.593628
4984039	-24.874878	1.216125	-33.990479
4984138	-24.880981	0.000000	-33.712769
4984238	-25.492859	-0.160217	-35.699463
4984338	-25.500488	-1.678467	-34.971619
4984437	-27.178955	-2.601624	-33.773804
4984537	-25.512695	-4.260254	-34.268188
4984637	-24.911499	-5.929565	-34.915161
4984736	-25.677490	-6.695557	-35.391235
4984836	-25.672913	-5.934143	-34.153748
4984935	-25.823975	-5.783081	-33.998108
4985035	-25.663757	-4.112244	-34.875488
4985134	-25.663757	-4.112244	-34.875488
4985234	-26.429749	-4.725647	-34.584045
4985333	-25.221252	-6.996155	-34.939575
4985433	-24.754333	-5.014038	-34.284973
4985533	-24.447632	-4.406738	-35.337830
4985632	-26.722717	-2.598572	-34.078979
4985732	-25.509644	-3.805542	-34.257507
4985832	-26.879883	-3.512573	-34.252930
4985932	-25.662231	-4.107666	-33.349609
4986032	-26.112366	-2.743530	-33.166504
4986131	-27.938843	-2.149963	-32.698059
4986230	-25.199890	-2.587891	-34.840393
4986330	-26.422119	-3.657532	-33.035278
4986430	-25.804138	-1.228333	-36.181641
4986530	-25.959778	-2.137756	-34.524536
4986629	-26.417542	-2.595520	-33.316040
4986729	-25.508118	-3.500366	-33.641052
4986828	-26.420593	-2.900696	-34.542847
4986928	-26.875305	-2.450562	-35.447693
4987028	-26.417542	-2.143860	-35.897827
4987128	-25.486755	0.303650	-32.029724
4987227	-27.172852	-1.083374	-34.045410
4987327	-25.801086	-1.223755	-33.894348
4987426	-25.949097	-0.312805	-33.721924
4987526	-25.186157	-0.303650	-32.957458
4987626	-27.465820	1.496887	-34.443665
4987725	-26.864624	-0.473022	-34.182739
4987824	-27.320862	-0.476074	-33.573914
4987924	-26.710510	-0.317383	-33.264160
4988023	-24.722290	1.367188	-34.901428
4988123	-25.184631	0.000000	-32.951355
4988223	-26.402283	0.744629	-35.223389
4988322	-24.867249	2.735901	-33.651733
4988422	-25.028992	1.060486	-34.909058
4988522	-27.616882	1.646423	-34.898376
4988621	-25.027466	1.065063	-33.079529
4988721	-24.870300	1.977539	-32.905579
4988821	-26.393127	2.267456	-33.663940
4988920	-25.782776	2.424622	-33.506775
4989019	-25.169373	3.039551	-32.882690
4989119	-25.480652	2.423096	-35.641479
4989219	-26.542664	2.874756	-33.497620
4989318	-24.256897	2.439880	-32.284546
4989417	-24.110413	1.980591	-34.429932
4989517	-24.110413	1.980591	-34.429932
4989616	-24.874878	1.217651	-33.227539
4989716	-25.784302	2.122498	-33.056641
4989815	-25.791931	0.601196	-33.853149
4989915	-26.548767	1.658630	-33.830261
4990015	-25.785828	2.119446	-34.123230
4990114	-26.852417	1.657104	-33.067322
4990214	-25.788879	1.359558	-34.597778
4990314	-25.621033	4.551697	-34.373474
4990413	-26.846313	2.873230	-32.734680
4990513	-24.256897	2.893066	-33.799744
4990613	-25.022888	2.429199	-34.878540
4990713	-26.396179	2.264404	-35.493469
4990813	-25.630188	2.728271	-34.414673
4990912	-26.695251	2.722168	-33.195496
4991012	-26.554871	0.592041	-34.616089
4991112	-26.390076	2.725220	-32.890320
4991212	-25.791931	0.602722	-32.785034
4991311	-25.936890	2.270508	-34.425354
4991411	-24.871826	1.976013	-33.973694
4991511	-25.939941	1.510620	-33.984375
4991610	-25.628662	2.731323	-33.193970
4991710	-24.870300	1.976013	-33.668518
4991809	-24.267578	1.068115	-34.603882
4991908	-23.974609	-1.211548	-35.417175
4992008	-24.885559	-0.608826	-34.794617
4992108	-25.041199	-0.918579	-36.936951
4992208	-22.596741	0.016785	-35.235596
4992308	-23.652649	1.986694	-33.972168
4992407	-24.264526	1.373291	-33.834839
4992506	-24.414063	2.281189	-35.185242
4992607	-23.332214	5.632019	-36.177063
4992707	-18.286133	9.167480	-37.310791
4992807	-17.683411	8.105469	-39.012146
4992907	-13.708496	11.024475	-39.552307
4993006	-13.708496	10.571289	-38.037109
4993106	-12.347412	8.906555	-40.513611
4993206	-15.220642	12.840271	-36.920166
4993306	-15.063477	13.452148	-35.990906
4993405	-16.743469	12.528992	-34.642029
4993505	-15.216064	13.299561	-35.385132
4993605	-17.045593	13.584900	-36.904907
4993704	-16.583252	14.199829	-35.975647
4993804	-17.959595	13.429260	-35.537720
4993904	-17.959595	13.429260	-35.537720
4994003	-17.955017	14.189148	-35.214233
4994103	-16.575623	15.568542	-35.182190
4994203	-17.199707	12.677002	-34.486389
4994302	-16.583252	14.199829	-35.517883
4994402	-15.220642	12.840271	-37.225342
4994501	-10.192871	12.727356	-38.900757
4994601	-9.130859	12.127686	-39.218140
4994701	-8.222961	10.464478	-38.949585
4994801	-8.393860	7.116699	-40.399170
4994900	-8.987427	10.455322	-40.171814
4995000	-8.985901	10.908508	-41.532898
4995100	-9.147644	9.234619	-41.876221
4995199	-8.842468	9.237671	-41.418457
4995299	-9.748840	10.147095	-38.958740
4995399	-8.992004	9.391785	-39.738464
4995499	-8.840942	9.240723	-40.350342
4995598	-6.542969	11.389160	-39.537048
4995698	-9.443665	10.903931	-41.532898
4995798	-10.665894	10.284424	-42.158508
4995898	-9.140015	10.301208	-40.327454
4995997	-6.546021	11.384583	-41.368103
4996097	-7.920837	10.461426	-41.236877
4996196	-8.679199	11.215210	-40.916443
4996296	-7.765198	11.071777	-41.070557
4996395	-7.455444	12.289429	-40.890503
4996495	-8.985901	11.210632	-41.983032
4996595	-8.679199	11.218262	-40.153503
4996695	-7.914734	11.529541	-39.382935
4996795	-9.135437	11.062622	-39.547729
4996895	-6.690979	12.300110	-39.364624
4996994	-8.219910	11.524963	-40.145874
4997094	-7.911682	12.284851	-41.195679
4997193	-8.674622	11.976624	-40.441895
4997293	-9.442139	10.908508	-39.703369
4997392	-8.221436	11.221313	-40.153503
4997492	-7.302856	11.837769	-39.527893
4997592	-7.743835	15.478516	-40.971375
4997691	-7.904053	13.806152	-40.856934
4997791	-8.216858	12.284851	-40.434265
4997891	-8.061218	12.893677	-40.267944
4997990	-8.975220	12.736511	-39.662170
4998090	-9.745789	11.207581	-40.460205
4998190	-10.348511	12.571716	-39.819336
4998289	-10.348511	12.571716	-39.819336
4998389	-9.426880	13.796997	-39.332581
4998489	-10.504150	11.508179	-38.928223
4998588	-11.402893	14.692688	-39.161682
4998688	-14.607239	13.453674	-36.753845
4998788	-16.729736	15.415955	-35.032654
4998887	-16.731262	14.659119	-33.830261
4998987	-15.513611	14.364624	-33.836365
4999087	-18.403625	15.556335	-33.659363
4999186	-19.929504	15.240479	-33.668518
4999286	-22.215271	14.918518	-32.914734
4999386	-19.941711	12.957764	-34.939575
4999486	-21.163940	12.490845	-35.408020
4999585	-22.384644	11.723328	-33.596802
4999685	-21.929932	11.270142	-34.370422
4999784	-21.623230	11.729431	-33.901978
4999884	-22.537231	11.872864	-34.204102
4999984	-21.775818	11.878967	-34.507751
5000082	-21.946716	7.925415	-34.750366
5000183	-22.251892	8.074951	-35.052490
5000282	-22.706604	8.677673	-35.191345
5000381	-22.561646	7.159424	-35.684204
5000480	-23.017883	7.157898	-34.310913
5000579	-22.711182	7.615662	-34.757996
5000680	-22.413635	6.248474	-35.246277
5000779	-21.037292	7.173157	-34.614563
5000879	-23.933411	6.996155	-35.231018
5000978	-23.620605	8.520508	-34.281921
