# Supplementary material for: iSignDB: A database for smartphone signature biometrics
Source: Data Brief. 2020 Nov 28;33:106597. doi: 10.1016/j.dib.2020.106597 (PMC7725742; doi:10.1016/j.dib.2020.106597)
Supplement: Supplementary file 3 [file mmc3.zip › u022/genuine/Sensor Data/u022_s2_g02_Orient.csv]

timestamp	x	y	z
4978183	67.410060	-11.920600	-3.210527
4978261	67.332879	-11.910138	-3.064750
4978340	67.112004	-11.962324	-2.931578
4978418	67.508859	-11.943640	-3.054269
4978497	67.708150	-11.937498	-3.011732
4978575	67.808492	-11.912640	-2.867076
4978654	67.909067	-11.927738	-2.782092
4978733	67.867348	-11.847973	-2.673761
4978811	67.778727	-11.742458	-2.657374
4978889	67.757642	-12.180002	-2.329203
4978968	67.305579	-11.901074	-2.814620
4979047	67.135186	-11.660519	-2.823035
4979125	66.942862	-11.608177	-2.810533
4979204	67.006970	-11.526221	-2.890686
4979283	66.983399	-11.598122	-2.968388
4979361	67.003070	-11.617840	-2.870693
4979439	67.045410	-11.582645	-2.869981
4979518	67.008869	-11.631110	-2.842309
4979596	67.035342	-11.640280	-2.731993
4979674	66.908642	-11.766575	-2.707737
4979753	66.961365	-11.752322	-2.758931
4979832	67.061208	-11.741832	-2.829678
4979910	66.764607	-11.752933	-2.873622
4979988	66.498667	-11.669895	-2.803246
4980067	66.696346	-11.528634	-2.906905
4980146	66.807815	-11.420035	-2.892678
4980224	67.167069	-11.412107	-2.799458
4980303	67.241218	-11.552367	-2.766293
4980382	67.189862	-11.620775	-2.745409
4980460	67.278723	-11.602126	-2.770184
4980539	67.241867	-11.675081	-2.765192
4980618	67.068312	-11.708204	-2.657119
4980696	67.188871	-11.673431	-2.653512
4980775	67.201377	-11.745057	-2.676781
4980853	66.910022	-11.813385	-2.682942
4980932	66.931086	-11.758385	-2.547690
4981011	66.939276	-11.704639	-2.480581
4981089	67.230986	-11.840807	-2.675777
4981167	67.326165	-11.974513	-2.695753
4981246	67.338958	-11.996900	-2.536167
4981325	67.121389	-12.097068	-2.614130
4981404	67.165082	-12.174008	-2.649275
4981482	66.832055	-12.149188	-2.675201
4981561	66.666362	-12.080075	-2.695128
4981639	66.624261	-11.997506	-2.701627
4981717	66.378490	-11.926592	-2.691439
4981796	66.174233	-11.899863	-2.665791
4981875	66.074806	-11.843527	-2.697060
4981953	66.045491	-11.774238	-2.784941
4982032	66.059226	-11.744789	-2.816592
4982111	66.166863	-11.641658	-2.939105
4982189	66.252077	-11.656169	-2.877079
4982268	66.218903	-11.622765	-2.902548
4982346	66.103322	-11.639978	-2.922181
4982425	66.060094	-11.662383	-2.820485
4982503	66.062628	-11.629807	-2.817588
4982582	66.083262	-11.549435	-2.862218
4982661	65.991785	-11.451337	-2.876564
4982739	65.959663	-11.469575	-2.884939
4982818	66.282758	-11.408677	-2.997350
4982896	66.282041	-11.364666	-2.929430
4982973	66.439285	-11.438128	-2.943006
4983053	66.562850	-11.531397	-2.982051
4983131	66.653589	-11.660246	-3.057046
4983209	66.980435	-11.852667	-3.321686
4983288	67.351799	-12.092210	-3.446709
4983366	67.186713	-12.253489	-3.312743
4983444	67.097982	-12.322054	-3.159616
4983522	67.309069	-12.356643	-3.367132
4983601	67.507766	-12.799605	-2.950081
4983679	67.458336	-12.889518	-3.106935
4983757	67.872519	-12.994854	-3.219194
4983835	68.105394	-13.354978	-3.042962
4983914	68.283409	-13.793560	-3.079364
4983992	68.467380	-14.162828	-3.045010
4984070	68.747521	-14.502054	-2.988552
4984149	69.211618	-14.861039	-3.033417
4984228	69.815701	-15.123646	-2.946465
4984306	70.792063	-15.351531	-2.833728
4984385	71.934316	-15.563172	-2.756254
4984463	73.163545	-15.927921	-2.828185
4984542	73.963770	-16.051551	-2.668194
4984621	74.653571	-17.520654	-1.622748
4984700	76.251371	-17.389657	-1.389536
4984779	77.857299	-17.449737	-0.969205
4984858	78.810049	-17.602400	-0.778686
4984936	78.840156	-17.500089	-0.845946
4985015	78.577508	-17.269852	-0.586206
4985094	77.962443	-17.104622	-0.340050
4985172	77.314675	-17.119171	-0.313230
4985251	76.872577	-17.117410	-0.372757
4985330	76.778833	-16.727074	-0.562307
4985409	76.381835	-16.467902	-0.612929
4985488	76.145626	-15.976417	-0.920866
4985567	76.189531	-15.576069	-1.224332
4985646	76.208751	-15.213350	-1.634682
4985724	76.253202	-15.034105	-1.990122
4985802	76.376671	-14.636916	-2.218075
4985880	76.502627	-14.488691	-2.333793
4985959	76.574740	-14.390942	-2.298462
4986037	76.267286	-14.327524	-2.287889
4986116	76.007213	-14.179127	-2.283262
4986194	75.757446	-13.834853	-2.405887
4986273	75.333988	-13.560500	-2.351797
4986352	75.528771	-13.551522	-2.394765
4986430	75.553381	-13.799409	-2.214318
4986508	75.775860	-14.111265	-1.736897
4986587	76.347233	-14.701893	-1.467822
4986666	76.379437	-14.732930	-1.714777
4986744	76.091176	-14.888370	-1.739167
4986822	75.423429	-14.986844	-1.880785
4986901	74.794909	-15.051633	-1.951770
4986980	74.279632	-15.198144	-2.038155
4987058	73.740041	-15.112818	-2.226022
4987137	72.959801	-15.055842	-2.356934
4987216	72.409526	-14.640401	-2.499788
4987294	72.105378	-14.384831	-2.486947
4987373	71.904024	-14.152429	-2.466706
4987451	71.650631	-14.077952	-2.555007
4987530	71.068767	-13.936227	-2.605208
4987609	70.581078	-13.645032	-2.760716
4987688	70.473503	-13.368163	-2.855668
4987766	70.671776	-13.114240	-2.924477
4987845	70.709889	-12.909338	-2.885340
4987924	70.435848	-12.953987	-2.762277
4988003	70.355238	-12.797105	-2.931650
4988081	70.318628	-12.714114	-3.071323
4988160	70.207603	-12.485938	-3.148984
4988238	70.141603	-12.392624	-3.087373
4988317	69.814096	-12.355100	-3.265617
4988396	69.699000	-12.383445	-3.297843
4988474	69.586042	-12.354796	-3.316726
4988553	69.338264	-12.264384	-3.395800
4988630	69.347307	-12.236776	-3.348691
4988710	69.461726	-12.091613	-3.426745
4988788	69.431578	-12.055000	-3.291417
4988866	69.501164	-12.009567	-3.255013
4988945	69.381417	-12.095556	-3.118385
4989024	69.111979	-12.159540	-3.157871
4989103	68.891248	-12.195059	-2.922669
4989181	68.938711	-11.944383	-3.105758
4989260	68.864276	-12.038440	-3.217574
4989338	68.665121	-12.089521	-3.236172
4989417	68.264141	-12.145995	-3.326366
4989496	68.002231	-12.253671	-3.456815
4989575	67.506858	-12.248756	-3.610054
4989654	67.630429	-12.188934	-3.671981
4989732	67.712139	-11.982288	-3.608993
4989810	67.929401	-11.851403	-3.627519
4989889	67.814769	-11.661239	-3.547085
4989968	67.817522	-11.521398	-3.649175
4990046	67.796451	-11.502006	-3.665862
4990125	68.088257	-11.354057	-3.719585
4990204	68.220770	-11.187168	-4.027662
4990283	68.011807	-11.206252	-3.906677
4990361	67.946927	-11.361185	-3.944839
4990440	67.972438	-11.248179	-4.043107
4990519	67.964419	-11.257181	-4.008468
4990597	67.822132	-11.344220	-3.903229
4990675	67.870893	-11.302422	-3.903490
4990754	67.933410	-11.327496	-3.973585
4990833	67.894013	-11.419820	-3.894184
4990911	67.869329	-11.416623	-3.832537
4990990	68.052720	-11.524078	-3.746705
4991068	68.074153	-11.498084	-3.803660
4991146	68.150863	-11.436540	-3.825591
4991225	68.445852	-11.488295	-3.841243
4991303	68.445018	-11.597780	-3.806677
4991382	68.393286	-11.639725	-3.650390
4991460	68.302158	-11.747242	-3.713029
4991539	68.521339	-11.756137	-3.753909
4991618	68.466404	-11.760208	-3.668173
4991697	68.575400	-11.862279	-3.528875
4991776	69.116194	-14.286095	-1.511874
4991854	69.897724	-15.436683	-0.323828
4991933	70.715708	-15.477834	-0.507295
4992011	70.539154	-16.005329	-0.287876
4992089	70.244398	-15.507311	-0.331481
4992168	69.462956	-15.453725	-0.259574
4992246	68.416058	-14.786921	-1.311760
4992324	67.103569	-14.737513	-1.641986
4992402	66.240349	-14.348771	-2.153479
4992481	64.956875	-14.039950	-2.603173
4992559	60.148661	-12.917092	-3.237620
4992638	53.384550	-12.926061	-2.080072
4992717	47.306430	-14.381076	-1.144097
4992796	41.405597	-16.366803	-0.440343
4992874	35.766204	-17.728251	-0.971535
4992953	32.315930	-18.653643	-2.678452
4993031	30.755392	-19.475185	-3.561934
4993109	31.979523	-19.938442	-2.940006
4993188	35.056888	-15.055656	-3.308755
4993266	36.004960	-12.800767	-3.803949
4993345	36.585826	-12.878854	-4.570746
4993424	36.617505	-12.225970	-4.850537
4993502	36.702793	-10.569811	-5.125480
4993581	36.565179	-10.246302	-5.016283
4993659	36.784998	-10.074219	-5.065550
4993737	37.380840	-10.160610	-4.997839
4993816	38.035824	-9.525987	-5.114934
4993895	38.165769	-9.715913	-4.931340
4993973	38.041889	-9.797120	-4.804942
4994052	38.052306	-9.575570	-4.902066
4994131	37.889556	-9.440220	-5.032948
4994210	36.812076	-10.274127	-4.816806
4994288	33.821850	-12.701644	-4.207489
4994367	29.719632	-15.555425	-3.493344
4994445	26.273646	-17.042572	-3.184530
4994523	23.196096	-18.734632	-3.277169
4994602	20.710870	-19.791764	-3.680202
4994681	19.377906	-20.895871	-3.961061
4994759	18.874980	-21.033127	-3.760009
4994838	19.133296	-20.740097	-3.450630
4994917	18.641120	-20.775374	-3.630593
4994996	18.229495	-20.629832	-3.628474
4995074	18.030861	-20.764583	-3.728768
4995153	17.818423	-20.329507	-3.831742
4995232	17.435878	-20.435602	-3.667368
4995310	16.809440	-20.267712	-3.915698
4995388	16.467369	-20.471773	-4.049156
4995467	16.929070	-20.444076	-4.070331
4995546	16.853415	-20.326810	-3.892351
4995625	16.043757	-20.150948	-3.914942
4995703	15.962893	-20.243651	-3.898345
4995782	16.176400	-20.156585	-4.088574
4995860	16.091337	-19.672068	-3.997835
4995938	15.935443	-19.367705	-3.623008
4996017	15.431706	-19.294188	-3.936525
4996095	15.468442	-19.290590	-4.106924
4996174	15.411173	-19.096775	-4.007126
4996253	15.128171	-18.929941	-3.882947
4996332	14.911669	-18.809740	-3.758246
4996410	14.790616	-18.714548	-3.982727
4996489	14.870582	-18.407479	-3.836760
4996568	14.612126	-17.990365	-3.629648
4996646	14.330659	-17.623254	-3.359291
4996725	14.311193	-17.425836	-3.650157
4996803	14.663422	-17.713223	-4.002844
4996882	14.299505	-17.767600	-3.884678
4996961	14.065672	-17.588176	-3.568585
4997040	14.044055	-17.438567	-3.421375
4997118	14.152273	-17.396552	-3.539877
4997197	14.175246	-17.259065	-3.506688
4997276	13.943621	-17.341169	-3.409240
4997355	14.332525	-17.274165	-3.400231
4997433	14.624543	-17.337773	-3.500786
4997512	14.111218	-17.174915	-3.268863
4997590	13.639871	-16.678907	-2.937665
4997669	13.681384	-16.794581	-3.144014
4997747	14.178370	-16.818504	-3.521528
4997825	14.346006	-16.698919	-3.315147
4997904	14.182647	-16.807695	-2.985796
4997982	14.642805	-16.644140	-2.673583
4998061	15.113296	-16.320392	-3.044865
4998139	15.895431	-16.681745	-3.338949
4998217	16.473972	-16.794877	-3.469468
4998295	16.907944	-16.784956	-2.988012
4998374	17.787600	-16.410609	-2.730512
4998452	20.994188	-14.520021	-3.581492
4998530	25.392372	-13.573949	-3.827506
4998609	30.694679	-10.195192	-3.821732
4998688	34.770997	-5.466247	-3.934811
4998767	36.286452	-4.474605	-3.307106
4998846	36.356192	-4.466028	-2.663885
4998924	37.077450	-4.736527	-2.910086
4999003	38.369780	-4.521938	-3.521326
4999081	39.947594	-4.667837	-3.747794
4999159	41.805634	-3.782733	-4.127551
4999238	43.351733	-4.049495	-4.454830
4999317	44.834974	-5.067209	-4.740672
4999395	45.805561	-5.779550	-4.820497
4999474	46.590913	-6.166291	-4.969054
4999553	46.931705	-6.091526	-4.721098
4999631	47.399136	-6.156845	-4.353811
4999710	47.693565	-6.381008	-4.297817
4999789	48.413433	-6.521358	-4.255188
4999868	49.192225	-6.783460	-4.041809
4999947	49.842906	-7.037071	-3.594259
5000026	50.563942	-7.938959	-3.041326
5000104	51.730255	-8.359142	-3.142072
5000183	52.296474	-8.886351	-2.846851
5000262	52.519152	-9.012698	-3.320563
5000340	53.097040	-9.290065	-3.548995
5000419	53.325988	-9.305583	-3.714737
5000498	53.894093	-9.387859	-3.610294
5000576	54.241039	-9.366330	-3.622679
5000655	54.856685	-9.376432	-3.505995
5000734	55.159453	-9.425352	-3.301950
5000812	55.371852	-9.515924	-3.052970
5000891	55.576314	-9.614468	-2.830151
5000970	55.482299	-9.586752	-2.782391
