# Supplementary material for: iSignDB: A database for smartphone signature biometrics
Source: Data Brief. 2020 Nov 28;33:106597. doi: 10.1016/j.dib.2020.106597 (PMC7725742; doi:10.1016/j.dib.2020.106597)
Supplement: Supplementary file 3 [file mmc3.zip › u022/genuine/Sensor Data/u022_s2_g03_Acc.csv]

timestamp	x	y	z
2631720	0.271378	2.011993	9.318008
2631739	0.494034	1.846802	10.941269
2631758	0.474884	1.734268	11.041824
2631777	0.429382	1.834824	10.340332
2631796	0.462906	1.968903	9.169556
2631815	0.343201	1.995239	8.652420
2631834	0.235458	1.899475	8.891830
2631853	0.333618	1.834824	9.722626
2631872	0.434174	1.810883	10.335541
2631891	0.415024	1.820465	10.163162
2631910	0.304886	1.880325	9.516724
2631929	0.213913	1.947357	9.126465
2631948	0.233063	1.954544	9.253357
2631967	0.328827	1.944962	9.571793
2631986	0.369537	1.913834	9.657974
2632005	0.300095	1.877930	9.452072
2632024	0.245041	1.849197	9.255753
2632043	0.276154	1.830032	9.255753
2632062	0.350388	1.810883	9.466446
2632081	0.391083	1.782150	9.653198
2632100	0.374329	1.815674	9.643616
2632119	0.355164	1.844406	9.533478
2632138	0.304886	1.853989	9.526291
2632157	0.249817	1.868347	9.607697
2632176	0.249817	1.921021	9.622070
2632195	0.266586	1.925812	9.574188
2632214	0.245041	1.921021	9.555023
2632233	0.264191	1.904266	9.564606
2632252	0.304886	1.892288	9.499954
2632271	0.211517	1.875534	9.411377
2632290	0.180389	1.844406	9.447296
2632309	0.273773	1.861160	9.502350
2632328	0.328827	1.849197	9.535873
2632347	0.355164	1.846802	9.557419
2632366	0.319260	1.837219	9.578964
2632385	0.247437	1.786942	9.598129
2632404	0.288132	1.808487	9.650803
2632423	0.431778	1.815674	9.650803
2632442	0.455719	1.794128	9.782471
2632461	0.582611	1.784546	10.701859
2632480	-0.037476	1.801315	8.345963
2632499	-0.027908	1.928207	7.376312
2632518	0.441360	1.863556	9.516724
2632537	0.453339	1.707932	11.039429
2632556	0.371933	1.724701	10.749741
2632574	0.374329	1.865952	9.444901
2632594	0.410233	1.923416	8.535095
2632613	0.367142	1.889893	8.626083
2632632	0.431778	1.810883	9.516724
2632651	0.561066	1.698364	10.225403
2632670	0.510788	1.681595	10.208649
2632689	0.403046	1.736664	9.713043
2632708	0.359955	1.820465	9.346725
2632726	0.268982	1.882706	9.365891
2632746	0.264191	1.954544	9.660370
2632765	0.331223	2.002426	9.827972
2632784	0.257004	1.952148	9.686707
2632803	0.271378	1.942566	9.385040
2632822	0.347992	1.885101	9.162384
2632841	0.417419	1.813278	9.171951
2632860	0.489243	1.758209	9.349121
2632879	0.556274	1.746246	9.595734
2632898	0.529953	1.753418	9.557419
2632917	0.391083	1.784546	9.449677
2632936	0.343201	1.897079	9.490387
2632955	0.319260	1.954544	9.684311
2632974	0.350388	2.000031	9.861481
2632993	0.347992	2.064667	9.729813
2633012	0.300095	2.052704	9.538269
2633031	0.304886	1.976089	9.509537
2633050	0.312073	1.913834	9.471237
2633069	0.403046	1.885101	9.301239
2633088	0.460510	1.844406	9.181534
2633107	0.472488	1.827652	9.248566
2633126	0.470093	1.803711	9.437714
2633145	0.484451	1.779755	9.533478
2633164	0.484451	1.791733	9.540665
2633183	0.422211	1.849197	9.672348
2633202	0.460510	1.949753	9.830368
2633221	0.367142	1.973694	9.765717
2633240	0.266586	2.004822	9.686707
2633259	0.314468	2.055099	9.521515
2633278	0.302490	2.098190	9.313217
2633297	0.314468	2.069458	9.282089
2633316	0.338409	2.011993	9.408981
2633335	0.350388	1.985657	9.449677
2633354	0.525162	1.971298	9.370682
2633373	0.424606	1.940170	9.277298
2633392	0.391083	1.959320	9.284485
2633411	0.417419	1.973694	9.387436
2633430	0.465302	1.992844	9.516724
2633449	0.472488	2.028763	9.519119
2633468	0.431778	2.035934	9.490387
2633487	0.424606	2.002426	9.533478
2633506	0.415024	2.031158	9.780090
2633525	0.403046	2.067062	9.502350
2633544	0.345596	2.069458	9.358704
2633563	0.405441	2.043121	9.523911
2633582	0.436569	2.011993	9.552628
2633601	0.412628	1.978485	9.468842
2633620	0.364746	1.990448	9.428131
2633639	0.386292	2.011993	9.337158
2633658	0.489243	1.988052	9.258148
2633677	0.477280	1.944962	9.339554
2633696	0.467697	1.947357	9.555023
2633715	0.453339	1.956940	9.564606
2633733	0.424606	1.959320	9.483200
2633753	0.376709	2.007217	9.423340
2633772	0.350388	2.019180	9.471237
2633791	0.352768	2.011993	9.588547
2633810	0.345596	2.016785	9.557419
2633829	0.331223	2.023972	9.516724
2633848	0.328827	2.028763	9.332367
2633867	0.302490	1.961716	9.219833
2633886	0.312073	1.921021	9.363495
2633905	0.417419	1.921021	9.485596
2633924	0.462906	1.897079	9.413773
2633943	0.376709	1.837219	9.430527
2633962	0.410233	1.870743	9.624466
2633981	0.498825	1.894684	9.741776
2634000	0.529953	1.885101	9.789658
2634019	0.503616	1.889893	9.806427
2634038	0.427002	1.889893	9.703476
2634057	0.393478	1.911438	9.562210
2634076	0.314468	1.899475	9.442505
2634095	0.242645	1.911438	9.332367
2634114	0.324051	1.944962	9.248566
2634133	0.292923	1.976089	9.349121
2634152	0.261795	2.014389	9.471237
2634171	0.254608	2.057495	9.499954
2634190	0.242645	2.098190	9.545456
2634209	0.206726	2.062271	9.681915
2634228	0.216309	1.988052	9.748962
2634247	0.331223	2.079041	9.720230
2634266	0.266586	1.940170	9.504745
2634285	0.359955	1.961716	9.418564
2634304	0.398270	1.956940	9.356308
2634323	0.407837	1.947357	9.332367
2634342	0.417419	1.901871	9.341949
2634361	0.398270	1.928207	9.413773
2634380	0.405441	1.959320	9.389832
2634399	0.429382	1.980881	9.382645
2634418	0.400665	1.988052	9.511932
2634437	0.381500	2.026367	9.567001
2634456	0.441360	2.050308	9.440109
2634475	0.436569	2.002426	9.447296
2634494	0.359955	1.990448	9.612488
2634513	0.412628	1.997635	9.622070
2634531	0.359955	2.016785	9.440109
2634551	0.240250	2.019180	9.399399
2634570	0.309677	2.055099	9.550247
2634589	0.391083	2.067062	9.547852
2634608	0.357559	2.040726	9.368286
2634627	0.300095	2.057495	9.262939
2634646	0.264191	2.040726	9.346725
2634665	0.326431	2.000031	9.385040
2634684	0.386292	1.964111	9.440109
2634703	0.438965	1.973694	9.538269
2634722	0.477280	1.952148	9.564606
2634741	0.309677	1.930603	9.531082
2634760	0.209122	1.947357	9.459259
2634779	0.304886	2.038330	9.349121
2634798	0.357559	2.076645	9.365891
2634817	0.345596	2.093399	9.454468
2634836	0.319260	2.047913	9.590942
2634855	0.295319	2.021576	9.636429
2634874	0.340805	1.976089	9.655579
2634893	0.283340	1.885101	9.595734
2634912	0.388687	1.880325	9.511932
2634931	0.585007	1.870743	9.320404
2634950	0.565857	1.825256	9.272507
2634969	0.508392	1.830032	9.464050
2634988	0.491638	1.851593	9.590942
2635007	0.415024	1.875534	9.586151
2635026	0.340805	1.901871	9.576584
2635045	0.319260	1.940170	9.650803
2635064	0.304886	1.956940	9.751358
2635083	0.259399	1.942566	9.753754
2635102	0.249817	1.968903	9.593338
2635121	0.297714	1.980881	9.296448
2635140	0.345596	1.952148	9.155197
2635159	0.324051	1.901871	9.298843
2635178	0.395874	1.889893	9.440109
2635197	0.484451	1.889893	9.397018
2635216	0.405441	1.887497	9.404190
2635235	0.359955	1.894684	9.533478
2635254	0.369537	1.880325	9.667557
2635273	0.369537	1.863556	9.748962
2635292	0.383896	1.868347	9.768112
2635311	0.345596	1.906647	9.626862
2635330	0.312073	1.930603	9.490387
2635349	0.292923	1.887497	9.425735
2635368	0.371933	1.875534	9.454468
2635387	0.359955	1.894684	9.440109
2635406	0.326431	1.911438	9.380249
2635425	0.326431	1.863556	9.468842
2635444	0.410233	1.897079	9.614883
2635463	0.405441	1.918625	9.543060
2635482	0.362350	1.911438	9.612488
2635501	0.362350	1.925812	9.823181
2635520	0.233063	1.964111	9.140839
2635539	0.247437	1.978485	9.272507
2635558	0.242645	1.966507	9.705856
2635577	0.309677	1.954544	9.784866
2635596	0.407837	1.952148	9.504745
2635615	0.465302	1.952148	9.262939
2635634	0.477280	1.932983	9.349121
2635653	0.455719	1.911438	9.624466
2635672	0.419815	1.885101	9.717834
2635691	0.424606	1.887497	9.739380
2635710	0.434174	1.921021	9.684311
2635729	0.352768	1.916229	9.576584
2635747	0.297714	1.961716	9.492783
2635766	0.288132	2.007217	9.440109
2635786	0.336014	2.043121	9.346725
2635805	0.364746	2.011993	9.320404
2635824	0.371933	1.997635	9.329971
2635843	0.352768	1.971298	9.325180
2635862	0.359955	1.959320	9.392227
2635881	0.369537	1.935379	9.456863
2635900	0.405441	1.913834	9.538269
2635919	0.415024	1.935379	9.619675
2635938	0.405441	1.964111	9.571793
2635957	0.324051	1.944962	9.447296
2635976	0.285736	1.942566	9.411377
2635995	0.355164	2.000031	9.370682
2636014	0.359955	2.021576	9.385040
2636033	0.316864	2.009598	9.499954
2636052	0.309677	2.011993	9.531082
2636071	0.331223	1.990448	9.461655
2636090	0.345596	1.973694	9.368286
2636109	0.312073	1.968903	9.416168
2636128	0.347992	1.937775	9.521515
2636147	0.403046	1.978485	9.550247
2636166	0.331223	1.966507	9.555023
2636185	0.302490	1.985657	9.624466
2636204	0.240250	2.016785	9.701080
2636223	0.182785	2.059875	9.657974
2636242	0.479660	2.107773	9.538269
2636261	0.482056	2.086212	9.490387
2636280	0.314468	2.031158	9.535873
2636299	0.364746	2.023972	9.466446
2636318	0.460510	2.004822	9.291672
2636337	0.508392	1.971298	9.217453
2636356	0.616135	1.966507	9.224625
2636375	0.541916	1.944962	9.337158
2636394	0.529953	1.976089	9.507141
2636413	0.611343	1.992844	9.641220
2636432	0.647263	1.942566	9.708252
2636451	0.549103	1.940170	9.775299
2636470	0.563461	1.973694	9.650803
2636488	0.587402	2.002426	9.487991
2636508	0.467697	2.004822	9.586151
2636527	0.470093	1.992844	9.555023
2636546	0.558670	2.000031	9.521515
2636565	0.570648	2.043121	9.502350
2636584	0.582611	2.076645	9.454468
2636603	0.577835	2.088608	9.413773
2636622	0.386292	2.112549	9.375458
2636641	0.292923	2.136490	9.420959
2636660	0.359955	2.201141	9.447296
2636679	0.371933	2.284943	9.440109
2636698	0.292923	2.361557	9.272507
2636717	0.192368	2.498016	9.128860
2636736	0.015198	2.567459	9.025909
2636755	-0.114090	2.553085	9.191116
2636774	-0.073395	2.505203	9.581360
2636793	0.051102	2.536331	9.698685
2636812	0.166031	2.565063	9.385040
2636831	0.034348	2.620132	8.966049
2636850	-0.051849	2.615341	8.851135
2636869	0.072647	2.589005	9.143219
2636888	0.087021	2.471680	9.557419
2636907	0.070251	2.414230	9.739380
2636926	0.151657	2.452530	9.617279
2636945	0.142090	2.512390	9.291672
2636964	0.158844	2.531540	9.095337
2636983	0.247437	2.502808	9.162384
2637002	0.340805	2.517181	9.361099
2637021	0.400665	2.536331	9.394623
2637040	0.371933	2.471680	9.215057
2637059	0.245041	2.404648	9.047455
2637078	0.333618	2.368729	9.140839
2637097	0.453339	2.282547	9.408981
2637116	0.467697	2.253815	9.557419
2637135	0.374329	2.280151	9.487991
2637154	0.280945	2.368729	9.624466
2637173	0.110962	2.476471	9.485596
2637192	-0.042267	2.624908	9.270111
2637211	0.094208	2.641678	8.899017
2637230	0.386292	2.636887	8.875076
2637249	0.163635	2.464508	9.301239
2637268	-0.042267	2.423798	9.760925
2637287	-0.025513	2.445343	9.590942
2637306	-0.240982	2.397461	9.042664
2637325	-0.284088	2.404648	8.817612
2637344	-0.209869	2.555481	8.982819
2637363	-0.308029	2.699127	9.356308
2637382	-0.425339	2.804474	9.792053
2637401	-0.492386	2.849976	10.254135
2637420	-0.791656	2.842789	10.318771
2637439	-0.566605	2.881088	9.622070
2637458	-0.250565	2.727859	8.834381
2637477	-0.080582	2.689560	8.949295
2637496	-0.217041	2.708710	9.329971
2637515	-0.432526	2.785324	9.313217
2637534	-0.880234	2.909821	7.570236
2637553	-1.155579	3.295288	6.557495
2637572	-0.669556	2.960098	9.827972
2637591	-0.877838	2.749420	11.077744
2637610	-1.167542	2.797302	10.404968
2637629	-0.753342	2.986435	9.483200
2637648	-0.324783	2.826035	8.436935
2637667	0.101379	2.672806	8.590164
2637686	0.242645	2.624908	9.495178
2637705	-0.035080	2.557877	9.799240
2637724	-0.303238	2.579422	9.590942
2637743	-0.650391	2.706314	9.171951
2637762	-0.959244	2.854752	9.150406
2637781	-0.667160	2.940948	9.040268
2637800	-0.348724	2.699127	8.860703
2637819	-0.011139	2.529144	9.282089
2637838	-0.003967	2.529144	9.897400
2637857	-0.245773	2.555481	9.720230
2637876	-0.401398	2.536331	9.186325
2637895	-0.547440	2.567459	9.176743
2637914	-0.772507	2.641678	9.684311
2637933	-0.691101	2.778137	9.847122
2637952	-0.317596	2.589005	8.910995
2637971	0.137299	2.342392	8.666779
2637990	0.185181	2.325638	9.356308
2638009	0.065475	2.366348	9.832748
2638028	-0.027908	2.301697	9.624466
2638047	-0.317596	2.349579	9.238998
2638066	-0.427734	2.550690	9.449677
2638085	-0.604904	2.696747	10.036270
2638104	-0.870667	2.782928	10.349899
2638123	-0.669556	2.878693	9.497574
2638142	-0.482803	2.761383	8.599747
2638161	-0.497162	2.624908	8.884659
2638180	-0.298447	2.550690	9.425735
2638199	-0.185928	2.474075	9.298843
2638218	-0.324783	2.486053	8.820007
2638237	-0.197891	2.538727	8.855927
2638256	-0.281693	2.658432	9.078583
2638275	-0.727005	2.881088	7.924576
2638294	-0.511536	2.876312	8.793671
2638313	-0.449280	2.687164	10.522293
2638332	-0.947281	2.634491	10.416946
2638351	-0.894608	2.766174	9.957260
2638370	-0.382248	2.718292	9.028305
2638389	0.132507	2.490845	8.367508
2638408	0.273773	2.330429	8.748184
2638427	0.053497	2.316055	9.509537
2638445	-0.145218	2.440567	9.722626
2638465	-0.308029	2.507599	9.509537
2638484	-0.497162	2.663223	9.227020
2638503	-0.798843	2.770966	9.349121
2638522	-1.038254	2.842789	9.947678
2638541	-0.901794	2.835602	9.708252
2638560	-0.722229	2.526749	9.234207
2638579	-0.319992	2.330429	9.071396
2638598	-0.152405	2.251419	9.023514
2638617	0.450943	2.246628	9.121674
2638636	0.098984	2.069458	9.478409
2638655	-0.482803	1.971298	9.976410
2638674	-0.420547	1.988052	10.464828
2638693	-0.030304	2.131714	10.397781
2638712	0.185181	2.294510	9.677139
2638731	0.063080	2.203537	8.927750
2638750	-0.243378	2.205933	8.688324
2638769	-0.173950	2.289734	9.021118
2638788	0.070251	2.375916	9.624466
2638807	0.257004	2.332825	9.629242
2638826	0.434174	2.351974	9.432922
2638845	0.553894	2.426193	9.260544
2638864	0.364746	2.524353	8.915771
2638883	0.122925	2.632095	8.752975
2638902	0.103775	2.682373	9.241394
2638921	0.249817	2.732651	9.650803
2638940	0.307281	2.770966	9.571793
2638959	0.608948	2.835602	9.471237
2638978	0.661621	2.828415	9.473633
2638997	0.465302	2.672806	9.380249
2639016	0.656845	2.569855	9.425735
2639035	0.690353	2.469284	9.454468
2639054	0.702332	2.433380	9.313217
2639073	0.838791	2.347183	9.392227
2639092	0.745422	2.251419	9.526291
2639111	0.766968	2.373520	8.786484
2639130	0.764572	2.706314	7.512772
2639149	0.735840	2.694351	8.013168
2639168	0.505997	2.483658	9.598129
2639187	0.498825	2.608154	10.361877
2639206	0.539520	2.866730	10.093719
2639225	0.304886	3.063049	9.136047
2639244	0.180389	3.292892	8.391449
2639263	0.087021	3.381485	8.805649
2639282	0.489243	3.436554	9.923737
2639301	0.400665	3.379089	9.672348
2639320	0.194763	3.235443	9.174347
2639339	0.328827	3.077423	9.059433
2639358	0.510788	2.869125	8.685928
2639377	0.793304	2.732651	8.573410
2639396	0.750214	2.584213	9.236603
2639415	0.563461	2.430984	9.873459
2639434	0.304886	2.402252	9.543060
2639453	-0.063812	2.589005	8.800858
2639472	0.391083	3.017563	8.752975
2639491	0.989639	3.168396	9.231812
2639510	0.675995	3.048691	9.487991
2639529	0.558670	3.012772	9.449677
2639548	0.515579	3.108536	8.908600
2639567	0.166031	3.108536	8.647629
2639586	0.520370	2.871521	9.349121
2639605	0.673599	2.742233	9.538269
2639624	-0.130859	2.761383	9.540665
2639643	-0.085358	2.917007	9.385040
2639662	0.436569	2.974472	8.894226
2639681	0.781342	2.881088	8.779312
2639700	0.872314	2.715897	9.195892
2639719	0.771759	2.581818	9.490387
2639738	0.429382	2.555481	9.217453
2639757	0.233063	2.617737	9.131256
2639775	0.553894	2.679977	9.444901
2639794	0.508392	2.684769	9.586151
2639813	0.364746	2.715897	9.533478
2639833	0.474884	2.859543	9.159988
2639852	0.374329	3.075027	8.298065
2639871	0.266586	3.125305	8.616501
2639890	0.367142	3.029541	9.693893
2639909	0.453339	2.940948	9.839935
2639928	0.333618	2.952927	9.006760
2639947	0.415024	2.919403	8.736206
2639966	0.551498	2.840393	9.030701
2639985	0.347992	2.703918	9.382645
2640004	0.233063	2.579422	9.528687
2640023	0.391083	2.538727	9.487991
2640042	0.446152	2.517181	9.272507
2640061	0.525162	2.507599	9.227020
2640080	0.601776	2.481262	9.418564
2640099	0.601776	2.526749	9.504745
2640118	0.381500	2.668015	9.303635
2640137	0.328827	2.933762	8.666779
2640156	0.383896	3.163605	8.343567
2640175	0.326431	2.969681	8.913376
2640194	0.158844	2.668015	9.760925
2640213	-0.001572	2.624908	9.552628
2640232	0.151657	2.598572	9.152802
2640251	0.364746	2.509995	9.045059
2640270	0.632889	2.454926	9.401794
2640289	0.831619	2.486053	9.806427
2640308	0.393478	2.519577	9.768112
2640327	-0.078186	2.466904	9.555023
2640346	0.089417	2.471680	9.586151
2640365	0.465302	2.478867	9.619675
2640384	0.419815	2.483658	9.442505
2640403	0.185181	2.483658	9.255753
2640422	0.225876	2.548294	9.248566
2640441	0.359955	2.565063	9.413773
2640460	0.477280	2.591400	9.461655
2640479	0.242645	2.775757	8.824799
2640498	0.218704	2.835602	8.745789
2640517	0.314468	2.756592	9.162384
2640536	0.273773	2.600967	9.480804
2640555	0.204330	2.498016	9.598129
2640574	0.273773	2.526749	9.483200
2640593	0.374329	2.507599	9.121674
2640612	0.465302	2.390289	9.040268
2640631	0.460510	2.294510	9.562210
2640650	0.415024	2.280151	9.729813
2640669	0.395874	2.294510	9.499954
2640688	0.446152	2.371124	9.370682
2640707	0.489243	2.462112	9.449677
2640726	0.474884	2.517181	9.497574
2640745	0.216309	2.567459	9.511932
2640764	0.261795	2.648849	9.404190
2640783	0.381500	2.790115	9.073792
2640802	0.158844	2.845184	8.808044
2640821	0.041534	2.900253	8.994781
2640840	0.254608	2.931366	9.303635
2640859	0.235458	2.859543	9.318008
2640878	0.154053	2.548294	9.543060
2640897	0.489243	2.261002	9.617279
2640916	0.441360	2.311279	8.887039
2640935	0.484451	2.296906	8.286102
2640954	0.513184	2.208328	8.602142
2640973	0.443756	2.110168	9.461655
2640992	0.462906	2.011993	10.005142
2641011	0.477280	1.990448	9.997955
2641030	0.324051	2.007217	9.504745
2641049	0.331223	2.095795	9.358704
2641068	0.407837	2.170013	9.772903
2641087	0.237854	2.131714	10.359482
2641106	0.130112	2.107773	10.361877
2641125	0.288132	2.186783	9.818390
2641144	0.405441	2.289734	9.183929
2641163	0.403046	2.311279	8.975632
2641182	0.491638	2.249023	9.318008
2641201	0.470093	2.261002	9.849518
2641220	-0.020721	2.622513	9.136047
2641239	0.024765	2.794907	8.451294
2641258	0.558670	2.593796	8.875076
2641277	0.230667	2.249023	9.516724
2641296	-0.104523	2.083832	9.916550
2641315	0.369537	2.136490	9.725021
2641334	0.702332	2.098190	9.497574
2641353	0.769363	2.009598	9.602905
2641372	0.800491	1.935379	9.622070
2641391	0.805283	1.980881	9.394623
2641410	0.470093	2.189163	8.901413
2641429	0.189972	2.356766	9.059433
2641448	0.405441	2.478867	9.466446
2641467	0.453339	2.526749	9.392227
2641486	0.151657	2.653641	9.334763
2641505	-0.059021	2.799698	9.337158
2641524	0.154053	2.814056	9.449677
2641543	0.407837	2.517181	9.722626
2641562	0.280945	2.237061	9.411377
2641581	0.278549	2.222687	8.815216
2641600	0.637680	2.225082	8.966049
2641619	0.611343	2.112549	9.363495
2641638	0.494034	1.923416	9.624466
2641657	0.671204	1.901871	9.746567
2641676	0.582611	2.107773	9.466446
2641695	0.460510	2.256210	9.241394
2641714	0.438965	2.335220	9.533478
2641733	0.338409	2.435776	9.792053
2641752	0.290527	2.589005	9.550247
2641771	0.386292	2.806870	9.042664
2641790	0.192368	2.964890	8.860703
2641809	-0.023117	2.969681	9.183929
2641828	0.314468	2.531540	9.866272
2641847	0.410233	2.100586	9.849518
2641866	0.055893	2.155655	8.836761
2641885	0.453339	2.249023	8.446518
2641904	0.642471	2.203537	8.733810
2641923	0.477280	2.126923	9.109711
2641942	0.513184	2.076645	9.327576
2641961	0.513184	2.071854	9.387436
2641980	0.249817	2.040726	9.437714
2641999	0.187576	1.983261	9.935699
2642018	0.407837	1.956940	10.519897
2642037	0.462906	1.956940	10.725800
2642056	0.436569	2.105377	10.397781
2642075	0.297714	2.337616	9.813599
2642094	0.134903	2.419006	9.476013
2642113	0.120544	2.608154	9.059433
2642132	0.204330	2.763779	8.645233
2642151	0.422211	2.833206	8.547073
2642170	0.304886	2.799698	8.796066
2642189	0.163635	2.584213	9.385040
2642208	0.307281	2.249023	9.681915
2642227	0.134903	2.016785	9.540665
2642246	0.266586	1.966507	9.332367
2642265	0.589798	1.954544	9.045059
2642284	0.776550	1.976089	8.786484
2642303	0.707123	2.086212	8.743393
2642322	0.537125	2.112549	9.016327
2642341	0.467697	2.148468	9.516724
2642360	0.331223	2.253815	10.115265
2642379	0.470093	2.124527	10.862259
2642398	0.477280	2.091003	10.697067
2642417	0.374329	2.174805	9.681915
2642436	0.302490	2.356766	8.913376
2642455	0.101379	2.509995	8.506363
2642474	-0.097336	2.505203	9.102524
2642493	0.079834	2.498016	10.031479
2642512	0.259399	2.505203	10.009933
2642531	0.122925	2.531540	9.502350
2642550	0.156448	2.670410	9.037888
2642569	0.218704	2.768570	8.197510
2642588	0.898651	2.299301	9.018723
2642607	0.788513	2.040726	9.418564
2642626	0.616135	2.074249	9.143219
2642645	0.829224	2.186783	9.013931
2642664	0.575439	2.316055	8.877472
2642683	0.415024	2.538727	8.815216
2642702	0.838791	2.624908	9.382645
2642721	1.133286	2.481262	9.787262
2642740	0.462906	2.241837	9.947678
2642759	0.034348	2.117340	10.249344
2642778	-0.102127	2.050308	9.765717
2642797	0.254608	2.064667	8.855927
2642816	0.652054	1.997635	8.968445
2642835	0.733459	1.851593	9.289276
2642854	0.379105	1.703140	9.092941
2642873	-0.092545	1.581039	9.322784
2642892	-0.240982	1.487671	9.887817
2642911	0.122925	1.535553	10.122452
2642930	0.458115	1.518799	9.806427
2642949	-0.032684	1.265015	9.624466
2642968	-0.719833	1.092621	9.744171
2642987	-0.480408	1.049530	9.758530
2643006	0.352768	1.099808	9.906982
2643025	0.539520	1.109390	9.808807
2643044	0.139694	1.061508	9.643616
2643063	0.089417	1.037552	9.751358
2643082	0.295319	1.099808	9.847122
2643101	0.455719	1.214737	9.734589
2643120	0.288132	1.241058	9.713043
2643139	0.084625	1.226700	9.935699
2643158	0.223480	1.209946	10.299622
2643177	0.357559	1.202759	10.179916
2643196	0.283340	1.200363	9.634033
2643215	0.216309	1.214737	9.262939
2643234	0.474884	1.241058	9.466446
2643253	0.532333	1.130936	9.954865
2643272	0.458115	0.996857	10.409760
2643291	0.735840	0.965729	10.831131
2643310	1.260178	1.037552	10.713821
2643329	1.011185	1.092621	9.906982
2643348	0.587402	1.272186	9.018723
2643367	0.687958	1.482880	8.906204
2643386	0.364746	1.590622	9.100128
2643405	-0.061417	1.719910	9.540665
2643424	-0.212250	1.954544	9.727417
2643443	-0.054245	2.114944	9.444901
2643462	0.264191	2.193954	9.294067
2643481	0.532333	2.184387	9.368286
2643500	0.604172	2.131714	9.313217
2643519	0.383896	2.026367	9.042664
2643538	0.089417	1.992844	8.877472
2643557	0.122925	2.033554	8.688324
2643576	0.508392	2.059875	8.602142
2643595	0.664017	1.971298	8.573410
2643614	0.508392	1.791733	8.611710
2643633	0.266586	1.619354	8.860703
2643652	0.115753	1.427811	9.804031
2643671	0.247437	1.303314	10.778473
2643690	0.525162	1.303314	11.101685
2643709	0.647263	1.353592	10.840714
2643728	0.417419	1.391907	10.397781
2643747	0.350388	1.463730	9.906982
2643766	0.513184	1.559494	9.442505
2643785	0.553894	1.585831	9.267731
2643804	0.482056	1.561890	9.224625
2643823	0.278549	1.456543	9.358704
2643842	0.154053	1.353592	9.631638
2643861	0.237854	1.346405	9.916550
2643880	0.343201	1.348801	10.021896
2643899	0.582611	1.427811	9.784866
2643918	0.391083	1.473297	9.222229
2643937	0.314468	1.509216	9.210266
2643956	0.443756	1.530762	9.562210
2643975	0.436569	1.542740	9.787262
2643994	0.388687	1.537949	9.859085
2644013	0.417419	1.540344	9.911758
2644032	0.374329	1.504425	9.792053
2644051	0.364746	1.504425	9.526291
2644070	0.434174	1.509216	9.392227
2644089	0.546707	1.509216	9.365891
2644108	0.505997	1.439789	9.492783
2644127	0.386292	1.391907	9.574188
2644146	0.419815	1.432602	9.552628
2644165	0.465302	1.437393	9.487991
2644184	0.412628	1.420624	9.559814
2644203	0.453339	1.442184	9.748962
2644222	0.546707	1.485275	9.839935
2644241	0.455719	1.490067	9.655579
2644260	0.374329	1.497238	9.459259
2644278	0.489243	1.499634	9.502350
2644298	0.546707	1.451752	9.655579
2644317	0.546707	1.434998	9.756134
2644336	0.592194	1.444580	9.777695
2644355	0.575439	1.437393	9.710648
2644374	0.575439	1.444580	9.622070
2644393	0.570648	1.437393	9.600525
2644412	0.446152	1.444580	9.598129
2644431	0.415024	1.497238	9.586151
2644450	0.577835	1.571472	9.626862
2644469	0.623322	1.569077	9.643616
2644488	0.522766	1.542740	9.610092
2644507	0.484451	1.559494	9.478409
2644526	0.568253	1.593018	9.389832
2644545	0.596985	1.573853	9.423340
2644564	0.565857	1.537949	9.578964
2644583	0.659225	1.533157	9.660370
2644602	0.642471	1.502029	9.581360
2644621	0.549103	1.490067	9.519119
2644640	0.556274	1.502029	9.564606
2644659	0.628113	1.521194	9.576584
2644678	0.637680	1.523575	9.476013
2644697	0.608948	1.516403	9.461655
2644716	0.685562	1.537949	9.588547
2644735	0.743027	1.547531	9.598129
2644754	0.738235	1.614563	10.306808
2644773	0.458115	1.674423	10.242157
2644792	0.228271	1.648087	8.451294
2644811	0.415024	1.686386	7.852753
2644830	0.752609	1.624146	9.083374
2644849	0.774155	1.468521	10.273285
2644868	0.960907	1.360779	10.404968
2644887	0.934570	1.332047	10.105698
2644906	0.601776	1.348801	9.703476
2644925	0.573044	1.394302	9.370682
2644944	0.860352	1.456543	9.246170
2644963	0.884293	1.446960	9.346725
2644982	0.661621	1.403870	9.377853
2645001	0.687958	1.418243	9.480804
2645020	0.582611	1.427811	9.736984
2645039	0.520370	1.377533	10.017105
2645058	0.367142	1.348801	10.182312
2645077	0.431778	1.420624	10.189499
2645096	0.477280	1.482880	9.825577
2645115	0.422211	1.511612	9.423340
2645134	0.412628	1.564285	9.404190
2645153	0.398270	1.638504	9.555023
2645172	0.386292	1.650467	9.557419
2645191	0.364746	1.660049	9.437714
2645210	0.307281	1.676804	9.349121
2645229	0.297714	1.664841	9.454468
2645248	0.369537	1.676804	9.789658
2645267	0.264191	1.652863	9.974014
2645286	0.259399	1.688782	9.885422
2645305	0.357559	1.767792	9.569397
2645324	0.347992	1.765396	9.329971
2645343	0.276154	1.727081	9.349121
2645362	0.290527	1.683990	9.574188
2645381	0.374329	1.686386	9.674744
2645400	0.343201	1.633713	9.593338
2645419	0.245041	1.588226	9.456863
2645438	0.237854	1.650467	9.406586
2645457	0.350388	1.705536	9.507141
2645476	0.369537	1.741455	9.674744
2645495	0.218704	1.731873	9.789658
2645514	0.233063	1.707932	9.792053
2645533	0.316864	1.717514	9.588547
2645552	0.271378	1.746246	9.327576
2645571	0.292923	1.748642	9.353912
2645590	0.280945	1.683990	9.679520
2645609	0.257004	1.645691	9.914154
2645628	0.297714	1.672028	9.804031
2645647	0.292923	1.707932	9.430527
2645666	0.254608	1.729477	9.320404
2645685	0.194763	1.736664	9.514328
2645704	0.199539	1.722305	9.756134
2645723	0.324051	1.703140	9.844727
2645742	0.352768	1.739059	9.636429
2645761	0.209122	1.748642	9.420959
2645780	0.144485	1.794128	9.413773
2645799	0.194763	1.834824	9.420959
2645818	0.079834	1.947357	9.327576
2645837	0.017593	1.909042	9.054642
2645856	0.096588	1.853989	8.920563
2645875	0.084625	1.863556	9.207870
2645894	0.151657	1.863556	9.787262
2645913	0.271378	1.882706	10.019501
2645932	0.369537	1.853989	9.701080
2645951	0.290527	1.834824	9.413773
2645970	0.297714	1.784546	9.430527
2645989	0.364746	1.707932	9.677139
2646008	0.252213	1.640900	9.873459
2646027	0.283340	1.631317	9.873459
2646046	0.383896	1.674423	9.684311
2646065	0.376709	1.679199	9.425735
2646084	0.331223	1.686386	9.353912
2646103	0.288132	1.672028	9.521515
2646122	0.319260	1.693573	9.701080
2646141	0.321655	1.741455	9.662766
2646160	0.189972	1.774979	9.361099
2646179	0.087021	1.803711	9.219833
2646198	0.185181	1.810883	9.473633
2646217	0.259399	1.839615	9.619675
2646235	0.146866	1.822861	9.543060
2646255	0.024765	1.808487	9.559814
2646274	0.113358	1.822861	9.578964
2646293	0.221100	1.842010	9.509537
2646312	0.204330	1.803711	9.523911
2646331	0.199539	1.763000	9.588547
2646350	0.230667	1.751038	9.622070
2646369	0.271378	1.729477	9.605301
2646388	0.257004	1.698364	9.583755
2646407	0.273773	1.664841	9.593338
2646426	0.297714	1.626526	9.607697
2646445	0.278549	1.638504	9.655579
2646464	0.247437	1.676804	9.662766
2646483	0.240250	1.734268	9.602905
2646502	0.180389	1.784546	9.571793
2646521	0.154053	1.846802	9.583755
2646540	0.197159	1.858765	9.622070
2646559	0.223480	1.818069	9.617279
2646578	0.204330	1.779755	9.600525
2646597	0.197159	1.724701	9.538269
2646616	0.216309	1.664841	9.495178
2646635	0.280945	1.655258	9.471237
2646654	0.340805	1.703140	9.471237
2646673	0.268982	1.688782	9.480804
2646692	0.266586	1.705536	9.540665
2646711	0.355164	1.760605	9.485596
2646730	0.391083	1.753418	9.495178
2646749	0.245041	1.739059	9.617279
2646768	0.204330	1.753418	9.710648
2646787	0.304886	1.751038	9.729813
2646806	0.393478	1.743851	9.878250
2646825	0.331223	1.758209	10.352295
