# Supplementary material for: iSignDB: A database for smartphone signature biometrics
Source: Data Brief. 2020 Nov 28;33:106597. doi: 10.1016/j.dib.2020.106597 (PMC7725742; doi:10.1016/j.dib.2020.106597)
Supplement: Supplementary file 3 [file mmc3.zip › u022/genuine/Sensor Data/u022_s2_g03_AngVel.csv]

timestamp	x	y	z
2631763	-0.390244	-0.168808	0.043594
2631841	0.132278	0.109222	0.023361
2631920	-0.047226	-0.028732	-0.003281
2631998	-0.009949	-0.036179	-0.014465
2632077	-0.003555	0.020279	0.003647
2632155	-0.024857	0.016022	-0.012878
2632234	-0.021133	-0.022339	-0.015533
2632313	-0.003021	-0.002625	0.005249
2632392	-0.018997	0.029327	0.029221
2632471	-0.007813	-0.027130	0.027618
2632549	0.010834	0.000046	0.002045
2632628	0.063034	0.017624	0.007385
2632707	-0.103149	-0.030853	0.017502
2632785	0.040665	-0.031921	-0.049622
2632864	0.061981	-0.045242	-0.012863
2632942	-0.005676	-0.011154	0.003647
2633021	0.002853	0.005371	-0.053894
2633100	0.053452	-0.027130	-0.020859
2633179	0.011902	0.001633	0.006851
2633258	-0.013672	0.010696	-0.032043
2633337	0.052917	-0.040451	-0.057617
2633415	0.017761	-0.020203	-0.001144
2633494	-0.007813	0.023468	0.015366
2633573	0.001785	0.029877	0.011642
2633652	0.020432	0.005371	0.014832
2633729	0.010300	-0.006897	0.007370
2633809	-0.017395	0.014954	0.000458
2633887	-0.023788	0.002701	-0.000610
2633966	-0.019531	0.025070	0.024414
2634045	-0.053619	0.043716	0.024948
2634124	0.000717	0.014954	-0.022461
2634202	0.035339	-0.022873	-0.047485
2634281	-0.004074	0.021347	-0.018738
2634359	0.035873	-0.002625	0.014832
2634438	0.024689	-0.020737	0.017487
2634517	-0.003540	0.011749	0.003113
2634596	-0.014725	-0.019135	-0.009140
2634674	0.004974	-0.020203	-0.017136
2634753	0.006577	0.014954	0.001511
2634832	-0.031784	0.003769	0.017487
2634910	-0.037109	0.000046	-0.002213
2634989	-0.050415	0.019226	0.023361
2635068	0.003922	-0.009018	0.022827
2635146	-0.020599	0.029877	-0.022995
2635225	0.008713	-0.027664	-0.026184
2635304	0.006042	-0.019669	0.006317
2635382	-0.022186	0.040512	0.002579
2635461	0.003906	-0.014877	-0.013931
2635540	0.001785	-0.004761	-0.007538
2635618	-0.000885	0.014420	-0.007019
2635697	0.009781	0.003235	-0.011810
2635776	0.026825	0.009094	0.016434
2635854	0.009247	-0.012222	-0.016602
2635933	0.041199	-0.052170	-0.040039
2636011	0.015106	0.006439	-0.004883
2636090	-0.006210	0.003235	-0.010208
2636168	-0.004074	-0.017548	-0.013947
2636246	-0.000351	0.013885	0.011642
2636324	-0.009399	0.029343	0.033478
2636403	0.027893	-0.026062	0.088867
2636481	0.045456	-0.044708	0.132019
2636560	-0.003540	0.012299	0.104843
2636639	0.037476	0.034668	0.010040
2636717	0.122162	0.060226	-0.015533
2636796	0.155716	0.065552	-0.066666
2636875	0.191940	0.149170	-0.095428
2636953	0.009781	-0.014343	-0.115143
2637032	0.051315	-0.008484	-0.050690
2637110	-0.019531	0.004837	0.045197
2637189	0.021500	-0.001556	0.026550
2637268	0.015625	0.042114	0.014832
2637347	0.006042	0.092712	-0.050156
2637426	0.004974	0.039459	-0.133240
2637505	0.065170	0.191254	-0.149231
2637583	0.002319	0.165161	-0.007019
2637662	0.329895	0.251968	-0.021927
2637740	0.245193	0.242920	-0.007019
2637818	-0.248032	-0.039383	0.048386
2637897	-0.137772	-0.211945	0.009506
2637975	-0.013672	-0.014359	-0.053360
2638053	-0.183044	-0.139511	0.052124
2638131	0.019363	0.062897	0.002579
2638210	-0.082382	-0.079865	0.067032
2638288	0.027878	0.104965	-0.067734
2638366	0.120560	-0.062286	-0.001678
2638445	0.103516	0.080994	0.023895
2638524	-0.085571	0.103378	0.088333
2638602	-0.029648	-0.069748	0.098450
2638681	-0.131912	0.028809	0.114441
2638759	-0.037643	-0.117676	0.134674
2638838	-0.036041	-0.101166	0.489410
2638916	-0.102081	0.010162	0.990082
2638995	0.190338	0.335068	1.484360
2639074	0.052917	0.461838	1.439621
2639152	0.272903	0.391525	1.161057
2639230	0.073166	0.162491	0.861191
2639309	0.200989	0.037323	0.608185
2639387	0.312836	0.104965	0.296600
2639466	-0.009949	0.174744	0.008438
2639544	-0.047760	-0.062820	0.035080
2639623	0.071564	-0.034592	0.165039
2639701	0.027344	0.073013	0.062241
2639780	-0.041367	-0.013290	0.043060
2639858	-0.070663	-0.022873	-0.002213
2639938	0.032150	-0.001556	0.059036
2640016	-0.033905	0.021881	0.066498
2640095	-0.015274	-0.035126	-0.047501
2640173	-0.042969	0.034668	-0.009140
2640251	-0.033905	0.022934	0.060104
2640330	-0.004623	0.051712	0.030807
2640408	-0.019531	-0.005295	-0.017654
2640486	-0.189438	0.068756	-0.012878
2640565	-0.044556	0.107101	0.031342
2640644	-0.025391	-0.027130	-0.012344
2640722	0.000717	-0.085724	-0.025665
2640801	-0.010468	0.009628	-0.018204
2640879	-0.032837	0.034134	0.048386
2640958	-0.040833	0.001114	0.004181
2641037	0.028946	-0.045776	-0.054413
2641115	-0.002487	-0.017548	-0.042694
2641194	-0.118591	0.067154	0.091537
2641272	-0.161209	0.004837	0.054779
2641351	-0.104752	0.085266	0.028152
2641429	-0.089294	-0.070801	-0.036301
2641508	0.091263	-0.107025	-0.070404
2641587	0.066772	0.063965	0.041992
2641666	-0.017395	0.014954	0.053192
2641744	0.084869	-0.059082	-0.061340
2641822	-0.029114	0.000046	-0.049088
2641901	0.018295	-0.002625	0.042526
2641979	0.005508	0.030396	0.046783
2642057	0.000183	0.012299	-0.044296
2642136	-0.014740	0.006958	-0.044830
2642214	-0.023788	0.015488	0.093658
2642293	-0.049362	0.116150	0.087280
2642371	-0.134583	0.039459	-0.029922
2642450	0.109909	-0.183197	-0.121536
2642528	0.075287	-0.030853	0.013245
2642607	-0.013138	0.031998	0.017502
2642685	0.032150	0.120407	-0.024582
2642764	-0.133514	-0.078796	-0.107681
2642842	0.099258	-0.070267	-0.171066
2642921	0.044388	-0.064407	-0.067200
2642999	-0.009933	0.044250	-0.113541
2643078	-0.155350	0.078339	-0.365479
2643157	-0.442444	-0.247635	-0.677063
2643235	-0.371597	-0.252975	-0.752167
2643314	-0.397171	-0.206100	-0.707428
2643393	-0.196899	-0.093170	-0.379852
2643471	-0.152145	-0.006897	-0.116730
2643549	-0.109009	0.008560	-0.068802
2643628	0.096054	-0.007950	-0.041107
2643707	0.312302	-0.050034	-0.191299
2643785	0.480087	-0.142715	-0.672272
2643864	0.004456	-0.259369	-0.589706
2643942	0.069427	-0.175201	-0.591843
2644020	-0.269333	-0.041519	-0.396896
2644099	-0.620865	-0.155487	-0.282379
2644178	0.147202	0.031464	-0.212601
2644257	-0.089844	-0.119278	-0.193436
2644336	0.055588	0.034134	-0.031509
2644414	-0.020065	0.008560	-0.059738
2644492	0.064636	-0.023941	-0.080521
2644570	-0.015259	-0.027664	-0.021393
2644648	-0.039764	-0.014343	-0.033112
2644727	-0.005157	-0.036713	-0.019791
2644805	0.020432	-0.047897	-0.035767
2644884	0.029480	-0.044708	-0.051224
2644963	0.052383	-0.036179	-0.042694
2645042	-0.002487	0.001633	-0.001144
2645120	-0.007278	0.002167	0.008438
2645199	-0.016327	0.009628	0.007904
2645278	0.053986	0.102310	-0.003815
2645356	-0.127655	-0.118744	-0.122055
2645435	0.002319	-0.029800	-0.226456
2645513	-0.158539	-0.119812	-0.360672
2645592	0.147186	0.084732	-0.176926
2645671	0.124817	0.191254	-0.059738
2645750	-0.005142	0.019745	-0.069321
2645829	0.038010	0.007507	-0.041107
2645907	0.031082	0.025070	-0.030457
2645986	-0.002487	0.006439	-0.033112
2646064	0.024155	0.011765	-0.024048
2646143	0.061432	0.021881	-0.038437
2646221	0.039597	-0.003159	-0.033112
2646300	0.049179	-0.026062	-0.036850
2646379	-0.045090	0.024536	0.037735
2646457	-0.004074	0.053833	0.071823
2646535	-0.020599	-0.027664	0.034531
2646614	0.012436	-0.005829	-0.027252
2646693	0.014572	0.006439	-0.045364
2646772	-0.026993	0.004303	-0.018204
2646850	-0.029648	0.003235	0.011642
2646928	-0.013138	0.005905	0.009506
2647007	-0.005142	-0.014877	-0.020859
2647085	0.007111	-0.012207	0.011108
2647163	0.006042	-0.016479	0.033478
2647241	-0.023254	-0.008484	0.021759
2647320	0.016693	0.012299	0.028687
2647398	0.155716	0.126816	0.043594
