# Supplementary material for: iSignDB: A database for smartphone signature biometrics
Source: Data Brief. 2020 Nov 28;33:106597. doi: 10.1016/j.dib.2020.106597 (PMC7725742; doi:10.1016/j.dib.2020.106597)
Supplement: Supplementary file 3 [file mmc3.zip › u022/genuine/Sensor Data/u022_s2_g03_MagField.csv]

timestamp	x	y	z
2631779	-20.274353	7.179260	-35.070801
2631879	-19.808960	9.158325	-35.177612
2631978	-19.813538	8.697510	-37.322998
2632077	-21.492004	8.074951	-37.643433
2632177	-21.492004	8.074951	-37.643433
2632276	-19.810486	8.702087	-35.493469
2632376	-19.209290	7.188416	-35.374451
2632476	-19.203186	8.100891	-35.049438
2632574	-19.500732	9.617615	-35.014343
2632675	-20.106506	10.522461	-35.910034
2632774	-20.259094	10.371399	-34.999084
2632874	-21.943665	9.136963	-37.010193
2632973	-21.186829	8.383179	-37.332153
2633073	-21.031189	8.538818	-35.650635
2633173	-19.969177	7.485962	-35.368347
2633273	-21.031189	8.537292	-36.413574
2633373	-21.183777	8.688354	-36.257935
2633473	-20.127869	6.568909	-36.761475
2633572	-21.031189	8.537292	-36.413574
2633671	-22.409058	7.612610	-37.045288
2633771	-20.883179	7.629395	-35.519409
2633871	-19.808960	9.156799	-35.940552
2633971	-19.808960	9.156799	-35.940552
2634070	-19.207764	7.489014	-36.434937
2634169	-19.517517	6.423950	-35.697937
2634269	-20.877075	8.692932	-35.494995
2634369	-21.035767	7.778931	-36.125183
2634469	-20.269775	8.544922	-36.106873
2634568	-21.954346	7.011414	-36.296082
2634668	-20.425415	7.936096	-35.969543
2634768	-20.118713	7.939148	-35.511780
2634867	-20.124817	7.327271	-37.355042
2634967	-20.422363	8.392334	-35.958862
2635066	-17.837524	7.348633	-36.741638
2635166	-19.963074	8.851624	-36.405945
2635265	-21.035767	7.476807	-35.369873
2635364	-20.732117	7.174683	-35.375977
2635464	-20.271301	8.090210	-35.659790
2635563	-19.508362	8.099365	-34.286499
2635663	-22.555542	8.525085	-36.415100
2635763	-21.031189	8.840942	-37.168884
2635863	-19.964600	8.546448	-36.412048
2635962	-23.165894	8.670044	-37.327576
2636062	-20.875549	9.451294	-36.239624
2636162	-20.118713	8.392334	-37.330627
2636261	-20.883179	7.627869	-36.280823
2636361	-19.512939	7.487488	-36.131287
2636461	-20.274353	7.481384	-35.673523
2636561	-21.951294	7.617188	-37.045288
2636660	-20.431519	6.567383	-36.305237
2636760	-20.884705	7.626343	-37.043762
2636860	-19.361877	7.334900	-36.744690
2636959	-20.892334	6.256104	-37.837219
2637059	-19.061279	6.274414	-36.309814
2637158	-19.981384	5.354309	-36.941528
2637258	-19.523621	5.357361	-36.941528
2637358	-19.523621	5.358887	-36.483765
2637458	-19.212341	6.878662	-37.669373
2637558	-18.302917	6.277466	-38.597107
2637658	-18.617249	4.447937	-39.401245
2637757	-18.460083	5.360413	-39.837646
2637857	-18.000793	5.369568	-37.702942
2637957	-18.768311	4.600525	-39.093018
2638057	-17.687988	6.892395	-37.210083
2638157	-17.695618	5.371094	-37.701416
2638256	-19.377136	4.748535	-38.632202
2638356	-19.377136	4.748535	-38.632202
2638455	-18.463135	4.603577	-38.482666
2638555	-18.466187	3.843689	-38.499451
2638655	-17.543030	5.523682	-38.156128
2638755	-18.299866	7.034302	-39.341736
2638854	-19.213867	6.423950	-37.222290
2638954	-17.070007	8.720398	-38.082886
2639054	-13.702393	12.089539	-38.766479
2639154	-10.340881	13.639832	-37.965393
2639253	-8.976746	12.731934	-41.186523
2639353	-7.299805	12.597656	-39.816284
2639452	-5.165100	13.067627	-41.481018
2639552	-5.014038	12.614441	-40.576172
2639652	-4.104614	12.011719	-42.266846
2639752	-5.174255	11.546326	-42.277527
2639851	-5.923462	13.822937	-40.853882
2639951	-4.261780	10.646057	-40.620422
2640051	-3.498840	11.105347	-42.134094
2640150	-3.948975	12.622070	-41.337585
2640250	-5.163574	13.825989	-42.683411
2640349	-3.947449	12.623596	-40.574646
2640449	-4.560852	12.010193	-41.198730
2640549	-3.334045	13.539124	-41.468811
2640649	-4.704285	13.681030	-41.009521
2640748	-5.615234	14.283752	-39.624023
2640848	-3.486633	13.388062	-40.556335
2640948	-1.654053	14.013672	-39.474487
2641048	-6.231689	13.362122	-41.780090
2641147	-3.941345	13.990784	-41.305542
2641247	-4.699707	14.443970	-39.466858
2641347	-4.231262	16.725159	-40.176392
2641446	-4.240417	14.753723	-38.696289
2641545	-4.077148	17.184448	-39.556885
2641645	-3.785706	14.601135	-40.834045
2641744	-5.921936	14.277649	-41.148376
2641844	-4.698181	14.746094	-40.222168
2641944	-3.176880	13.999939	-39.476013
2642043	-4.080200	16.877747	-41.088867
2642143	-4.089355	14.601135	-39.309692
2642242	-2.558899	15.678406	-38.827515
2642342	-2.711487	15.977478	-40.496826
2642442	-5.459595	15.194702	-40.975952
2642542	-4.547119	14.596558	-39.614868
2642641	-3.932190	15.513611	-39.746094
2642741	-3.932190	15.513611	-39.746094
2642841	-4.696655	15.202332	-40.211487
2642941	-5.152893	15.350342	-40.055847
2643040	-4.090881	14.295959	-40.080261
2643139	-5.606079	16.108704	-39.277649
2643239	-7.429504	16.854858	-38.499451
2643338	-10.479736	16.374207	-37.750244
2643438	-11.389160	16.978455	-36.061096
2643537	-11.082458	17.434692	-37.117004
2643636	-12.142944	18.492126	-35.722351
2643737	-13.066101	16.812134	-35.913086
2643837	-13.839722	14.526367	-36.270142
2643937	-17.665100	11.453247	-36.801147
2644037	-17.051697	12.066650	-36.634827
2644136	-18.714905	14.486694	-35.513306
2644236	-17.658997	12.667847	-37.078857
2644336	-18.415833	13.726807	-36.293030
2644436	-20.100403	12.040710	-36.943054
2644535	-19.033813	11.749268	-35.118103
2644635	-16.590881	12.680054	-36.010742
2644735	-19.795227	11.743164	-34.661865
2644835	-19.342041	11.288452	-35.891724
2644934	-18.588257	9.170532	-34.719849
2645034	-20.095825	12.802124	-36.163330
2645134	-18.731689	11.143494	-35.284424
2645234	-20.104980	11.280823	-36.654663
2645333	-19.186401	11.897278	-36.030579
2645433	-20.251465	11.889648	-35.269165
2645532	-21.633911	9.750366	-35.472107
2645632	-21.177673	9.753418	-36.233521
2645731	-21.029663	9.295654	-37.158203
2645831	-23.001099	11.103821	-37.118530
2645930	-21.476746	10.815430	-35.600281
2646030	-18.745422	8.860779	-36.860657
2646128	-20.423889	8.389282	-37.025452
2646229	-21.792603	8.534241	-35.041809
2646328	-20.727539	8.538818	-36.869812
2646428	-20.117188	8.695984	-37.019348
2646527	-21.183777	8.686829	-37.019348
2646627	-21.029663	8.843994	-35.339355
2646727	-20.884705	7.325745	-35.525513
2646827	-18.594360	8.404541	-37.023926
2646926	-19.819641	7.029724	-35.989380
2647026	-19.200134	8.860779	-34.574890
2647125	-19.200134	8.860779	-34.574890
2647225	-19.358826	7.339478	-34.761047
2647325	-20.429993	7.325745	-37.355042
