# Supplementary material for: iSignDB: A database for smartphone signature biometrics
Source: Data Brief. 2020 Nov 28;33:106597. doi: 10.1016/j.dib.2020.106597 (PMC7725742; doi:10.1016/j.dib.2020.106597)
Supplement: Supplementary file 3 [file mmc3.zip › u022/genuine/Sensor Data/u022_s2_g03_Orient.csv]

timestamp	x	y	z
2631763	50.871549	-10.919464	-1.974853
2631841	50.799197	-11.629930	-1.470330
2631920	50.782477	-11.365024	-1.627713
2631998	50.879469	-11.277978	-1.795103
2632077	50.784116	-11.272885	-1.712546
2632155	50.927530	-11.138613	-1.659546
2632234	51.140136	-11.029218	-1.770163
2632313	51.073207	-11.026799	-1.773274
2632392	50.936453	-10.951175	-1.655477
2632471	50.915734	-10.927866	-1.784041
2632549	50.891009	-10.990329	-1.784322
2632628	50.706925	-11.231283	-1.747519
2632707	50.633183	-10.745281	-1.924683
2632785	50.655787	-10.908165	-2.059710
2632864	50.562962	-11.149778	-2.276590
2632942	50.627046	-11.133556	-2.304650
2633021	50.928783	-11.152810	-2.246139
2633100	51.014570	-11.412198	-2.338476
2633179	51.011200	-11.475974	-2.324704
2633258	51.212236	-11.400082	-2.270929
2633337	51.486137	-11.642872	-2.393974
2633415	51.468313	-11.713312	-2.472854
2633494	51.466247	-11.693699	-2.375731
2633573	51.391286	-11.705799	-2.264812
2633652	51.268459	-11.798472	-2.268497
2633729	51.413122	-11.847650	-2.310938
2633809	51.395965	-11.759469	-2.336017
2633887	51.307981	-11.661983	-2.402249
2633966	50.952890	-11.634087	-2.278106
2634045	50.587315	-11.444008	-2.122644
2634124	50.601204	-11.497310	-2.066824
2634202	50.987895	-11.644256	-2.145558
2634281	51.075598	-11.642139	-2.017330
2634359	51.009803	-11.810354	-2.029976
2634438	51.036761	-11.914380	-2.134588
2634517	50.935630	-11.892942	-2.095199
2634596	50.974552	-11.824696	-2.181381
2634674	51.271450	-11.862807	-2.285920
2634753	51.251021	-11.938853	-2.183627
2634832	51.112601	-11.855213	-2.151994
2634910	51.144600	-11.692006	-2.140380
2634989	50.910984	-11.564256	-2.059459
2635068	50.737159	-11.662526	-2.099686
2635146	50.613655	-11.500065	-2.089796
2635225	50.647765	-11.534722	-2.192200
2635304	50.629692	-11.551305	-2.285775
2635382	50.961291	-11.416641	-2.158948
2635461	51.115701	-11.384235	-2.182897
2635540	51.244963	-11.348464	-2.169554
2635618	51.251755	-11.332743	-2.109957
2635697	51.459376	-11.408895	-2.061905
2635776	51.389233	-11.532828	-2.021710
2635854	51.363931	-11.576902	-2.099837
2635933	51.514943	-11.662407	-2.329184
2636011	51.643125	-11.783594	-2.251274
2636090	51.708838	-11.729502	-2.239248
2636168	51.623587	-11.693053	-2.304827
2636246	51.427872	-11.709458	-2.227535
2636324	51.327683	-11.698224	-2.097686
2636403	50.977230	-11.780962	-2.239829
2636481	50.449358	-11.999591	-2.505803
2636560	49.946708	-11.961858	-2.568306
2636639	50.078103	-12.124591	-2.443212
2636717	50.307663	-12.650253	-2.194435
2636796	50.642462	-13.330498	-1.867647
2636875	51.066589	-14.154875	-1.144716
2636953	51.462771	-14.176971	-1.111088
2637032	51.756182	-14.444873	-1.073884
2637110	51.441232	-14.385374	-1.085359
2637189	51.431434	-14.485115	-1.114078
2637268	51.318357	-14.567096	-0.966994
2637347	51.568502	-14.608738	-0.525307
2637426	52.255499	-14.612479	-0.242747
2637505	52.712924	-14.923332	0.759785
2637583	52.661158	-14.951887	1.456718
2637662	52.787339	-16.427548	2.651064
2637740	52.851481	-17.530790	3.746040
2637818	52.443374	-16.449177	3.453797
2637897	52.412888	-15.865983	2.550526
2637975	52.593365	-15.801825	2.499881
2638053	52.297403	-15.010621	1.761132
2638131	52.178557	-15.139502	2.074558
2638210	51.860329	-14.783506	1.647194
2638288	52.311985	-14.890977	2.215859
2638366	52.385676	-15.413594	1.959604
2638445	52.370837	-15.893498	2.309764
2638524	52.001225	-15.540492	2.660503
2638602	51.623987	-15.466786	2.231078
2638681	51.057819	-14.902411	2.235155
2638759	50.358623	-14.751503	1.520837
2638838	48.070970	-14.627586	0.488366
2638916	43.642108	-14.111522	-0.584984
2638995	36.742876	-14.846748	-0.772040
2639074	30.046210	-14.972263	-0.408795
2639152	24.380804	-16.139119	-0.141761
2639230	20.274843	-16.447335	-0.580131
2639309	17.354389	-17.290383	-1.259219
2639387	15.756686	-18.592502	-1.293593
2639466	15.428392	-18.499002	-0.565739
2639544	15.214306	-18.241439	-0.941770
2639623	14.213281	-18.574237	-1.361539
2639701	13.636363	-18.711638	-1.145293
2639780	13.237860	-18.453834	-1.329171
2639858	13.186478	-18.129962	-1.470821
2639938	12.658211	-18.260629	-1.607287
2640016	11.972232	-18.073512	-1.652174
2640095	11.719687	-17.987641	-1.783684
2640173	11.744944	-17.743481	-1.635384
2640251	10.863400	-17.598414	-1.636816
2640330	10.684251	-17.560037	-1.469161
2640408	10.480662	-17.462545	-1.489261
2640486	10.349422	-16.566339	-1.204085
2640565	9.827654	-16.330526	-0.801421
2640644	9.831878	-16.188301	-0.945525
2640722	9.917120	-16.150810	-1.305975
2640801	10.040016	-16.094443	-1.253380
2640879	9.532564	-15.934498	-1.177877
2640958	9.000785	-15.752373	-1.187328
2641037	9.447684	-15.843049	-1.357137
2641115	9.616680	-15.812545	-1.404625
2641194	8.987113	-15.320528	-1.215505
2641272	8.693136	-14.583750	-1.289476
2641351	8.502435	-14.116393	-0.974881
2641429	8.587855	-13.669880	-1.282852
2641508	8.887150	-14.047201	-1.692209
2641587	8.576029	-14.359711	-1.459445
2641666	8.245138	-14.292121	-1.459204
2641744	8.447598	-14.633448	-1.709086
2641822	8.774386	-14.462524	-1.701779
2641901	8.543657	-14.570662	-1.753671
2641979	8.044217	-14.567916	-1.697880
2642057	8.208916	-14.553509	-1.618657
2642136	8.153634	-14.440854	-1.576084
2642214	7.714937	-14.376302	-1.610007
2642293	6.999630	-14.202275	-1.190152
2642371	6.907930	-13.563414	-1.010392
2642450	7.735084	-14.016185	-1.714807
2642528	7.671508	-14.418131	-1.865410
2642607	7.586242	-14.419638	-1.736242
2642685	7.605837	-14.513274	-1.198243
2642764	8.066738	-13.881081	-1.455943
2642842	8.820007	-14.303890	-1.619500
2642921	9.154918	-14.538486	-1.814277
2642999	9.688524	-14.533495	-1.469119
2643078	11.100258	-13.852243	-0.788671
2643157	14.134229	-11.935680	-1.283962
2643235	17.444607	-10.438133	-1.795148
2643314	20.620614	-8.828253	-2.180631
2643393	22.516900	-8.020846	-2.290134
2643471	23.241860	-7.328196	-2.183090
2643549	23.664319	-6.833711	-2.044749
2643628	23.881504	-7.262129	-2.043609
2643707	24.790959	-8.665830	-2.147385
2643785	27.907303	-10.814767	-2.336686
2643864	30.767656	-10.929063	-2.957619
2643942	33.482783	-11.426158	-3.200741
2644020	35.561660	-10.371986	-3.003965
2644099	37.054575	-7.753972	-3.453627
2644178	38.164457	-8.457341	-3.153185
2644257	39.161825	-8.121864	-3.540550
2644336	39.389629	-8.374840	-3.330002
2644414	39.677303	-8.318391	-3.229030
2644492	40.256940	-8.641504	-3.263076
2644570	40.526634	-8.587558	-3.352296
2644648	40.715564	-8.428920	-3.266505
2644727	40.891284	-8.465149	-3.307822
2644805	41.539110	-8.595127	-3.375963
2644884	42.131240	-8.691728	-3.510848
2644963	42.806763	-8.930504	-3.561756
2645042	42.900790	-8.913099	-3.483792
2645120	43.028283	-8.887823	-3.503930
2645199	42.945327	-8.832786	-3.491904
2645278	42.987165	-9.074586	-3.196967
2645356	43.641261	-8.565584	-3.634663
2645435	44.662392	-8.625521	-3.640861
2645513	46.390279	-8.016800	-3.953701
2645592	47.343320	-8.725971	-3.474176
2645671	47.733009	-9.284651	-2.568059
2645750	48.173761	-9.290737	-2.419505
2645829	48.473487	-9.483421	-2.344192
2645907	48.610354	-9.636159	-2.199320
2645986	48.874583	-9.637239	-2.137017
2646064	48.999453	-9.757855	-2.056157
2646143	49.420677	-10.054040	-1.890112
2646221	50.008244	-10.224085	-1.813075
2646300	50.244900	-10.454179	-1.830187
2646379	50.200477	-10.275876	-1.719707
2646457	49.930360	-10.279187	-1.510461
2646535	49.961417	-10.193251	-1.669193
2646614	50.090999	-10.241166	-1.680188
2646693	50.495800	-10.299562	-1.622177
2646772	50.905888	-10.184315	-1.583876
2646850	50.733433	-10.127615	-1.539838
2646928	50.638889	-10.142828	-1.491956
2647007	51.037120	-10.066817	-1.554172
2647085	50.956360	-10.192779	-1.546614
2647163	50.786100	-10.291279	-1.571709
2647241	50.897275	-10.179232	-1.605023
2647320	50.710576	-10.257197	-1.616784
2647398	50.709336	-10.845795	-1.208251
