# Supplementary material for: iSignDB: A database for smartphone signature biometrics
Source: Data Brief. 2020 Nov 28;33:106597. doi: 10.1016/j.dib.2020.106597 (PMC7725742; doi:10.1016/j.dib.2020.106597)
Supplement: Supplementary file 3 [file mmc3.zip › u022/genuine/Sensor Data/u022_s2_g04_Acc.csv]

timestamp	x	y	z
2083444	0.659225	2.000031	10.823959
2083463	0.635284	1.961716	10.749741
2083482	0.544312	2.033554	9.772903
2083501	0.539520	2.165222	8.808044
2083520	0.558670	2.179596	8.733810
2083539	0.573044	2.086212	9.437714
2083558	0.599380	2.009598	10.079361
2083577	0.623322	2.004822	9.863876
2083596	0.541916	2.002426	9.198288
2083615	0.462906	2.035934	8.958878
2083634	0.472488	2.028763	9.298843
2083653	0.455719	2.023972	9.684311
2083672	0.453339	2.088608	9.693893
2083691	0.525162	2.124527	9.389832
2083710	0.472488	2.117340	9.164780
2083729	0.477280	2.093399	9.315613
2083748	0.553894	2.083832	9.595734
2083767	0.541916	2.014389	9.646011
2083786	0.510788	2.009598	9.516724
2083805	0.585007	2.002426	9.322784
2083824	0.601776	1.947357	9.322784
2083843	0.589798	1.916229	9.499954
2083862	0.575439	1.952148	9.593338
2083881	0.527557	1.995239	9.497574
2083900	0.494034	2.007217	9.392227
2083919	0.388687	2.000031	9.423340
2083938	0.355164	2.009598	9.535873
2083957	0.417419	2.026367	9.703476
2083976	0.479660	2.067062	9.684311
2083995	0.441360	2.074249	9.667557
2084014	0.613739	2.110168	10.440887
2084033	0.436569	2.033554	9.952469
2084052	0.096588	2.100586	7.797684
2084070	0.517975	2.134109	8.288498
2084090	0.623322	1.973694	10.041046
2084108	0.477280	1.830032	10.721008
2084128	0.594589	1.913834	10.005142
2084147	0.666412	2.000031	8.920563
2084166	0.628113	2.007217	8.654816
2084185	0.601776	1.978485	9.124069
2084204	0.549103	1.921021	9.794449
2084223	0.570648	1.940170	9.904587
2084242	0.592194	2.033554	9.504745
2084261	0.534729	2.062271	9.171951
2084280	0.391083	2.076645	9.341949
2084299	0.403046	2.136490	9.600525
2084318	0.424606	2.186783	9.593338
2084336	0.417419	2.186783	9.430527
2084356	0.458115	2.213104	9.289276
2084375	0.467697	2.220291	9.313217
2084394	0.515579	2.165222	9.456863
2084413	0.467697	2.100586	9.571793
2084432	0.438965	2.076645	9.571793
2084451	0.470093	2.091003	9.478409
2084470	0.455719	2.055099	9.375458
2084489	0.482056	2.088608	9.401794
2084508	0.484451	2.136490	9.397018
2084527	0.520370	2.155655	9.332367
2084546	0.501221	2.198746	9.318008
2084565	0.484451	2.215500	9.332367
2084584	0.503616	2.203537	9.349121
2084603	0.450943	2.184387	9.373062
2084622	0.419815	2.162827	9.399399
2084641	0.496429	2.165222	9.418564
2084660	0.558670	2.148468	9.365891
2084679	0.561066	2.138885	9.349121
2084698	0.551498	2.114944	9.473633
2084717	0.599380	2.160446	9.471237
2084736	0.596985	2.198746	9.420959
2084755	0.561066	2.167618	9.404190
2084774	0.501221	2.138885	9.497574
2084793	0.568253	2.160446	9.538269
2084812	0.625717	2.177200	9.406586
2084831	0.592194	2.153259	9.349121
2084850	0.585007	2.136490	9.461655
2084869	0.587402	2.150864	9.473633
2084888	0.549103	2.167618	9.425735
2084907	0.577835	2.155655	9.385040
2084926	0.616135	2.136490	9.337158
2084945	0.553894	2.136490	9.382645
2084964	0.534729	2.170013	9.440109
2084983	0.616135	2.225082	9.428131
2085002	0.613739	2.237061	9.346725
2085021	0.522766	2.213104	9.351517
2085040	0.513184	2.210724	9.538269
2085059	0.541916	2.189163	9.736984
2085078	0.539520	2.191559	9.772903
2085097	0.549103	2.186783	9.437714
2085116	0.415024	2.253815	9.095337
2085135	0.151657	2.356766	8.836761
2085154	0.515579	2.289734	9.006760
2085173	0.395874	2.174805	9.227020
2085192	0.324051	2.155655	9.818390
2085211	0.661621	2.210724	10.357086
2085230	0.764572	2.256210	9.959656
2085249	0.568253	2.244232	9.193497
2085268	0.546707	2.313675	8.827194
2085287	0.561066	2.284943	8.901413
2085306	0.544312	2.213104	9.174347
2085325	0.448547	2.170013	9.363495
2085343	0.424606	2.170013	9.325180
2085363	0.479660	2.241837	9.277298
2085382	0.479660	2.294510	9.411377
2085401	0.472488	2.296906	9.643616
2085420	0.510788	2.325638	9.768112
2085439	0.477280	2.316055	9.710648
2085458	0.544312	2.361557	9.519119
2085477	0.592194	2.342392	9.301239
2085496	0.628113	2.275360	9.164780
2085515	0.640076	2.222687	9.274902
2085534	0.625717	2.146072	9.435318
2085553	0.565857	2.117340	9.418564
2085572	0.539520	2.138885	9.353912
2085591	0.520370	2.191559	9.337158
2085610	0.510788	2.261002	9.420959
2085629	0.525162	2.337616	9.516724
2085648	0.460510	2.404648	9.578964
2085667	0.427002	2.296906	9.511932
2085686	0.455719	2.296906	9.344345
2085705	0.434174	2.332825	9.478409
2085724	0.462906	2.342392	9.296448
2085743	0.343201	2.222687	9.327576
2085762	0.486847	2.186783	9.557419
2085781	0.675995	2.244232	9.576584
2085800	0.532333	2.282547	9.478409
2085819	0.448547	2.308884	9.337158
2085838	0.494034	2.337616	9.265335
2085857	0.515579	2.335220	9.133652
2085876	0.398270	2.316055	9.203079
2085895	0.465302	2.239441	9.509537
2085914	0.625717	2.234665	9.614883
2085933	0.568253	2.232269	9.650803
2085952	0.601776	2.328033	9.507141
2085971	0.573044	2.457321	9.370682
2085990	0.494034	2.529144	9.246170
2086009	0.364746	2.572235	9.159988
2086027	0.087021	2.608154	9.112106
2086047	-0.087753	2.790115	9.198288
2086066	-0.348724	3.051086	9.574188
2086085	-0.554626	3.177979	9.535873
2086104	-0.643219	3.177979	9.171951
2086123	-0.394211	3.204315	8.867889
2086142	-0.231415	3.168396	8.740997
2086161	-0.015930	3.065445	8.705093
2086180	0.199539	2.943344	9.073792
2086199	0.328827	2.919403	9.461655
2086218	0.264191	2.842789	9.674744
2086237	0.132507	2.780533	9.741776
2086256	0.094208	2.814056	9.356308
2086275	0.087021	2.969681	8.700302
2086294	0.115753	3.142059	8.611710
2086313	0.079834	3.223465	9.183929
2086332	-0.351120	3.285721	9.792053
2086351	-0.616882	3.467667	10.000351
2086370	-0.676727	3.604141	8.669174
2086389	-0.892212	3.831589	6.614944
2086408	-0.245773	3.381485	9.040268
2086427	-0.561813	3.084595	9.832748
2086446	-0.626450	3.209106	8.930145
2086465	-0.147614	3.347961	8.879868
2086484	0.060684	3.352753	9.052246
2086503	-0.011139	3.276138	9.145615
2086522	-0.056641	3.221069	9.368286
2086541	-0.047058	3.228256	9.576584
2086560	-0.030304	3.261780	9.136047
2086579	-0.161972	3.280930	8.499191
2086598	-0.252960	3.249802	8.300461
2086617	-0.202682	3.216278	8.690720
2086636	-0.109314	3.225861	9.136047
2086655	-0.178741	3.221069	9.186325
2086674	-0.185928	3.228256	9.092941
2086693	-0.181137	3.304871	9.085770
2086712	-0.288864	3.338394	9.195892
2086731	-0.410980	3.254593	9.447296
2086750	-0.305634	3.242615	9.471237
2086769	-0.142822	3.288101	9.236603
2086788	-0.176346	3.213882	9.001968
2086807	-0.267319	3.132492	9.001968
2086826	-0.257751	3.082214	9.148010
2086845	-0.051849	3.108536	9.126465
2086864	-0.118881	3.173187	8.599747
2086883	-0.327179	3.247406	8.518341
2086902	-0.240982	3.235443	9.047455
2086921	-0.205078	3.216278	9.617279
2086940	-0.331970	3.235443	9.600525
2086959	-0.387039	3.338394	9.095337
2086978	-0.489990	3.429367	8.798462
2086997	-0.370270	3.388672	9.097733
2087016	-0.166763	3.326416	9.385040
2087035	-0.147614	3.254593	9.217453
2087054	-0.260147	3.201920	8.685928
2087073	-0.348724	3.175583	8.408203
2087092	-0.360703	3.134872	8.726639
2087111	-0.274506	3.122910	9.258148
2087130	-0.188309	3.161209	9.504745
2087149	-0.403793	3.139664	9.322784
2087168	-0.391815	3.168396	9.279694
2087187	-0.027908	3.247406	9.159988
2087206	0.070251	3.192337	9.001968
2087225	0.027161	3.094177	9.121674
2087244	0.197159	3.094177	9.128860
2087263	0.173203	3.077423	8.939713
2087282	-0.018326	3.180374	8.640442
2087301	-0.410980	3.199524	8.503967
2087320	-0.432526	3.158829	8.489609
2087339	-0.250565	3.036713	8.628479
2087357	-0.308029	2.830811	9.037888
2087376	-0.044662	2.627304	9.653198
2087396	0.175598	2.450134	10.036270
2087415	0.443756	2.337616	9.976410
2087434	0.692749	2.253815	9.713043
2087453	0.788513	2.258606	9.528687
2087472	0.764572	2.249023	9.183929
2087491	0.802887	2.186783	8.887039
2087510	0.683182	2.081436	8.997177
2087529	0.575439	1.952148	9.485596
2087548	0.596985	1.837219	10.088928
2087567	0.685562	1.753418	10.436096
2087586	0.652054	1.767792	10.234985
2087605	0.640076	1.832428	9.863876
2087624	0.702332	1.851593	9.478409
2087643	0.608948	1.885101	9.255753
2087662	0.355164	1.932983	9.344345
2087681	0.340805	2.031158	9.624466
2087700	0.441360	2.083832	9.672348
2087719	0.395874	2.114944	9.440109
2087738	0.355164	2.189163	9.344345
2087757	0.271378	2.227478	9.205475
2087776	0.024765	2.210724	8.872681
2087795	0.115753	2.189163	9.437714
2087814	0.221100	2.205933	9.780090
2087833	0.292923	2.261002	9.535873
2087852	0.333618	2.282547	9.253357
2087871	0.427002	2.270569	9.272507
2087890	0.491638	2.184387	9.543060
2087909	0.520370	2.098190	9.725021
2087928	0.522766	2.055099	9.760925
2087947	0.532333	2.031158	9.598129
2087966	0.561066	2.014389	9.471237
2087984	0.532333	2.023972	9.483200
2088004	0.496429	2.114944	9.432922
2088023	0.491638	2.148468	9.349121
2088042	0.513184	2.143677	9.344345
2088061	0.398270	2.110168	9.116882
2088080	0.565857	2.138885	9.459259
2088099	0.687958	2.069458	9.729813
2088118	0.549103	2.011993	9.646011
2088137	0.568253	1.983261	9.418564
2088156	0.659225	1.985657	9.157593
2088175	0.836411	2.016785	9.179138
2088194	0.695145	1.978485	9.308426
2088213	0.690353	2.026367	9.432922
2088232	0.805283	2.079041	9.344345
2088251	0.793304	2.081436	9.222229
2088270	0.714294	2.074249	9.397018
2088289	0.683182	2.095795	9.653198
2088308	0.728668	2.114944	9.600525
2088327	0.695145	2.124527	9.447296
2088346	0.596985	2.117340	9.399399
2088365	0.628113	2.134109	9.478409
2088384	0.695145	2.122131	9.459259
2088403	0.733459	2.100586	9.499954
2088422	0.764572	2.112549	9.499954
2088441	0.743027	2.114944	9.420959
2088460	0.743027	2.081436	9.387436
2088479	0.774155	2.064667	9.432922
2088498	0.805283	2.071854	9.425735
2088517	0.757401	2.062271	9.454468
2088536	0.671204	2.062271	9.476013
2088555	0.709503	2.088608	9.456863
2088574	0.709503	2.112549	9.351517
2088593	0.719086	2.083832	9.375458
2088612	0.704727	2.074249	9.420959
2088631	0.671204	2.114944	9.327576
2088650	0.673599	2.131714	9.332367
2088669	0.685562	2.081436	9.444901
2088688	0.716690	2.093399	9.464050
2088707	0.745422	2.095795	9.310822
2088726	0.723877	2.071854	9.344345
2088745	0.771759	2.040726	9.547852
2088764	0.814850	2.040726	9.590942
2088783	0.752609	2.031158	9.538269
2088802	0.709503	2.019180	9.466446
2088821	0.726273	2.064667	9.408981
2088840	0.673599	2.100586	9.349121
2088859	0.599380	2.100586	9.452072
2088878	0.620926	2.126923	9.569397
2088897	0.623322	2.141281	9.476013
2088916	0.618530	2.112549	9.318008
2088935	0.632889	2.100586	9.303635
2088954	0.721481	2.083832	9.377853
2088973	0.793304	2.038330	9.375458
2088992	0.757401	1.978485	9.315613
2089011	0.683182	1.944962	9.382645
2089030	0.695145	1.952148	9.523911
2089049	0.666412	1.988052	9.669952
2089068	0.630508	1.995239	9.691498
2089087	0.594589	2.009598	9.588547
2089106	0.568253	2.105377	9.516724
2089125	0.556274	2.177200	9.413773
2089144	0.436569	2.208328	9.404190
2089163	0.479660	2.229874	9.543060
2089182	0.503616	2.210724	9.514328
2089201	0.467697	2.179596	9.363495
2089220	0.443756	2.131714	9.420959
2089239	0.470093	2.124527	9.499954
2089258	0.446152	2.208328	9.265335
2089277	0.443756	2.246628	9.241394
2089296	0.422211	2.275360	9.416168
2089315	0.429382	2.272964	9.578964
2089334	0.427002	2.225082	9.686707
2089353	0.525162	2.253815	9.701080
2089372	0.400665	2.356766	9.109711
2089391	0.268982	2.349579	8.779312
2089410	0.541916	2.222687	9.090561
2089429	0.561066	2.189163	9.614883
2089448	0.489243	2.198746	9.923737
2089467	0.649658	2.186783	9.772903
2089486	0.632889	2.126923	9.476013
2089505	0.570648	2.117340	9.408981
2089524	0.637680	2.126923	9.432922
2089543	0.553894	2.129318	9.279694
2089562	0.429382	2.138885	9.088165
2089581	0.374329	2.189163	9.136047
2089600	0.319260	2.261002	9.298843
2089619	0.343201	2.261002	9.511932
2089638	0.369537	2.292114	9.576584
2089657	0.357559	2.318451	9.351517
2089676	0.427002	2.306488	9.265335
2089695	0.575439	2.280151	9.385040
2089714	0.613739	2.217896	9.492783
2089733	0.532333	2.165222	9.550247
2089752	0.467697	2.131714	9.571793
2089771	0.510788	2.148468	9.535873
2089790	0.515579	2.160446	9.492783
2089809	0.510788	2.186783	9.499954
2089828	0.534729	2.203537	9.490387
2089847	0.589798	2.205933	9.428131
2089866	0.580231	2.186783	9.344345
2089885	0.546707	2.162827	9.337158
2089904	0.558670	2.126923	9.449677
2089923	0.513184	2.100586	9.557419
2089941	0.482056	2.102982	9.497574
2089961	0.455719	2.122131	9.401794
2089980	0.474884	2.174805	9.459259
2089999	0.494034	2.227478	9.564606
2090018	0.455719	2.244232	9.540665
2090037	0.398270	2.246628	9.468842
2090056	0.400665	2.234665	9.432922
2090075	0.450943	2.265778	9.404190
2090094	0.503616	2.244232	9.401794
2090113	0.450943	2.217896	9.351517
2090132	0.410233	2.208328	9.282089
2090151	0.527557	2.244232	9.231812
2090170	0.549103	2.193954	9.341949
2090189	0.537125	2.160446	9.499954
2090208	0.544312	2.186783	9.487991
2090227	0.517975	2.244232	9.341949
2090246	0.522766	2.277756	9.318008
2090265	0.482056	2.299301	9.420959
2090284	0.443756	2.311279	9.559814
2090303	0.505997	2.316055	9.519119
2090322	0.477280	2.313675	9.375458
2090341	0.498825	2.361557	9.344345
2090360	0.558670	2.354370	9.344345
2090379	0.563461	2.323242	9.265335
2090398	0.498825	2.292114	9.473633
2090417	0.553894	2.287338	9.818390
2090436	0.541916	2.296906	9.906982
2090455	0.462906	2.349579	9.322784
2090474	0.316864	2.454926	8.855927
2090493	0.376709	2.555481	8.769730
2090512	0.434174	2.605759	8.697906
2090531	0.331223	2.545898	9.095337
2090550	0.163635	2.471680	9.847122
2090569	0.316864	2.490845	9.878250
2090588	0.235458	2.409439	9.497574
2090607	0.266586	2.526749	9.380249
2090626	0.558670	2.715897	9.164780
2090645	0.204330	2.684769	8.757767
2090664	0.149261	2.677582	9.076187
2090683	0.134903	2.730255	9.224625
2090702	-0.078186	2.845184	9.186325
2090721	-0.284088	2.957703	9.116882
2090740	-0.355911	3.072632	8.973236
2090759	-0.413376	3.249802	8.800858
2090778	-0.355911	3.486832	8.592560
2090797	-0.703064	3.343170	8.149628
2090816	-0.806015	3.041504	8.125687
2090835	-0.161972	2.723083	8.954086
2090854	0.434174	2.323242	10.084152
2090873	0.613739	1.880325	10.780853
2090892	0.922592	1.600189	10.962814
2090911	1.334396	1.516403	10.543839
2090930	1.497208	1.516403	9.301239
2090949	1.329605	1.528366	8.666779
2090968	1.154831	1.485275	8.899017
2090987	1.138077	1.427811	9.677139
2091006	1.157227	1.372742	10.218216
2091025	1.173981	1.454147	10.136826
2091044	0.984848	1.612167	9.600525
2091063	0.659225	1.755814	9.090561
2091082	0.558670	1.887497	9.128860
2091101	0.707123	1.971298	9.516724
2091120	0.927383	2.007217	10.718613
2091139	0.680786	1.973694	10.452850
2091158	-0.109314	1.992844	7.876694
2091177	0.108566	2.143677	7.577423
2091196	0.608948	2.069458	9.327576
2091215	0.625717	1.865952	10.625244
2091234	0.395874	1.801315	10.498337
2091253	0.283340	1.832428	10.203857
2091272	0.551498	1.940170	9.622070
2091291	0.702332	1.949753	8.875076
2091310	0.515579	1.885101	8.791275
2091329	0.570648	1.844406	9.274902
2091348	0.666412	1.746246	9.564606
2091367	0.735840	1.655258	9.492783
2091385	0.683182	1.588226	9.550247
2091404	0.697540	1.521194	9.768112
2091423	0.711899	1.492462	9.871063
2091443	0.733459	1.521194	9.890213
2091462	0.891464	1.559494	9.763321
2091481	0.819641	1.549911	9.619675
2091500	0.822037	1.588226	9.600525
2091519	0.781342	1.590622	9.646011
2091538	0.585007	1.595413	9.543060
2091557	0.596985	1.667236	9.344345
2091576	0.683182	1.710327	9.267731
2091595	0.596985	1.712723	9.418564
2091614	0.659225	1.731873	9.607697
2091633	0.647263	1.727081	9.581360
2091652	0.582611	1.734268	9.509537
2091671	0.575439	1.736664	9.578964
2091690	0.582611	1.698364	9.693893
2091709	0.680786	1.712723	9.739380
2091728	0.690353	1.698364	9.593338
2091747	0.642471	1.676804	9.428131
2091766	0.707123	1.672028	9.411377
2091785	0.793304	1.664841	9.528687
2091804	0.755005	1.657654	9.528687
2091823	0.740631	1.667236	9.440109
2091842	0.750214	1.648087	9.471237
2091860	0.711899	1.624146	9.567001
2091880	0.719086	1.643295	9.578964
2091898	0.678391	1.669632	9.574188
2091918	0.719086	1.700760	9.492783
2091937	0.769363	1.712723	9.452072
2091956	0.735840	1.691177	9.499954
2091975	0.747818	1.695969	9.526291
2091994	0.721481	1.710327	9.485596
2092013	0.699936	1.672028	9.516724
2092032	0.687958	1.688782	9.555023
2092051	0.697540	1.683990	9.521515
2092070	0.685562	1.674423	9.521515
2092089	0.652054	1.691177	9.624466
2092108	0.733459	1.705536	9.665161
2092127	0.747818	1.700760	9.533478
2092146	0.733459	1.695969	9.449677
2092165	0.723877	1.636108	9.502350
2092184	0.762177	1.590622	9.624466
2092203	0.771759	1.564285	9.679520
2092222	0.798096	1.552307	9.626862
2092241	0.778946	1.566681	9.464050
2092260	0.783737	1.595413	9.418564
2092279	0.757401	1.602585	9.543060
2092298	0.764572	1.619354	9.574188
2092317	0.695145	1.631317	9.473633
2092336	0.680786	1.612167	9.487991
2092355	0.697540	1.585831	9.586151
2092374	0.618530	1.593018	9.598129
2092393	0.632889	1.645691	9.567001
2092412	0.647263	1.667236	9.564606
2092431	0.664017	1.655258	9.657974
2092450	0.668808	1.703140	9.947678
2092469	0.726273	1.779755	10.373840
2092488	0.139694	1.753418	8.978027
2092507	0.371933	1.873138	8.444122
2092526	0.766968	1.889893	9.140839
2092545	0.685562	1.763000	9.904587
2092564	0.704727	1.719910	10.294830
2092583	0.733459	1.760605	9.883041
2092602	0.790909	1.851593	9.306030
2092621	0.798096	1.803711	9.071396
2092640	0.661621	1.736664	9.363495
2092659	0.671204	1.686386	9.741776
2092678	0.690353	1.693573	9.892609
2092697	0.740631	1.753418	9.782471
2092716	0.733459	1.885101	9.758530
2092735	0.762177	1.949753	9.531082
2092754	0.683182	1.988052	9.341949
2092773	0.549103	1.978485	9.260544
2092792	0.762177	2.040726	9.320404
2092811	0.692749	1.983261	9.416168
2092830	0.647263	1.990448	9.437714
2092849	0.630508	1.985657	9.487991
2092868	0.690353	2.043121	9.382645
2092887	0.793304	2.031158	9.334763
2092906	0.910629	2.028763	9.397018
2092925	0.941742	2.043121	9.401794
2092944	0.867523	2.102982	9.327576
2092963	0.659225	2.181992	9.320404
2092982	0.434174	2.184387	9.277298
2093001	0.467697	2.210724	9.308426
2093020	0.671204	2.265778	9.473633
2093039	0.702332	2.198746	9.528687
2093058	0.654449	2.134109	9.794449
2093077	0.625717	2.016785	10.043442
2093096	0.728668	1.983261	9.847122
2093115	0.903442	2.002426	9.523911
2093134	0.869919	1.980881	9.397018
2093153	0.834015	2.028763	9.641220
2093172	0.903442	2.095795	9.729813
2093191	0.953720	2.261002	9.507141
2093210	0.764572	2.462112	9.071396
2093229	0.474884	2.624908	8.793671
2093248	0.235458	2.639282	8.954086
2093267	0.319260	2.648849	9.344345
2093286	0.505997	2.696747	9.614883
2093305	0.472488	2.756592	9.653198
2093324	0.189972	2.787720	9.320404
2093343	0.029556	2.905029	8.834381
2093362	0.053497	3.036713	8.484818
2093381	0.168427	3.077423	8.688324
2093400	0.307281	3.058258	8.987610
2093419	0.316864	3.007980	9.131256
2093438	0.161240	3.031921	9.253357
2093457	0.139694	3.055878	9.152802
2093476	0.134903	3.130096	8.920563
2093495	0.154053	3.233047	8.784088
2093514	0.237854	3.225861	8.980423
2093533	0.326431	3.182770	9.104919
2093552	0.261795	3.106155	9.107315
2093571	0.309677	3.055878	9.255753
2093590	0.491638	3.036713	9.375458
2093609	0.465302	2.986435	9.231812
2093628	0.240250	3.003204	8.992386
2093647	0.161240	3.070236	9.023514
2093666	0.051102	3.118118	8.975632
2093685	0.151657	3.216278	9.033096
2093704	0.041534	3.240219	9.593338
2093723	-0.032684	3.256989	9.815994
2093742	0.113358	3.304871	9.397018
2093761	0.091812	3.400635	8.939713
2093780	0.046310	3.539505	8.743393
2093799	-0.142822	3.608932	8.673965
2093817	-0.585754	3.632874	7.361938
2093837	-0.195496	3.568237	8.446518
2093856	0.084625	3.403030	9.622070
2093875	-0.284088	3.371902	8.956482
2093894	-0.351120	3.376694	8.752975
2093913	0.000824	3.400635	9.112106
2093932	0.283340	3.357544	9.526291
2093951	0.168427	3.254593	9.641220
2093970	-0.011139	3.204315	9.612488
2093989	0.199539	3.288101	9.282089
2094008	0.417419	3.319229	8.772125
2094027	0.302490	3.254593	8.602142
2094046	0.192368	3.192337	8.733810
2094065	0.182785	3.156433	8.994781
2094084	0.161240	3.146851	9.150406
2094103	0.082230	3.177979	9.155197
2094122	0.127716	3.225861	9.061829
2094141	0.130112	3.288101	9.025909
2094160	0.063080	3.276138	9.140839
2094179	0.041534	3.309662	9.253357
2094198	0.041534	3.343170	9.207870
2094217	-0.027908	3.347961	8.968445
2094236	0.003220	3.335999	8.851135
2094255	0.024765	3.292892	8.925354
2094274	-0.027908	3.256989	9.042664
2094293	0.017593	3.247406	9.104919
2094312	0.051102	3.240219	9.152802
2094331	0.051102	3.216278	8.992386
2094350	0.122925	3.221069	8.901413
2094369	0.149261	3.218674	8.956482
2094388	0.142090	3.182770	9.057037
2094407	0.144485	3.168396	9.078583
2094426	0.125320	3.201920	9.217453
2094445	0.257004	3.209106	9.358704
2094464	0.216309	3.194733	9.313217
2094483	0.046310	3.264160	9.124069
2094502	-0.032684	3.369507	9.013931
2094521	-0.102127	3.467667	7.673187
2094540	-0.023117	3.347961	8.786484
2094559	0.046310	3.216278	10.778473
2094578	-0.343933	3.261780	9.906982
2094597	-0.557022	3.364716	8.441727
2094616	-0.729401	3.426971	7.835999
2094635	-0.571381	3.415009	7.912613
2094654	-0.782074	3.122910	8.721848
2094673	-0.528290	2.794907	9.308426
2094692	0.798096	2.723083	9.825577
2094711	0.740631	2.589005	9.911758
2094730	0.247437	2.423798	9.748962
2094749	0.350388	2.416626	9.478409
2094768	0.788513	2.409439	9.318008
2094787	1.133286	2.308884	9.377853
2094806	1.111740	2.196350	9.789658
2094825	0.869919	2.033554	10.199066
2094844	1.047089	2.031158	10.421722
2094863	1.071030	2.059875	10.124847
2094882	1.116531	2.205933	9.306030
2094901	1.420593	2.414230	8.614105
2094920	1.315247	2.462112	8.410599
2094939	1.355942	2.495621	8.733810
2094958	1.317642	2.574631	9.432922
2094977	1.243423	2.747025	9.564606
2094996	1.224258	2.826035	9.282089
2095015	1.317642	2.881088	9.064224
2095034	1.456497	2.928986	8.949295
2095053	1.626495	2.917007	9.028305
2095072	1.490021	2.854752	9.155197
2095091	1.291306	2.833206	9.033096
2095110	1.264969	2.854752	8.781708
2095129	1.296097	2.919403	8.482422
2095148	1.296097	2.962494	8.338776
2095167	1.173981	2.919403	8.705093
2095186	0.924988	2.864334	9.349121
2095205	0.970474	2.861938	9.444901
2095224	1.346375	2.969681	8.767334
2095243	1.569031	2.895462	8.824799
2095262	1.355942	2.821243	9.133652
2095281	0.886688	2.871521	9.033096
2095300	0.750214	2.943344	9.107315
2095319	0.999207	3.017563	9.368286
2095338	0.994415	3.163605	9.322784
2095357	0.855560	3.256989	9.217453
2095376	0.745422	3.326416	9.033096
2095395	0.520370	3.340775	9.016327
2095414	0.637680	3.340775	9.186325
2095433	0.838791	3.228256	9.200684
2095452	0.889069	3.036713	9.095337
2095471	0.960907	2.912216	8.968445
2095490	0.913025	2.797302	8.954086
2095509	0.781342	2.651245	9.212662
2095528	0.948929	2.663223	9.332367
2095547	1.083008	2.792511	9.104919
2095566	0.992020	2.895462	9.018723
2095585	1.030334	2.943344	9.224625
2095604	0.924988	3.000809	9.131256
2095623	0.719086	3.055878	8.973236
2095642	0.637680	3.115723	9.109711
2095661	0.640076	3.156433	9.042664
2095680	0.644867	3.161209	8.927750
2095699	0.812454	3.046295	9.456863
2095718	0.455719	3.036713	9.576584
2095737	0.168427	3.120514	9.018723
2095756	0.587402	3.058258	8.784088
2095774	0.968079	2.917007	9.136047
2095794	1.138077	2.878693	9.411377
2095813	1.135681	2.818848	9.274902
2095832	0.968079	2.766174	9.140839
2095851	0.745422	2.727859	9.195892
2095870	0.752609	2.766174	9.210266
2095889	0.992020	2.830811	9.064224
2095908	0.924988	2.826035	9.136047
2095927	0.798096	2.837997	9.432922
2095946	0.829224	2.912216	9.432922
2095965	0.862732	3.024750	8.688324
2095984	0.929779	3.192337	7.984436
2096003	0.996811	3.213882	8.468063
2096022	0.635284	3.012772	9.380249
2096041	0.525162	2.931366	10.012314
2096060	0.790909	3.053482	9.483200
2096079	0.702332	3.142059	8.587769
2096098	0.563461	3.034317	8.616501
2096117	0.735840	2.924194	9.265335
2096136	0.824432	2.842789	9.526291
2096155	0.802887	2.763779	9.442505
2096174	0.893860	2.713501	9.344345
2096193	0.951324	2.735046	9.174347
2096212	0.865128	2.758987	9.064224
2096231	0.747818	2.756592	9.361099
2096250	0.776550	2.811661	9.533478
2096269	0.841187	2.924194	9.169556
2096288	0.652054	3.055878	8.738602
2096307	0.517975	3.185150	8.796066
2096326	0.589798	3.151642	9.361099
2096345	0.647263	3.010376	9.461655
2096364	0.534729	2.957703	8.657196
2096383	0.757401	2.885880	8.317230
2096402	1.032730	2.780533	8.714661
2096421	0.941742	2.663223	9.401794
2096440	0.601776	2.694351	10.014709
2096459	0.357559	2.797302	9.899796
2096478	0.575439	2.830811	9.397018
2096497	0.783737	2.756592	9.380249
2096516	0.812454	2.636887	9.564606
2096535	0.841187	2.565063	9.578964
2096554	0.814850	2.617737	9.337158
2096573	0.788513	2.708710	8.956482
2096592	0.798096	2.780533	8.930145
2096611	0.800491	2.976868	8.511154
2096630	0.697540	3.039108	8.616501
2096649	0.556274	3.024750	9.298843
2096668	0.455719	3.007980	9.701080
2096687	0.412628	3.019958	9.385040
2096706	0.599380	3.012772	8.985214
2096725	0.836411	2.948135	8.915771
2096744	0.829224	2.845184	9.071396
2096763	0.580231	2.718292	9.363495
2096782	0.594589	2.656036	9.478409
2096801	0.812454	2.622513	9.375458
2096820	0.862732	2.610550	9.370682
2096839	0.968079	2.646469	9.559814
2096858	0.831619	2.622513	9.619675
2096877	0.795700	2.646469	9.509537
2096896	0.886688	2.816452	9.286880
2096915	0.525162	2.967285	8.779312
2096934	0.359955	3.077423	8.513550
2096953	0.652054	3.235443	8.729034
2096972	0.594589	3.261780	8.987610
2096991	0.412628	2.945740	9.344345
2097010	0.427002	2.816452	9.090561
2097029	0.697540	2.835602	8.666779
2097048	0.874710	2.766174	8.518341
2097067	0.939362	2.648849	8.803253
2097086	0.889069	2.495621	9.385040
2097105	0.757401	2.325638	9.911758
2097124	0.675995	2.213104	10.096115
2097143	0.668808	2.371124	9.938095
2097162	0.711899	2.483658	9.590942
2097181	0.699936	2.442963	9.648407
2097200	0.632889	2.507599	9.868668
2097219	0.704727	2.617737	9.567001
2097238	0.769363	2.708710	9.073792
2097257	0.752609	2.735046	8.980423
2097276	0.903442	2.711105	9.181534
2097295	0.896255	2.754196	9.071396
2097314	0.458115	2.931366	8.432144
2097333	0.446152	2.940948	8.645233
2097352	0.599380	2.797302	9.416168
2097371	0.498825	2.684769	9.751358
2097390	0.496429	2.672806	9.298843
2097409	0.762177	2.720688	8.927750
2097428	0.786118	2.723083	8.942108
2097447	0.711899	2.634491	8.920563
2097466	0.829224	2.548294	9.200684
2097485	0.874710	2.490845	9.839935
2097504	0.731064	2.507599	10.048233
2097523	0.580231	2.608154	9.727417
2097542	0.652054	2.713501	9.404190
2097561	0.805283	2.823639	9.200684
2097580	0.776550	2.952927	9.004364
2097599	0.321655	3.118118	8.676361
2097618	0.130112	3.046295	8.918167
2097637	0.587402	2.732651	9.464050
2097656	0.496429	2.560272	9.265335
2097675	0.697540	2.543518	9.080978
2097694	1.118912	2.565063	9.162384
2097713	1.049484	2.459717	9.368286
2097731	0.824432	2.404648	9.459259
2097751	0.778946	2.466904	9.325180
2097770	0.891464	2.603363	9.401794
2097789	0.757401	2.648849	9.353912
2097808	0.790909	2.644073	9.590942
2097827	0.824432	2.797302	9.660370
2097846	0.546707	3.060654	8.920563
2097865	0.403046	3.357544	8.401016
2097884	0.596985	3.249802	8.740997
2097903	0.831619	2.821243	9.248566
2097922	0.508392	2.727859	8.755371
2097941	0.642471	2.701523	8.740997
2097960	0.920197	2.701523	8.949295
2097979	0.913025	2.668015	9.320404
2097998	0.620926	2.483658	9.854309
2098017	0.422211	2.282547	10.268494
2098036	0.687958	2.268173	9.988373
2098055	0.862732	2.304092	9.329971
2098074	0.893860	2.330429	9.102524
2098093	0.862732	2.577026	9.258148
2098112	0.697540	2.730255	9.555023
2098131	0.553894	2.739838	9.650803
2098150	0.573044	2.766174	9.193497
2098169	0.666412	2.907425	8.472855
2098188	0.616135	2.988831	8.216675
2098207	0.707123	3.019958	8.855927
2098226	0.647263	2.943344	9.547852
2098245	0.429382	2.979263	9.602905
2098264	0.290527	2.998413	9.270111
2098283	0.719086	2.629700	9.212662
2098302	0.750214	2.344788	9.104919
2098321	0.393478	2.363953	8.843948
2098340	0.333618	2.433380	9.042664
2098359	0.728668	2.555481	9.387436
2098378	0.996811	2.591400	9.595734
2098397	0.834015	2.569855	9.543060
2098416	0.855560	2.605759	9.598129
2098435	1.015976	2.622513	9.942886
2098454	0.716690	2.632095	9.567001
2098473	0.415024	2.610550	9.164780
2098492	0.613739	2.646469	9.284485
2098511	0.573044	2.701523	9.169556
2098530	0.412628	2.790115	8.944504
2098549	0.541916	2.890671	9.138443
2098568	0.558670	2.938553	9.456863
2098587	0.419815	3.041504	9.356308
2098606	0.130112	3.175583	8.152023
2098625	0.678391	2.720688	8.669174
2098644	0.917801	2.464508	9.238998
2098663	0.757401	2.557877	9.102524
2098682	0.795700	2.658432	9.114502
2098701	1.135681	2.811661	9.322784
2098720	1.176376	2.881088	9.227020
2098739	1.209900	2.811661	9.030701
2098758	1.279327	2.785324	9.054642
2098777	1.118912	2.713501	9.126465
2098796	0.824432	2.562668	9.080978
2098815	0.786118	2.440567	9.088165
2098834	0.623322	2.282547	9.653198
2098853	-0.068604	2.076645	9.784866
2098872	-0.090149	1.966507	9.504745
2098891	0.642471	2.086212	9.033096
2098910	1.355942	2.141281	8.597351
2098929	1.573822	2.035934	8.774521
2098948	0.867523	1.794128	9.947678
2098967	0.422211	1.722305	10.505524
2098986	0.280945	1.777374	9.950073
2099005	0.618530	1.865952	9.296448
2099024	0.206726	1.719910	8.827194
2099043	-0.717438	1.525970	8.513550
2099062	-0.437317	1.399078	8.997177
2099081	0.630508	1.257828	9.897400
2099100	0.896255	1.042343	10.967606
2099119	0.364746	0.886719	11.403351
2099138	0.075043	0.857986	10.950851
2099157	0.517975	1.008835	10.179916
2099176	0.999207	1.186005	9.296448
2099195	0.913025	1.279373	8.769730
2099214	0.563461	1.298523	8.793671
2099233	0.479660	1.305710	9.296448
2099252	0.673599	1.224304	9.775299
2099271	0.824432	1.169235	10.143997
2099290	0.668808	1.145294	10.246948
2099309	0.563461	1.202759	10.323563
2099328	0.656845	1.332047	10.057816
2099347	0.752609	1.470917	10.531860
2099366	0.465302	1.442184	10.369064
2099385	0.211517	1.482880	8.353134
2099404	0.850769	1.626526	8.089783
2099423	1.305664	1.533157	8.944504
2099441	1.224258	1.291351	10.091324
2099461	1.075821	1.130936	10.457642
2099479	1.025543	1.164444	10.407364
2099499	0.857956	1.262619	9.765717
2099517	0.711899	1.379929	8.932541
2099537	0.618530	1.444580	8.702698
2099556	0.620926	1.480484	8.937317
2099575	0.716690	1.463730	9.164780
2099594	0.781342	1.439789	9.432922
2099613	0.877106	1.430206	9.660370
2099632	0.877106	1.413452	9.854309
2099651	0.757401	1.391907	10.105698
2099670	0.793304	1.406265	10.143997
2099688	1.118912	1.492462	9.935699
2099708	1.255386	1.585831	9.473633
2099727	0.723877	1.542740	8.961273
2099746	-0.145218	1.487671	8.717056
2099765	-0.118881	1.600189	8.812820
2099784	0.551498	1.614563	9.413773
2099803	1.085403	1.602585	10.069778
2099822	1.003998	1.492462	10.155975
2099841	0.491638	1.389511	9.916550
2099860	0.259399	1.415848	9.792053
2099879	0.575439	1.494858	9.801636
2099898	0.893860	1.530762	9.842331
2099917	0.795700	1.502029	9.815994
2099936	0.618530	1.504425	9.760925
2099955	0.482056	1.502029	9.552628
2099974	0.575439	1.525970	9.581360
2099993	0.704727	1.535553	9.777695
2100012	0.757401	1.537949	9.705856
2100031	0.647263	1.509216	9.487991
2100050	0.525162	1.492462	9.325180
2100069	0.599380	1.480484	9.425735
2100088	0.731064	1.485275	9.607697
2100107	0.788513	1.473297	9.610092
2100126	0.769363	1.442184	9.540665
2100145	0.656845	1.423019	9.485596
2100164	0.647263	1.458939	9.420959
2100183	0.723877	1.490067	9.499954
2100202	0.747818	1.490067	9.701080
2100221	0.769363	1.509216	9.746567
2100240	0.769363	1.521194	9.662766
2100259	0.637680	1.514008	9.533478
2100278	0.494034	1.461334	9.480804
2100297	0.570648	1.444580	9.622070
2100316	0.743027	1.434998	9.732193
2100335	0.678391	1.411057	9.696289
2100354	0.623322	1.437393	9.602905
2100373	0.652054	1.466125	9.466446
2100392	0.687958	1.473297	9.351517
2100411	0.755005	1.454147	9.487991
2100430	0.805283	1.415848	9.696289
2100449	0.836411	1.382324	9.782471
2100468	0.764572	1.372742	9.784866
2100487	0.707123	1.360779	9.636429
2100506	0.702332	1.415848	9.586151
2100525	0.735840	1.430206	9.567001
2100544	0.747818	1.425415	9.629242
2100563	0.714294	1.413452	9.777695
2100582	0.759796	1.449356	9.801636
2100601	0.800491	1.516403	9.605301
2100620	0.661621	1.494858	9.411377
2100639	0.599380	1.480484	9.521515
2100658	0.728668	1.514008	9.662766
2100677	0.762177	1.516403	9.619675
2100696	0.728668	1.521194	9.557419
2100715	0.699936	1.521194	9.555023
2100734	0.762177	1.545135	9.622070
2100753	0.776550	1.497238	9.619675
2100772	0.817245	1.509216	9.629242
2100791	0.819641	1.561890	10.029083
2100810	0.632889	1.537949	9.485596
2100829	0.477280	1.595413	8.815216
2100848	0.546707	1.672028	9.076187
2100867	0.577835	1.664841	9.504745
2100886	0.589798	1.645691	9.883041
2100905	0.664017	1.657654	9.981201
2100924	0.740631	1.664841	9.736984
2100943	0.707123	1.640900	9.456863
2100962	0.714294	1.619354	9.485596
2100981	0.740631	1.581039	9.624466
2101000	0.740631	1.571472	9.698685
2101019	0.745422	1.583435	9.650803
2101038	0.769363	1.621750	9.552628
2101057	0.726273	1.636108	9.468842
2101076	0.613739	1.672028	9.444901
2101095	0.589798	1.739059	9.514328
2101114	0.702332	1.782150	9.509537
2101133	0.675995	1.779755	9.442505
2101152	0.599380	1.796524	9.461655
2101171	0.604172	1.798920	9.485596
2101190	0.575439	1.786942	9.487991
2101209	0.580231	1.746246	9.531082
2101228	0.601776	1.674423	9.586151
2101247	0.683182	1.686386	9.538269
2101266	0.714294	1.686386	9.449677
2101285	0.673599	1.676804	9.416168
2101304	0.774155	1.727081	9.416168
2101323	0.766968	1.707932	9.514328
2101342	0.687958	1.693573	9.646011
2101361	0.664017	1.700760	9.648407
2101380	0.652054	1.688782	9.569397
2101399	0.695145	1.681595	9.499954
2101418	0.726273	1.691177	9.454468
2101437	0.668808	1.686386	9.428131
2101456	0.644867	1.715118	9.497574
2101475	0.687958	1.736664	9.562210
2101494	0.716690	1.748642	9.440109
2101513	0.604172	1.748642	9.385040
2101532	0.570648	1.743851	9.464050
2101551	0.644867	1.753418	9.550247
2101570	0.692749	1.760605	9.605301
2101589	0.618530	1.741455	9.674744
2101608	0.599380	1.717514	9.832748
2101627	0.690353	1.715118	9.763321
