# Supplementary material for: iSignDB: A database for smartphone signature biometrics
Source: Data Brief. 2020 Nov 28;33:106597. doi: 10.1016/j.dib.2020.106597 (PMC7725742; doi:10.1016/j.dib.2020.106597)
Supplement: Supplementary file 3 [file mmc3.zip › u022/genuine/Sensor Data/u022_s2_g04_AngVel.csv]

timestamp	x	y	z
2083330	-0.169739	-0.025528	0.015900
2083409	0.083817	0.043716	-0.005951
2083488	-0.034973	-0.024994	-0.011276
2083566	-0.031250	-0.005295	-0.014481
2083645	-0.018463	0.013351	0.011108
2083723	-0.022186	0.019745	0.018555
2083802	-0.025925	0.024536	-0.011810
2083880	-0.031784	0.010696	-0.006470
2083959	0.156250	0.029861	-0.005417
2084037	-0.072266	-0.053757	0.012161
2084116	0.051849	0.006424	-0.014999
2084195	0.027893	-0.024475	-0.062408
2084273	0.034271	-0.029800	-0.050690
2084352	0.030014	0.010162	-0.000610
2084431	0.041199	-0.017548	-0.003281
2084510	0.017761	0.000580	0.010574
2084589	-0.002487	0.002701	0.041992
2084668	-0.008881	0.017624	0.032944
2084746	0.002319	0.002167	0.016968
2084825	0.002319	-0.011688	-0.001144
2084904	0.002853	-0.004227	-0.012878
2084983	-0.000351	0.005905	-0.018204
2085062	0.065170	0.028275	-0.019272
2085141	-0.006744	0.046921	0.019104
2085219	0.051849	-0.054825	-0.018204
2085298	-0.036041	0.008026	-0.010208
2085377	-0.042435	0.019211	-0.010208
2085455	0.037476	-0.019135	0.002579
2085533	0.009781	0.003769	-0.007538
2085612	-0.000885	-0.005295	-0.044830
2085690	0.047592	0.020279	-0.010742
2085769	0.058777	0.022949	-0.006485
2085848	0.075821	0.030396	-0.021393
2085927	0.099258	0.069809	-0.050156
2086005	0.255844	0.201370	-0.067200
2086083	0.241470	0.234940	0.011642
2086162	0.152527	0.222153	0.184204
2086240	0.228149	0.289261	0.109100
2086318	0.211105	0.193390	-0.050156
2086397	0.161575	0.070877	-0.036835
2086475	-0.147888	-0.251373	-0.008087
2086554	-0.079712	-0.215149	-0.053879
2086632	-0.004608	0.000565	-0.021927
2086711	-0.025925	0.083130	-0.016602
2086790	0.010834	0.021347	0.016434
2086869	0.057709	0.045853	0.016968
2086947	-0.055756	0.008560	-0.014999
2087026	-0.011536	-0.054825	0.012177
2087104	0.004456	0.034134	0.064896
2087183	-0.097290	-0.051102	0.061172
2087262	-0.072784	-0.089447	0.064896
2087340	-0.229385	-0.115021	0.043594
2087419	-0.714615	-0.407440	0.113907
2087497	-0.140427	0.004303	0.160233
2087576	-0.275726	-0.037781	0.078217
2087655	-0.005676	-0.000488	-0.043762
2087734	-0.024857	-0.075607	-0.110336
2087812	0.047592	-0.013290	-0.088501
2087891	-0.004089	0.006958	0.004715
2087969	-0.000885	0.013367	0.064896
2088047	0.035339	-0.074524	0.007385
2088126	-0.022720	-0.102768	0.015900
2088205	0.014572	-0.079865	0.039337
2088283	-0.016861	-0.043640	0.010574
2088362	-0.029114	0.001114	0.007385
2088441	-0.000351	-0.006897	0.005768
2088519	0.012970	0.000580	0.012177
2088598	0.000717	-0.002625	-0.000610
2088676	0.002319	-0.005829	-0.002747
2088755	-0.012604	0.011230	0.005783
2088834	-0.023254	0.012299	0.007904
2088913	-0.004608	0.010696	-0.013412
2088992	0.002853	0.025604	0.003647
2089070	0.011902	0.082077	0.030807
2089149	-0.008881	0.049576	-0.012329
2089228	0.052917	0.059692	-0.040039
2089307	0.079544	0.078873	0.010574
2089385	0.047058	0.047974	0.006851
2089463	0.016708	-0.011154	-0.000076
2089542	-0.039764	0.006958	0.037201
2089620	0.017761	-0.062820	-0.013931
2089699	-0.015793	-0.020737	-0.052826
2089778	-0.025925	0.000580	-0.006485
2089856	-0.024323	0.019745	0.020157
2089934	-0.000351	-0.012207	-0.017136
2090013	0.006042	-0.010620	-0.020859
2090092	0.012436	-0.013809	-0.043762
2090171	0.025757	-0.029800	-0.045364
2090249	0.047058	-0.002090	-0.013397
2090327	0.015106	-0.000488	-0.007019
2090406	0.028412	-0.009552	-0.027786
2090485	0.055054	-0.009552	-0.012863
2090563	0.174362	0.157700	0.027084
2090641	0.221756	0.194458	0.005249
2090720	0.026291	0.051178	-0.048553
2090798	0.206314	0.238129	-0.052826
2090877	-0.053085	-0.054825	-0.120468
2090956	-0.512222	-0.415421	0.032410
2091034	-0.675201	-0.316345	0.365295
2091113	0.150391	0.205109	0.249191
2091192	-0.118057	-0.054291	-0.026184
2091270	-0.039230	-0.052704	-0.152420
2091349	0.031082	0.063431	-0.101288
2091426	-0.147888	-0.165085	-0.083176
2091506	-0.059479	-0.031403	0.021225
2091584	-0.102615	-0.006897	0.015366
2091663	0.022552	0.000046	-0.015533
2091741	0.025223	-0.024460	-0.044830
2091819	-0.013672	0.011215	-0.008072
2091898	0.020966	0.014420	0.020157
2091977	0.009781	-0.013809	0.028152
2092055	-0.009933	-0.006897	0.004715
2092134	-0.006210	-0.003159	-0.000076
2092213	-0.020065	0.000580	0.000458
2092291	-0.028046	-0.001556	0.008972
2092370	-0.009399	-0.002625	0.013763
2092449	0.004974	-0.003159	-0.008072
2092528	-0.011002	0.015488	-0.020325
2092606	-0.002487	0.034134	-0.017136
2092685	0.137070	0.052231	-0.025131
2092763	-0.047226	-0.014877	0.041992
2092842	0.133347	0.055435	0.058502
2092921	0.071030	-0.084122	0.057968
2092999	0.172226	0.027740	0.080353
2093078	0.081146	-0.018616	0.122955
2093156	0.099792	0.064484	0.114426
2093234	0.012436	0.034134	0.075012
2093313	0.087006	0.027206	0.132538
2093392	0.334152	0.222153	0.145325
2093470	0.342667	0.189667	-0.022461
2093549	0.278214	0.134796	-0.043762
2093628	0.183945	0.071945	-0.024063
2093707	0.054520	0.033066	-0.018204
2093785	-0.004608	0.019211	0.046783
2093864	0.156784	0.199249	0.067032
2093942	0.095001	0.155563	0.002045
2094021	0.319229	0.181671	-0.028854
2094099	-0.067459	-0.044174	-0.027786
2094177	-0.224594	-0.194916	-0.018204
2094256	0.025223	-0.117676	-0.015533
2094335	0.003387	-0.035660	-0.026184
2094413	-0.022186	-0.022339	-0.052277
2094492	0.001251	-0.019150	-0.025650
2094571	-0.019531	0.014954	0.025482
2094649	-0.006210	0.041046	0.037201
2094728	0.013504	0.059174	0.021225
2094807	-0.120728	-0.071335	0.031876
2094885	0.057175	-0.017014	0.210846
2094964	-0.522858	-0.095840	1.088089
2095042	-0.102081	0.259430	1.485428
2095121	0.007111	0.201370	1.280365
2095199	0.391678	0.210434	0.951736
2095277	0.052383	-0.013290	0.542664
2095355	0.263306	0.025604	0.258774
2095434	0.259583	0.123611	0.063293
2095513	-0.023254	0.094315	0.006302
2095592	-0.005142	0.106033	-0.135910
2095670	-0.018997	0.032532	-0.027252
2095749	-0.012070	0.035187	0.090469
2095828	0.076889	0.113495	0.098984
2095906	-0.012604	0.050644	0.036667
2095984	-0.070129	-0.026596	-0.021393
2096062	0.043335	0.064484	0.082474
2096141	0.000717	0.022949	0.125626
2096219	0.028946	-0.011688	0.036667
2096298	0.030548	-0.034592	-0.044830
2096377	-0.072250	0.081528	0.002579
2096455	-0.079178	0.030930	0.049454
2096534	0.071564	0.029877	0.000977
2096612	-0.039764	-0.003159	-0.024582
2096690	-0.049347	0.027740	0.006851
2096769	-0.117004	0.094849	0.022293
2096847	0.032684	-0.025543	0.042007
2096925	0.076889	-0.069733	-0.058685
2097004	-0.075989	0.028809	-0.065063
2097082	-0.044022	-0.001556	0.022293
2097160	0.016693	0.021881	0.014297
2097239	0.016693	-0.080933	-0.051758
2097318	-0.075989	-0.007950	-0.043228
2097397	-0.081848	0.125748	0.114441
2097475	-0.110611	0.148651	0.087280
2097554	0.021484	-0.086258	-0.033646
2097632	0.093399	-0.136322	-0.100754
2097711	-0.025391	0.012833	-0.036850
2097790	-0.012604	0.033066	0.004181
2097869	-0.050949	0.019226	-0.046967
2097947	0.050781	-0.059082	-0.038437
2098026	-0.012070	0.022949	0.028152
2098105	0.017227	0.020279	0.013229
2098183	-0.005676	-0.047897	-0.042175
2098262	-0.015793	-0.009552	-0.036835
2098340	-0.060013	0.122025	0.055313
2098419	-0.042969	-0.028198	0.028152
2098498	0.014572	-0.136322	-0.094360
2098577	0.060913	-0.030319	-0.102356
2098656	-0.058411	0.070343	0.005249
2098735	0.047592	0.122009	0.015900
2098814	-0.028580	-0.026596	0.006317
2098892	0.039063	-0.076126	-0.081055
2098971	0.014572	-0.031921	-0.097565
2099049	-0.038177	-0.037247	-0.046432
2099128	-0.040833	0.089523	-0.165207
2099207	-0.377991	-0.202896	-0.522598
2099286	-0.319397	-0.126205	-0.769745
2099363	-0.417404	-0.184265	-0.677597
2099443	-0.339645	-0.304108	-1.009430
2099520	-0.844040	-0.321152	-0.565750
2099600	0.115768	0.012299	-0.226456
2099679	-0.100479	-0.027130	-0.091171
2099757	-0.026978	0.053833	-0.070923
2099837	0.264908	0.000580	-0.074661
2099916	-0.150558	-0.223679	-0.297287
2099994	0.251053	-0.038849	-0.448029
2100072	-0.252289	-0.227936	-0.426727
2100151	0.125351	-0.035660	-0.460815
2100229	0.015091	0.008560	-0.313278
2100308	-0.156952	-0.038315	-0.139114
2100387	-0.003555	0.039459	-0.050156
2100466	0.009232	-0.011688	-0.028854
2100544	0.011902	0.009094	-0.004349
2100623	-0.001953	0.009628	-0.018204
2100701	-0.038696	0.000565	-0.011810
2100780	-0.039230	-0.032455	-0.008087
2100858	0.010300	0.008560	0.003647
2100937	-0.028046	0.000565	0.009506
2101016	0.014038	0.008560	-0.022995
2101094	0.051849	0.003769	-0.025116
2101172	0.030548	0.007507	-0.021393
2101251	0.026825	-0.010620	-0.031509
2101330	0.125885	0.038391	-0.062408
2101409	-0.014206	-0.001022	-0.011810
2101487	0.039063	-0.025528	-0.018723
2101566	0.047592	-0.016479	-0.066132
2101644	0.017761	-0.009552	-0.036850
2101723	0.008179	0.007492	0.014832
2101801	0.016708	0.007507	0.014297
2101880	0.009232	0.009094	-0.000092
2101959	0.008179	-0.005295	0.001511
2102038	0.000183	0.036789	0.001511
2102117	-0.039764	0.009094	0.010574
2102195	0.197250	0.063431	-0.007019
