# Supplementary material for: iSignDB: A database for smartphone signature biometrics
Source: Data Brief. 2020 Nov 28;33:106597. doi: 10.1016/j.dib.2020.106597 (PMC7725742; doi:10.1016/j.dib.2020.106597)
Supplement: Supplementary file 3 [file mmc3.zip › u022/genuine/Sensor Data/u022_s2_g04_MagField.csv]

timestamp	x	y	z
2083364	-22.561646	7.460022	-36.897278
2083463	-20.419312	9.150696	-36.245728
2083562	-21.644592	7.321167	-34.458923
2083662	-21.795654	8.529663	-37.634277
2083762	-21.957397	6.251526	-36.009216
2083861	-21.035767	7.778931	-36.125183
2083961	-21.191406	7.319641	-36.746216
2084061	-21.798706	7.165527	-35.377502
2084160	-21.797180	7.470703	-34.608459
2084260	-20.735168	7.171631	-37.207031
2084360	-20.285034	5.654907	-36.935425
2084459	-21.493530	7.470703	-36.132813
2084558	-23.634338	6.387329	-37.226868
2084658	-21.043396	6.408691	-37.223816
2084758	-20.729065	8.084106	-36.422729
2084857	-22.558594	8.067322	-37.187195
2084957	-21.650696	6.257629	-34.483337
2085057	-20.887756	6.567383	-34.780884
2085157	-21.040344	6.866455	-36.451721
2085256	-21.496582	7.164001	-37.664795
2085355	-20.727539	8.538818	-36.869812
2085456	-20.893860	5.500793	-36.024475
2085556	-22.418213	5.487061	-36.026001
2085655	-21.647644	7.318115	-35.984802
2085755	-21.650696	6.556702	-36.306763
2085855	-21.659851	4.733276	-36.347961
2085954	-21.508789	4.582214	-36.961365
2086054	-20.143127	3.680420	-37.437439
2086154	-20.143127	3.680420	-37.437439
2086254	-20.300293	2.764893	-38.069153
2086354	-19.082642	2.923584	-40.046692
2086454	-17.868042	1.417542	-38.249207
2086553	-18.472290	2.778625	-39.134216
2086653	-19.393921	1.403809	-39.013672
2086752	-19.537354	3.527832	-40.338135
2086851	-19.531250	4.591370	-39.855957
2086951	-19.238281	2.313232	-40.670776
2087050	-19.845581	2.160645	-38.233948
2087150	-19.989014	3.833008	-37.281799
2087250	-18.009949	3.846741	-39.109802
2087349	-17.710876	2.333069	-37.313843
2087449	-20.280457	6.417847	-36.155701
2087549	-20.732117	7.475281	-36.894226
2087648	-21.492004	8.076477	-36.882019
2087748	-18.748474	7.798767	-35.665894
2087848	-20.735168	6.869507	-35.688782
2087948	-21.643066	8.380127	-37.026978
2088048	-20.274353	7.481384	-36.131287
2088147	-21.945190	8.682251	-36.257935
2088247	-21.034241	8.082581	-36.424255
2088347	-23.016357	7.763672	-35.365295
2088446	-20.265198	9.307861	-35.023499
2088546	-20.419312	9.152222	-35.940552
2088646	-23.468018	9.124756	-36.706543
2088746	-23.165894	8.369446	-35.961914
2088846	-23.168945	7.611084	-35.215759
2088945	-21.641541	8.383179	-35.197449
2089044	-22.561646	7.460022	-36.897278
2089144	-21.031189	7.785034	-33.076477
2089244	-21.797180	7.772827	-36.126709
2089343	-18.754578	6.884766	-36.448669
2089443	-20.429993	7.023621	-35.989380
2089543	-21.644592	7.623291	-35.519409
2089643	-21.040344	6.866455	-36.451721
2089742	-22.561646	7.762146	-37.652588
2089842	-22.254944	8.070374	-37.187195
2089941	-19.969177	7.485962	-35.063171
2090041	-21.649170	7.315063	-37.356567
2090141	-21.951294	7.618713	-36.282349
2090240	-22.714233	7.005310	-35.534668
2090340	-20.735168	6.869507	-36.146545
2090440	-21.952820	7.011414	-35.990906
2090540	-21.952820	7.011414	-35.990906
2090639	-20.278931	6.417847	-35.697937
2090739	-18.609619	5.215454	-36.334229
2090839	-19.985962	4.592896	-37.721252
2090939	-19.987488	3.836060	-36.213684
2091038	-20.886230	7.322693	-37.051392
2091138	-21.791077	8.537292	-33.821106
2091238	-20.112610	9.156799	-35.179138
2091337	-21.638489	9.141541	-35.942078
2091436	-22.700500	9.742737	-34.710693
2091537	-20.417786	8.700562	-33.663940
2091637	-23.312378	9.281921	-35.026550
2091737	-20.878601	8.390808	-34.739685
2091836	-22.705078	9.133911	-35.485840
2091936	-21.484375	9.295654	-35.328674
2092036	-22.549438	9.289551	-34.567261
2092135	-22.399902	9.135437	-35.943604
2092235	-23.464966	9.130859	-33.961487
2092335	-21.928406	11.724854	-34.664917
2092434	-21.482849	9.600830	-35.017395
2092534	-22.401428	8.380127	-33.978271
2092634	-21.789551	9.294128	-35.328674
2092734	-20.413208	10.217285	-35.459900
2092833	-22.251892	8.528137	-36.415100
2092933	-22.708130	7.920837	-33.988953
2093032	-23.466492	9.127808	-35.182190
2093131	-22.711182	7.615662	-34.452820
2093231	-21.942139	9.138489	-35.943604
2093330	-21.031189	8.538818	-35.650635
2093430	-20.269775	8.091736	-35.050964
2093529	-19.215393	6.420898	-38.746643
2093629	-19.065857	5.514526	-36.784363
2093728	-19.372559	5.509949	-37.852478
2093828	-19.223022	4.901123	-38.476563
2093927	-18.310547	4.454041	-38.180542
2094027	-16.786194	4.766846	-39.697266
2094126	-16.333008	4.013062	-38.951111
2094226	-18.606567	6.274414	-38.597107
2094326	-18.766785	4.905701	-38.476563
2094425	-18.765259	5.661011	-40.592957
2094525	-18.769836	4.145813	-38.493347
2094624	-18.624878	2.928162	-39.739990
2094724	-19.079590	2.928162	-38.215637
2094824	-19.079590	2.928162	-38.215637
2094924	-18.318176	2.934265	-37.910461
2095023	-18.296814	7.040405	-37.054443
2095123	-14.781189	9.497070	-38.825989
2095223	-10.963440	11.201477	-38.935852
2095323	-11.878967	11.041260	-39.245605
2095423	-9.738159	12.275696	-38.909912
2095523	-8.363342	12.895203	-38.438416
2095622	-9.133911	11.366272	-39.540100
2095722	-8.988953	10.150146	-40.483093
2095822	-8.067322	12.130737	-42.114258
2095922	-6.999207	11.840820	-39.833069
2096021	-8.369446	12.130737	-41.047668
2096121	-7.150269	12.290955	-41.499329
2096221	-10.198975	11.964417	-40.138245
2096320	-10.353088	11.355591	-39.846802
2096420	-8.216858	11.982727	-39.678955
2096520	-8.670044	12.738037	-39.662170
2096620	-8.988953	10.452271	-41.543579
2096720	-8.068848	11.071777	-39.546204
2096819	-6.227112	13.973999	-40.240479
2096919	-7.913208	11.982727	-40.440369
2097019	-6.993103	12.905884	-39.198303
2097119	-10.351563	11.810303	-40.293884
2097218	-6.541443	11.842346	-40.289307
2097318	-7.150269	11.990356	-40.135193
2097418	-8.361816	13.349915	-39.189148
2097517	-7.296753	13.354492	-41.018677
2097617	-8.666992	13.496399	-40.406799
2097717	-6.990051	13.360596	-39.492798
2097817	-9.426880	13.796997	-39.332581
2097917	-8.819580	13.647461	-40.251160
2098016	-7.452393	12.747192	-40.422058
2098116	-7.443237	14.570618	-40.838623
2098215	-9.129333	12.579346	-41.038513
2098315	-7.911682	12.287903	-40.432739
2098415	-7.444763	14.266968	-40.083313
2098515	-9.732056	13.793945	-39.637756
2098615	-8.061218	12.892151	-41.029358
2098714	-8.364868	12.893677	-39.199829
2098814	-7.449341	12.750244	-38.592529
2098913	-7.762146	11.831665	-40.596008
2099012	-9.439087	11.515808	-39.689636
2099112	-9.118652	14.709473	-40.226746
2099211	-9.118652	14.709473	-40.226746
2099311	-10.189819	13.787842	-40.400696
2099409	-11.257935	13.023376	-38.284302
2099510	-13.836670	15.284729	-37.016296
2099610	-17.189026	14.956665	-34.892273
2099709	-17.802429	14.340210	-36.582947
2099809	-18.556213	15.855408	-35.330200
2099909	-15.982056	12.532043	-36.164856
2100009	-19.482422	13.417053	-35.234070
2100108	-20.252991	11.889648	-35.574341
2100208	-20.872498	9.454346	-34.715271
2100308	-23.614502	10.038757	-35.009766
2100408	-21.789551	8.839417	-34.272766
2100508	-19.963074	8.851624	-36.405945
2100608	-20.408630	10.977173	-35.443115
2100707	-21.473694	11.123657	-33.763123
2100806	-21.632385	10.205078	-36.222839
2100906	-22.396851	9.742737	-36.235046
2101006	-20.867920	10.517883	-34.690857
2101106	-20.867920	10.517883	-34.690857
2101206	-19.502258	9.313965	-35.021973
2101305	-21.484375	9.295654	-35.328674
2101405	-21.179199	9.147644	-34.722900
2101505	-23.002625	10.044861	-34.245300
2101605	-22.398376	9.440613	-35.174561
2101704	-23.464966	9.431458	-35.479736
2101804	-22.554016	8.830261	-35.646057
2101904	-23.168945	7.611084	-34.759521
2102004	-22.409058	7.312012	-35.527039
2102104	-20.719910	9.606934	-35.321045
2102204	-22.406006	7.618713	-34.452820
