# Supplementary material for: iSignDB: A database for smartphone signature biometrics
Source: Data Brief. 2020 Nov 28;33:106597. doi: 10.1016/j.dib.2020.106597 (PMC7725742; doi:10.1016/j.dib.2020.106597)
Supplement: Supplementary file 3 [file mmc3.zip › u022/genuine/Sensor Data/u022_s2_g04_Orient.csv]

timestamp	x	y	z
2083331	51.078279	-12.159830	-3.162034
2083410	51.266563	-12.464158	-3.010948
2083489	51.088603	-12.254753	-3.145133
2083567	51.267977	-12.127329	-3.182327
2083646	51.216320	-12.064002	-3.112820
2083724	51.044432	-11.988393	-3.028314
2083803	51.361383	-11.863441	-2.943435
2083881	51.422657	-11.758910	-2.832723
2083960	51.534512	-12.379951	-2.676245
2084038	51.640137	-12.091103	-2.909675
2084117	51.717871	-12.274100	-2.906442
2084196	52.143201	-12.354803	-2.989756
2084274	52.304813	-12.538604	-3.049053
2084352	52.355319	-12.673541	-2.996776
2084432	52.339323	-12.850758	-3.064402
2084511	52.297573	-12.921755	-3.069848
2084590	52.334788	-12.935264	-3.063940
2084669	52.151097	-12.924381	-2.994449
2084747	51.797682	-12.917816	-3.082727
2084826	51.756909	-12.917809	-3.187868
2084905	51.742911	-12.922263	-3.237166
2084984	51.913918	-12.961323	-3.236631
2085063	52.074564	-13.222906	-3.089822
2085142	51.983217	-13.162387	-2.927714
2085220	52.163111	-13.386007	-3.046542
2085299	52.073536	-13.243328	-3.020336
2085378	51.786013	-13.077359	-2.945906
2085456	51.919475	-13.249491	-3.029873
2085534	51.945279	-13.286159	-3.021246
2085613	52.411388	-13.283553	-3.013440
2085691	52.387005	-13.508215	-2.911716
2085770	52.458158	-13.724407	-2.822067
2085849	52.609604	-13.971498	-2.705987
2085928	52.997644	-14.357993	-2.437980
2086006	53.445762	-15.191253	-1.786980
2086084	53.473934	-15.823030	-1.197973
2086163	52.619545	-16.574820	-0.368482
2086241	52.070036	-17.587874	0.738590
2086319	52.428809	-18.493866	1.620424
2086398	52.628172	-19.218238	1.977092
2086476	52.767596	-18.621807	0.920549
2086555	53.032724	-18.340432	0.119341
2086633	53.108143	-18.352771	0.157127
2086712	53.175745	-18.268243	0.582856
2086791	53.023664	-18.349269	0.677464
2086870	52.834075	-18.625810	0.874921
2086948	52.869820	-18.402200	0.941564
2087027	52.790228	-18.381040	0.687627
2087105	52.650278	-18.444340	0.780301
2087184	52.379590	-18.048736	0.488164
2087263	51.866295	-17.769413	0.031505
2087341	51.644911	-16.796361	-0.534922
2087420	51.196458	-13.637570	-2.409722
2087498	50.473524	-13.072276	-2.463492
2087577	50.079972	-11.849415	-2.739311
2087656	50.333047	-11.805837	-2.726433
2087735	50.794286	-11.708060	-2.969227
2087813	51.202639	-11.928212	-2.954165
2087892	51.230852	-11.937845	-2.900055
2087970	50.911475	-11.954520	-2.871099
2088048	50.866645	-12.113895	-3.214913
2088127	50.799996	-12.023975	-3.676499
2088206	50.583179	-12.093048	-4.049943
2088284	50.470249	-12.015828	-4.241419
2088363	50.601139	-11.892529	-4.252614
2088442	50.552030	-11.899497	-4.299361
2088520	50.215530	-11.969213	-4.309142
2088599	49.963189	-11.987516	-4.320077
2088677	49.930916	-12.053735	-4.377654
2088756	49.945724	-12.086545	-4.323248
2088835	49.805022	-12.074629	-4.281699
2088914	50.013077	-12.140948	-4.237112
2088993	49.935629	-12.138055	-4.194524
2089071	49.870479	-12.254826	-3.845537
2089150	50.083776	-12.148262	-3.634285
2089229	50.282596	-12.298211	-3.400989
2089308	50.291899	-12.666334	-3.056547
2089386	50.122865	-12.882910	-2.851771
2089464	50.173607	-12.964056	-2.898508
2089543	50.102573	-12.799418	-2.893556
2089621	50.156548	-12.881753	-3.171335
2089700	50.495599	-12.827649	-3.208794
2089779	50.609424	-12.735969	-3.173563
2089857	50.544981	-12.647194	-3.081242
2089935	50.571602	-12.657202	-3.122407
2090014	50.653482	-12.697885	-3.153569
2090093	50.940961	-12.745236	-3.159631
2090172	51.270142	-12.835344	-3.224092
2090250	51.584095	-13.072968	-3.132056
2090328	51.543746	-13.157003	-3.148635
2090407	51.661276	-13.281614	-3.178908
2090486	51.760748	-13.576195	-3.162828
2090564	51.621098	-14.224625	-2.618563
2090642	51.528665	-14.947043	-2.008687
2090721	51.718052	-15.085736	-1.736388
2090799	51.806186	-16.014555	-0.642343
2090878	52.404350	-15.754692	-0.762013
2090957	52.368017	-13.604612	-2.521161
2091035	50.798886	-10.468804	-4.240265
2091114	49.610061	-11.067072	-3.526428
2091193	49.852646	-10.555112	-3.737593
2091271	50.466389	-10.385401	-3.940239
2091350	50.896254	-10.550626	-3.603907
2091428	51.366639	-9.927738	-4.239811
2091507	51.300362	-9.678043	-4.357101
2091585	51.215839	-9.242551	-4.381698
2091664	51.468003	-9.337213	-4.374728
2091742	51.717960	-9.451111	-4.454674
2091820	51.827066	-9.400654	-4.391842
2091898	51.723554	-9.507313	-4.326271
2091978	51.535171	-9.559386	-4.392388
2092056	51.577952	-9.520776	-4.428709
2092135	51.538528	-9.576830	-4.427497
2092214	51.461985	-9.571371	-4.411997
2092292	51.254300	-9.540830	-4.398712
2092371	51.128802	-9.581289	-4.392214
2092450	51.061627	-9.675415	-4.375695
2092529	51.344509	-9.627881	-4.312948
2092607	51.459666	-9.621407	-4.102333
2092686	51.640205	-10.142789	-3.859313
2092764	51.176610	-9.939590	-3.940729
2092843	50.964235	-10.520295	-3.760685
2092922	50.682725	-10.811901	-4.199952
2093000	50.662802	-11.527804	-4.156415
2093079	50.069962	-11.855168	-4.357831
2093157	49.739172	-12.258627	-4.184127
2093235	49.305134	-12.305652	-4.105213
2093314	48.631282	-12.645613	-4.116857
2093393	47.884213	-14.064806	-3.306984
2093471	47.901770	-15.531128	-2.514853
2093550	47.995343	-16.776089	-1.885563
2093629	48.086861	-17.570310	-1.567010
2093708	48.148384	-17.822291	-1.387274
2093786	47.881668	-17.832285	-1.374742
2093865	47.497330	-18.554228	-0.602061
2093943	47.441125	-18.970480	0.051593
2094022	47.354285	-20.388115	0.891071
2094100	47.465631	-20.062238	0.706008
2094178	47.402630	-19.127938	-0.120212
2094257	47.392582	-19.262397	-0.607875
2094336	47.499109	-19.298023	-0.703955
2094414	47.622087	-19.205826	-0.725472
2094493	47.740943	-19.234846	-0.756445
2094572	47.603359	-19.168480	-0.714241
2094650	47.497996	-19.154120	-0.576011
2094729	47.444902	-19.258108	-0.428210
2094808	47.152897	-18.836951	-0.810216
2094886	46.441383	-19.288114	-1.098425
2094965	41.446493	-16.766653	-3.023748
2095043	34.633984	-15.940570	-3.683431
2095122	28.551791	-15.519513	-4.398968
2095200	23.680590	-16.824182	-4.768736
2095277	21.125541	-16.726804	-5.603955
2095356	19.673877	-17.749199	-5.938365
2095435	18.914756	-18.854911	-5.598457
2095514	18.462976	-18.716457	-5.274354
2095593	18.819635	-18.716573	-4.663527
2095671	18.917901	-18.643790	-4.495654
2095750	18.302851	-18.562537	-4.495457
2095829	17.507807	-18.883074	-4.158871
2095907	16.749091	-18.763319	-4.033191
2095985	16.819471	-18.411461	-4.158395
2096063	16.061970	-18.578482	-4.019821
2096142	14.946884	-18.500722	-4.157904
2096220	14.818633	-18.576376	-4.316587
2096299	15.161362	-18.685343	-4.431154
2096378	15.128580	-18.373651	-4.082443
2096456	14.699071	-18.024593	-4.033310
2096535	14.558789	-18.343950	-3.922585
2096613	14.665263	-18.128092	-3.930533
2096691	14.602557	-17.866049	-3.846576
2096770	14.383087	-17.340660	-3.476726
2096848	13.702020	-17.482836	-3.687750
2096926	13.909560	-17.795348	-3.920491
2097005	13.927040	-17.452593	-3.723689
2097083	13.842475	-17.270104	-3.748704
2097161	14.066932	-17.361701	-3.664173
2097240	13.999831	-17.430561	-3.972920
2097319	13.954505	-17.064507	-3.974202
2097398	13.363124	-16.723305	-3.547305
2097476	12.729735	-16.218329	-3.029814
2097555	12.875398	-16.249807	-3.396477
2097633	13.393176	-16.616662	-3.892134
2097712	13.434466	-16.496285	-3.802962
2097791	13.482840	-16.458386	-3.657795
2097870	13.677787	-16.243238	-3.529318
2097948	13.885981	-16.450306	-3.764943
2098027	13.611026	-16.417739	-3.678473
2098106	13.350198	-16.519490	-3.588928
2098184	13.624963	-16.467216	-3.792763
2098263	13.769240	-16.403859	-3.807276
2098341	13.407666	-16.178620	-3.336322
2098420	13.122253	-16.041662	-3.506647
2098499	13.811014	-16.089130	-4.007770
2098578	14.146490	-16.441394	-4.019288
2098656	14.105784	-16.226031	-3.713071
2098736	14.006452	-16.428628	-3.186104
2098815	13.913819	-16.293172	-3.310242
2098893	14.217043	-16.456009	-3.575664
2098972	14.662186	-16.526071	-3.602383
2099050	15.043609	-16.348114	-3.714349
2099129	15.685227	-16.206963	-3.144599
2099208	18.035130	-14.681907	-3.473517
2099287	21.521323	-13.523630	-3.250640
2099365	24.707465	-11.842013	-3.342227
2099444	29.425804	-10.650581	-3.764602
2099522	32.130736	-7.131908	-4.772547
2099601	33.348269	-7.787324	-4.496322
2099680	33.894844	-7.311765	-4.518185
2099759	34.352235	-7.224697	-4.232381
2099838	34.782749	-8.414042	-4.175941
2099917	36.210163	-7.862504	-5.005955
2099995	38.315947	-9.160531	-4.920380
2100073	40.591268	-8.198169	-5.612242
2100152	42.661652	-8.968557	-5.450423
2100230	44.314165	-9.164551	-5.170233
2100309	45.322823	-8.526569	-5.192253
2100388	45.825590	-8.533326	-4.945991
2100467	45.990365	-8.587210	-4.946191
2100545	46.127403	-8.650903	-4.874118
2100624	46.240049	-8.652827	-4.800265
2100702	46.482917	-8.490714	-4.770574
2100781	46.803841	-8.386580	-4.797397
2100859	46.874253	-8.464461	-4.648496
2100938	47.225851	-8.383285	-4.556035
2101017	47.497678	-8.399900	-4.502176
2101095	47.727521	-8.615257	-4.466019
2101173	47.891459	-8.788818	-4.377022
2101252	48.067460	-8.922421	-4.364855
2101331	48.561453	-9.413046	-4.223293
2101410	48.798085	-9.364463	-4.199657
2101488	49.124155	-9.547615	-4.301325
2101567	49.612780	-9.779700	-4.325196
2101645	49.769379	-9.890624	-4.327921
2101724	49.913066	-9.939437	-4.294319
2101802	50.034448	-10.014667	-4.260736
2101881	50.415023	-10.062917	-4.230246
2101960	50.752749	-10.097422	-4.227254
2102039	50.605684	-10.096093	-4.065451
2102118	50.503932	-9.996190	-4.007401
2102196	50.855738	-10.809848	-3.753123
