# Supplementary material for: iSignDB: A database for smartphone signature biometrics
Source: Data Brief. 2020 Nov 28;33:106597. doi: 10.1016/j.dib.2020.106597 (PMC7725742; doi:10.1016/j.dib.2020.106597)
Supplement: Supplementary file 3 [file mmc3.zip › u022/genuine/Sensor Data/u022_s2_g05_Acc.csv]

timestamp	x	y	z
2734414	0.254608	1.140503	9.844727
2734433	0.386292	1.183609	10.778473
2734452	-0.018326	1.224304	10.292450
2734471	-0.674332	1.463730	6.713104
2734490	-0.080582	1.473297	7.488831
2734509	0.271378	1.310501	10.318771
2734528	0.333618	1.135727	11.482361
2734547	0.374329	1.130936	10.857468
2734566	0.309677	1.284164	9.727417
2734585	0.237854	1.293732	8.867889
2734604	0.228271	1.217117	8.896622
2734623	0.249817	1.097412	9.727417
2734642	0.261795	1.071075	10.440887
2734661	0.163635	1.095016	10.412155
2734680	0.189972	1.212341	9.880646
2734699	0.201935	1.310501	9.363495
2734718	0.029556	1.305710	9.243790
2734737	-0.027908	1.288956	9.507141
2734756	0.118149	1.274582	9.722626
2734775	0.194763	1.274582	9.629242
2734794	0.103775	1.217117	9.478409
2734813	0.175598	1.128540	9.519119
2734832	0.345596	1.104599	9.648407
2734851	0.245041	1.071075	9.705856
2734870	0.005615	1.073471	9.772903
2734889	0.067871	1.147690	9.844727
2734908	0.180389	1.236282	9.799240
2734927	0.046310	1.269791	9.650803
2734946	-0.068604	1.303314	9.574188
2734965	-0.020721	1.355988	9.547852
2734984	0.022369	1.351196	9.499954
2735003	0.024765	1.303314	9.502350
2735022	0.110962	1.245850	9.641220
2735041	0.204330	1.202759	9.667557
2735060	0.307281	1.186005	9.768112
2735079	0.532333	1.212341	11.657135
2735098	-0.489990	1.150085	8.611710
2735117	-0.312820	1.384720	6.890289
2735136	0.228271	1.286560	9.332367
2735155	0.280945	1.095016	11.374619
2735174	0.400665	0.984894	11.405746
2735193	0.355164	1.037552	10.694672
2735212	0.369537	1.157272	9.571793
2735231	0.405441	1.202759	8.786484
2735250	0.424606	1.190781	8.745789
2735269	0.407837	1.099808	9.238998
2735288	0.283340	1.032776	9.861481
2735307	0.221100	0.992065	10.122452
2735326	0.242645	1.044739	10.048233
2735345	0.204330	1.186005	9.669952
2735364	0.019974	1.274582	9.404190
2735383	-0.073395	1.303314	9.504745
2735402	0.098984	1.329651	9.768112
2735421	0.278549	1.367966	9.871063
2735440	0.290527	1.310501	9.669952
2735459	0.182785	1.274582	9.428131
2735478	0.115753	1.212341	9.449677
2735497	0.130112	1.183609	9.638824
2735516	0.166031	1.169235	9.895004
2735535	0.118149	1.200363	9.859085
2735554	0.113358	1.226700	9.679520
2735573	0.240250	1.272186	9.540665
2735592	0.221100	1.310501	9.528687
2735611	0.197159	1.346405	9.586151
2735630	0.185181	1.298523	9.631638
2735649	0.242645	1.233887	9.662766
2735668	0.283340	1.197968	9.641220
2735687	0.254608	1.169235	9.602905
2735706	0.300095	1.152481	9.732193
2735725	0.252213	1.171631	9.868668
2735744	0.245041	1.197968	9.722626
2735763	0.237854	1.176422	9.660370
2735782	0.340805	1.190781	9.689102
2735801	0.371933	1.209946	9.540665
2735820	0.357559	1.212341	9.456863
2735839	0.314468	1.193176	9.624466
2735858	0.307281	1.166840	9.823181
2735877	0.412628	1.169235	9.760925
2735896	0.367142	1.142899	9.614883
2735915	0.182785	1.145294	9.648407
2735934	0.194763	1.162064	9.808807
2735953	0.273773	1.202759	9.954865
2735972	0.113358	1.231491	9.875854
2735991	-0.030304	1.336838	9.660370
2736010	0.051102	1.379929	9.650803
2736029	0.113358	1.379929	9.679520
2736048	0.154053	1.315292	9.636429
2736067	0.221100	1.293732	9.588547
2736086	0.213913	1.267395	9.602905
2736105	0.261795	1.214737	9.629242
2736124	0.300095	1.212341	9.626862
2736143	0.252213	1.152481	9.533478
2736162	0.249817	1.130936	9.581360
2736181	0.352768	1.145294	9.701080
2736200	0.465302	1.186005	9.674744
2736218	0.388687	1.164444	9.576584
2736238	0.295319	1.171631	9.619675
2736257	0.316864	1.195572	9.725021
2736276	0.381500	1.174026	9.804031
2736295	0.336014	1.150085	9.789658
2736313	0.340805	1.142899	9.751358
2736333	0.319260	1.128540	9.691498
2736352	0.302490	1.162064	9.586151
2736371	0.280945	1.164444	9.440109
2736390	0.209122	1.154877	9.555023
2736409	0.182785	1.164444	9.598129
2736428	0.249817	1.135727	9.679520
2736447	0.201935	1.229095	9.837540
2736466	-0.003967	1.212341	9.873459
2736485	-0.015930	1.288956	9.780090
2736504	-0.056641	1.281769	9.849518
2736523	-0.030304	1.305710	9.928528
2736542	0.036743	1.346405	9.835144
2736561	0.051102	1.339233	9.674744
2736580	0.110962	1.348801	9.533478
2736599	0.087021	1.365570	9.408981
2736618	0.029556	1.379929	9.365891
2736637	0.022369	1.336838	9.435318
2736656	0.029556	1.296127	9.660370
2736675	0.161240	1.303314	9.823181
2736694	0.266586	1.250641	9.801636
2736713	0.192368	1.174026	9.727417
2736732	0.297714	1.174026	9.646011
2736751	0.340805	1.253036	9.519119
2736770	0.261795	1.233887	9.327576
2736789	0.376709	1.310501	9.567001
2736808	0.371933	1.298523	9.689102
2736827	0.316864	1.207550	9.808807
2736846	0.319260	1.209946	9.918945
2736865	0.221100	1.169235	9.895004
2736884	0.192368	1.197968	9.713043
2736903	0.268982	1.195572	9.653198
2736922	0.319260	1.174026	9.758530
2736941	0.209122	1.243454	9.844727
2736960	0.077438	1.260223	9.710648
2736979	0.084625	1.265015	9.538269
2736998	0.115753	1.248245	9.502350
2737017	0.189972	1.236282	9.543060
2737036	0.285736	1.224304	9.528687
2737055	0.285736	1.205154	9.521515
2737074	0.276154	1.197968	9.655579
2737093	0.292923	1.229095	9.739380
2737112	0.187576	1.257828	9.748962
2737131	0.168427	1.315292	9.677139
2737150	0.245041	1.360779	9.657974
2737169	0.288132	1.315292	9.835144
2737188	0.345596	1.217117	9.916550
2737207	0.340805	1.190781	9.796844
2737226	0.266586	1.130936	9.533478
2737245	0.216309	1.111786	9.480804
2737264	0.206726	1.162064	9.624466
2737283	0.201935	1.138123	9.605301
2737302	0.285736	1.106995	9.586151
2737321	0.307281	1.126144	9.736984
2737340	0.247437	1.176422	9.854309
2737359	0.261795	1.255432	9.801636
2737378	0.438965	1.389511	10.424118
2737397	-0.090149	1.324860	8.978027
2737416	-0.288864	1.444580	7.728256
2737435	0.079834	1.365570	9.466446
2737454	0.283340	1.217117	11.084930
2737473	0.367142	1.183609	10.862259
2737492	0.307281	1.231491	9.605301
2737511	0.314468	1.284164	8.831985
2737530	0.314468	1.200363	8.942108
2737549	0.321655	1.128540	9.679520
2737568	0.415024	1.114166	10.290054
2737587	0.470093	1.109390	10.287659
2737606	0.398270	1.128540	9.990768
2737625	0.314468	1.212341	9.653198
2737644	0.211517	1.269791	9.559814
2737663	0.072647	1.348801	9.720230
2737682	0.034348	1.401474	9.856705
2737701	0.175598	1.418243	9.844727
2737720	0.259399	1.401474	9.614883
2737739	0.127716	1.348801	9.375458
2737758	0.103775	1.315292	9.392227
2737777	0.197159	1.288956	9.595734
2737796	0.245041	1.265015	9.672348
2737815	0.240250	1.224304	9.614883
2737834	0.295319	1.255432	9.641220
2737853	0.297714	1.322464	9.634033
2737872	0.228271	1.329651	9.586151
2737891	0.189972	1.358383	9.720230
2737910	0.295319	1.367966	9.849518
2737929	0.302490	1.372742	9.746567
2737948	0.228271	1.327255	9.588547
2737967	0.240250	1.315292	9.526291
2737986	0.257004	1.286560	9.677139
2738005	0.278549	1.303314	9.902191
2738024	0.175598	1.303314	9.856705
2738043	0.201935	1.370346	9.758530
2738062	0.331223	1.406265	9.605301
2738081	0.340805	1.382324	9.471237
2738100	0.259399	1.367966	9.497574
2738119	0.142090	1.317688	9.636429
2738138	0.278549	1.332047	10.021896
2738157	0.482056	1.396683	10.017105
2738175	0.340805	1.423019	9.559814
2738195	0.146866	1.475693	9.207870
2738214	0.046310	1.514008	9.054642
2738233	-0.030304	1.451752	9.310822
2738252	-0.092545	1.391907	9.885422
2738271	0.077438	1.468521	10.045837
2738290	0.149261	1.593018	9.703476
2738309	0.029556	1.724701	9.195892
2738328	0.012802	1.808487	8.913376
2738347	-0.013535	1.748642	9.167175
2738366	-0.111694	1.765396	9.576584
2738385	-0.121277	1.667236	10.074570
2738404	-0.248169	1.798920	10.493561
2738423	-0.576172	1.995239	10.127243
2738442	-0.897003	2.217896	9.586151
2738461	-0.865875	2.318451	9.420959
2738480	-0.557022	2.347183	9.521515
2738499	-0.573776	2.234665	9.416168
2738518	-0.853897	1.949753	9.349121
2738537	-0.602509	1.906647	9.471237
2738556	-0.250565	1.839615	9.586151
2738575	-0.157196	1.827652	9.435318
2738594	-0.231415	1.885101	9.150406
2738613	-0.327179	1.973694	9.210266
2738632	-0.298447	2.112549	9.262939
2738651	-0.525894	2.263397	9.440109
2738670	-0.748566	2.445343	9.756134
2738689	-0.676727	2.608154	9.906982
2738708	-1.258530	2.665619	8.626083
2738727	-1.394989	2.787720	7.876694
2738746	-0.717438	2.337616	9.526291
2738765	-0.889816	2.196350	9.964432
2738784	-0.901794	2.203537	9.686707
2738803	-0.547440	2.265778	9.634033
2738822	-0.384644	2.292114	9.447296
2738841	-0.281693	2.249023	9.327576
2738860	-0.293655	2.158051	9.454468
2738879	-0.343933	2.067062	9.744171
2738898	-0.250565	2.035934	9.880646
2738917	-0.238586	2.028763	9.418564
2738936	-0.461258	2.071854	8.896622
2738955	-0.509140	2.088608	8.920563
2738974	-0.468430	2.062271	9.430527
2738993	-0.408585	2.138885	9.832748
2739012	-0.468430	2.222687	9.660370
2739031	-0.542664	2.246628	9.411377
2739050	-0.554626	2.265778	9.476013
2739069	-0.451675	2.227478	9.602905
2739088	-0.427734	2.110168	9.588547
2739107	-0.487595	2.047913	9.550247
2739126	-0.470825	2.000031	9.492783
2739145	-0.298447	1.964111	9.440109
2739164	-0.324783	1.923416	9.461655
2739183	-0.475616	1.897079	9.547852
2739202	-0.511536	1.930603	9.545456
2739221	-0.499557	2.023972	9.428131
2739240	-0.475616	2.117340	9.382645
2739259	-0.518707	2.165222	9.528687
2739278	-0.636032	2.191559	9.885422
2739297	-0.813202	2.136490	9.863876
2739316	-0.674332	2.143677	9.270111
2739335	-0.463654	2.210724	8.937317
2739354	-0.528290	2.150864	9.193497
2739373	-0.420547	2.071854	9.605301
2739392	-0.260147	1.968903	9.899796
2739411	-0.255356	1.899475	9.820786
2739430	-0.274506	1.928207	9.327576
2739449	-0.310425	1.997635	9.042664
2739468	-0.370270	1.992844	9.217453
2739487	-0.288864	1.990448	9.665161
2739506	-0.264923	2.021576	9.895004
2739525	-0.286484	2.091003	9.765717
2739544	-0.264923	2.105377	9.516724
2739563	-0.387039	2.136490	9.337158
2739582	-0.767715	2.179596	8.283707
2739601	-0.554626	2.117340	9.353912
2739620	-0.437317	1.997635	10.558197
2739639	-0.703064	1.988052	10.108093
2739658	-0.691101	2.091003	9.104919
2739677	-0.463654	2.129318	9.025909
2739696	-0.427734	2.064667	9.296448
2739715	-0.461258	2.011993	9.614883
2739734	-0.413376	2.007217	9.758530
2739753	-0.422943	1.956940	9.689102
2739772	-0.686310	1.992844	9.619675
2739791	-0.944885	2.095795	9.380249
2739810	-0.861084	2.174805	9.076187
2739829	-0.461258	2.201141	9.176743
2739848	-0.525894	2.086212	9.555023
2739867	-0.846725	1.911438	10.038651
2739886	-0.662369	1.559494	10.452850
2739905	-0.296051	1.514008	10.565384
2739924	0.223480	1.542740	10.292450
2739943	0.067871	1.633713	9.792053
2739962	0.027161	1.624146	9.181534
2739981	-0.049454	1.612167	9.313217
2740000	-0.331970	1.468521	9.174347
2740019	-0.032684	1.480484	9.274902
2740038	-0.269714	1.514008	9.689102
2740057	-0.336761	1.600189	10.182312
2740076	0.027161	1.777374	9.873459
2740095	0.285736	2.014389	8.992386
2740114	0.022369	2.246628	8.401016
2740132	-0.150009	2.481262	8.626083
2740152	0.005615	2.639282	9.205475
2740171	0.359955	2.589005	9.660370
2740190	0.489243	2.550690	10.088928
2740209	0.553894	2.509995	10.213440
2740228	0.336014	2.459717	9.902191
2740247	0.302490	2.486053	9.341949
2740266	0.563461	2.589005	8.458481
2740285	0.563461	2.507599	8.331589
2740304	0.237854	2.361557	8.690720
2740323	0.017593	2.304092	9.456863
2740342	0.096588	2.464508	10.227798
2740361	-0.003967	2.627304	10.294830
2740380	-0.240982	2.804474	9.420959
2740399	-0.499557	2.993622	8.556641
2740418	-0.446884	3.108536	8.542282
2740437	-0.279297	3.053482	8.889435
2740456	-0.001572	2.842789	9.387436
2740475	-0.001572	2.612946	9.301239
2740494	-0.169159	2.361557	9.059433
2740513	-0.181137	2.203537	9.083374
2740532	-0.104523	2.124527	9.260544
2740551	0.012802	2.220291	9.526291
2740570	-0.219437	2.440567	9.643616
2740589	-0.269714	2.617737	9.543060
2740608	-0.173950	2.792511	9.308426
2740627	-0.434921	2.828415	9.277298
2740646	-0.600113	2.857147	9.538269
2740665	-0.518707	2.766174	10.012314
2740684	-0.516327	2.679977	10.002747
2740703	-0.564209	2.617737	9.420959
2740722	-0.492386	2.565063	8.944504
2740741	-0.126068	2.486053	8.913376
2740760	0.398270	2.397461	9.375458
2740779	0.489243	2.237061	9.863876
2740798	0.091812	2.131714	9.734589
2740817	-0.252960	2.076645	9.555023
2740836	0.015198	2.177200	9.686707
2740855	0.213913	2.308884	9.332367
2740874	-0.080582	2.605759	8.008377
2740893	-0.286484	2.787720	8.168793
2740912	-0.164368	2.797302	9.526291
2740931	-0.087753	2.890671	10.007538
2740950	-0.597717	2.945740	9.183929
2740969	-0.937698	2.981644	8.616501
2740988	-0.346329	2.981644	9.236603
2741007	0.063080	2.828415	9.696289
2741026	-0.193100	2.565063	9.914154
2741045	-0.214645	2.392670	9.823181
2741064	-0.300842	2.375916	9.159988
2741083	-0.382248	2.517181	8.788879
2741102	-0.406189	2.593796	9.210266
2741121	-0.252960	2.713501	9.902191
2741140	-0.190704	2.890671	9.646011
2741159	-0.638428	3.077423	8.784088
2741178	-0.731796	3.063049	8.875076
2741197	-0.336761	2.917007	9.171951
2741216	-0.391815	2.744629	9.131256
2741235	-0.245773	2.557877	9.337158
2741254	-0.193100	2.452530	9.650803
2741273	-0.329575	2.474075	9.545456
2741292	-0.185928	2.498016	9.047455
2741311	0.041534	2.435776	9.042664
2741330	-0.164368	2.191559	9.883041
2741349	-0.176346	2.119736	10.340332
2741368	-0.138031	2.280151	9.665161
2741387	-0.171555	2.538727	8.822403
2741406	-0.111694	2.644073	8.891830
2741425	-0.049454	2.739838	9.399399
2741444	-0.499557	2.818848	9.471237
2741463	-0.533081	2.823639	9.464050
2741482	-0.298447	2.842789	9.097733
2741501	-0.303238	2.821243	8.614105
2741520	-0.418152	2.663223	8.750580
2741539	-0.317596	2.500412	9.523911
2741558	-0.104523	2.421402	9.820786
2741577	0.024765	2.325638	9.751358
2741596	0.084625	2.311279	9.528687
2741615	-0.106918	2.416626	9.399399
2741634	-0.312820	2.538727	9.567001
2741653	-0.293655	2.672806	9.626862
2741672	-0.185928	2.763779	9.332367
2741691	-0.185928	2.794907	9.159988
2741710	-0.236206	2.792511	9.270111
2741729	-0.233810	2.857147	9.025909
2741748	-0.331970	3.000809	8.441727
2741767	-0.389435	2.919403	8.542282
2741786	-0.257751	2.629700	9.564606
2741805	-0.588150	2.562668	9.143219
2741824	-0.389435	2.577026	8.896622
2741843	0.063080	2.500412	9.308426
2741862	0.137299	2.404648	9.466446
2741881	-0.135635	2.244232	9.387436
2741900	-0.157196	2.234665	9.717834
2741919	-0.082977	2.265778	10.201462
2741938	-0.219437	2.229874	10.203857
2741957	-0.475616	2.201141	9.827972
2741976	-0.406189	2.292114	9.361099
2741995	-0.061417	2.428589	9.121674
2742014	0.029556	2.469284	9.109711
2742033	-0.037476	2.442963	9.131256
2742052	-0.123672	2.395065	9.389832
2742071	-0.140427	2.359161	9.892609
2742089	-0.047058	2.402252	9.854309
2742109	-0.334366	2.608154	8.934937
2742128	-0.564209	2.682373	8.551865
2742147	-0.439713	2.593796	9.128860
2742166	-0.389435	2.483658	9.811203
2742185	-0.310425	2.426193	9.923737
2742204	-0.262543	2.359161	9.411377
2742223	-0.173950	2.261002	9.037888
2742242	0.079834	2.234665	9.138443
2742261	0.055893	2.213104	9.452072
2742280	-0.094940	2.234665	9.622070
2742299	-0.183533	2.368729	9.516724
2742318	-0.291260	2.490845	9.375458
2742337	-0.406189	2.584213	9.389832
2742356	-0.408585	2.814056	9.334763
2742375	-0.545044	2.873917	9.351517
2742394	-0.604904	2.627304	9.669952
2742412	-0.387039	2.373520	9.669952
2742431	-0.224228	2.337616	9.174347
2742450	0.067871	2.323242	8.870285
2742469	0.209122	2.184387	8.999573
2742489	0.036743	2.043121	9.322784
2742508	-0.267319	2.091003	9.631638
2742527	-0.126068	2.210724	9.789658
2742546	0.043930	2.340012	9.729813
2742565	-0.097336	2.430984	9.686707
2742584	-0.226624	2.550690	9.612488
2742603	-0.300842	2.830811	9.253357
2742622	-0.504349	3.180374	8.839157
2742641	-0.434921	3.086990	9.131256
2742660	-0.142822	2.634491	9.856705
2742679	-0.612091	2.411835	9.337158
2742698	-0.499557	2.289734	8.958878
2742717	-0.111694	2.299301	8.843948
2742736	-0.056641	2.308884	8.879868
2742755	-0.061417	2.217896	9.037888
2742774	0.022369	2.129318	9.514328
2742793	-0.288864	2.023972	10.158371
2742812	-0.319992	1.995239	10.431305
2742831	-0.003967	2.062271	10.055420
2742850	0.218704	2.083832	9.298843
2742869	0.151657	2.191559	9.138443
2742888	-0.049454	2.342392	9.497574
2742907	-0.164368	2.332825	9.753754
2742926	-0.190704	2.299301	9.782471
2742945	-0.150009	2.323242	9.282089
2742964	-0.032684	2.428589	8.688324
2742983	-0.027908	2.574631	8.525528
2743002	-0.334366	2.565063	9.066605
2743021	-0.394211	2.550690	9.763321
2743040	-0.255356	2.493240	10.000351
2743059	-0.030304	2.146072	9.804031
2743078	-0.114090	2.023972	9.397018
2743097	-0.164368	2.105377	9.119278
2743116	0.084625	2.213104	9.011551
2743135	0.096588	2.246628	8.951691
2743154	0.101379	2.196350	9.329971
2743173	0.201935	2.126923	9.839935
2743192	0.264191	2.069458	9.940491
2743211	0.166031	1.985657	9.782471
2743230	0.000824	1.990448	9.569397
2743249	-0.078186	2.071854	9.215057
2743268	-0.240982	2.193954	8.875076
2743287	-0.183533	2.344788	8.817612
2743306	-0.109314	2.509995	9.231812
2743325	-0.324783	2.675186	9.672348
2743344	-0.664764	2.782928	9.756134
2743363	-0.691101	2.837997	10.036270
2743382	-0.458862	2.852371	10.464828
2743401	-0.427734	2.811661	9.231812
2743420	-0.116486	2.500412	8.523132
2743439	-0.087753	2.246628	8.863098
2743458	-0.094940	2.086212	9.497574
2743477	0.053497	2.040726	9.655579
2743496	0.230667	2.002426	9.497574
2743515	0.307281	1.968903	9.231812
2743534	0.312073	2.083832	9.191116
2743553	0.108566	2.186783	9.456863
2743572	0.077438	2.210724	9.519119
2743591	0.022369	2.177200	9.318008
2743610	-0.250565	2.083832	9.351517
2743629	-0.537872	2.038330	9.895004
2743648	-0.348724	2.091003	9.753754
2743667	0.019974	2.158051	9.042664
2743686	0.537125	2.184387	8.477631
2743705	0.659225	2.083832	8.559036
2743724	-0.238586	1.798920	8.130478
2743743	-0.133255	1.614563	7.955704
2743762	0.065475	1.346405	8.594955
2743781	0.209122	1.025589	9.672348
2743800	0.326431	0.673645	10.337936
2743819	0.043930	0.340851	10.299622
2743838	-0.327179	0.149307	9.866272
2743857	-0.406189	-0.018280	10.445679
2743876	0.177994	0.024811	11.247726
2743895	0.479660	0.020020	11.343491
2743914	0.127716	-0.027863	10.847900
2743933	-0.420547	-0.135605	10.280472
2743952	-0.094940	-0.037445	10.110489
2743971	0.585007	0.051147	10.120056
2743990	0.719086	0.003265	10.148788
2744009	0.362350	-0.149963	10.108093
2744028	0.168427	-0.245728	10.225403
2744047	0.230667	-0.226578	10.084152
2744066	0.347992	-0.128418	9.636429
2744085	0.403046	0.015228	9.385040
2744104	0.283340	0.087067	9.492783
2744123	0.319260	0.168457	10.311600
2744142	0.288132	0.240295	11.269272
2744161	-0.169159	0.182831	9.133652
2744180	0.163635	0.364792	7.749802
2744199	0.534729	0.355209	8.695511
2744218	0.498825	0.199585	10.182312
2744237	0.551498	0.039169	10.941269
2744256	0.592194	0.036789	11.094498
2744275	0.474884	0.089462	10.385818
2744294	0.675995	0.252258	9.540665
2744313	0.666412	0.340851	9.124069
2744332	0.541916	0.360001	9.198288
2744351	0.479660	0.324081	9.447296
2744370	0.601776	0.309723	9.605301
2744389	0.685562	0.223526	9.856705
2744408	0.764572	0.190018	10.278076
2744427	0.410233	0.166077	10.572571
2744446	-0.049454	0.197189	10.206253
2744465	0.127716	0.340851	9.744171
2744484	0.400665	0.388733	9.593338
2744503	0.484451	0.407883	9.662766
2744522	0.544312	0.431824	9.756134
2744541	0.364746	0.407883	9.839935
2744560	-0.068604	0.434219	9.820786
2744579	0.048706	0.575485	9.660370
2744598	0.448547	0.668854	9.423340
2744617	0.640076	0.697586	9.499954
2744636	0.573044	0.697586	9.827972
2744655	0.391083	0.680817	10.084152
2744674	0.228271	0.709549	10.048233
2744693	0.266586	0.819687	9.818390
2744712	0.321655	0.901093	9.631638
2744731	0.350388	0.946579	9.626862
2744750	0.359955	0.941788	9.655579
2744769	0.295319	0.862778	9.588547
2744788	0.307281	0.843628	9.650803
2744807	0.474884	0.893906	9.648407
2744826	0.517975	0.853210	9.567001
2744845	0.503616	0.783768	9.624466
2744864	0.573044	0.778992	9.677139
2744883	0.635284	0.774200	9.722626
2744902	0.644867	0.726318	9.758530
2744921	0.620926	0.711945	9.815994
2744940	0.628113	0.764618	9.825577
2744959	0.544312	0.932220	9.732193
2744978	0.376709	1.001648	9.526291
2744997	0.316864	1.027985	9.569397
2745016	0.259399	1.008835	9.815994
2745035	0.326431	0.960938	10.225403
2745054	0.515579	0.939392	10.428909
2745073	0.520370	0.948975	10.136826
2745092	0.431778	1.027985	9.581360
2745111	0.204330	1.102203	9.186325
2745130	0.106171	1.154877	9.217453
2745149	0.328827	1.219513	9.447296
2745168	0.522766	1.291351	9.794449
2745187	0.089417	1.523575	10.112885
2745206	-0.466049	1.645691	9.385040
2745225	0.154053	1.372742	9.013931
2745244	0.149261	1.322464	9.076187
2745263	-0.109314	1.346405	9.528687
2745282	0.257004	1.308105	10.306808
2745301	0.419815	1.245850	10.419342
2745320	0.407837	1.291351	10.196671
2745339	0.316864	1.336838	9.617279
2745358	0.223480	1.317688	9.164780
2745377	0.252213	1.276978	9.198288
2745396	0.355164	1.257828	9.521515
2745415	0.307281	1.209946	9.756134
2745434	0.254608	1.193176	9.847122
2745453	0.280945	1.236282	9.753754
2745472	0.357559	1.267395	9.588547
2745491	0.302490	1.274582	9.523911
2745510	0.206726	1.298523	9.605301
2745529	0.177994	1.344009	9.600525
2745548	0.154053	1.317688	9.406586
2745567	0.015198	1.241058	9.449677
2745586	0.110962	1.281769	9.701080
2745605	0.292923	1.245850	9.677139
2745624	0.252213	1.193176	9.521515
2745643	0.168427	1.205154	9.437714
2745662	0.113358	1.188400	9.607697
2745681	0.161240	1.171631	9.883041
2745700	0.319260	1.145294	10.033875
2745719	0.290527	1.140503	9.942886
2745738	0.197159	1.157272	9.782471
2745757	0.156448	1.205154	9.674744
2745776	0.170822	1.243454	9.643616
2745795	0.213913	1.207550	9.622070
2745814	0.209122	1.142899	9.753754
2745833	0.264191	1.116562	9.959656
2745852	0.273773	1.114166	9.851913
2745871	0.163635	1.099808	9.674744
2745890	0.156448	1.128540	9.631638
2745909	0.312073	1.202759	9.734589
2745928	0.352768	1.226700	9.880646
2745947	0.398270	1.305710	10.766495
