# Supplementary material for: iSignDB: A database for smartphone signature biometrics
Source: Data Brief. 2020 Nov 28;33:106597. doi: 10.1016/j.dib.2020.106597 (PMC7725742; doi:10.1016/j.dib.2020.106597)
Supplement: Supplementary file 3 [file mmc3.zip › u022/genuine/Sensor Data/u022_s2_g05_AngVel.csv]

timestamp	x	y	z
2734323	-0.252823	-0.084656	0.029205
2734402	0.140808	0.108170	0.024414
2734480	-0.040298	-0.051102	-0.019791
2734558	0.038528	0.021347	-0.016068
2734637	0.003387	0.026138	0.032410
2734715	-0.012604	0.000580	-0.026718
2734794	-0.015793	-0.018616	-0.009140
2734873	-0.064804	0.012833	0.053711
2734951	0.025757	0.132675	0.044128
2735030	-0.037109	-0.219940	-0.056015
2735109	0.015640	-0.032990	-0.001144
2735188	0.034271	0.003235	-0.095428
2735266	-0.001953	-0.046310	-0.053894
2735345	0.006042	0.023483	-0.011810
2735423	0.014572	-0.007431	-0.041641
2735502	-0.020065	0.001099	0.016434
2735581	-0.020599	-0.010620	-0.013397
2735660	-0.005142	-0.012741	-0.019791
2735738	-0.021652	-0.002090	-0.028854
2735817	-0.005142	-0.002625	-0.057083
2735896	0.017761	-0.019135	-0.009140
2735974	0.018829	0.024536	0.034531
2736053	-0.006744	0.009094	0.023346
2736131	-0.014740	0.018158	-0.009674
2736210	0.015106	0.000046	-0.053345
2736289	0.006042	0.067688	-0.050156
2736368	0.009781	0.019211	-0.073593
2736447	0.028946	-0.051102	-0.034180
2736525	-0.011002	0.000580	0.026016
2736603	0.001251	-0.015945	0.036133
2736682	-0.047226	-0.036179	0.003647
2736761	0.004990	0.011765	-0.014465
2736839	-0.000885	-0.048965	-0.029922
2736918	0.008713	-0.026596	0.001511
2736997	-0.005157	0.047974	0.002060
2737075	-0.005142	0.017090	0.016434
2737154	0.017761	-0.023941	-0.009674
2737233	-0.010483	0.014954	-0.012344
2737312	0.101379	0.044785	-0.045364
2737391	-0.118057	-0.092651	0.005249
2737469	-0.021652	0.034134	0.031342
2737548	0.055054	0.002701	-0.035248
2737626	0.035873	-0.036194	-0.021393
2737704	0.033218	-0.002090	0.034546
2737783	0.024155	0.025070	0.028687
2737862	0.019363	0.002167	0.025482
2737940	0.030548	0.033600	0.043594
2738019	0.095520	0.070877	0.078751
2738098	0.181290	0.189667	0.080353
2738175	0.027878	0.059158	-0.030975
2738255	0.142929	0.131073	-0.053360
2738333	0.020416	0.198181	-0.015533
2738412	0.335220	0.303101	0.034546
2738491	0.271301	0.269547	0.131485
2738569	0.174896	0.121475	-0.019791
2738648	0.090195	0.033066	-0.111404
2738727	-0.131378	-0.104370	0.019089
2738805	-0.176117	-0.287064	-0.028854
2738884	-0.000351	-0.051636	-0.020859
2738963	-0.118591	-0.088913	-0.068802
2739041	-0.009949	0.031464	-0.015533
2739120	0.010834	0.053299	0.022293
2739199	-0.022720	-0.019669	-0.022995
2739277	0.053986	0.039459	-0.001144
2739356	-0.059479	-0.031387	0.072357
2739435	0.017227	-0.004761	0.010040
2739514	-0.013138	-0.029266	-0.047501
2739593	-0.104218	-0.029800	-0.016068
2739671	0.015091	-0.013824	0.049454
2739750	-0.027512	0.024536	0.175690
2739828	-0.141510	-0.028732	0.594864
2739907	0.066772	0.114563	1.042816
2739985	0.231873	0.152374	1.082230
2740064	0.206848	0.313232	1.246277
2740142	0.153580	0.335068	1.049728
2740220	0.123230	0.110291	0.581024
2740299	0.294724	0.171555	0.163971
2740378	0.119492	0.149704	-0.014465
2740456	-0.054688	-0.008484	0.100586
2740534	-0.028046	0.127869	0.093124
2740613	-0.051483	0.063950	0.010040
2740691	-0.063202	0.010162	0.084610
2740770	0.073685	0.031998	0.214035
2740849	0.106720	-0.063354	-0.019257
2740927	-0.017929	-0.063354	-0.190781
2741006	-0.038712	0.035187	-0.136444
2741085	0.040131	-0.011688	-0.089569
2741163	-0.034973	-0.040985	-0.042709
2741242	-0.060547	0.017624	0.047318
2741321	0.049728	0.096451	0.087280
2741399	-0.045090	-0.056961	0.024948
2741478	-0.031250	-0.117676	-0.102356
2741557	0.035873	0.044250	0.022293
2741635	-0.013672	0.036789	0.046783
2741714	0.036942	-0.079330	-0.040039
2741792	0.039063	0.016022	0.067032
2741870	-0.196365	0.107635	0.147995
2741949	-0.069061	0.130005	0.127747
2742028	-0.012070	-0.053757	0.007904
2742107	-0.016327	-0.049500	-0.040039
2742185	0.052383	0.014954	-0.051758
2742264	-0.038712	-0.004227	-0.000610
2742343	-0.001419	-0.002625	-0.020859
2742421	-0.016327	-0.005295	-0.025116
2742499	0.005524	-0.015945	0.051590
2742578	-0.002487	0.003769	0.019623
2742657	-0.026978	-0.034592	-0.059753
2742735	-0.032303	-0.015945	0.011108
2742813	0.039597	0.096985	0.153854
2742892	-0.145767	-0.038315	0.047852
2742970	0.027344	-0.095306	-0.020325
2743049	0.066757	-0.056427	-0.041626
2743128	-0.087708	0.050110	0.009506
2743207	0.082214	0.021881	-0.005417
2743285	-0.093567	-0.066010	-0.064529
2743364	0.075287	-0.018600	-0.169464
2743443	-0.114334	0.057037	-0.238174
2743521	0.008713	-0.089981	-0.101288
2743599	0.008713	0.087387	-0.053345
2743678	-0.145233	-0.194901	-0.269073
2743757	-0.372131	-0.284927	-0.450699
2743835	-0.460007	-0.178391	-0.601959
2743914	-1.192383	-0.300369	-0.639786
2743993	-0.796097	-0.187988	-0.462418
2744071	-0.087708	0.050110	-0.125259
2744149	0.015106	0.007492	0.053711
2744227	0.048126	-0.018066	0.016434
2744306	0.236145	0.078339	-0.025650
2744384	-0.249100	-0.207703	-0.158813
2744463	0.325089	0.033066	-0.366531
2744542	-0.093033	-0.224197	-0.623276
2744621	0.224426	-0.154434	-0.648834
2744700	0.145599	0.007492	-0.448563
2744778	0.048126	-0.042572	-0.145493
2744857	0.077423	-0.031387	-0.145493
2744935	0.068893	0.002167	-0.035782
2745014	0.050797	0.042114	0.009506
2745093	0.048126	0.044785	-0.052277
2745171	0.045990	0.038391	-0.082642
2745250	0.259048	0.162491	-0.087433
2745329	0.081680	0.034119	-0.068802
2745408	0.126953	0.160370	-0.035233
2745486	-0.145767	-0.194366	-0.051224
2745565	0.080612	0.012833	-0.017136
2745643	-0.001419	-0.022873	-0.066132
2745721	-0.030182	-0.060150	-0.102890
2745800	-0.057877	0.015488	-0.012329
2745879	-0.078659	0.037857	0.013229
2745957	-0.005676	0.009094	-0.001678
2746036	-0.000885	0.035202	0.041458
2746114	-0.018997	-0.026062	0.023361
