# Supplementary material for: iSignDB: A database for smartphone signature biometrics
Source: Data Brief. 2020 Nov 28;33:106597. doi: 10.1016/j.dib.2020.106597 (PMC7725742; doi:10.1016/j.dib.2020.106597)
Supplement: Supplementary file 3 [file mmc3.zip › u022/genuine/Sensor Data/u022_s2_g05_MagField.csv]

timestamp	x	y	z
2734280	-18.719482	13.423157	-34.927368
2734379	-19.335938	12.504578	-35.864258
2734479	-17.973328	10.841370	-37.120056
2734578	-16.593933	11.920166	-35.569763
2734678	-17.507935	11.763000	-34.355164
2734777	-17.196655	13.433838	-35.993958
2734877	-17.515564	10.998535	-36.964417
2734977	-17.814636	11.758423	-35.118103
2735076	-17.814636	11.758423	-35.118103
2735176	-18.574524	12.057495	-34.654236
2735275	-20.252991	12.191772	-36.787415
2735375	-19.183350	12.203979	-35.261536
2735475	-19.499207	10.374451	-36.370850
2735575	-18.417358	13.423157	-36.300659
2735675	-19.485474	12.957764	-36.311340
2735775	-19.947815	11.891174	-36.030579
2735875	-19.494629	11.135864	-36.047363
2735975	-19.793701	12.046814	-35.112000
2736074	-17.663574	11.906433	-37.858582
2736174	-19.499207	10.072327	-35.310364
2736273	-18.731689	11.897278	-37.860107
2736373	-19.187927	11.442566	-35.278320
2736473	-19.503784	9.613037	-37.150574
2736573	-17.970276	11.149597	-35.588074
2736673	-18.731689	11.143494	-35.284424
2736772	-17.822266	10.237122	-35.914612
2736872	-19.952393	10.827637	-35.597229
2736972	-20.248413	12.651062	-34.947205
2737072	-19.036865	11.291504	-35.891724
2737172	-19.490051	11.895752	-35.572815
2737271	-19.189453	10.836792	-34.529114
2737371	-20.251465	11.892700	-34.201050
2737470	-19.030762	12.506104	-36.169434
2737570	-19.502258	9.616089	-35.624695
2737670	-20.104980	10.978699	-35.441589
2737770	-19.036865	10.989380	-35.136414
2737870	-19.343567	10.984802	-36.203003
2737969	-18.431091	10.385132	-35.606384
2738068	-16.757202	9.790039	-35.923767
2738168	-16.763306	8.728027	-35.490417
2738268	-18.595886	8.404541	-37.329102
2738366	-16.612244	9.329224	-39.440918
2738467	-14.332581	8.131409	-39.770508
2738567	-15.563965	5.839539	-40.739441
2738666	-14.797974	5.851746	-37.841797
2738766	-14.488220	7.069397	-38.117981
2738866	-17.073059	8.415222	-38.546753
2738965	-17.984009	9.317017	-39.747620
2739065	-14.636230	8.129883	-39.466858
2739165	-15.850830	8.578491	-37.628174
2739264	-15.089417	8.886719	-38.687134
2739364	-15.089417	8.886719	-38.687134
2739464	-15.856934	7.817078	-38.711548
2739564	-18.296814	7.341003	-38.572693
2739663	-16.918945	8.569336	-37.933350
2739763	-16.314697	7.659912	-38.868713
2739863	-15.077209	10.865784	-37.117004
2739962	-15.534973	11.314392	-38.784790
2740061	-12.786865	11.946106	-38.310242
2740161	-8.665466	13.801575	-40.095520
2740260	-5.917358	14.587402	-38.854980
2740360	-5.166626	12.763977	-41.181946
2740460	-4.861450	12.770081	-40.115356
2740559	-4.260254	11.100769	-41.372681
2740659	-5.009460	13.677979	-41.314697
2740759	-4.248047	13.381958	-40.557861
2740859	-4.869080	11.247253	-41.217041
2740959	-5.938721	11.235046	-43.048096
2741057	-6.692505	12.297058	-40.888977
2741158	-5.764771	14.738464	-39.765930
2741258	-4.702759	13.684082	-39.483643
2741357	-4.559326	12.313843	-41.497803
2741457	-5.778503	12.152100	-41.044617
2741556	-3.192139	11.413574	-41.058350
2741656	-4.251099	12.925720	-40.568542
2741756	-5.926514	13.063049	-40.414429
2741855	-2.577209	12.332153	-40.122986
2741955	-5.158997	14.286804	-40.385437
2742055	-5.007935	13.981628	-41.001892
2742154	-4.244995	13.690186	-38.415527
2742254	-3.945923	13.380432	-42.082214
2742354	-3.787231	13.845825	-38.565063
2742453	-4.244995	13.989258	-40.544128
2742552	-3.947449	12.623596	-41.032410
2742652	-4.696655	15.203857	-39.753723
2742752	-4.699707	13.990784	-38.409424
2742852	-3.480530	14.753723	-41.288757
2742952	-5.007935	13.983154	-40.544128
2743051	-5.004883	14.439392	-40.534973
2743151	-4.995728	15.962219	-39.128113
2743251	-4.548645	14.291382	-40.080261
2743350	-6.994629	12.901306	-41.333008
2743450	-7.289124	15.176392	-42.044067
2743549	-5.624390	12.760925	-40.878296
2743649	-8.050537	14.721680	-38.700867
2743749	-8.050537	14.721680	-38.700867
2743849	-9.121704	13.951111	-39.482117
2743948	-10.324097	16.682434	-36.523438
2744048	-12.135315	20.013428	-35.229492
2744147	-12.744141	20.159912	-35.073853
2744247	-12.133789	20.016479	-33.705139
2744346	-13.508606	19.393921	-34.786987
2744446	-13.352966	20.005798	-33.706665
2744546	-13.507080	19.398499	-32.804871
2744645	-16.104126	18.310547	-34.051514
2744744	-18.405151	15.553284	-35.488892
2744844	-19.790649	12.504578	-34.339905
2744943	-18.261719	13.580322	-34.313965
2745043	-18.423462	11.906433	-34.962463
2745143	-18.565369	13.578796	-33.856201
2745242	-19.027710	12.812805	-35.095215
2745342	-17.811584	12.818909	-37.228394
2745441	-18.424988	11.450195	-34.973145
2745540	-17.816162	11.755371	-36.642456
2745640	-19.175720	13.725281	-34.463501
2745740	-20.095825	12.803650	-35.400391
2745839	-17.964172	12.213135	-35.260010
2745939	-18.721008	13.423157	-35.232544
2746039	-19.331360	13.566589	-36.602783
2746139	-18.266296	12.818909	-35.093689
