# Supplementary material for: iSignDB: A database for smartphone signature biometrics
Source: Data Brief. 2020 Nov 28;33:106597. doi: 10.1016/j.dib.2020.106597 (PMC7725742; doi:10.1016/j.dib.2020.106597)
Supplement: Supplementary file 3 [file mmc3.zip › u022/genuine/Sensor Data/u022_s2_g05_Orient.csv]

timestamp	x	y	z
2734324	47.042354	-6.809117	-1.082982
2734403	46.923283	-7.387469	-0.713299
2734481	46.973605	-7.171924	-1.006606
2734559	47.134364	-7.282743	-0.932178
2734638	46.854312	-7.329404	-0.816967
2734716	46.946042	-7.309312	-0.785594
2734795	46.758792	-7.251083	-0.823175
2734874	46.487333	-6.985072	-0.795012
2734952	46.303495	-7.121483	-0.255080
2735031	46.761329	-7.012873	-1.065515
2735110	46.745507	-7.048480	-1.274301
2735189	47.156681	-7.170546	-1.266317
2735267	47.454863	-7.118336	-1.452858
2735346	47.592707	-7.146327	-1.316519
2735424	47.834885	-7.212552	-1.303824
2735503	47.973357	-7.144446	-1.300507
2735582	48.030116	-7.048665	-1.350929
2735661	47.881487	-7.024674	-1.405169
2735739	47.845871	-6.957515	-1.473185
2735818	48.164302	-6.924065	-1.523351
2735897	48.185957	-6.977958	-1.649732
2735975	48.161173	-7.157730	-1.490151
2736054	48.012787	-7.087458	-1.539521
2736132	47.814657	-7.001875	-1.530891
2736211	48.281084	-7.043433	-1.589366
2736289	48.412992	-7.068305	-1.270608
2736369	48.902805	-7.107608	-1.071741
2736448	49.077751	-7.256934	-1.247663
2736526	49.190097	-7.227616	-1.234049
2736604	48.929033	-7.229342	-1.335540
2736683	48.914034	-7.021132	-1.504349
2736762	48.960640	-7.050468	-1.455765
2736840	49.096151	-7.055028	-1.666964
2736919	49.246145	-7.094596	-1.773495
2736998	49.239421	-7.079459	-1.546659
2737076	49.129510	-7.063199	-1.469928
2737155	49.144929	-7.199588	-1.541306
2737234	49.241463	-7.082202	-1.468362
2737313	49.520022	-7.564336	-1.222825
2737392	49.504849	-7.060302	-1.615878
2737470	49.210915	-6.961170	-1.487679
2737549	49.364946	-7.196166	-1.475635
2737627	49.691105	-7.338952	-1.642456
2737705	49.619234	-7.497891	-1.653166
2737784	49.452875	-7.608370	-1.556996
2737863	49.331755	-7.695507	-1.562559
2737941	49.123530	-7.826840	-1.440575
2738020	48.753583	-8.238758	-1.180759
2738099	48.233413	-8.890009	-0.574902
2738177	48.277450	-8.873182	-0.512738
2738256	48.504233	-9.293486	-0.176202
2738334	48.777868	-9.413526	0.720381
2738413	48.590263	-10.968827	2.112613
2738492	48.054424	-12.224968	3.233255
2738570	48.246479	-12.974947	3.793166
2738649	48.763097	-13.334878	4.031593
2738728	48.673414	-12.749054	3.507740
2738806	48.764002	-12.028692	2.322701
2738885	48.865899	-12.032336	2.111211
2738964	49.153019	-11.507077	1.780354
2739042	49.191234	-11.495387	1.961447
2739121	48.962723	-11.565331	2.192106
2739200	49.007724	-11.478084	2.134492
2739278	48.796128	-11.723281	2.326954
2739357	48.232894	-11.501410	2.155868
2739436	48.181503	-11.587051	2.124562
2739515	48.398546	-11.531027	2.030450
2739594	48.767773	-11.095392	1.932273
2739672	48.596472	-11.198621	1.863547
2739751	47.858128	-11.128989	1.854472
2739829	45.144098	-10.600384	1.274894
2739908	40.325478	-11.018061	0.977418
2739986	35.504338	-12.095544	0.738267
2740065	29.769441	-13.029966	0.883282
2740143	25.052598	-13.714406	1.246377
2740221	22.182269	-14.349917	1.044552
2740300	21.047132	-15.686696	1.523868
2740379	20.942970	-16.200036	2.100092
2740457	20.211892	-15.935485	1.874898
2740535	19.531763	-15.878793	2.314466
2740614	19.284669	-15.599761	2.544171
2740692	18.702019	-15.290830	2.439565
2740771	17.709038	-15.677950	2.322781
2740850	17.547265	-16.135794	2.055160
2740928	18.315714	-15.942599	1.948087
2741007	18.897798	-15.783859	2.263424
2741086	19.344740	-15.955453	2.318500
2741164	19.417352	-15.800106	2.180940
2741243	19.189987	-15.584082	2.216421
2741322	18.477899	-15.868027	2.555220
2741400	18.114785	-15.635700	2.231449
2741479	18.549452	-15.457608	1.799937
2741558	18.412955	-15.599107	1.943722
2741636	17.775759	-15.582453	2.063624
2741715	17.666908	-15.699417	1.724547
2741793	17.276441	-15.837225	1.681540
2741871	16.027811	-15.027359	1.983649
2741950	15.346861	-14.727341	2.370562
2742029	15.266158	-14.666264	2.079195
2742108	15.445015	-14.550147	1.890386
2742186	15.569679	-14.767018	1.980114
2742265	15.504036	-14.584276	1.920547
2742344	15.242436	-14.595546	1.947553
2742421	15.306169	-14.495634	1.916083
2742500	14.938524	-14.555266	1.795130
2742579	14.702906	-14.541297	1.773527
2742658	14.957768	-14.408938	1.672797
2742736	14.757433	-14.232022	1.558709
2742814	13.979975	-14.496083	1.825117
2742893	13.499028	-13.788958	1.560748
2742971	13.584723	-13.854787	1.133967
2743050	13.810713	-14.140013	0.915761
2743129	13.752279	-13.782380	1.134391
2743208	13.754737	-14.182446	1.242935
2743286	13.961333	-13.736366	0.993967
2743365	15.029823	-14.013092	1.049957
2743444	16.040891	-13.435936	1.507779
2743522	16.654566	-13.528954	1.250611
2743600	16.823369	-13.536114	1.649953
2743679	18.323207	-12.840098	1.011452
2743758	20.438182	-11.178423	0.140058
2743836	23.239239	-9.194142	-0.185727
2743915	26.103287	-4.049311	-1.177130
2743994	28.232959	-0.680653	-1.905220
2744072	28.867566	-0.310193	-1.628502
2744150	28.652305	-0.357633	-1.580694
2744228	28.651602	-0.553786	-1.646003
2744307	28.772076	-1.562928	-1.301139
2744385	29.656278	-0.477272	-2.197686
2744464	31.285401	-1.979599	-2.042255
2744543	34.091417	-1.685083	-2.975501
2744622	36.984450	-2.845994	-3.567748
2744701	38.970997	-3.599998	-3.386431
2744779	39.761796	-3.857976	-3.510727
2744858	40.440382	-4.240508	-3.579779
2744936	41.041186	-4.574288	-3.514847
2745015	41.003026	-4.807034	-3.308364
2745094	41.452346	-5.037541	-3.071679
2745172	42.063921	-5.242735	-2.884683
2745251	42.746452	-6.423003	-2.113961
2745330	43.059872	-6.785082	-1.928942
2745409	43.247474	-7.390118	-1.174378
2745487	43.821766	-6.756129	-2.004106
2745566	43.960829	-7.133316	-1.921974
2745644	44.254524	-7.151053	-1.982333
2745722	44.760009	-7.040480	-2.182630
2745801	44.921464	-6.796077	-2.093348
2745880	44.909426	-6.468181	-1.901946
2745958	44.948819	-6.455255	-1.843281
2746037	44.817908	-6.458742	-1.692588
2746115	44.793644	-6.397914	-1.726124
