# Supplementary material for: iSignDB: A database for smartphone signature biometrics
Source: Data Brief. 2020 Nov 28;33:106597. doi: 10.1016/j.dib.2020.106597 (PMC7725742; doi:10.1016/j.dib.2020.106597)
Supplement: Supplementary file 3 [file mmc3.zip › u022/genuine/Sensor Data/u022_s2_g06_Acc.csv]

timestamp	x	y	z
2268771	0.197159	1.382324	10.601288
2268790	-0.272110	1.346405	8.800858
2268809	-0.221832	1.430206	7.745010
2268828	0.166031	1.360779	9.564606
2268847	0.211517	1.233887	11.032257
2268866	0.192368	1.164444	10.673126
2268885	0.247437	1.219513	9.533478
2268903	0.247437	1.308105	8.901413
2268923	0.206726	1.272186	9.028305
2268942	0.106171	1.195572	9.708252
2268961	0.142090	1.183609	10.170334
2268980	0.216309	1.217117	9.909363
2268999	0.101379	1.265015	9.461655
2269018	0.003220	1.288956	9.389832
2269037	-0.063812	1.329651	9.634033
2269056	-0.126068	1.358383	9.825577
2269075	-0.133255	1.332047	9.720230
2269094	-0.039871	1.336838	9.622070
2269113	0.067871	1.315292	9.499954
2269132	0.144485	1.241058	9.586151
2269151	0.168427	1.150085	9.818390
2269170	0.149261	1.130936	9.861481
2269189	0.154053	1.128540	9.715439
2269208	0.132507	1.142899	9.696289
2269227	0.127716	1.190781	9.827972
2269246	0.094208	1.202759	9.784866
2269265	-0.011139	1.265015	9.727417
2269284	-0.068604	1.300919	9.626862
2269303	-0.061417	1.267395	9.555023
2269322	-0.039871	1.288956	9.567001
2269341	-0.003967	1.293732	9.593338
2269360	-0.013535	1.250641	9.578964
2269379	0.151657	1.291351	10.321167
2269398	0.043930	1.193176	10.512711
2269416	-0.506744	1.207550	7.979645
2269436	0.139694	1.214737	8.628479
2269455	0.443756	1.071075	10.682693
2269474	0.391083	0.975311	11.307587
2269493	0.340805	0.984894	10.505524
2269512	0.288132	1.092621	9.507141
2269531	0.333618	1.205154	8.894226
2269550	0.340805	1.181213	8.887039
2269569	0.257004	1.116562	9.408981
2269588	0.240250	1.104599	9.988373
2269607	0.276154	1.126144	10.000351
2269626	0.158844	1.162064	9.590942
2269645	-0.003967	1.248245	9.296448
2269664	-0.080582	1.363174	9.296448
2269683	-0.147614	1.384720	9.576584
2269702	-0.090149	1.355988	9.842331
2269721	0.098984	1.291351	9.883041
2269740	0.137299	1.207550	9.727417
2269759	0.154053	1.250641	9.624466
2269778	0.233063	1.284164	9.808807
2269797	0.230667	1.293732	10.053024
2269816	0.211517	1.298523	10.194275
2269835	0.182785	1.265015	10.012314
2269854	0.189972	1.276978	9.705856
2269873	0.175598	1.332047	9.397018
2269892	0.163635	1.315292	9.349121
2269911	0.199539	1.288956	9.590942
2269930	0.192368	1.288956	9.756134
2269949	0.137299	1.281769	9.636429
2269968	0.113358	1.284164	9.516724
2269987	0.106171	1.303314	9.523911
2270006	0.122925	1.332047	9.636429
2270025	0.142090	1.327255	9.674744
2270044	0.154053	1.396683	9.665161
2270063	0.106171	1.434998	9.648407
2270082	0.084625	1.456543	9.643616
2270101	0.065475	1.439789	9.641220
2270120	0.108566	1.434998	9.595734
2270139	0.144485	1.434998	9.576584
2270158	0.031952	1.377533	9.574188
2270177	0.055893	1.389511	9.631638
2270196	0.098984	1.427811	9.643616
2270215	0.036743	1.430206	9.543060
2270234	-0.059021	1.490067	9.466446
2270253	-0.001572	1.566681	9.540665
2270272	0.115753	1.581039	9.588547
2270291	0.108566	1.545135	9.593338
2270310	0.053497	1.516403	9.691498
2270329	0.163635	1.504425	9.751358
2270348	0.213913	1.442184	9.710648
2270367	0.113358	1.375137	9.641220
2270386	0.031952	1.363174	9.629242
2270405	0.034348	1.396683	9.674744
2270423	0.008011	1.444580	9.638824
2270443	-0.102127	1.473297	9.634033
2270462	-0.221832	1.530762	9.720230
2270481	-0.171555	1.552307	9.650803
2270500	-0.032684	1.612167	9.464050
2270519	-0.054245	1.604980	9.382645
2270538	0.029556	1.559494	9.535873
2270557	0.122925	1.492462	9.665161
2270576	-0.015930	1.449356	9.454468
2270595	-0.176346	1.370346	9.318008
2270614	-0.082977	1.370346	9.617279
2270633	0.010406	1.384720	9.818390
2270652	0.015198	1.384720	9.842331
2270671	0.055893	1.408661	9.717834
2270690	0.132507	1.478088	9.531082
2270709	0.094208	1.549911	9.404190
2270728	0.046310	1.561890	9.416168
2270747	0.048706	1.523575	9.586151
2270766	0.101379	1.509216	9.653198
2270785	0.101379	1.458939	9.614883
2270804	0.110962	1.358383	9.674744
2270822	0.072647	1.250641	9.895004
2270842	0.087021	1.217117	9.971619
2270861	0.103775	1.214737	9.806427
2270880	0.008011	1.200363	9.674744
2270899	0.008011	1.265015	9.653198
2270918	0.019974	1.298523	9.636429
2270937	-0.051849	1.296127	9.631638
2270956	0.000824	1.346405	9.744171
2270975	0.228271	1.406265	10.562988
2270994	-0.250565	1.329651	9.569397
2271013	-0.557022	1.401474	7.953308
2271032	-0.078186	1.430206	8.724243
2271051	0.070251	1.327255	10.424118
2271070	-0.006363	1.243454	10.929306
2271089	-0.020721	1.164444	10.347504
2271108	0.154053	1.317688	9.411377
2271127	0.240250	1.329651	9.059433
2271146	0.168427	1.245850	9.294067
2271165	0.067871	1.142899	9.899796
2271184	0.103775	1.162064	10.206253
2271203	0.101379	1.221909	9.868668
2271222	0.060684	1.250641	9.432922
2271241	0.036743	1.298523	9.420959
2271260	-0.030304	1.341629	9.708252
2271279	-0.121277	1.360779	9.837540
2271298	-0.015930	1.360779	9.715439
2271317	0.029556	1.360779	9.646011
2271336	0.048706	1.329651	9.583755
2271355	0.039139	1.324860	9.614883
2271374	-0.039871	1.315292	9.753754
2271393	-0.133255	1.317688	9.880646
2271412	-0.092545	1.336838	9.751358
2271431	-0.047058	1.317688	9.578964
2271450	-0.032684	1.308105	9.545456
2271469	-0.027908	1.293732	9.588547
2271488	0.048706	1.348801	9.732193
2271507	-0.023117	1.363174	9.799240
2271526	-0.039871	1.394302	9.725021
2271545	0.048706	1.382324	9.590942
2271564	0.041534	1.344009	9.555023
2271583	0.075043	1.298523	9.641220
2271602	0.161240	1.288956	9.878250
2271621	0.149261	1.221909	9.923737
2271640	0.187576	1.195572	9.665161
2271659	0.194763	1.272186	9.337158
2271678	0.156448	1.344009	9.255753
2271697	0.051102	1.396683	9.416168
2271716	-0.068604	1.367966	9.725021
2271735	-0.008743	1.344009	10.249344
2271754	0.110962	1.360779	10.352295
2271773	0.027161	1.442184	9.902191
2271792	-0.126068	1.547531	9.327576
2271811	-0.327179	1.626526	9.119278
2271830	-0.442093	1.664841	9.339554
2271849	-0.329575	1.683990	9.770508
2271868	-0.250565	1.724701	9.777695
2271887	-0.106918	1.767792	9.605301
2271906	-0.418152	1.803711	9.473633
2271925	-0.504349	1.889893	9.787262
2271944	-0.877838	2.098190	10.064987
2271963	-0.978409	2.275360	10.033875
2271982	-1.383026	2.373520	9.092941
2272001	-1.636810	2.414230	8.870285
2272020	-1.620041	2.541122	8.776917
2272039	-1.210632	2.572235	8.846344
2272058	-0.928116	2.500412	9.416168
2272077	-0.976013	2.421402	9.741776
2272096	-0.762924	2.342392	9.485596
2272115	-0.590546	2.270569	9.337158
2272134	-0.523499	2.256210	9.250961
2272153	-0.695892	2.268173	9.382645
2272172	-1.040649	2.299301	9.306030
2272191	-1.241760	2.481262	8.092178
2272210	-0.825180	2.428589	8.788879
2272229	-1.016708	2.268173	9.787262
2272248	-1.165146	2.340012	9.648407
2272267	-0.937698	2.464508	9.428131
2272286	-0.973618	2.533936	9.229416
2272305	-0.987976	2.536331	9.277298
2272324	-0.906570	2.454926	9.722626
2272343	-0.698273	2.361557	10.103302
2272362	-0.540268	2.265778	10.029083
2272381	-0.573776	2.201141	9.516724
2272400	-0.592941	2.215500	9.057037
2272419	-0.715042	2.203537	9.035492
2272437	-0.770111	2.184387	9.380249
2272456	-0.887421	2.205933	9.657974
2272476	-0.899399	2.275360	9.586151
2272495	-0.851501	2.337616	9.234207
2272514	-0.877838	2.404648	9.083374
2272533	-0.815598	2.423798	9.265335
2272552	-0.719833	2.402252	9.502350
2272571	-0.774887	2.356766	9.598129
2272590	-0.717438	2.323242	9.648407
2272609	-0.655182	2.287338	9.574188
2272628	-0.746170	2.263397	9.411377
2272647	-0.774887	2.282547	9.365891
2272666	-0.750946	2.294510	9.301239
2272685	-0.626450	2.225082	9.370682
2272704	-0.463654	2.174805	9.569397
2272723	-0.540268	2.165222	9.454468
2272742	-0.715042	2.210724	9.262939
2272761	-0.727005	2.215500	9.289276
2272779	-0.571381	2.217896	9.476013
2272799	-0.545044	2.244232	9.619675
2272818	-0.638428	2.268173	9.559814
2272837	-0.753342	2.275360	9.461655
2272856	-0.707855	2.330429	9.466446
2272875	-0.640823	2.340012	9.468842
2272894	-0.691101	2.318451	9.540665
2272913	-0.712646	2.332825	8.925354
2272932	-0.858688	2.450134	7.881485
2272951	-0.387039	2.270569	9.945282
2272970	-0.566605	2.162827	10.917328
2272989	-1.174728	2.320847	9.703476
2273008	-0.961639	2.581818	8.796066
2273027	-0.717438	2.593796	8.748184
2273046	-0.834747	2.490845	9.150406
2273065	-0.868271	2.387894	9.497574
2273084	-0.695892	2.318451	9.643616
2273103	-0.650391	2.196350	9.729813
2273122	-0.695892	2.117340	9.772903
2273141	-0.861084	2.074249	9.902191
2273160	-0.782074	2.081436	9.839935
2273179	-0.657578	2.098190	10.064987
2273198	-0.473221	2.229874	10.096115
2273217	-0.748566	2.342392	9.425735
2273236	-0.588150	2.361557	8.858322
2273255	-0.827560	2.241837	9.011551
2273274	-1.572159	2.050308	9.155197
2273293	-1.397385	2.050308	9.162384
2273312	-0.346329	2.292114	9.952469
2273331	0.422211	2.560272	10.474396
2273350	0.000824	2.639282	9.859085
2273369	-0.530685	2.577026	9.236603
2273388	-0.552231	2.629700	9.049850
2273407	-0.047058	2.814056	9.071396
2273426	0.051102	2.972076	8.822403
2273445	-0.250565	3.051086	8.305252
2273464	-0.439713	3.075027	7.922180
2273483	-0.078186	3.103760	8.264557
2273502	0.415024	3.072632	9.164780
2273521	0.326431	2.957703	9.710648
2273540	-0.023117	2.876312	9.962036
2273559	-0.511536	2.821243	9.815994
2273578	-0.614487	2.852371	9.272507
2273597	-0.130859	3.053482	8.214279
2273616	0.261795	3.060654	8.061050
2273635	0.060684	2.960098	8.760147
2273654	-0.710251	2.857147	9.392227
2273673	-0.873062	2.960098	9.727417
2273692	-0.542664	3.235443	9.456863
2273711	-0.384644	3.494003	8.875076
2273730	-0.387039	3.666397	8.614105
2273749	-0.791656	3.616119	8.951691
2273768	-1.069382	3.520340	9.361099
2273787	-0.918549	3.496399	9.212662
2273806	-0.674332	3.362335	8.843948
2273825	-0.518707	3.125305	8.824799
2273844	-0.406189	2.948135	9.112106
2273863	-0.607300	2.792511	9.399399
2273882	-0.554626	2.773361	9.514328
2273901	-0.281693	2.806870	9.227020
2273920	-0.408585	2.948135	8.784088
2273939	-0.456467	3.108536	8.915771
2273958	-0.478012	3.113327	9.454468
2273977	-0.566605	3.168396	9.329971
2273996	-0.825180	3.245010	8.903809
2274015	-0.901794	3.245010	8.673965
2274034	-0.693497	3.089386	9.308426
2274053	-0.533081	2.897858	10.033875
2274072	-0.954453	2.967285	9.262939
2274091	-0.956848	3.070236	8.559036
2274110	-0.624054	3.017563	8.503967
2274129	-0.382248	2.912216	8.925354
2274148	-0.274506	2.723083	9.334763
2274167	-0.231415	2.574631	9.835144
2274186	-0.140427	2.543518	10.007538
2274205	-0.363098	2.612946	9.339554
2274224	-0.786865	2.636887	8.831985
2274243	-0.686310	2.629700	9.480804
2274262	-0.530685	2.636887	10.055420
2274281	-0.695892	2.713501	9.801636
2274300	-0.664764	2.883484	9.162384
2274319	-0.566605	2.996017	8.997177
2274338	-0.449280	2.991226	9.222229
2274357	-0.511536	2.996017	9.092941
2274376	-0.731796	3.075027	8.611710
2274395	-0.679123	3.127701	8.745789
2274414	-0.595337	3.130096	9.054642
2274433	-0.712646	3.055878	9.217453
2274452	-0.853897	3.041504	9.045059
2274471	-0.693497	3.027145	9.128860
2274490	-0.501953	2.972076	9.277298
2274509	-0.564209	2.881088	9.306030
2274528	-0.561813	2.818848	9.349121
2274547	-0.604904	2.806870	9.708252
2274566	-0.528290	2.814056	9.679520
2274585	-0.549835	2.833206	9.425735
2274604	-0.552231	2.859543	9.337158
2274623	-0.478012	2.964890	9.155197
2274642	-0.652786	3.060654	8.939713
2274661	-0.829956	3.142059	9.054642
2274680	-0.851501	3.223465	8.973236
2274699	-0.822784	3.043900	9.253357
2274718	-0.825180	2.785324	9.590942
2274736	-0.803619	2.785324	8.925354
2274756	-0.516327	2.766174	8.463272
2274775	-0.300842	2.751801	8.738602
2274794	-0.461258	2.737442	9.327576
2274813	-0.475616	2.735046	9.799240
2274832	-0.329575	2.823639	10.088928
2274851	-0.559418	2.873917	9.593338
2274870	-0.794052	2.857147	9.083374
2274889	-0.674332	2.833206	9.358704
2274908	-0.456467	2.866730	9.583755
2274927	-0.523499	2.871521	9.327576
2274946	-0.686310	2.869125	9.102524
2274965	-0.475616	2.888275	9.260544
2274984	-0.245773	2.914612	9.167175
2275003	-0.506744	3.053482	8.333984
2275022	-0.650391	2.991226	8.757767
2275041	-0.466049	2.873917	9.842331
2275060	-0.494766	2.864334	9.782471
2275079	-0.705460	3.015167	8.970840
2275098	-0.664764	3.101364	8.731430
2275117	-0.509140	3.065445	9.016327
2275136	-0.636032	3.003204	8.942108
2275155	-0.592941	2.986435	8.638046
2275174	-0.410980	2.873917	8.872681
2275193	-0.384644	2.782928	9.487991
2275212	-0.454071	2.715897	9.839935
2275231	-0.456467	2.679977	9.727417
2275250	-0.339157	2.725464	9.636429
2275269	-0.238586	2.830811	9.531082
2275288	-0.317596	2.905029	9.210266
2275307	-0.437317	2.986435	9.052246
2275326	-0.578568	3.058258	9.136047
2275345	-0.628845	3.223465	8.937317
2275364	-0.710251	3.362335	8.374680
2275383	-0.650391	3.415009	8.417786
2275402	-0.504349	3.106155	9.452072
2275421	-0.794052	2.866730	9.499954
2275440	-0.786865	2.912216	8.860703
2275459	-0.375061	2.885880	8.669174
2275478	-0.226624	2.794907	8.786484
2275497	-0.260147	2.739838	9.492783
2275516	-0.286484	2.742233	9.878250
2275535	-0.324783	2.785324	9.701080
2275554	-0.399002	2.924194	9.564606
2275573	-0.571381	2.905029	9.523911
2275592	-0.501953	2.706314	9.586151
2275611	-0.365479	2.538727	9.612488
2275630	-0.343933	2.521957	9.631638
2275649	-0.463654	2.605759	9.274902
2275668	-0.523499	2.651245	8.815216
2275687	-0.207474	2.675186	8.877472
2275706	0.003220	2.706314	9.143219
2275725	-0.363098	2.914612	8.920563
2275744	-0.619278	3.103760	8.688324
2275763	-0.449280	3.132492	9.059433
2275782	-0.533081	2.981644	9.442505
2275801	-0.626450	2.780533	9.538269
2275820	-0.487595	2.656036	9.432922
2275839	-0.370270	2.560272	9.282089
2275858	-0.200287	2.538727	9.279694
2275877	-0.082977	2.596191	9.452072
2275896	-0.209869	2.658432	9.590942
2275915	-0.506744	2.835602	9.607697
2275934	-0.547440	2.976868	9.476013
2275953	-0.621658	3.043900	9.126465
2275972	-0.501953	3.039108	9.025909
2275991	-0.466049	3.182770	8.769730
2276010	-0.698273	3.252197	8.650024
2276029	-0.609695	3.075027	9.169556
2276048	-0.506744	2.816452	9.734589
2276067	-0.736588	2.646469	9.626862
2276086	-0.470825	2.562668	9.341949
2276105	-0.075790	2.634491	9.270111
2276124	-0.300842	2.560272	9.282089
2276143	-0.458862	2.335220	9.543060
2276162	-0.185928	2.411835	9.646011
2276181	-0.099731	2.708710	9.210266
2276200	-0.298447	2.780533	8.867889
2276219	-0.308029	2.699127	9.148010
2276238	-0.243378	2.679977	9.775299
2276257	-0.363098	2.837997	9.674744
2276276	-0.676727	3.048691	9.131256
2276295	-0.923340	3.312057	8.666779
2276314	-0.875458	3.455704	8.568619
2276333	-0.370270	3.024750	9.368286
2276352	-0.655182	2.694351	9.404190
2276371	-0.897003	2.773361	8.738602
2276390	-0.444489	2.837997	8.585373
2276409	-0.181137	2.857147	8.652420
2276428	-0.355911	2.754196	9.001968
2276447	-0.679123	2.598572	9.725021
2276465	-0.659973	2.531540	10.278076
2276484	-0.482803	2.486053	10.148788
2276503	-0.305634	2.454926	9.751358
2276523	-0.296051	2.356766	9.581360
2276542	-0.250565	2.258606	9.598129
2276561	-0.276901	2.426193	9.432922
2276580	-0.583359	2.596191	9.238998
2276599	-0.492386	2.622513	9.701080
2276618	-0.236206	2.605759	9.851913
2276637	-0.331970	2.751801	8.973236
2276655	-0.547440	2.907425	8.005981
2276675	-0.446884	2.816452	8.171173
2276693	-0.454071	2.751801	9.418564
2276713	-0.746170	2.744629	10.148788
2276732	-0.987976	2.921799	9.940491
2276751	-0.916153	2.952927	9.485596
2276770	-0.434921	2.612946	9.159988
2276789	-0.511536	2.512390	8.853531
2276808	-0.422943	2.593796	8.863098
2276827	-0.178741	2.524353	9.097733
2276846	-0.092545	2.416626	9.186325
2276865	-0.394211	2.430984	9.047455
2276884	-0.619278	2.620132	8.695511
2276903	-0.600113	2.792511	8.843948
2276922	-0.624054	2.833206	9.720230
2276941	-0.547440	2.718292	10.687485
2276960	-0.485199	2.615341	10.493561
2276979	-0.525894	2.691956	9.334763
2276998	-0.703064	2.794907	8.448914
2277017	-0.803619	2.818848	8.556641
2277036	-0.552231	2.758987	9.588547
2277055	-0.370270	2.756592	10.213440
2277074	-0.712646	2.826035	9.782471
2277093	-1.007126	2.921799	9.368286
2277112	-0.861084	2.976868	9.480804
2277131	-0.509140	3.103760	8.513550
2277150	-0.260147	2.689560	8.360321
2277169	-0.310425	2.390289	8.858322
2277188	-0.413376	2.490845	8.999573
2277207	-0.255356	2.727859	8.937317
2277226	-0.243378	2.814056	8.901413
2277245	-0.238586	2.852371	8.966049
2277264	-0.269714	2.924194	9.191116
2277283	-0.360703	2.940948	9.631638
2277302	-0.370270	2.821243	10.120056
2277321	-0.566605	2.646469	9.952469
2277340	-0.717438	2.500412	9.250961
2277359	-0.580963	2.306488	9.143219
2277378	-0.276901	2.110168	9.485596
2277397	-0.171555	1.971298	9.272507
2277416	-0.257751	1.882706	8.381866
2277435	-0.102127	1.834824	7.677979
2277454	0.110962	1.724701	7.680374
2277473	0.355164	1.652863	8.130478
2277492	0.654449	1.458939	8.693115
2277511	0.008011	1.035172	9.784866
2277530	-1.181915	0.506042	10.814377
2277549	-1.677505	0.367188	10.931702
2277568	-1.145996	0.465347	10.673126
2277587	-0.434921	0.398300	10.855087
2277606	-0.343933	0.249863	10.852692
2277625	-0.827560	0.130157	10.287659
2277644	-1.047836	0.070297	9.619675
2277663	-0.427734	0.067902	9.744171
2277682	0.048706	0.031998	10.124847
2277701	0.391083	0.070297	10.402573
2277720	0.237854	-0.073349	10.481583
2277739	-0.205078	-0.207428	10.448059
2277758	-0.523499	-0.209824	10.354691
2277777	-0.329575	-0.018280	10.218216
2277796	-0.288864	0.139740	10.045837
2277815	-0.427734	0.254654	9.734589
2277834	-0.540268	0.264236	9.325180
2277853	-0.387039	0.319305	9.358704
2277872	-0.178741	0.400696	9.595734
2277891	-0.097336	0.400696	9.880646
2277910	-0.104523	0.336060	10.199066
2277929	-0.355911	0.247467	10.213440
2277948	-0.470825	0.288177	9.947678
2277967	-0.475616	0.369583	9.607697
2277986	-0.399002	0.424637	9.452072
2278005	-0.312820	0.446198	9.593338
2278024	-0.238586	0.467743	9.775299
2278043	-0.243378	0.429428	9.866272
2278062	-0.269714	0.391129	10.069778
2278081	-0.336761	0.407883	10.261322
2278100	-0.286484	0.443802	10.230194
2278119	-0.284088	0.470139	10.088928
2278138	-0.363098	0.508438	10.026688
2278157	-0.327179	0.537170	10.053024
2278176	-0.353516	0.544357	9.959656
2278195	-0.315201	0.539566	9.847122
2278214	-0.121277	0.611389	9.667557
2278233	-0.145218	0.575485	9.516724
2278252	-0.195496	0.506042	9.605301
2278271	-0.202682	0.482101	9.744171
2278290	0.039139	0.489288	9.985977
2278309	0.087021	0.513229	9.916550
2278328	-0.123672	0.529984	9.679520
2278347	-0.152405	0.599426	9.705856
2278366	-0.006363	0.656876	9.813599
2278385	0.034348	0.637726	9.717834
2278404	-0.051849	0.616180	9.631638
2278423	-0.013535	0.673645	9.648407
2278442	0.051102	0.702377	9.756134
2278461	0.149261	0.855606	10.941269
2278480	-0.221832	0.738281	10.182312
2278499	-0.439713	0.707153	8.063446
2278518	0.015198	0.819687	7.994003
2278537	0.259399	0.764618	9.191116
2278556	0.324051	0.628143	10.299622
2278575	0.333618	0.472534	10.548630
2278594	0.271378	0.498871	10.215836
2278612	0.237854	0.587448	9.523911
2278632	0.139694	0.692795	9.159988
2278651	0.098984	0.771805	9.286880
2278670	0.096588	0.805328	9.758530
2278689	0.223480	0.843628	10.175125
2278708	0.364746	0.889114	10.292450
2278727	0.321655	0.884323	10.270889
2278746	0.089417	0.848419	10.182312
2278765	-0.142822	0.843628	10.117661
2278784	-0.099731	0.896301	9.887817
2278803	0.211517	0.917847	9.741776
2278822	0.448547	0.893906	9.696289
2278841	0.505997	0.927429	9.782471
2278860	0.197159	0.946579	9.772903
2278879	-0.051849	0.992065	9.729813
2278898	0.120544	1.049530	9.643616
2278917	0.359955	1.051926	9.519119
2278936	0.417419	1.078262	9.416168
2278955	0.415024	1.090225	9.454468
2278974	0.259399	1.039948	9.547852
2278993	0.122925	1.037552	9.626862
2279012	0.180389	1.085449	9.612488
2279031	0.185181	1.097412	9.643616
2279050	0.290527	1.142899	9.760925
2279069	0.297714	1.145294	9.758530
2279088	0.211517	1.099808	9.753754
2279107	0.245041	1.085449	9.856705
2279126	0.340805	1.068680	9.957260
2279145	0.448547	1.071075	9.883041
2279164	0.462906	1.106995	9.569397
2279183	0.441360	1.123749	9.452072
2279202	0.443756	1.095016	9.578964
2279221	0.501221	1.068680	9.768112
2279240	0.594589	1.056717	9.806427
2279259	0.575439	1.020798	9.643616
2279278	0.532333	1.011215	9.533478
2279297	0.503616	1.013611	9.519119
2279316	0.477280	1.011215	9.617279
2279335	0.513184	1.008835	9.792053
2279354	0.494034	1.008835	9.837540
2279373	0.565857	1.068680	9.720230
2279392	0.563461	1.104599	9.617279
2279411	0.405441	1.097412	9.619675
2279430	0.376709	1.095016	9.756134
2279449	0.529953	1.116562	9.940491
2279468	0.642471	1.106995	9.990768
2279487	0.537125	1.140503	9.842331
2279506	0.388687	1.202759	9.794449
2279525	0.228271	1.367966	9.751358
2279544	0.211517	1.324860	9.387436
2279563	0.477280	1.197968	9.195892
2279582	0.209122	1.224304	8.958878
2279601	0.242645	1.209946	9.452072
2279620	0.460510	1.181213	10.012314
2279639	0.666412	1.130936	9.962036
2279658	0.649658	1.080658	9.578964
2279677	0.549103	1.099808	9.363495
2279696	0.441360	1.118958	9.444901
2279715	0.388687	1.140503	9.691498
2279734	0.443756	1.150085	10.029083
2279753	0.489243	1.135727	10.124847
2279772	0.405441	1.099808	10.041046
2279791	0.316864	1.154877	9.837540
2279810	0.328827	1.224304	9.614883
2279829	0.324051	1.209946	9.588547
2279848	0.321655	1.181213	9.624466
2279867	0.285736	1.169235	9.593338
2279886	0.314468	1.190781	9.478409
2279905	0.338409	1.150085	9.514328
2279924	0.403046	1.152481	9.590942
2279943	0.479660	1.133331	9.578964
2279962	0.441360	1.087830	9.602905
2279981	0.316864	1.087830	9.835144
2280000	0.340805	1.097412	9.971619
2280019	0.503616	1.102203	9.938095
2280038	0.470093	1.090225	9.780090
2280057	0.319260	1.087830	9.677139
2280076	0.388687	1.106995	9.725021
2280095	0.517975	1.109390	9.614883
2280114	0.460510	1.063889	9.516724
2280133	0.472488	1.090225	9.559814
2280152	0.455719	1.099808	9.602905
2280171	0.295319	1.130936	9.617279
2280190	0.223480	1.186005	9.655579
2280209	0.302490	1.236282	9.689102
2280228	0.292923	1.209946	9.736984
2280247	0.280945	1.193176	9.890213
2280266	0.331223	1.190781	9.899796
2280285	0.388687	1.190781	9.799240
2280304	0.386292	1.229095	9.715439
2280323	0.359955	1.221909	9.739380
2280342	0.462906	1.231491	9.911758
2280361	0.606567	1.260223	10.867050
2280380	-0.130859	1.145294	8.875076
2280399	0.070251	1.322464	7.632492
