# Supplementary material for: iSignDB: A database for smartphone signature biometrics
Source: Data Brief. 2020 Nov 28;33:106597. doi: 10.1016/j.dib.2020.106597 (PMC7725742; doi:10.1016/j.dib.2020.106597)
Supplement: Supplementary file 3 [file mmc3.zip › u022/genuine/Sensor Data/u022_s2_g06_AngVel.csv]

timestamp	x	y	z
2268501	-0.138306	-0.057495	0.047318
2268579	0.051849	0.050644	0.014297
2268658	-0.012604	0.001633	-0.025650
2268737	-0.032318	0.007507	0.004181
2268816	-0.035507	0.018143	0.051575
2268895	-0.009949	0.011765	-0.007538
2268973	-0.007278	-0.017548	0.004715
2269052	0.019897	0.030930	0.047852
2269131	-0.162277	-0.081985	0.063843
2269210	0.196732	0.006958	-0.030441
2269289	-0.036575	-0.081451	-0.064011
2269367	-0.033905	-0.025528	-0.043762
2269446	0.012970	0.057571	0.019623
2269524	0.096069	0.043182	-0.004349
2269602	0.040665	-0.006363	-0.009674
2269681	0.057175	0.030930	-0.031525
2269760	0.027878	0.006973	-0.042160
2269839	0.030548	-0.005829	-0.026718
2269917	0.029480	0.002701	-0.025116
2269996	-0.004089	0.046387	0.011108
2270075	0.051849	0.082596	0.010574
2270153	0.016693	0.013885	-0.030991
2270232	-0.003555	-0.015411	0.006302
2270311	-0.025925	0.029343	0.029205
2270389	-0.050415	-0.043106	-0.008606
2270468	-0.078644	-0.027664	-0.013931
2270546	-0.061066	0.018692	0.007904
2270625	-0.028046	-0.023941	-0.040573
2270703	0.066772	0.001114	-0.051224
2270782	-0.138306	-0.023941	0.025482
2270860	0.085938	0.034653	0.029221
2270939	-0.007813	-0.037247	-0.030457
2271017	-0.005676	-0.016479	-0.041641
2271096	-0.000351	0.022415	-0.009140
2271174	0.024689	-0.008484	-0.005951
2271252	0.011368	0.011230	-0.009674
2271331	0.032669	0.025070	0.002579
2271409	0.118973	0.074600	-0.051758
2271487	0.064636	0.132126	-0.066132
2271566	0.205780	0.154510	-0.100220
2271644	0.155182	0.149170	-0.130051
2271723	0.504593	0.582748	-0.014465
2271802	0.238266	0.220016	0.079819
2271880	0.096069	0.096451	0.107513
2271958	0.018295	-0.004761	-0.001144
2272037	-0.096222	-0.097961	-0.048553
2272115	-0.159073	-0.284393	-0.042709
2272194	0.018295	-0.103302	-0.065598
2272273	-0.018997	-0.105438	-0.089035
2272351	-0.050430	-0.015945	-0.017136
2272429	0.054520	0.036255	0.029739
2272507	0.025223	0.037323	0.036667
2272586	-0.008881	-0.007950	0.002045
2272665	0.045471	-0.020737	-0.012344
2272743	-0.081848	-0.031403	0.029205
2272821	0.051849	-0.009018	0.141068
2272900	-0.078125	0.000046	0.446793
2272978	0.190338	0.346786	0.907516
2273057	0.159439	0.408035	1.250000
2273135	0.090210	0.509766	1.615936
2273214	0.363434	0.142792	0.959198
2273293	0.007111	0.176346	0.617767
2273372	0.150925	0.066620	0.122955
2273451	0.051315	0.092712	-0.054947
2273529	0.058243	0.073013	-0.005951
2273607	-0.085571	0.039993	0.100052
2273686	0.011368	0.116684	0.174088
2273764	-0.014740	0.079407	0.138412
2273843	-0.145767	0.004303	0.104843
2273921	-0.032318	0.100708	0.194336
2274000	-0.150024	0.093262	0.199127
2274078	-0.017929	-0.021805	-0.046432
2274157	0.124817	-0.021271	-0.069870
2274236	0.007645	0.008560	-0.016068
2274315	-0.097290	0.019745	0.002579
2274393	0.017761	0.046387	-0.011810
2274472	0.025223	-0.062820	-0.009140
2274550	-0.011536	0.022949	0.060638
2274628	-0.054688	0.041580	0.045731
2274707	0.034805	-0.052704	-0.004349
2274786	0.042267	-0.085724	0.004181
2274864	0.061966	-0.015411	-0.004883
2274943	0.051849	-0.030319	-0.012344
2275022	-0.043503	0.030930	0.032410
2275100	-0.008347	0.013367	-0.032043
2275179	0.006577	-0.124069	-0.080521
2275257	-0.097290	0.020813	0.016434
2275336	-0.123917	0.087387	0.072357
2275414	-0.005142	0.045319	0.039337
2275493	0.004440	-0.103836	0.041992
2275572	0.010834	-0.103836	0.019623
2275650	-0.037109	0.088455	-0.033646
2275728	-0.034973	0.050644	0.019623
2275806	0.004974	-0.052170	-0.101288
2275885	0.003387	0.043716	0.051056
2275964	-0.018463	0.080460	0.065964
2276042	0.060913	-0.014877	-0.006485
2276121	-0.028046	-0.057495	-0.030975
2276200	-0.027512	-0.035126	-0.057617
2276278	-0.054672	0.088989	0.072891
2276356	-0.123917	0.119873	0.086731
2276435	0.041199	-0.058548	0.035080
2276513	0.019897	-0.136856	-0.060272
2276592	0.026825	0.002701	-0.064011
2276670	0.010300	0.000565	-0.026718
2276748	0.015106	0.041046	-0.017136
2276827	-0.121796	0.012817	-0.087448
2276905	0.119492	0.007492	-0.068268
2276984	-0.010468	-0.006363	-0.091705
2277063	0.046524	-0.118744	-0.041107
2277142	-0.022186	0.130539	-0.102356
2277221	-0.316742	-0.075073	-0.283447
2277299	-0.220337	-0.153366	-0.482651
2277377	-0.551102	-0.220474	-0.633926
2277456	-1.369217	-0.363220	-1.243790
2277535	-0.490906	-0.090515	-1.026474
2277614	-0.236313	-0.179459	-0.677597
2277693	-0.179321	-0.347244	-0.681335
2277771	0.189270	-0.022339	-0.388916
2277849	-0.028580	-0.111282	-0.243500
2277928	0.166367	0.044250	-0.216339
2278006	0.016693	0.070343	-0.009674
2278085	0.058777	-0.019150	-0.012344
2278164	0.112045	-0.068680	0.038803
2278243	0.085403	-0.011154	0.086197
2278322	0.080078	-0.042053	0.047318
2278401	-0.006744	-0.058029	0.062241
2278479	0.222290	0.038925	0.060104
2278557	-0.115402	-0.195450	-0.095963
2278635	0.139206	0.069824	-0.207809
2278714	-0.044022	-0.174133	-0.285583
2278792	0.114166	-0.152832	-0.199295
2278871	0.114166	-0.067078	-0.145493
2278950	0.026825	-0.070801	-0.043762
2279028	-0.013672	-0.010620	0.023346
2279107	0.015625	-0.022339	0.047852
2279186	0.043869	-0.029800	0.055313
2279264	0.027359	-0.018616	0.061707
2279343	-0.002487	0.026672	0.037201
2279422	0.011902	0.017090	-0.000076
2279500	0.026810	-0.055359	0.000443
2279579	0.110443	0.082062	0.040924
2279658	-0.045090	0.002167	0.088867
2279736	-0.034973	0.058090	0.049988
2279815	0.031082	0.000580	0.007904
2279893	0.023621	-0.006363	0.023361
2279972	-0.016861	0.028809	0.052124
2280051	0.002853	0.023468	0.023361
2280130	0.023087	-0.006348	-0.002747
2280209	-0.009415	-0.004227	-0.031509
2280286	-0.019531	-0.007431	0.003113
2280366	0.006577	-0.061218	0.003647
