# Supplementary material for: iSignDB: A database for smartphone signature biometrics
Source: Data Brief. 2020 Nov 28;33:106597. doi: 10.1016/j.dib.2020.106597 (PMC7725742; doi:10.1016/j.dib.2020.106597)
Supplement: Supplementary file 3 [file mmc3.zip › u022/genuine/Sensor Data/u022_s2_g06_MagField.csv]

timestamp	x	y	z
2268410	-20.724487	8.845520	-35.643005
2268510	-21.795654	8.529663	-37.634277
2268610	-19.505310	8.854675	-36.099243
2268710	-21.641541	8.381653	-36.265564
2268810	-20.722961	9.301758	-36.090088
2268909	-21.177673	9.754944	-35.470581
2269009	-20.114136	9.153748	-36.245728
2269109	-19.497681	10.076904	-33.479309
2269209	-19.960022	9.307861	-35.632324
2269308	-20.718384	10.061646	-35.615540
2269408	-21.171570	10.968018	-36.206055
2269507	-21.635437	10.202026	-37.748718
2269607	-21.624756	11.724854	-35.884094
2269707	-20.715332	11.123657	-36.811829
2269806	-20.266724	8.850098	-35.643005
2269906	-21.026611	9.602356	-36.083984
2270004	-19.969177	7.482910	-36.131287
2270104	-19.047546	9.162903	-35.940552
2270204	-20.126343	6.571960	-35.542297
2270303	-18.588257	9.471130	-35.932922
2270403	-20.114136	9.155273	-35.940552
2270503	-21.020508	10.818481	-36.056519
2270603	-19.046021	9.165955	-34.414673
2270703	-20.875549	9.449768	-37.307739
2270802	-20.718384	10.363770	-36.370850
2270902	-21.185303	8.384705	-36.721802
2271002	-21.185303	8.384705	-36.721802
2271101	-20.730591	8.535767	-39.004517
2271200	-19.357300	7.945251	-35.510254
2271299	-20.732117	7.174683	-35.375977
2271398	-19.357300	8.398438	-37.025452
2271498	-19.201660	8.555603	-35.343933
2271597	-20.275879	7.176208	-36.444092
2271697	-18.757629	6.124878	-36.923218
2271797	-15.567017	4.779053	-39.390564
2271896	-16.932678	6.134033	-39.819336
2271996	-17.097473	3.248596	-37.902832
2272096	-17.243958	4.914856	-40.304565
2272195	-18.615723	4.751587	-40.003967
2272295	-16.786194	4.467773	-37.873840
2272394	-19.221497	5.357361	-38.771057
2272493	-17.697144	5.671692	-39.524841
2272594	-18.464661	4.148865	-38.035583
2272693	-16.934204	5.378723	-37.243652
2272793	-19.071960	4.447937	-37.876892
2272893	-18.756104	6.881714	-38.430786
2272992	-16.781616	5.531311	-38.154602
2273092	-13.414001	8.747864	-39.299011
2273191	-11.584473	9.365845	-41.571045
2273291	-8.078003	9.851074	-41.860962
2273390	-7.162476	10.160828	-43.074036
2273490	-5.796814	8.807373	-41.426086
2273590	-6.550598	10.321045	-41.392517
2273690	-7.165527	9.402466	-42.327881
2273789	-6.398010	10.171509	-40.937805
2273889	-5.171204	11.550903	-40.142822
2273989	-4.104614	11.558533	-40.446472
2274088	-4.110718	10.191345	-40.173340
2274187	-5.633545	10.935974	-41.529846
2274287	-5.024719	10.337830	-39.559937
2274387	-6.393433	11.235046	-40.913391
2274486	-5.174255	11.245728	-40.911865
2274586	-4.109192	10.949707	-41.223145
2274686	-6.391907	11.236572	-40.150452
2274785	-4.566956	10.191345	-38.952637
2274885	-5.943298	10.171509	-42.767334
2274985	-4.107666	11.555481	-42.276001
2275085	-6.553650	9.864807	-41.859436
2275185	-4.716492	11.100769	-39.543152
2275285	-6.541443	12.144470	-41.349792
2275384	-6.541443	12.144470	-41.349792
2275484	-5.476379	11.848450	-42.118835
2275583	-5.484009	9.878540	-39.570618
2275683	-5.639648	9.718323	-42.320251
2275782	-4.563904	11.250305	-41.217041
2275882	-5.625916	12.306213	-40.431213
2275982	-6.701660	10.472107	-40.931702
2276081	-4.875183	10.484314	-42.759705
2276181	-5.938721	10.934448	-41.529846
2276280	-5.622864	13.064575	-41.481018
2276380	-4.862976	12.767029	-41.487122
2276479	-4.254150	12.617493	-42.556763
2276580	-5.773926	13.368225	-41.017151
2276680	-5.162048	13.829041	-41.159058
2276779	-5.473328	12.158203	-39.518738
2276879	-6.236267	11.848450	-39.222717
2276979	-5.937195	11.238098	-41.522217
2277079	-5.172729	11.549377	-41.210938
2277179	-5.477905	11.093140	-39.848328
2277279	-8.367920	12.133789	-39.521790
2277378	-8.819580	13.345337	-39.495850
2277477	-14.593506	16.342163	-36.688232
2277576	-15.507507	16.184998	-35.777283
2277676	-16.726685	15.873718	-34.260559
2277776	-17.796326	15.406799	-35.339355
2277876	-19.784546	13.871765	-34.309387
2277976	-18.714905	14.184570	-34.147644
2278075	-17.958069	13.429260	-35.232544
2278175	-19.029236	12.509155	-35.101318
2278274	-19.482422	12.963867	-33.718872
2278374	-19.029236	12.811279	-35.856628
2278473	-19.184875	11.900330	-34.962463
2278573	-19.186401	11.897278	-36.335754
2278672	-20.866394	10.974121	-35.137939
2278772	-22.235107	11.117554	-33.763123
2278872	-21.018982	10.821533	-34.532166
2278971	-21.929932	11.721802	-36.189270
2279071	-22.700500	9.742737	-34.710693
2279171	-21.786499	9.599304	-34.559631
2279271	-22.393799	10.200500	-35.156250
2279371	-21.775818	11.878967	-34.507751
2279470	-21.626282	11.271667	-34.674072
2279570	-20.864868	10.974121	-34.680176
2279670	-20.864868	10.974121	-34.680176
2279769	-21.929932	11.724854	-35.121155
2279869	-22.396851	9.443665	-33.953857
2279969	-19.955444	10.372925	-35.302734
2280068	-21.633911	9.750366	-35.472107
2280168	-21.476746	10.815430	-35.295105
2280267	-20.872498	9.756470	-35.470581
2280367	-20.718384	10.063171	-35.310364
