# Supplementary material for: iSignDB: A database for smartphone signature biometrics
Source: Data Brief. 2020 Nov 28;33:106597. doi: 10.1016/j.dib.2020.106597 (PMC7725742; doi:10.1016/j.dib.2020.106597)
Supplement: Supplementary file 3 [file mmc3.zip › u022/genuine/Sensor Data/u022_s2_g06_Orient.csv]

timestamp	x	y	z
2268503	55.641077	-7.511444	-0.465511
2268581	55.671595	-7.677764	-0.402590
2268660	55.746570	-7.600610	-0.387174
2268739	55.910542	-7.447383	-0.365204
2268818	55.662398	-7.322502	-0.281120
2268897	55.701241	-7.315409	-0.198403
2268975	55.710971	-7.240036	-0.322188
2269054	55.489584	-7.338232	-0.189077
2269133	55.056519	-6.566011	-0.670004
2269212	55.218302	-7.370081	-0.695663
2269291	55.476036	-7.193495	-1.066167
2269369	55.609064	-7.037631	-1.189084
2269448	55.437937	-7.130996	-0.880621
2269526	55.450389	-7.554447	-0.699318
2269604	55.435205	-7.718833	-0.736394
2269683	55.341215	-7.964234	-0.591365
2269762	55.257890	-8.096513	-0.541293
2269841	55.374133	-8.233995	-0.558059
2269919	55.422187	-8.370928	-0.522045
2269998	55.279344	-8.445298	-0.304476
2270077	55.264731	-8.718942	0.013988
2270155	55.129127	-8.774386	-0.047540
2270234	55.298366	-8.849991	-0.080521
2270313	55.069578	-8.828659	0.047671
2270391	55.009295	-8.540747	-0.068268
2270470	54.840183	-8.314785	-0.228795
2270548	54.429504	-8.192789	-0.199624
2270627	54.555794	-8.061923	-0.290759
2270705	54.827680	-8.334450	-0.247917
2270784	54.700243	-7.729254	-0.337296
2270862	54.503554	-8.090871	-0.208177
2270941	54.861616	-8.027107	-0.364000
2271019	55.078495	-7.975235	-0.417174
2271098	55.282417	-7.972415	-0.297826
2271176	55.376404	-8.075553	-0.317707
2271254	55.489393	-8.117324	-0.247850
2271333	55.756313	-8.253730	-0.129869
2271411	56.031050	-8.610522	0.055460
2271489	56.224266	-8.701825	0.436382
2271568	56.617760	-9.588261	1.182222
2271646	57.337273	-10.268826	1.958345
2271725	57.541496	-12.486358	4.561976
2271804	57.241821	-13.556864	5.481043
2271882	56.808213	-14.064194	5.860691
2271960	56.748053	-14.170105	5.894218
2272039	57.042301	-13.736024	5.517896
2272117	57.141465	-13.029333	4.277347
2272196	57.485392	-13.116265	3.904183
2272275	57.905039	-13.010385	3.539289
2272353	57.878886	-12.813042	3.521864
2272431	57.757295	-13.095545	3.694302
2272509	57.502721	-13.228873	3.840837
2272588	57.490016	-13.191817	3.804576
2272667	57.691234	-13.390952	3.731490
2272745	57.331037	-13.065987	3.577123
2272823	56.849153	-13.352911	3.419550
2272902	54.772824	-13.131734	2.979679
2272980	50.614663	-14.203734	3.591501
2273059	44.979470	-15.223091	3.965192
2273137	37.381581	-16.055729	4.223447
2273216	32.868578	-17.938151	3.523009
2273295	29.802502	-18.175639	3.336795
2273374	28.986199	-18.911283	3.397888
2273453	28.967666	-19.079143	3.838641
2273531	28.722622	-19.316081	4.137235
2273609	28.153792	-18.948034	4.105060
2273688	27.096428	-19.118729	4.368218
2273766	26.243084	-19.077091	4.482937
2273845	25.397480	-18.452188	4.284393
2273923	24.051454	-18.374409	4.455250
2274002	22.997532	-17.762955	4.530800
2274080	22.789693	-17.662686	4.463138
2274159	22.869944	-18.127044	4.444653
2274238	22.854462	-18.138418	4.484518
2274317	22.769989	-17.694230	4.534146
2274395	22.722970	-17.755623	4.733079
2274474	22.741082	-17.852277	4.437792
2274552	22.217183	-17.808675	4.425586
2274629	21.694761	-17.589825	4.556925
2274709	21.754436	-17.716018	4.284198
2274788	21.714020	-17.874622	3.860962
2274866	21.561893	-18.121363	3.800938
2274945	21.599698	-18.338515	3.682550
2275024	21.020517	-18.142979	3.763456
2275102	21.257531	-18.078307	3.851119
2275181	21.611099	-18.048893	3.376867
2275259	21.178055	-17.589858	3.406807
2275338	20.730160	-17.121165	3.696872
2275416	20.546836	-17.116244	3.828276
2275495	20.338401	-17.153911	3.294883
2275574	20.123909	-17.170138	2.786874
2275652	20.230180	-17.022746	3.212690
2275730	20.083490	-16.901317	3.389294
2275808	20.341097	-16.864461	3.263636
2275887	19.964826	-16.902159	3.379866
2275966	19.612962	-16.847362	3.633587
2276044	19.847317	-17.064130	3.535787
2276123	19.832890	-16.914818	3.273063
2276202	20.038511	-16.765454	3.150989
2276280	19.550552	-16.596882	3.475109
2276358	19.067938	-16.088924	3.877229
2276436	18.816763	-16.306667	3.562799
2276516	18.918558	-16.312199	3.005521
2276593	19.223272	-16.436639	3.126211
2276672	19.376200	-16.493525	3.185405
2276750	19.262259	-16.547745	3.388092
2276829	19.594489	-15.977612	3.540825
2276907	20.044944	-16.486142	3.655563
2276986	20.477133	-16.400997	3.747069
2277065	20.751677	-16.583742	3.279041
2277144	21.073577	-16.451713	4.008831
2277223	22.186106	-14.980031	3.960883
2277301	24.239971	-13.918209	3.756735
2277379	27.149679	-11.312657	3.353645
2277458	32.295163	-4.984936	2.391873
2277537	36.855168	-2.782763	2.189095
2277616	40.170979	-1.649175	1.580838
2277695	43.493443	-0.755201	0.083465
2277773	45.322758	-1.557536	0.025189
2277851	46.556260	-1.436427	-0.382750
2277930	47.804426	-2.187516	-0.104285
2278008	47.980023	-2.253742	0.254650
2278087	48.163929	-2.519978	0.209370
2278166	48.018620	-3.033417	-0.073877
2278245	47.827358	-3.415387	-0.109422
2278324	47.802267	-3.758956	-0.294937
2278403	47.789153	-3.709214	-0.551148
2278481	47.539903	-4.691546	-0.385712
2278559	48.575042	-4.190559	-1.198708
2278637	49.531142	-4.799052	-0.828403
2278716	51.077510	-4.590712	-1.508503
2278794	52.202504	-5.127145	-2.104120
2278873	52.862051	-5.674037	-2.322374
2278952	53.121404	-5.804959	-2.591225
2279030	53.009887	-5.754156	-2.625643
2279109	52.962789	-5.832401	-2.716096
2279188	52.722029	-6.031186	-2.841785
2279266	52.882275	-6.147947	-2.945621
2279345	52.705500	-6.127554	-2.852128
2279424	52.651825	-6.179460	-2.785889
2279502	52.661496	-6.304125	-3.033846
2279581	52.405098	-6.814998	-2.665775
2279660	52.002058	-6.618086	-2.681434
2279738	51.760919	-6.456386	-2.458613
2279817	51.765345	-6.593559	-2.462147
2279895	52.037231	-6.703720	-2.487984
2279974	51.785087	-6.627307	-2.371936
2280053	51.686862	-6.628202	-2.277829
2280132	51.962030	-6.722952	-2.304681
2280211	52.188704	-6.681278	-2.317537
2280289	52.326714	-6.602310	-2.334559
2280368	52.395283	-6.641741	-2.604550
