# Supplementary material for: iSignDB: A database for smartphone signature biometrics
Source: Data Brief. 2020 Nov 28;33:106597. doi: 10.1016/j.dib.2020.106597 (PMC7725742; doi:10.1016/j.dib.2020.106597)
Supplement: Supplementary file 3 [file mmc3.zip › u022/genuine/Sensor Data/u022_s2_g07_Acc.csv]

timestamp	x	y	z
2605025	-0.336761	1.353592	7.098572
2605044	0.278549	1.365570	8.307648
2605063	0.517975	1.229095	10.407364
2605082	0.527557	1.071075	10.977188
2605101	0.505997	1.080658	10.474396
2605120	0.494034	1.188400	9.605301
2605139	0.431778	1.219513	8.901413
2605158	0.412628	1.140503	8.985214
2605177	0.362350	1.061508	9.710648
2605196	0.340805	1.051926	10.352295
2605215	0.424606	1.087830	10.234985
2605234	0.381500	1.130936	9.715439
2605253	0.209122	1.157272	9.406586
2605272	0.070251	1.226700	9.418564
2605291	0.170822	1.300919	9.564606
2605310	0.257004	1.276978	9.624466
2605329	0.209122	1.226700	9.684311
2605348	0.245041	1.238678	9.612488
2605367	0.324051	1.169235	9.578964
2605386	0.242645	1.051926	9.796844
2605405	0.264191	1.027985	10.038651
2605424	0.357559	1.073471	9.988373
2605443	0.398270	1.104599	9.732193
2605462	0.321655	1.130936	9.586151
2605481	0.324051	1.195572	9.638824
2605500	0.276154	1.219513	9.727417
2605519	0.252213	1.207550	9.701080
2605538	0.388687	1.231491	9.545456
2605557	0.345596	1.178818	9.545456
2605576	0.321655	1.140503	9.674744
2605595	0.307281	1.071075	9.777695
2605614	0.201935	1.049530	9.897400
2605633	0.271378	1.073471	9.684311
2605652	0.259399	1.099808	9.473633
2605671	0.192368	1.166840	9.590942
2605690	0.254608	1.226700	9.789658
2605709	0.369537	1.243454	9.839935
2605728	0.429382	1.229095	9.890213
2605747	0.608948	1.221909	11.135208
2605766	-0.090149	1.078262	8.899017
2605785	0.019974	1.236282	7.620514
2605804	0.498825	1.152481	9.533478
2605823	0.381500	0.972916	10.795227
2605842	0.376709	0.987274	10.723404
2605861	0.398270	1.099808	9.947678
2605880	0.419815	1.166840	9.061829
2605899	0.580231	1.260223	8.738602
2605918	0.280945	1.197968	9.289276
2605937	0.405441	1.195572	10.096115
2605955	0.549103	1.178818	10.251740
2605975	0.484451	1.226700	10.062607
2605994	0.333618	1.288956	9.576584
2606013	0.336014	1.367966	9.270111
2606032	0.192368	1.367966	9.495178
2606051	-0.003967	1.387115	9.753754
2606070	0.324051	1.485275	9.787262
2606089	0.362350	1.463730	9.768112
2606108	0.407837	1.475693	9.748962
2606127	0.517975	1.466125	9.643616
2606146	0.446152	1.425415	9.490387
2606165	0.383896	1.396683	9.437714
2606184	0.501221	1.382324	9.564606
2606203	0.522766	1.379929	9.643616
2606222	0.417419	1.389511	9.557419
2606241	0.362350	1.444580	9.404190
2606260	0.233063	1.456543	9.387436
2606279	0.268982	1.434998	9.593338
2606298	0.479660	1.468521	9.902191
2606317	0.565857	1.446960	9.926132
2606336	0.441360	1.418243	9.662766
2606355	0.400665	1.446960	9.416168
2606374	0.427002	1.456543	9.296448
2606393	0.472488	1.403870	9.322784
2606412	0.498825	1.363174	9.485596
2606431	0.496429	1.344009	9.691498
2606450	0.496429	1.367966	9.887817
2606469	0.403046	1.394302	9.825577
2606488	0.309677	1.446960	9.569397
2606507	0.333618	1.490067	9.562210
2606526	0.352768	1.475693	9.593338
2606545	0.336014	1.487671	9.634033
2606564	0.216309	1.509216	9.578964
2606583	0.240250	1.528366	9.411377
2606602	0.278549	1.499634	9.471237
2606621	0.223480	1.468521	9.662766
2606640	0.185181	1.494858	9.760925
2606659	0.163635	1.499634	9.729813
2606678	0.096588	1.497238	9.691498
2606697	0.125320	1.523575	9.624466
2606716	0.118149	1.554703	9.578964
2606735	0.127716	1.588226	9.602905
2606754	0.065475	1.607376	9.624466
2606773	-0.068604	1.547531	9.720230
2606792	0.051102	1.490067	9.851913
2606811	0.130112	1.466125	9.696289
2606830	0.046310	1.415848	9.531082
2606849	0.139694	1.444580	9.466446
2606868	0.249817	1.502029	9.349121
2606887	0.290527	1.487671	9.339554
2606906	0.288132	1.446960	9.550247
2606925	0.381500	1.444580	9.827972
2606944	0.458115	1.427811	9.806427
2606963	0.407837	1.399078	9.660370
2606982	0.367142	1.423019	9.650803
2607001	0.331223	1.427811	9.653198
2607020	0.304886	1.379929	9.605301
2607039	0.302490	1.351196	9.543060
2607058	0.307281	1.339233	9.533478
2607077	0.350388	1.332047	9.605301
2607096	0.312073	1.308105	9.607697
2607115	0.194763	1.308105	9.837540
2607134	0.175598	1.336838	10.079361
2607153	0.146866	1.308105	10.002747
2607172	0.185181	1.344009	9.918945
2607191	0.280945	1.341629	9.801636
2607210	0.242645	1.305710	9.665161
2607229	0.257004	1.367966	9.715439
2607248	0.381500	1.437393	10.711426
2607267	-0.633636	1.332047	7.747406
2607286	-0.319992	1.494858	7.184769
2607305	0.429382	1.473297	9.796844
2607324	0.288132	1.320068	11.104080
2607343	0.182785	1.305710	10.831131
2607362	0.331223	1.497238	9.909363
2607381	0.410233	1.578644	8.994781
2607400	0.340805	1.506821	8.803253
2607419	0.347992	1.425415	9.444901
2607438	0.336014	1.257828	10.124847
2607457	0.297714	1.238678	10.143997
2607476	0.278549	1.238678	9.782471
2607495	0.290527	1.288956	9.413773
2607514	0.156448	1.382324	9.358704
2607533	0.036743	1.418243	9.866272
2607552	0.295319	1.463730	10.340332
2607571	0.417419	1.485275	10.191879
2607590	0.336014	1.487671	9.643616
2607609	0.314468	1.478088	9.373062
2607628	0.415024	1.439789	9.432922
2607647	0.458115	1.375137	9.540665
2607666	0.465302	1.334442	9.610092
2607685	0.400665	1.305710	9.545456
2607704	0.264191	1.279373	9.521515
2607723	0.216309	1.355988	9.588547
2607742	0.307281	1.458939	9.588547
2607761	0.297714	1.480484	9.514328
2607780	0.213913	1.444580	9.636429
2607799	0.316864	1.449356	9.753754
2607818	0.424606	1.430206	9.600525
2607837	0.376709	1.394302	9.490387
2607856	0.283340	1.363174	9.583755
2607875	0.359955	1.389511	9.842331
2607894	0.407837	1.379929	9.945282
2607912	0.369537	1.365570	9.801636
2607932	0.304886	1.399078	9.643616
2607951	0.328827	1.427811	9.614883
2607970	0.343201	1.360779	9.701080
2607989	0.415024	1.341629	9.758530
2608008	0.347992	1.391907	9.722626
2608027	0.187576	1.442184	9.588547
2608046	0.216309	1.480484	9.519119
2608065	0.240250	1.576248	9.430527
2608084	0.221100	1.633713	9.229416
2608103	0.175598	1.595413	9.485596
2608122	0.046310	1.566681	9.981201
2608141	-0.166763	1.616959	10.163162
2608160	-0.102127	1.703140	10.014709
2608179	-0.044662	1.786942	9.602905
2608198	-0.099731	1.865952	9.157593
2608217	-0.020721	1.949753	8.793671
2608236	-0.025513	1.973694	8.796066
2608255	-0.540268	1.942566	9.507141
2608274	-0.640823	2.028763	10.493561
2608293	-0.645615	2.205933	10.536652
2608312	-0.801224	2.385498	9.756134
2608331	-0.935303	2.622513	9.121674
2608350	-1.038254	2.756592	8.834381
2608369	-1.289642	2.641678	8.798462
2608388	-0.906570	2.586609	9.181534
2608407	-0.509140	2.519577	9.315613
2608426	-0.415771	2.392670	9.171951
2608445	-0.389435	2.294510	9.286880
2608464	-0.501953	2.239441	9.435318
2608483	-0.470825	2.332825	9.736984
2608502	-0.693497	2.440567	9.942886
2608521	-0.808411	2.665619	8.997177
2608540	-1.612869	3.142059	6.382706
2608559	-1.301620	3.046295	8.499191
2608578	-1.081360	2.490845	10.431305
2608597	-1.198669	2.395065	10.167938
2608616	-0.959244	2.459717	10.053024
2608635	-0.595337	2.562668	9.909363
2608653	-0.427734	2.598572	9.406586
2608673	-0.418152	2.531540	9.143219
2608692	-0.341537	2.466904	9.385040
2608711	-0.171555	2.373520	9.476013
2608730	-0.099731	2.316055	9.250961
2608749	-0.226624	2.270569	8.937317
2608768	-0.262543	2.287338	9.040268
2608787	-0.387039	2.232269	9.267731
2608806	-0.406189	2.198746	9.543060
2608825	-0.466049	2.272964	9.672348
2608844	-0.494766	2.390289	9.590942
2608863	-0.542664	2.454926	9.461655
2608882	-0.580963	2.514786	9.325180
2608901	-0.516327	2.543518	9.303635
2608920	-0.348724	2.505203	9.435318
2608939	-0.310425	2.371124	9.504745
2608958	-0.375061	2.272964	9.674744
2608977	-0.422943	2.186783	9.717834
2608996	-0.396606	2.155655	9.523911
2609015	-0.331970	2.191559	9.325180
2609034	-0.317596	2.270569	9.198288
2609053	-0.410980	2.330429	9.138443
2609072	-0.487595	2.366348	9.339554
2609091	-0.439713	2.411835	9.545456
2609110	-0.391815	2.428589	9.447296
2609129	-0.310425	2.375916	9.459259
2609148	-0.305634	2.340012	9.478409
2609167	-0.331970	2.296906	9.442505
2609186	-0.370270	2.253815	9.497574
2609205	-0.339157	2.217896	9.801636
2609224	-0.276901	2.181992	9.890213
2609243	-0.308029	2.213104	9.231812
2609262	-0.676727	2.519577	7.122513
2609281	-0.037476	2.445343	9.370682
2609300	0.005615	2.136490	11.496719
2609319	-0.777283	2.196350	10.400177
2609338	-0.784470	2.495621	9.241394
2609357	-0.693497	2.646469	8.930145
2609376	-0.559418	2.641678	8.772125
2609395	-0.533081	2.584213	8.930145
2609414	-0.537872	2.454926	9.552628
2609433	-0.645615	2.325638	10.079361
2609452	-0.487595	2.284943	10.009933
2609471	-0.296051	2.234665	9.598129
2609490	-0.399002	2.205933	9.368286
2609509	-0.760529	2.062271	9.428131
2609528	-0.803619	2.011993	9.059433
2609547	-0.827560	2.031158	9.035492
2609566	-0.461258	2.148468	9.344345
2609585	-0.284088	2.251419	9.224625
2609604	-0.621658	2.251419	9.509537
2609623	-0.820389	2.330429	9.892609
2609642	-0.463654	2.342392	10.266113
2609661	-0.439713	2.419006	10.093719
2609680	-0.042267	2.517181	10.079361
2609699	-0.205078	2.452530	10.194275
2609718	-0.693497	2.423798	9.885422
2609737	-0.762924	2.502808	9.238998
2609756	0.312073	2.687164	9.045059
2609775	0.479660	2.861938	8.877472
2609794	-0.226624	2.895462	8.697906
2609813	-0.293655	2.974472	8.688324
2609831	0.261795	3.089386	8.975632
2609851	0.352768	3.137268	9.078583
2609869	0.144485	3.256989	8.748184
2609889	-0.011139	3.369507	8.415390
2609908	0.283340	3.448517	8.563828
2609927	0.472488	3.470062	8.776917
2609946	0.424606	3.314438	8.997177
2609965	0.122925	3.192337	9.229416
2609984	-0.044662	3.106155	9.404190
2610003	0.163635	3.271347	8.113724
2610022	0.606567	3.187546	8.226242
2610041	0.656845	2.993622	8.920563
2610060	0.391083	2.919403	9.473633
2610079	0.122925	3.084595	9.851913
2610098	-0.214645	3.388672	9.473633
2610117	-0.336761	3.652023	8.812820
2610136	0.019974	3.838776	8.822403
2610155	-0.001572	3.838776	8.918167
2610174	-0.276901	3.678360	8.695511
2610193	-0.164368	3.515564	8.937317
2610212	0.087021	3.405426	9.162384
2610231	0.261795	3.376694	8.772125
2610250	0.391083	3.486832	8.412994
2610269	0.192368	3.462891	8.671570
2610288	-0.116486	3.168396	9.298843
2610307	0.077438	2.924194	9.765717
2610326	0.108566	2.814056	9.435318
2610345	0.106171	3.024750	8.575806
2610364	0.470093	3.259384	8.544678
2610383	0.513184	3.331207	8.963654
2610402	0.089417	3.441330	9.078583
2610421	-0.353516	3.640060	8.887039
2610440	-0.583359	3.644852	8.879868
2610459	-0.341537	3.376694	9.435318
2610478	0.039139	3.204315	9.430527
2610497	-0.123672	3.163605	8.762543
2610516	-0.018326	3.218674	8.752975
2610535	0.266586	3.221069	9.313217
2610554	0.168427	3.091782	9.550247
2610573	-0.164368	2.888275	9.729813
2610592	0.003220	2.854752	9.796844
2610611	0.204330	2.957703	9.373062
2610630	-0.020721	2.928986	9.088165
2610649	0.082230	2.869125	9.325180
2610668	0.242645	2.883484	9.487991
2610687	0.182785	2.861938	9.430527
2610706	0.393478	2.943344	9.191116
2610725	0.446152	3.206711	8.082596
2610744	0.132507	3.383881	7.994003
2610763	-0.003967	3.314438	9.061829
2610782	0.027161	3.268951	9.559814
2610801	-0.202682	3.374298	9.191116
2610820	-0.240982	3.465286	8.836761
2610839	0.187576	3.419785	8.700302
2610858	0.596985	3.221069	9.064224
2610877	0.347992	2.881088	9.531082
2610896	0.161240	2.624908	9.648407
2610915	0.304886	2.584213	9.248566
2610934	0.302490	2.770966	8.803253
2610953	0.058289	2.952927	8.707474
2610972	-0.039871	3.146851	9.272507
2610991	-0.018326	3.376694	9.837540
2611010	0.015198	3.661606	9.021118
2611029	-0.047058	3.697510	8.310043
2611048	-0.126068	3.168396	8.908600
2611067	-0.171555	2.885880	8.757767
2611086	-0.063812	2.833206	8.875076
2611105	0.285736	2.672806	9.495178
2611124	0.434174	2.596191	9.464050
2611143	0.125320	2.689560	9.047455
2611162	-0.173950	2.837997	8.954086
2611181	-0.138031	2.866730	8.975632
2611200	0.063080	2.806870	9.159988
2611219	-0.047058	2.684769	9.677139
2611238	-0.169159	2.579422	9.966827
2611257	0.008011	2.562668	9.801636
2611276	-0.035080	2.610550	9.404190
2611295	-0.047058	2.478867	9.425735
2611314	0.247437	2.452530	9.885422
2611333	0.221100	2.577026	9.531082
2611352	-0.298447	2.799698	8.424973
2611371	-0.240982	2.799698	8.743393
2611390	-0.097336	2.672806	9.631638
2611409	-0.583359	2.596191	9.811203
2611428	-0.789261	2.519577	9.567001
2611447	-0.037476	2.459717	9.739380
2611466	0.563461	2.383102	9.825577
2611485	0.347992	2.313675	9.387436
2611504	0.039139	2.234665	9.176743
2611523	0.130112	2.134109	9.693893
2611542	0.304886	2.069458	10.021896
2611561	0.278549	2.201141	9.411377
2611580	-0.063812	2.318451	8.891830
2611599	-0.355911	2.517181	9.140839
2611618	-0.109314	2.735046	9.385040
2611637	-0.063812	3.156433	8.755371
2611656	-0.312820	3.520340	8.441727
2611675	-0.592941	3.412613	8.468063
2611694	-0.683914	2.703918	9.442505
2611713	-0.863480	2.421402	9.358704
2611732	-0.413376	2.445343	8.750580
2611751	0.187576	2.478867	8.908600
2611770	0.106171	2.493240	9.461655
2611788	-0.150009	2.457321	9.914154
2611808	-0.331970	2.390289	10.246948
2611827	-0.664764	2.349579	10.302017
2611846	-0.597717	2.342392	9.962036
2611865	-0.327179	2.282547	9.605301
2611884	-0.082977	2.160446	9.782471
2611903	0.194763	2.155655	9.667557
2611922	0.245041	2.136490	9.193497
2611941	0.328827	2.153259	9.181534
2611960	0.087021	2.426193	8.834381
2611979	-0.207474	2.579422	8.530304
2611998	-0.047058	2.474075	9.212662
2612017	-0.312820	2.373520	9.954865
2612036	-0.846725	2.335220	9.574188
2612055	-0.454071	2.363953	9.054642
2612074	0.194763	2.414230	9.162384
2612093	0.098984	2.284943	9.255753
2612112	-0.059021	2.220291	9.428131
2612131	-0.037476	2.316055	9.765717
2612150	-0.303238	2.440567	9.830368
2612169	-0.415771	2.495621	9.820786
2612188	-0.190704	2.572235	9.811203
2612207	-0.190704	2.818848	9.203079
2612226	-0.425339	2.897858	8.729034
2612245	-0.240982	2.474075	9.478409
2612264	-0.310425	2.213104	9.653198
2612283	-0.456467	2.146072	9.423340
2612302	0.003220	2.205933	9.322784
2612321	0.247437	2.239441	9.353912
2612340	0.103775	2.134109	9.552628
2612359	-0.037476	2.083832	9.583755
2612378	0.039139	2.205933	9.164780
2612397	-0.128464	2.368729	8.956482
2612416	-0.310425	2.423798	9.502350
2612435	-0.157196	2.610550	10.141602
2612454	-0.564209	2.952927	9.722626
2612473	-0.691101	3.096573	8.903809
2612492	0.154053	2.620132	9.358704
2612511	-0.420547	2.361557	8.846344
2612530	-0.580963	2.383102	8.422577
2612549	-0.070999	2.304092	8.604538
2612568	0.376709	2.184387	9.167175
2612586	-0.032684	2.076645	9.823181
2612606	-0.480408	1.973694	10.076965
2612625	-0.497162	1.942566	10.122452
2612644	-0.468430	1.925812	9.868668
2612663	-0.240982	1.918625	9.736984
2612682	0.039139	1.992844	9.796844
2612701	0.192368	2.100586	9.698685
2612720	0.106171	2.131714	9.717834
2612739	-0.109314	2.332825	9.227020
2612758	-0.317596	2.531540	8.626083
2612777	-0.501953	2.639282	8.908600
2612796	-0.592941	2.735046	9.533478
2612815	-0.487595	2.699127	9.514328
2612834	-0.056641	2.098190	9.550247
2612853	-0.274506	1.710327	9.289276
2612872	-0.719833	1.853989	8.714661
2612891	-0.389435	2.043121	8.752975
2612910	0.012802	2.112549	9.248566
2612929	0.034348	2.095795	9.780090
2612948	-0.252960	2.081436	10.230194
2612967	-0.138031	1.990448	10.615662
2612986	-0.104523	1.990448	10.297226
2613005	-0.449280	2.016785	9.452072
2613024	-0.552231	2.126923	9.260544
2613043	-0.415771	2.172409	9.471237
2613062	-0.334366	2.134109	9.674744
2613081	-0.688705	2.215500	9.918945
2613100	-0.923340	2.366348	9.686707
2613119	-0.813202	2.555481	8.717056
2613138	-0.478012	2.335220	8.458481
2613157	0.175598	1.863556	9.092941
2613176	-0.020721	1.693573	9.334763
2613195	-0.353516	1.861160	9.040268
2613214	-0.003967	2.052704	8.896622
2613233	0.766968	2.153259	9.109711
2613252	1.288910	2.361557	9.083374
2613271	1.094971	2.390289	8.369904
2613290	0.355164	2.263397	8.070618
2613309	0.259399	1.892288	9.064224
2613328	0.613739	1.394302	9.435318
2613347	0.108566	0.903488	9.138443
2613366	-0.865875	0.441406	9.382645
2613385	-0.784470	0.316910	8.851135
2613404	-0.822784	-0.035049	8.563828
2613423	-1.213028	-0.652740	9.935699
2613442	-1.057404	-0.904144	11.642776
2613461	-0.439713	-0.884979	12.375397
2613480	0.079834	-0.983154	12.849457
2613499	0.525162	-1.050186	12.459198
2613518	0.599380	-0.952026	11.005920
2613537	0.479660	-0.722183	9.456863
2613556	0.467697	-0.542618	8.937317
2613575	0.465302	-0.449234	9.442505
2613594	0.544312	-0.382202	10.431305
2613613	0.539520	-0.315170	10.725800
2613632	0.386292	0.043961	11.793610
2613651	-0.097336	0.000870	10.381027
2613670	0.060684	0.070297	7.278137
2613689	1.173981	0.276199	6.940567
2613708	1.305664	0.099030	8.484818
2613727	0.891464	-0.181091	10.364273
2613745	0.752609	-0.394180	11.386597
2613765	0.407837	-0.422897	10.977188
2613784	0.489243	-0.202637	10.201462
2613803	1.066254	-0.011108	9.720230
2613822	1.188354	0.070297	9.420959
2613841	0.740631	0.087067	9.080978
2613860	0.702332	0.111008	9.121674
2613879	1.020752	0.051147	10.103302
2613898	1.221863	-0.051804	11.355469
2613917	0.965683	-0.106873	11.570953
2613936	0.611343	-0.027863	10.788040
2613955	0.822037	0.209167	9.698685
2613974	1.018356	0.450974	9.042664
2613993	1.162018	0.527588	9.155197
2614012	0.999207	0.527588	9.437714
2614031	0.652054	0.518021	9.574188
2614050	0.618530	0.647308	9.483200
2614069	0.946533	0.755035	9.327576
2614088	0.980057	0.745468	9.148010
2614107	0.903442	0.747864	9.150406
2614126	0.766968	0.798141	9.205475
2614145	0.649658	0.831665	9.377853
2614164	0.704727	0.884323	9.519119
2614183	0.838791	0.905884	9.777695
2614202	0.798096	0.905884	10.055420
2614221	0.838791	0.917847	10.014709
2614240	0.877106	0.884323	9.938095
2614259	0.908234	0.838837	9.868668
2614278	0.893860	0.812500	9.748962
2614297	0.934570	0.831665	9.667557
2614316	1.054276	0.860382	9.729813
2614335	1.118912	0.824478	9.866272
2614354	1.157227	0.834045	9.957260
2614373	0.927383	0.846024	9.940491
2614392	0.539520	0.936996	9.727417
2614411	0.532333	1.095016	9.387436
2614430	0.721481	1.162064	9.241394
2614449	0.814850	1.102203	9.406586
2614468	0.807678	1.047134	9.691498
2614487	0.735840	1.039948	9.758530
2614506	0.723877	1.030380	9.562210
2614525	0.860352	1.035172	9.394623
2614544	0.790909	1.063889	9.373062
2614563	0.687958	1.145294	9.555023
2614582	0.532333	1.169235	9.722626
2614601	0.336014	1.145294	9.792053
2614620	0.369537	1.178818	9.792053
2614639	0.508392	1.245850	9.739380
2614658	0.596985	1.296127	9.665161
2614677	0.628113	1.346405	9.748962
2614696	0.458115	1.509216	9.665161
2614715	-0.094940	1.664841	9.191116
2614734	0.242645	1.504425	9.387436
2614753	0.324051	1.403870	9.602905
2614772	0.259399	1.442184	9.703476
2614791	0.350388	1.437393	9.959656
2614810	0.522766	1.413452	9.921341
2614829	0.568253	1.391907	9.660370
2614848	0.573044	1.367966	9.456863
2614867	0.558670	1.332047	9.341949
2614886	0.472488	1.308105	9.452072
2614905	0.501221	1.303314	9.681915
2614924	0.577835	1.279373	9.859085
2614943	0.604172	1.260223	9.911758
2614962	0.537125	1.276978	9.756134
2614981	0.558670	1.370346	9.555023
2615000	0.594589	1.372742	9.420959
2615019	0.565857	1.293732	9.392227
2615038	0.520370	1.195572	9.576584
2615057	0.649658	1.142899	9.660370
2615076	0.707123	1.104599	9.610092
2615095	0.596985	1.118958	9.691498
2615114	0.527557	1.106995	9.756134
2615133	0.575439	1.116562	9.768112
2615152	0.596985	1.114166	9.691498
2615171	0.525162	1.121353	9.595734
2615190	0.489243	1.159668	9.509537
2615209	0.486847	1.181213	9.569397
2615228	0.532333	1.162064	9.842331
2615247	0.611343	1.116562	10.014709
2615266	0.625717	1.068680	9.739380
2615285	0.613739	1.085449	9.353912
2615304	0.496429	1.085449	9.373062
2615323	0.486847	1.099808	9.657974
2615342	0.561066	1.145294	9.938095
2615361	0.436569	1.128540	9.906982
2615380	0.422211	1.162064	9.746567
2615399	0.556274	1.214737	9.669952
2615418	0.479660	1.243454	9.760925
