# Supplementary material for: iSignDB: A database for smartphone signature biometrics
Source: Data Brief. 2020 Nov 28;33:106597. doi: 10.1016/j.dib.2020.106597 (PMC7725742; doi:10.1016/j.dib.2020.106597)
Supplement: Supplementary file 3 [file mmc3.zip › u022/genuine/Sensor Data/u022_s2_g07_AngVel.csv]

timestamp	x	y	z
2604570	-0.039230	0.014420	0.042526
2604648	0.046524	0.031998	0.019089
2604727	-0.101547	-0.026596	-0.002747
2604806	0.019363	0.025604	-0.025131
2604884	-0.024857	0.063950	0.053711
2604963	-0.003021	0.030930	0.039337
2605042	0.019897	0.012833	0.011642
2605120	-0.015274	-0.013290	0.009506
2605199	0.013504	0.000565	-0.016068
2605277	0.049194	-0.027130	-0.018204
2605356	-0.058945	-0.069748	-0.002747
2605435	0.169571	0.006424	-0.037369
2605514	-0.020584	-0.084122	-0.065063
2605592	0.095520	-0.021805	-0.100220
2605671	0.029480	-0.070282	-0.047501
2605750	0.024689	-0.083588	-0.078918
2605829	0.009766	0.038925	-0.029922
2605908	0.043335	0.018158	-0.011276
2605987	-0.021652	0.063431	-0.007553
2606065	0.018295	0.052780	-0.067734
2606144	0.012436	0.078339	-0.040039
2606223	0.001785	0.050644	-0.032043
2606302	0.010834	0.022934	-0.032043
2606380	-0.007813	-0.013809	0.034012
2606458	-0.029648	-0.032990	0.041992
2606537	-0.031784	0.020813	0.030807
2606615	-0.024857	-0.011154	-0.010742
2606694	-0.045624	0.013367	-0.042709
2606773	0.004974	-0.015411	-0.045898
2606852	0.199921	0.030930	-0.073059
2606930	-0.261871	-0.110229	0.017502
2607008	0.046524	0.050110	0.046265
2607087	-0.006210	0.020279	0.017487
2607166	-0.038177	-0.040985	-0.007553
2607244	0.053452	-0.060684	0.018570
2607323	0.021500	0.018677	-0.012344
2607401	-0.015793	0.001648	0.010040
2607480	-0.001419	0.008560	0.006851
2607559	0.060379	0.041046	0.013229
2607638	0.195663	0.218414	0.039337
2607716	0.156784	0.181137	0.014297
2607795	0.190338	0.135330	-0.083710
2607874	0.177551	0.280746	-0.083710
2607952	0.430023	0.371811	-0.042709
2608031	0.240402	0.246643	0.079819
2608110	0.152527	0.171021	0.034546
2608188	0.050781	0.022415	-0.054947
2608267	-0.199554	-0.252441	-0.003281
2608346	-0.088776	-0.390381	-0.033112
2608424	-0.082916	-0.191177	-0.073593
2608503	-0.066406	-0.060150	-0.141769
2608581	-0.040298	-0.029266	-0.020325
2608660	0.027893	0.000046	0.014832
2608739	-0.007278	0.052246	-0.008072
2608817	0.024155	0.061295	0.036133
2608896	0.055038	-0.035645	-0.003281
2608975	-0.096756	-0.064941	-0.005417
2609054	0.069427	-0.004227	0.224152
2609132	0.056641	0.191254	0.579422
2609210	0.185013	0.593399	1.085953
2609289	-0.192642	0.569427	1.624451
2609368	0.229752	0.271683	1.554138
2609446	0.501923	0.232803	1.255875
2609525	0.209518	0.104431	0.945877
2609603	0.203659	0.190186	0.702454
2609682	0.174896	0.158768	0.330154
2609760	0.028946	0.067688	0.010574
2609839	0.070496	-0.065475	0.042526
2609917	0.004990	0.049042	0.188477
2609996	-0.139908	0.101242	0.117630
2610075	-0.101013	0.024536	0.120819
2610153	-0.113266	0.039459	-0.009674
2610232	-0.079178	0.118820	0.171967
2610310	-0.011536	0.064484	0.151184
2610389	0.077423	-0.149109	-0.002213
2610468	0.026291	-0.029266	-0.077850
2610546	-0.031784	0.009094	0.033478
2610625	-0.064804	-0.053757	0.004181
2610703	-0.065338	-0.009552	-0.146561
2610782	-0.063202	0.077271	0.010574
2610860	-0.184113	0.057037	0.039871
2610939	-0.278915	0.098053	-0.011810
2611017	-0.077057	0.020279	-0.066666
2611096	-0.109543	-0.072937	-0.113007
2611175	-0.132446	-0.010620	-0.015533
2611253	0.139740	0.087387	0.007370
2611332	0.130157	-0.081467	-0.166260
2611410	-0.104752	0.018158	-0.093292
2611489	-0.192108	0.125214	0.130951
2611567	-0.115936	0.073013	0.095795
2611646	0.065704	-0.123535	0.147995
2611724	0.055038	0.019211	-0.021393
2611803	-0.029648	0.064484	-0.050156
2611882	-0.062668	0.056503	-0.050156
2611960	0.015106	-0.032455	-0.005417
2612039	0.008713	-0.020203	0.022293
2612117	0.053452	0.013885	0.015366
2612196	-0.067459	-0.016479	-0.070389
2612274	0.017227	-0.004227	0.009506
2612353	-0.188904	0.122543	0.078751
2612432	-0.025925	-0.020203	-0.000610
2612510	0.035339	-0.046310	-0.084244
2612588	-0.090363	0.050110	-0.068268
2612666	-0.007813	0.137466	-0.055481
2612745	-0.155350	0.043716	-0.036316
2612823	0.026291	-0.036179	-0.163605
2612902	0.024689	-0.064941	-0.192368
2612980	-0.053085	0.045837	-0.150299
2613059	-0.203293	-0.169876	-0.761215
2613138	-1.079468	-0.905975	-1.739670
2613216	-1.433670	-0.609299	-1.564438
2613295	-0.742844	-0.319016	-0.427795
2613374	0.211639	-0.032455	-0.149231
2613452	0.261703	0.010162	-0.119934
2613530	-0.068527	-0.088913	-0.167343
2613609	0.192474	-0.198105	-0.453354
2613687	0.004440	-0.332336	-0.536453
2613766	0.362915	-0.070282	-0.473068
2613845	0.345871	0.013351	-0.316467
2613923	0.157318	-0.014877	-0.116730
2614001	0.023087	0.130005	0.019623
2614080	0.094467	0.118286	0.013763
2614159	0.075287	-0.010620	-0.059219
2614238	0.167969	0.067688	-0.172119
2614316	0.039078	0.024017	-0.062943
2614395	0.078491	0.149719	-0.119400
2614474	0.014572	0.074081	-0.119934
2614553	0.014038	-0.016479	-0.105560
2614632	-0.012604	-0.006882	-0.014999
2614710	0.027344	-0.007416	0.052124
2614789	-0.017929	0.024536	0.041992
2614868	0.021484	-0.023941	-0.025665
2614947	-0.035507	0.010162	0.026016
2615025	-0.022720	-0.005295	-0.024597
2615104	-0.065338	-0.023941	-0.021927
2615183	0.015640	0.041580	-0.042694
2615261	-0.038696	-0.001556	-0.025116
2615339	0.006042	-0.001022	-0.020325
