# Supplementary material for: iSignDB: A database for smartphone signature biometrics
Source: Data Brief. 2020 Nov 28;33:106597. doi: 10.1016/j.dib.2020.106597 (PMC7725742; doi:10.1016/j.dib.2020.106597)
Supplement: Supplementary file 3 [file mmc3.zip › u022/genuine/Sensor Data/u022_s2_g07_MagField.csv]

timestamp	x	y	z
2604580	-20.101929	11.283875	-35.130310
2604680	-20.101929	11.283875	-35.130310
2604780	-17.976379	9.631348	-34.556580
2604880	-18.585205	10.231018	-35.914612
2604979	-19.035339	11.294556	-34.671021
2605079	-18.572998	12.510681	-36.167908
2605179	-17.658997	12.670898	-36.010742
2605278	-20.704651	12.648010	-34.489441
2605378	-19.036865	11.289978	-36.654663
2605478	-19.340515	11.743164	-36.643982
2605576	-19.947815	11.891174	-36.030579
2605676	-19.956970	10.067749	-36.073303
2605776	-21.473694	11.422729	-35.585022
2605876	-20.716858	10.365295	-35.609436
2605976	-20.265198	9.606934	-36.845398
2606075	-20.251465	12.191772	-36.329651
2606175	-19.955444	10.824585	-37.580872
2606275	-20.729065	8.085632	-36.117554
2606374	-19.050598	8.705139	-37.017822
2606474	-19.197083	9.617615	-36.387634
2606574	-18.583679	10.534668	-35.908508
2606674	-19.808960	9.458923	-36.695862
2606774	-20.874023	9.150696	-34.416199
2606873	-18.287659	8.712769	-36.254883
2606973	-20.872498	10.209656	-36.985779
2607073	-19.044495	9.770203	-36.688232
2607172	-20.104980	10.977173	-36.204529
2607272	-19.041443	10.229492	-35.153198
2607371	-19.041443	10.227966	-35.458374
2607471	-20.111084	9.761047	-36.689758
2607570	-20.265198	9.608459	-36.387634
2607670	-17.828369	9.173584	-35.939026
2607770	-18.444824	7.800293	-36.427307
2607870	-16.314697	7.359314	-37.808228
2607970	-13.122559	5.410767	-37.239075
2608070	-15.414429	4.931641	-39.082336
2608170	-16.322327	6.289673	-40.425110
2608270	-16.934204	5.679321	-39.067078
2608370	-17.843628	6.582642	-39.352417
2608469	-19.215393	6.120300	-36.923218
2608569	-18.302917	5.824280	-37.081909
2608668	-18.460083	5.361938	-39.074707
2608768	-18.611145	5.210876	-38.163757
2608867	-17.239380	5.676270	-39.067078
2608967	-18.760681	6.118774	-39.515686
2609067	-18.760681	6.118774	-39.515686
2609166	-17.233276	6.439209	-37.677002
2609266	-13.568115	8.140564	-38.702393
2609365	-10.514832	9.681702	-40.190125
2609465	-6.999207	11.840820	-39.833069
2609564	-4.115295	9.735107	-40.945435
2609664	-3.347778	10.954285	-41.984558
2609762	-3.807068	10.493469	-42.300415
2609863	-1.673889	10.362244	-41.081238
2609962	-1.374817	9.300232	-41.868591
2610062	-1.521301	10.966492	-43.507385
2610162	-0.292969	12.046814	-40.888977
2610261	-2.278137	11.569214	-42.732239
2610361	0.003052	10.525513	-42.295837
2610460	-0.756836	11.277771	-43.499756
2610560	-1.057434	11.582947	-41.206360
2610660	-0.752258	12.039185	-42.262268
2610759	-1.055908	12.039185	-41.500854
2610859	-0.900269	12.950134	-42.089844
2610959	-1.051331	12.799072	-41.178894
2611058	-0.138855	12.200928	-40.275574
2611158	-1.348877	14.015198	-40.235901
2611258	-0.128174	14.781189	-41.741943
2611357	-1.507568	13.099670	-41.171265
2611457	-1.358032	12.643433	-41.792297
2611557	-1.339722	16.291809	-41.252136
2611656	-0.140381	12.652588	-42.553711
2611756	-0.737000	15.078735	-42.193604
2611855	0.173950	13.725281	-39.173889
2611954	-0.888062	14.779663	-39.761353
2612054	0.482178	14.637756	-40.068054
2612154	0.025940	15.087891	-41.125488
2612253	-0.585938	14.778137	-41.743469
2612353	0.942993	15.553284	-40.504456
2612453	0.177002	14.483643	-40.223694
2612552	-0.570679	17.517090	-40.155029
2612652	0.790405	15.400696	-40.049744
2612752	-0.891113	14.472961	-40.988159
2612851	-1.489258	16.143799	-38.815308
2612951	-2.403259	16.740417	-40.937805
2613050	-4.682922	17.485046	-38.635254
2613150	-10.162354	18.356323	-36.180115
2613250	-14.559937	22.729492	-35.017395
2613350	-14.407349	22.128296	-32.286072
2613449	-14.407349	22.128296	-32.286072
2613549	-14.266968	20.149231	-34.313965
2613649	-16.856384	20.431519	-34.004211
2613749	-18.237305	17.993164	-31.925964
2613848	-19.923401	16.304016	-33.644104
2613948	-20.382690	16.145325	-35.020447
2614048	-18.411255	14.187622	-34.452820
2614148	-20.387268	15.083313	-33.824158
2614248	-19.487000	12.202454	-34.193420
2614348	-19.943237	12.953186	-36.769104
2614448	-19.026184	13.267517	-35.389709
2614547	-19.795227	11.743164	-35.119629
2614647	-20.259094	10.372925	-34.236145
2614747	-19.337463	12.048340	-35.874939
2614847	-19.787598	13.565063	-35.839844
2614946	-20.712280	11.428833	-36.042786
2615045	-19.950867	11.134338	-34.523010
2615145	-19.180298	12.963867	-35.243225
2615244	-20.251465	11.891174	-34.963989
2615344	-20.243835	13.412476	-34.167480
