# Supplementary material for: iSignDB: A database for smartphone signature biometrics
Source: Data Brief. 2020 Nov 28;33:106597. doi: 10.1016/j.dib.2020.106597 (PMC7725742; doi:10.1016/j.dib.2020.106597)
Supplement: Supplementary file 3 [file mmc3.zip › u022/genuine/Sensor Data/u022_s2_g07_Orient.csv]

timestamp	x	y	z
2604572	49.056864	-7.037634	-1.792950
2604650	49.066327	-7.299401	-1.606376
2604729	49.101755	-6.836162	-1.814703
2604808	49.129523	-6.914764	-1.780422
2604886	49.055378	-6.774101	-1.533135
2604965	48.882882	-6.716929	-1.447770
2605044	48.898011	-6.762890	-1.431183
2605122	48.636964	-6.724170	-1.523872
2605201	48.507973	-6.721135	-1.528703
2605279	48.653343	-6.943229	-1.672815
2605358	48.650386	-6.691517	-1.994256
2605437	48.891686	-7.409588	-1.917755
2605516	49.293410	-7.279965	-2.211827
2605594	49.578342	-7.718844	-2.252119
2605672	49.789265	-7.892876	-2.508952
2605752	50.225318	-8.045077	-2.790644
2605831	50.340171	-8.105800	-2.601697
2605910	50.372188	-8.304328	-2.523443
2605989	50.429957	-8.223193	-2.232458
2606067	50.772239	-8.326270	-1.982210
2606146	50.692322	-8.382531	-1.634886
2606225	50.741895	-8.409151	-1.367098
2606304	50.886135	-8.473618	-1.230212
2606382	51.148008	-8.461292	-1.279537
2606460	50.956828	-8.338547	-1.441666
2606539	50.804009	-8.211691	-1.355555
2606617	50.673788	-8.109802	-1.428058
2606696	50.952798	-7.914361	-1.358352
2606775	51.138699	-7.947221	-1.416141
2606854	51.774289	-8.818466	-1.228813
2606932	51.689130	-7.646196	-1.700342
2607010	51.502574	-7.862988	-1.489427
2607089	51.385159	-7.848837	-1.428074
2607168	51.369901	-7.697420	-1.622307
2607246	51.263066	-7.936047	-1.889935
2607325	51.267052	-8.034462	-1.802718
2607403	51.119161	-7.962848	-1.806093
2607482	51.006353	-8.050077	-1.800339
2607561	50.920867	-8.273659	-1.691676
2607640	50.793443	-8.968099	-0.950282
2607718	50.598694	-9.428592	-0.440054
2607797	51.050504	-10.268072	0.206558
2607876	51.424610	-11.024661	1.486232
2607954	51.653842	-12.939236	3.223021
2608033	51.252080	-14.099665	4.307910
2608112	51.180622	-14.831879	5.076956
2608190	51.424122	-15.007217	5.192849
2608269	51.381368	-14.175551	4.121494
2608348	51.622638	-13.845765	2.510719
2608426	51.948988	-13.491921	1.762656
2608505	52.664901	-13.193438	1.634982
2608584	52.766900	-13.032079	1.559814
2608661	52.747727	-13.181039	1.565973
2608741	52.838371	-13.159547	1.825187
2608819	52.850945	-13.283824	2.073130
2608898	52.837544	-13.545027	1.923319
2608977	52.845184	-13.128641	1.652332
2609056	51.858846	-13.482851	1.422077
2609134	49.253403	-13.826440	1.694409
2609212	44.336872	-14.814643	3.151717
2609291	36.607611	-14.368339	3.770821
2609370	29.454077	-15.777973	3.142835
2609448	23.799087	-18.213680	2.503616
2609527	19.116084	-19.287937	1.473241
2609605	15.500011	-20.229456	1.153671
2609684	13.800800	-21.050013	1.246782
2609762	13.477796	-21.155406	1.458376
2609841	13.131896	-21.416661	1.042007
2609919	11.928970	-21.474789	0.916595
2609998	11.067742	-20.887092	1.145495
2610077	10.180853	-20.431744	0.995783
2610155	10.100357	-19.910606	1.116925
2610234	8.604937	-19.570287	1.299508
2610312	7.724147	-19.493867	1.305527
2610391	7.326312	-19.779447	0.598602
2610470	7.651905	-19.828516	0.556941
2610548	7.235304	-19.697791	0.498909
2610627	7.026947	-19.415598	0.220220
2610705	7.321918	-19.134814	0.376309
2610784	6.909439	-18.807204	0.666785
2610862	6.644688	-17.941758	0.820797
2610941	6.366196	-16.675039	1.223692
2611019	6.569453	-16.307162	1.374704
2611098	6.793404	-15.791640	1.155917
2611177	6.801392	-15.197668	1.093690
2611255	6.373804	-15.818496	1.499802
2611334	7.057421	-16.303286	1.275704
2611412	7.318344	-15.749023	1.396434
2611491	6.691035	-14.972266	1.840533
2611569	6.275863	-14.549210	2.091459
2611648	5.577708	-14.844731	1.349776
2611726	5.569927	-15.036463	1.444108
2611805	5.681567	-14.891645	1.756538
2611884	5.829050	-14.603409	2.023849
2611962	5.730854	-14.669694	1.870094
2612041	5.629341	-14.703516	1.752629
2612119	5.305113	-14.932805	1.798036
2612198	5.374202	-14.585316	1.753243
2612276	5.260551	-14.699786	1.727652
2612355	4.843242	-13.913165	2.176666
2612434	4.558703	-13.804208	2.057086
2612512	4.811195	-13.958354	1.914452
2612590	5.001960	-13.556618	2.178322
2612669	5.249565	-13.507163	2.855117
2612747	5.279285	-12.811039	3.071407
2612825	6.101157	-12.866864	3.019946
2612904	7.117901	-12.915221	2.908068
2612982	8.001819	-12.669149	3.270184
2613061	11.458340	-11.608882	3.232003
2613140	19.251178	-6.605367	0.306494
2613218	26.436976	-0.486390	-2.028170
2613297	28.904558	2.741889	-3.269931
2613376	29.741311	1.826929	-3.380548
2613454	30.286923	0.646442	-3.327467
2613531	31.114022	0.934064	-3.710826
2613611	33.113280	-0.091063	-4.619710
2613689	35.609082	-0.330708	-6.087282
2613768	37.640694	-2.144054	-6.336984
2613847	39.096194	-3.812227	-6.193934
2613925	39.588845	-4.566738	-6.199396
2614003	39.560500	-4.649862	-5.605023
2614082	39.525806	-5.071634	-5.063330
2614161	39.912473	-5.422510	-5.091401
2614240	40.644151	-6.213841	-4.723857
2614318	41.259189	-6.415942	-4.579440
2614397	41.991685	-6.802638	-3.854018
2614476	42.615565	-6.892971	-3.475256
2614555	43.103971	-6.992004	-3.476391
2614634	43.482040	-6.947183	-3.482752
2614712	43.740880	-7.104255	-3.494000
2614791	43.683049	-7.040669	-3.396832
2614870	43.844637	-7.154081	-3.483304
2614949	44.073838	-7.001916	-3.451191
2615027	44.199097	-6.896514	-3.462952
2615106	44.647355	-6.605315	-3.557064
2615185	44.854392	-6.688977	-3.341051
2615263	45.236008	-6.517252	-3.330594
2615341	45.337252	-6.541491	-3.323251
