# Supplementary material for: iSignDB: A database for smartphone signature biometrics
Source: Data Brief. 2020 Nov 28;33:106597. doi: 10.1016/j.dib.2020.106597 (PMC7725742; doi:10.1016/j.dib.2020.106597)
Supplement: Supplementary file 3 [file mmc3.zip › u022/genuine/Sensor Data/u022_s2_g08_Acc.csv]

timestamp	x	y	z
1448508	0.704727	1.284164	10.807190
1448527	0.087021	1.176422	10.163162
1448546	-0.540268	1.269791	6.531158
1448565	0.302490	1.353592	7.862335
1448584	0.546707	1.190781	10.203857
1448603	0.582611	0.987274	11.013092
1448622	0.580231	0.936996	10.797623
1448641	0.625717	1.099808	10.218216
1448660	0.604172	1.140503	9.148010
1448679	0.417419	1.099808	8.767334
1448698	0.350388	1.063889	9.088165
1448717	0.359955	1.068680	9.736984
1448736	0.347992	1.075867	10.294830
1448755	0.307281	1.145294	10.292450
1448774	0.199539	1.193176	9.902191
1448793	0.192368	1.274582	9.590942
1448812	0.103775	1.272186	9.543060
1448831	0.108566	1.279373	9.650803
1448850	0.257004	1.281769	9.806427
1448869	0.340805	1.284164	9.715439
1448888	0.292923	1.298523	9.504745
1448907	0.304886	1.315292	9.349121
1448926	0.242645	1.320068	9.385040
1448945	0.158844	1.363174	9.636429
1448964	0.132507	1.377533	9.650803
1448983	0.019974	1.339233	9.667557
1449002	0.142090	1.401474	9.775299
1449020	0.187576	1.375137	9.653198
1449040	0.041534	1.305710	9.576584
1449059	0.084625	1.272186	9.775299
1449078	0.252213	1.284164	9.904587
1449097	0.261795	1.219513	9.725021
1449116	0.233063	1.111786	9.552628
1449135	0.254608	1.095016	9.564606
1449154	0.326431	1.078262	9.564606
1449173	0.441360	1.042343	9.559814
1449192	0.345596	0.980103	9.708252
1449211	0.271378	0.989670	9.887817
1449230	0.405441	1.063889	9.940491
1449249	0.446152	1.126144	9.859085
1449268	0.549103	1.186005	10.134430
1449287	0.539520	1.118958	10.175125
1449306	-0.121277	1.193176	7.895844
1449325	0.271378	1.202759	8.465668
1449344	0.534729	1.092621	10.134430
1449363	0.491638	0.999252	10.598907
1449382	0.501221	0.987274	10.167938
1449401	0.573044	1.027985	9.626862
1449420	0.561066	1.035172	9.200684
1449439	0.257004	0.877151	9.325180
1449458	0.400665	0.886719	9.832748
1449477	0.699936	0.898697	10.143997
1449496	0.596985	0.848419	10.033875
1449515	0.383896	0.812500	9.909363
1449534	0.448547	0.869965	9.895004
1449553	0.575439	0.941788	9.784866
1449572	0.465302	0.884323	9.614883
1449591	0.285736	0.869965	9.495178
1449610	0.252213	0.905884	9.574188
1449629	0.309677	0.908279	9.732193
1449648	0.247437	0.905884	9.772903
1449667	0.228271	0.975311	9.590942
1449686	0.213913	1.068680	9.586151
1449705	0.079834	1.154877	9.837540
1449724	0.089417	1.142899	10.012314
1449743	0.091812	1.099808	10.057816
1449762	-0.059021	1.087830	10.057816
1449781	-0.080582	1.142899	10.014709
1449800	-0.042267	1.166840	9.935699
1449819	0.036743	1.174026	9.847122
1449838	0.151657	1.197968	9.933319
1449857	0.271378	1.159668	9.974014
1449876	0.333618	1.128540	9.830368
1449895	0.065475	1.121353	9.586151
1449914	-0.164368	1.102203	9.624466
1449933	-0.214645	1.035172	9.854309
1449952	-0.236206	0.968124	9.763321
1449971	-0.293655	1.023193	9.492783
1449990	-0.353516	1.176422	9.406586
1450009	-0.358307	1.260223	9.543060
1450027	-0.274506	1.322464	9.748962
1450047	-0.288864	1.308105	9.895004
1450066	-0.238586	1.336838	9.837540
1450085	-0.178741	1.370346	9.842331
1450104	-0.157196	1.351196	9.760925
1450123	-0.229019	1.291351	9.605301
1450142	-0.372665	1.162064	9.464050
1450160	-0.410980	1.051926	9.356308
1450180	-0.456467	0.958557	9.504745
1450199	-0.427734	0.903488	9.657974
1450218	-0.365479	0.862778	9.478409
1450237	-0.317596	0.881943	9.447296
1450256	-0.224228	0.929825	9.555023
1450275	-0.173950	0.989670	9.555023
1450294	-0.104523	1.097412	9.523911
1450313	-0.166763	1.071075	9.468842
1450332	-0.296051	1.059113	9.679520
1450351	-0.240982	1.023193	9.748962
1450370	-0.291260	0.975311	9.741776
1450389	-0.384644	1.018402	9.883041
1450408	-0.389435	1.090225	9.787262
1450427	-0.250565	1.159668	9.353912
1450446	-0.372665	1.109390	9.210266
1450465	-0.217041	1.126144	9.569397
1450484	0.034348	1.011215	9.789658
1450503	-0.051849	0.819687	10.043442
1450522	-0.106918	0.759827	10.096115
1450541	0.041534	0.903488	10.038651
1450560	0.364746	1.118958	9.756134
1450579	0.630508	1.248245	9.528687
1450598	0.544312	1.305710	9.657974
1450617	0.553894	1.336838	9.849518
1450636	0.558670	1.293732	10.024292
1450655	0.424606	1.365570	10.304413
1450674	0.209122	1.504425	10.120056
1450693	0.175598	1.765396	9.772903
1450712	0.084625	1.851593	9.856705
1450731	0.106171	1.736664	10.223007
1450750	0.113358	1.648087	10.639603
1450769	-0.085358	1.566681	10.709030
1450788	-0.092545	1.590622	10.230194
1450807	0.008011	1.571472	9.708252
1450826	0.106171	1.535553	9.562210
1450845	0.197159	1.490067	9.559814
1450864	0.259399	1.437393	9.392227
1450883	0.357559	1.454147	9.013931
1450902	0.455719	1.399078	8.772125
1450921	0.652054	1.389511	8.767334
1450940	1.020752	1.377533	9.011551
1450959	1.039917	1.353592	9.313217
1450978	1.071030	1.358383	9.377853
1450997	1.071030	1.382324	9.459259
1451016	1.339188	1.394302	9.495178
1451035	1.628891	1.439789	9.265335
1451054	1.777328	1.535553	9.150406
1451073	1.755783	1.638504	9.210266
1451092	1.667191	1.669632	9.334763
1451111	1.693527	1.624146	9.610092
1451130	1.825211	1.518799	9.684311
1451149	1.715073	1.379929	9.435318
1451168	1.444534	1.243454	9.394623
1451187	1.169205	1.133331	9.487991
1451206	1.135681	1.109390	9.341949
1451225	1.279327	1.075867	9.131256
1451244	1.123703	1.004044	9.011551
1451263	1.083008	1.054321	9.138443
1451282	1.274536	1.288956	9.215057
1451301	1.195526	1.478088	9.157593
1451320	0.968079	1.559494	9.200684
1451339	0.884293	1.561890	9.102524
1451358	0.953720	1.499634	8.956482
1451377	1.241028	1.478088	8.942108
1451396	1.715073	1.595413	9.102524
1451415	2.002380	1.918625	9.456863
1451434	1.899429	2.198746	9.827972
1451453	1.909012	2.471680	10.184708
1451472	2.023926	2.711105	10.211044
1451491	2.016739	2.840393	9.938095
1451510	1.899429	2.835602	9.693893
1451529	1.990402	2.703918	9.854309
1451548	2.019135	2.411835	10.440887
1451567	2.031113	2.155655	10.847900
1451586	1.798874	1.954544	10.316391
1451605	1.343979	1.818069	9.243790
1451624	0.810074	1.705536	8.726639
1451643	0.465302	1.693573	8.889435
1451662	0.585007	1.660049	9.255753
1451681	0.465302	1.576248	8.989990
1451700	0.115753	1.581039	8.693115
1451719	-0.267319	1.525970	8.884659
1451738	-0.226624	1.420624	9.059433
1451757	-0.109314	1.298523	9.332367
1451776	0.285736	1.375137	9.464050
1451795	0.850769	1.490067	8.932541
1451814	1.248199	1.614563	8.508759
1451833	1.454102	1.710327	8.403412
1451852	1.590576	1.743851	8.661987
1451871	1.612122	1.660049	8.860703
1451890	1.454102	1.432602	8.973236
1451909	1.176376	1.286560	9.358704
1451928	0.963303	1.339233	9.813599
1451947	0.874710	1.387115	10.191879
1451966	1.111740	1.497238	10.263718
1451985	1.252991	1.619354	10.057816
1452004	1.221863	1.703140	9.997955
1452023	1.188354	1.791733	10.160767
1452042	1.085403	1.856369	10.352295
1452061	0.824432	1.712723	10.397781
1452079	0.673599	1.583435	10.189499
1452099	0.628113	1.571472	9.859085
1452117	0.539520	1.552307	9.578964
1452137	0.328827	1.506821	9.672348
1452156	0.369537	1.504425	10.100906
1452175	0.489243	1.540344	10.493561
1452194	0.280945	1.537949	10.407364
1452213	0.146866	1.581039	9.873459
1452232	0.604172	1.803711	9.171951
1452251	0.747818	1.875534	9.145615
1452270	0.156448	1.542740	9.988373
1452289	0.228271	1.375137	10.560593
1452308	0.592194	1.470917	10.026688
1452327	0.491638	1.672028	9.095337
1452346	0.063080	1.875534	8.676361
1452365	-0.238586	1.913834	8.752975
1452384	-0.293655	1.717514	9.337158
1452403	-0.142822	1.561890	9.784866
1452422	-0.267319	1.315292	9.401794
1452441	-0.384644	1.166840	8.757767
1452460	-0.171555	1.157272	8.640442
1452479	0.072647	1.212341	9.001968
1452498	0.108566	1.322464	9.365891
1452517	0.048706	1.456543	9.495178
1452536	-0.015930	1.645691	9.492783
1452555	0.039139	1.928207	9.516724
1452574	-0.051849	2.093399	9.466446
1452593	-0.269714	2.040726	9.442505
1452612	-0.229019	1.853989	9.669952
1452631	-0.063812	1.633713	9.938095
1452650	0.058289	1.463730	9.895004
1452669	0.118149	1.377533	9.770508
1452688	0.089417	1.415848	9.777695
1452707	0.039139	1.466125	9.636429
1452726	-0.013535	1.494858	9.365891
1452745	-0.202682	1.423019	9.377853
1452764	-0.233810	1.384720	9.938095
1452783	-0.114090	1.351196	10.148788
1452802	-0.023117	1.370346	10.079361
1452821	0.060684	1.355988	9.748962
1452840	0.087021	1.257828	9.473633
1452859	0.211517	1.233887	9.634033
1452878	0.381500	1.202759	9.739380
1452897	0.410233	1.102203	9.741776
1452916	0.302490	1.061508	9.823181
1452935	0.187576	1.083054	9.782471
1452954	0.084625	1.047134	9.617279
1452973	0.091812	1.011215	9.595734
1452992	0.077438	0.963333	9.765717
1453011	0.017593	0.958557	9.890213
1453030	-0.133255	0.968124	9.806427
1453049	-0.260147	0.977707	9.820786
1453068	-0.161972	1.030380	9.971619
1453087	0.000824	1.104599	10.014709
1453106	0.120544	1.188400	10.572571
1453125	-0.322388	1.126144	9.188721
1453144	-0.461258	1.142899	7.893448
1453163	0.144485	1.085449	9.452072
1453182	0.125320	0.936996	10.474396
1453201	-0.061417	0.855606	10.359482
1453220	0.072647	0.970520	9.847122
1453239	0.369537	1.059113	9.373062
1453258	0.525162	0.994461	9.349121
1453277	0.515579	0.903488	9.746567
1453296	0.491638	0.860382	9.993164
1453315	0.577835	0.841232	9.933319
1453334	0.505997	0.778992	9.861481
1453353	0.503616	0.869965	9.945282
1453372	0.484451	0.982498	9.813599
1453391	0.573044	0.982498	9.497574
1453410	0.553894	0.946579	9.547852
1453429	0.529953	0.965729	9.856705
1453448	0.544312	1.032776	9.923737
1453467	0.407837	1.150085	9.614883
1453486	0.381500	1.260223	9.148010
1453505	0.252213	1.269791	9.207870
1453524	0.194763	1.267395	9.610092
1453543	0.118149	1.207550	9.887817
1453562	0.075043	1.221909	10.081757
1453581	0.053497	1.245850	10.206253
1453600	0.223480	1.310501	10.153580
1453619	0.441360	1.408661	9.914154
1453638	0.551498	1.466125	9.622070
1453657	0.376709	1.458939	9.325180
1453676	0.240250	1.437393	9.164780
1453695	0.312073	1.379929	9.291672
1453714	0.472488	1.315292	9.780090
1453733	0.573044	1.260223	10.136826
1453752	0.613739	1.262619	10.270889
1453771	0.472488	1.370346	10.093719
1453790	0.189972	1.463730	9.696289
1453809	0.087021	1.549911	9.605301
1453828	0.079834	1.640900	9.612488
1453847	0.017593	1.734268	9.425735
1453866	-0.135635	1.770187	9.162384
1453885	-0.142822	1.873138	9.207870
1453904	-0.360703	1.894684	9.382645
1453923	-0.379852	1.966507	9.643616
1453942	-0.530685	1.971298	9.861481
1453961	-0.434921	2.069458	9.727417
1453980	-0.059021	2.184387	9.691498
1453999	-0.499557	2.162827	9.593338
1454018	-0.738983	2.330429	9.497574
1454036	-0.817993	2.488449	9.234207
1454056	-0.990372	2.658432	9.057037
1454075	-1.292038	2.747025	8.784088
1454094	-1.371048	2.826035	9.004364
1454113	-1.050232	2.876312	9.454468
1454132	-1.189087	2.885880	8.137665
1454151	-1.641602	2.950531	6.772964
1454170	-0.925735	2.533936	9.859085
1454189	-0.616882	2.368729	11.755295
1454208	-1.009521	2.464508	10.771286
1454227	-1.167542	2.658432	9.004364
1454246	-1.136414	2.804474	8.111328
1454265	-0.999954	2.816452	8.317230
1454284	-0.834747	2.730255	8.776917
1454303	-0.647995	2.509995	9.145615
1454322	-0.205078	2.363953	9.516724
1454341	0.108566	2.258606	9.681915
1454360	0.187576	2.138885	9.698685
1454379	0.268982	2.050308	9.693893
1454398	0.221100	2.000031	9.590942
1454417	0.134903	2.031158	9.272507
1454436	0.048706	2.107773	9.069000
1454455	-0.147614	2.148468	9.080978
1454474	-0.126068	2.138885	9.246170
1454493	-0.051849	2.129318	9.497574
1454512	-0.140427	2.076645	9.811203
1454531	-0.157196	1.992844	10.062607
1454550	-0.104523	1.928207	10.263718
1454569	-0.145218	1.947357	10.127243
1454588	-0.231415	1.935379	9.624466
1454607	-0.408585	1.916229	9.430527
1454626	-0.437317	1.980881	9.456863
1454645	-0.360703	2.035934	9.341949
1454664	-0.315201	2.062271	9.308426
1454683	-0.296051	2.023972	9.552628
1454702	-0.169159	1.956940	9.753754
1454721	-0.178741	1.889893	9.669952
1454740	-0.252960	1.837219	9.578964
1454759	-0.183533	1.849197	9.557419
1454778	-0.109314	1.873138	9.696289
1454797	-0.075790	1.882706	9.715439
1454816	-0.008743	1.937775	9.540665
1454835	-0.631241	2.083832	7.766556
1454854	-0.724609	2.316055	7.661209
1454873	0.000824	1.947357	11.118439
1454892	-0.609695	1.909042	11.163925
1454911	-1.124451	1.978485	9.804031
1454930	-1.028687	2.112549	9.289276
1454949	-0.856293	2.229874	8.851135
1454968	-0.796448	2.165222	8.465668
1454987	-1.323166	1.851593	8.841553
1455006	-1.394989	1.533157	10.220612
1455025	-0.619278	1.456543	10.558197
1455044	0.039139	1.676804	9.892609
1455063	-0.387039	1.731873	9.567001
1455082	-1.078964	1.650467	9.614883
1455101	-0.870667	1.607376	9.454468
1455120	-0.147614	1.595413	9.657974
1455139	-0.051849	1.485275	10.474396
1455158	-0.540268	1.310501	10.862259
1455177	-0.547440	1.310501	10.512711
1455196	-0.248169	1.492462	9.871063
1455215	-0.090149	1.695969	9.104919
1455234	0.166031	1.949753	8.587769
1455253	0.084625	1.990448	8.877472
1455272	-0.600113	1.875534	9.487991
1455291	-0.576172	1.930603	9.696289
1455310	-0.138031	2.086212	9.454468
1455329	0.053497	2.251419	9.078583
1455348	-0.331970	2.421402	8.805649
1455367	-0.360703	2.521957	8.831985
1455386	0.034348	2.536331	9.262939
1455405	0.027161	2.387894	9.698685
1455424	-0.164368	2.359161	9.883041
1455443	-0.264923	2.426193	9.794449
1455462	-0.372665	2.402252	9.454468
1455481	-0.219437	2.349579	9.598129
1455500	-0.082977	2.409439	9.710648
1455519	-0.305634	2.433380	9.222229
1455538	-0.339157	2.526749	8.412994
1455557	0.027161	2.378311	8.855927
1455576	-0.011139	2.289734	9.610092
1455595	-0.300842	2.340012	9.830368
1455614	-0.413376	2.483658	9.985977
1455633	-0.391815	2.691956	9.681915
1455652	-0.466049	2.895462	8.985214
1455671	-0.377457	3.039108	8.791275
1455690	-0.173950	3.077423	9.011551
1455709	-0.473221	3.034317	9.155197
1455728	-0.583359	2.955307	9.138443
1455747	-0.415771	2.840393	9.238998
1455766	-0.336761	2.624908	9.289276
1455785	-0.288864	2.426193	9.313217
1455804	-0.245773	2.313675	9.353912
1455823	-0.324783	2.232269	9.203079
1455842	-0.353516	2.196350	9.219833
1455861	-0.252960	2.330429	9.092941
1455880	-0.104523	2.459717	9.229416
1455899	-0.109314	2.543518	9.686707
1455918	-0.499557	2.660828	9.705856
1455937	-0.664764	2.770966	9.270111
1455956	-0.377457	2.768570	9.334763
1455975	0.019974	2.600967	10.041046
1455993	-0.274506	2.509995	9.744171
1456013	-0.822784	2.562668	8.539886
1456032	-0.671951	2.589005	8.391449
1456051	-0.255356	2.462112	8.851135
1456070	-0.197891	2.292114	9.392227
1456089	-0.296051	2.203537	10.213440
1456108	-0.284088	2.150864	10.249344
1456127	-0.372665	2.160446	9.617279
1456145	-0.542664	2.181992	9.406586
1456164	-0.413376	2.220291	9.657974
1456183	-0.157196	2.256210	9.997955
1456203	-0.023117	2.275360	10.084152
1456222	-0.238586	2.622513	9.033096
1456241	-0.636032	2.859543	8.219070
1456260	-0.612091	2.802078	8.961273
1456279	-0.245773	2.708710	9.962036
1456298	-0.310425	2.639282	9.674744
1456317	-0.667160	2.519577	8.978027
1456336	-0.410980	2.359161	9.033096
1456355	-0.078186	2.191559	9.576584
1456374	-0.051849	2.083832	9.863876
1456393	0.051102	2.057495	9.507141
1456412	-0.011139	2.249023	8.951691
1456431	-0.336761	2.435776	8.805649
1456450	-0.619278	2.524353	9.437714
1456469	-0.341537	2.732651	9.602905
1456488	-0.296051	2.986435	9.112106
1456507	-0.597717	3.000809	9.399399
1456526	-0.746170	2.749420	10.239777
1456545	-0.607300	2.430984	9.835144
1456564	-0.470825	2.292114	8.664383
1456583	-0.075790	2.177200	8.525528
1456602	0.185181	2.083832	9.157593
1456621	-0.126068	2.124527	9.842331
1456640	-0.511536	2.299301	9.686707
1456659	-0.533081	2.447739	9.021118
1456678	-0.346329	2.426193	8.992386
1456697	-0.305634	2.316055	9.526291
1456716	-0.478012	2.265778	10.151184
1456735	-0.583359	2.249023	10.206253
1456754	-0.530685	2.186783	9.839935
1456773	-0.348724	2.249023	9.514328
1456792	-0.379852	2.610550	8.511154
1456811	-0.446884	2.768570	8.556641
1456830	-0.372665	2.620132	10.048233
1456849	-0.643219	2.521957	10.199066
1456868	-0.839539	2.596191	9.004364
1456887	-0.521103	2.600967	8.508759
1456906	-0.195496	2.447739	9.025909
1456925	-0.442093	2.189163	9.370682
1456944	-0.707855	2.062271	9.875854
1456963	-0.396606	2.074249	10.000351
1456982	-0.159592	2.148468	9.461655
1457001	-0.159592	2.177200	9.107315
1457020	-0.317596	2.179596	9.418564
1457039	-0.489990	2.272964	9.875854
1457058	-0.573776	2.445343	9.916550
1457077	-0.564209	2.668015	9.727417
1457096	-0.597717	2.849976	9.052246
1457115	-0.652786	3.034317	8.688324
1457134	-0.743774	2.928986	9.243790
1457153	-0.616882	2.440567	9.964432
1457172	-0.820389	2.162827	9.437714
1457191	-0.794052	2.193954	8.731430
1457210	-0.233810	2.153259	8.506363
1457229	0.106171	2.059875	8.800858
1457248	-0.030304	2.067062	9.353912
1457267	-0.370270	2.098190	9.646011
1457286	-0.432526	2.201141	9.638824
1457305	-0.561813	2.356766	10.041046
1457324	-0.877838	2.349579	10.491165
1457343	-0.928116	2.215500	10.531860
1457362	-0.422943	2.165222	10.086548
1457381	-0.061417	2.205933	9.356308
1457400	-0.288864	2.210724	8.853531
1457419	-0.394211	2.165222	8.875076
1457438	-0.240982	2.284943	9.279694
1457457	-0.602509	2.735046	8.671570
1457476	-0.549835	2.727859	9.061829
1457495	-0.442093	2.452530	9.715439
1457514	-0.700668	2.220291	9.669952
1457533	-0.753342	2.107773	9.279694
1457552	-0.291260	2.059875	9.126465
1457571	-0.042267	2.011993	9.193497
1457590	-0.394211	1.906647	9.222229
1457609	-0.482803	1.870743	9.459259
1457628	-0.329575	2.069458	9.710648
1457647	-0.499557	2.244232	9.775299
1457666	-0.676727	2.397461	9.849518
1457685	-0.564209	2.562668	9.794449
1457704	-0.513931	2.835602	9.346725
1457723	-0.875458	3.039108	9.171951
1457742	-0.923340	2.885880	9.827972
1457761	-0.691101	2.419006	10.409760
1457780	-0.703064	2.002426	9.815994
1457799	-0.516327	1.837219	9.021118
1457818	-0.202682	1.813278	8.774521
1457837	-0.161972	1.760605	8.827194
1457856	-0.243378	1.722305	9.238998
1457875	-0.252960	1.887497	9.655579
1457894	-0.545044	2.193954	9.593338
1457913	-0.882629	2.390289	9.473633
1457932	-0.466049	2.438171	9.720230
1457950	0.096588	2.541122	10.024292
1457970	-0.171555	2.730255	9.612488
1457989	-0.695892	2.981644	8.884659
1458008	-0.834747	3.108536	8.796066
1458027	-0.592941	2.715897	9.509537
1458046	-0.566605	2.055099	10.009933
1458065	-0.894608	1.923416	9.090561
1458084	-0.430130	2.081436	8.283707
1458103	-0.116486	2.110168	8.185547
1458122	-0.262543	2.038330	8.547073
1458141	-0.566605	2.007217	9.205475
1458160	-0.772507	2.069458	9.883041
1458179	-0.664764	2.150864	10.213440
1458198	-0.566605	2.174805	10.306808
1458217	-0.578568	2.055099	10.539047
1458236	-0.384644	1.849197	10.677902
1458255	-0.331970	1.868347	10.215836
1458274	-0.485199	2.040726	9.490387
1458293	-0.430130	2.100586	9.176743
1458312	-0.193100	2.028763	9.306030
1458331	-0.286484	1.966507	9.210266
1458350	-0.343933	1.964111	8.954086
1458369	-0.250565	2.088608	9.203079
1458388	-0.612091	2.261002	9.626862
1458407	-1.021500	2.533936	9.629242
1458426	-0.873062	2.936157	9.284485
1458445	-0.379852	2.653641	9.270111
1458464	-0.341537	2.136490	9.253357
1458483	-0.782074	2.047913	9.164780
1458502	-0.509140	2.047913	9.289276
1458521	-0.188309	1.966507	9.375458
1458540	-0.164368	1.834824	9.215057
1458559	-0.317596	1.784546	9.174347
1458578	-0.365479	1.918625	9.480804
1458597	-0.358307	2.074249	10.088928
1458616	-0.154800	2.076645	10.582138
1458635	-0.286484	2.081436	10.127243
1458654	-0.501953	2.198746	9.258148
1458673	-0.631241	2.354370	8.714661
1458692	-0.674332	2.457321	8.705093
1458711	-0.686310	2.478867	9.430527
1458730	-0.777283	2.505203	10.220612
1458749	-0.918549	2.481262	10.328354
1458768	-0.942490	2.529144	10.029083
1458787	-0.762924	2.694351	8.458481
1458806	-0.102127	2.340012	8.281311
1458825	0.048706	2.000031	9.009155
1458844	-0.377457	1.889893	9.413773
1458863	-0.523499	2.040726	9.425735
1458882	-0.408585	2.177200	9.430527
1458901	-0.310425	2.265778	9.502350
1458920	-0.178741	2.469284	9.452072
1458939	-0.142822	2.737442	9.408981
1458958	-0.202682	2.766174	9.401794
1458977	-0.351120	2.682373	9.476013
1458996	-0.370270	2.423798	9.861481
1459015	0.072647	2.198746	10.175125
1459034	-0.044662	1.825256	10.036270
1459053	-0.406189	1.669632	9.543060
1459072	-0.231415	1.688782	9.057037
1459091	-0.231415	1.674423	8.836761
1459110	0.295319	1.633713	9.124069
1459129	0.608948	1.494858	9.255753
1459148	0.338409	1.303314	9.363495
1459167	-0.243378	1.207550	9.248566
1459186	-0.410980	1.186005	9.054642
1459205	0.292923	1.092621	9.126465
1459224	0.625717	0.860382	9.473633
1459243	-0.506744	0.482101	9.868668
1459262	-1.450058	0.269012	10.103302
1459281	-1.076569	0.190018	10.601288
1459300	0.261795	0.230713	10.929306
1459319	0.755005	0.142120	10.867050
1459338	0.259399	0.111008	10.531860
1459357	-0.468430	0.139740	9.935699
1459376	-0.839539	0.182831	9.318008
1459395	-0.284088	0.230713	9.380249
1459414	0.532333	0.338455	9.966827
1459433	0.635284	0.312119	10.421722
1459452	0.053497	0.211563	10.483978
1459471	-0.190704	0.254654	10.244553
1459490	0.154053	0.364792	9.815994
1459509	0.565857	0.465347	9.552628
1459528	0.642471	0.513229	9.595734
1459547	0.434174	0.474915	9.780090
1459566	0.271378	0.489288	10.043442
1459585	0.211517	0.587448	9.942886
1459604	0.367142	0.709549	9.679520
1459623	0.613739	0.843628	9.526291
1459642	0.855560	0.867569	9.461655
1459661	0.800491	0.762222	9.562210
1459680	0.288132	0.678421	9.638824
1459699	-0.176346	0.656876	9.511932
1459718	-0.157196	0.664063	9.571793
1459737	0.362350	0.728714	9.988373
1459756	0.613739	0.735886	10.330750
1459775	0.450943	0.719131	10.254135
1459794	0.376709	0.692795	10.122452
1459813	0.558670	0.680817	10.050629
1459832	0.649658	0.738281	9.942886
1459851	0.668808	0.817291	9.856705
1459870	0.637680	0.944183	9.746567
1459889	0.618530	1.035172	9.605301
1459907	0.687958	1.178818	9.509537
1459927	0.757401	1.341629	9.571793
1459946	0.635284	1.367966	9.456863
1459965	0.450943	1.372742	9.408981
1459984	0.355164	1.394302	9.447296
1460003	0.441360	1.502029	9.392227
1460022	0.268982	1.588226	9.325180
1460041	-0.008743	1.566681	9.420959
1460060	0.235458	1.530762	9.942886
1460079	0.453339	1.497238	10.196671
1460098	0.438965	1.506821	9.887817
1460117	0.400665	1.566681	9.392227
1460136	0.400665	1.643295	8.867889
1460155	0.352768	1.679199	8.592560
1460174	0.434174	1.626526	9.009155
1460193	0.486847	1.561890	9.538269
1460212	0.403046	1.442184	9.940491
1460231	0.297714	1.351196	10.127243
1460250	0.367142	1.344009	10.009933
1460269	0.429382	1.401474	9.655579
1460288	0.424606	1.425415	9.303635
1460307	0.455719	1.442184	9.157593
1460326	0.527557	1.446960	9.238998
1460345	0.556274	1.451752	9.485596
1460364	0.422211	1.430206	9.669952
1460383	0.307281	1.413452	9.614883
1460402	0.407837	1.406265	9.667557
1460421	0.594589	1.420624	10.376236
1460440	0.592194	1.346405	10.809586
1460459	0.245041	1.327255	9.030701
1460478	0.122925	1.375137	8.154419
1460497	0.264191	1.382324	8.887039
1460516	0.314468	1.334442	9.758530
1460535	0.529953	1.279373	10.086548
1460554	0.721481	1.236282	10.055420
1460573	0.589798	1.274582	9.679520
1460592	0.268982	1.281769	9.540665
1460611	0.415024	1.351196	9.662766
1460630	0.707123	1.379929	9.600525
1460649	0.721481	1.312897	9.432922
1460668	0.640076	1.274582	9.322784
1460687	0.381500	1.217117	9.499954
1460706	0.154053	1.169235	9.897400
1460725	0.218704	1.145294	10.218216
1460744	0.371933	1.140503	10.416946
1460763	0.474884	1.214737	10.287659
1460782	0.549103	1.255432	9.813599
1460801	0.635284	1.298523	9.502350
1460820	0.611343	1.300919	9.545456
1460839	0.601776	1.274582	9.686707
1460858	0.709503	1.267395	9.823181
1460877	0.807678	1.229095	9.768112
1460896	0.812454	1.157272	9.634033
1460915	0.788513	1.152481	9.550247
1460934	0.666412	1.135727	9.490387
1460953	0.630508	1.162064	9.514328
1460972	0.573044	1.183609	9.535873
1460991	0.673599	1.195572	9.531082
1461010	0.714294	1.188400	9.442505
1461029	0.711899	1.181213	9.401794
1461048	0.668808	1.181213	9.420959
1461067	0.623322	1.214737	9.646011
1461086	0.695145	1.265015	9.844727
1461105	0.659225	1.238678	9.885422
1461124	0.661621	1.243454	9.902191
1461143	0.628113	1.303314	9.825577
1461162	0.592194	1.351196	9.756134
1461181	0.563461	1.344009	9.734589
1461200	0.606567	1.315292	9.794449
1461219	0.618530	1.260223	9.715439
1461238	0.668808	1.221909	9.619675
1461257	0.587402	1.202759	9.495178
1461276	0.474884	1.193176	9.464050
1461295	0.520370	1.224304	9.593338
1461314	0.596985	1.183609	9.720230
1461333	0.752609	1.157272	9.883041
1461352	0.596985	1.118958	9.835144
1461371	0.640076	1.207550	9.780090
1461390	0.790909	1.269791	9.641220
1461409	0.893860	1.346405	9.574188
1461428	0.874710	1.516403	9.437714
1461447	0.549103	1.724701	8.891830
1461466	0.644867	1.566681	8.939713
1461485	0.769363	1.360779	9.162384
1461504	0.740631	1.320068	9.562210
1461523	0.822037	1.262619	10.163162
1461542	0.819641	1.221909	10.165543
1461561	0.613739	1.253036	10.127243
1461580	0.582611	1.360779	10.151184
1461599	0.984848	1.293732	10.069778
1461618	1.411011	1.269791	10.076965
1461637	1.128494	1.315292	10.074570
1461656	0.618530	1.346405	9.971619
1461675	0.434174	1.437393	9.815994
1461694	0.326431	1.518799	9.602905
1461713	0.300095	1.535553	9.217453
1461732	0.261795	1.549911	9.047455
1461751	0.084625	1.607376	9.282089
1461770	-0.128464	1.664841	9.440109
1461789	-0.092545	1.746246	9.152802
1461808	0.051102	1.695969	8.961273
1461826	-0.066208	1.566681	9.176743
1461846	-0.252960	1.461334	9.732193
1461864	-0.128464	1.413452	10.167938
1461884	0.024765	1.401474	10.067383
1461903	0.180389	1.399078	9.729813
1461922	0.302490	1.372742	9.516724
1461941	0.429382	1.329651	9.416168
1461960	0.494034	1.260223	9.461655
1461979	0.630508	1.140503	9.574188
1461998	0.649658	1.025589	9.614883
1462017	0.398270	0.984894	9.626862
1462036	0.065475	1.016006	9.557419
1462055	-0.015930	1.056717	9.454468
1462074	-0.023117	1.013611	9.648407
1462093	-0.051849	0.922638	10.021896
