# Supplementary material for: iSignDB: A database for smartphone signature biometrics
Source: Data Brief. 2020 Nov 28;33:106597. doi: 10.1016/j.dib.2020.106597 (PMC7725742; doi:10.1016/j.dib.2020.106597)
Supplement: Supplementary file 3 [file mmc3.zip › u022/genuine/Sensor Data/u022_s2_g08_AngVel.csv]

timestamp	x	y	z
1448011	0.235611	0.193924	0.024429
1448090	-0.232040	-0.214081	-0.004349
1448169	0.043854	0.061829	-0.016602
1448247	0.015640	0.008041	-0.070404
1448326	0.002319	-0.049500	-0.006485
1448405	0.031082	0.044250	0.021225
1448484	-0.005142	0.061295	0.091003
1448562	-0.048294	0.021347	0.134140
1448641	-0.039230	0.019226	0.137878
1448719	-0.061600	-0.013290	0.074493
1448798	0.066772	0.020813	0.040405
1448877	-0.084503	-0.005829	0.029739
1448956	-0.053619	0.019745	0.012695
1449034	0.003387	0.021881	-0.027252
1449112	-0.011536	0.022415	-0.063461
1449191	-0.021652	0.075684	-0.126328
1449269	-0.026993	0.125214	-0.110886
1449348	0.001251	0.058624	-0.167862
1449427	0.111511	0.101242	-0.270126
1449506	0.078476	0.005905	-0.322861
1449584	0.046524	-0.039917	-0.289307
1449662	0.073685	-0.084656	-0.291443
1449740	-0.024857	-0.090515	-0.272797
1449819	-0.088242	-0.123535	-0.262146
1449898	-0.083450	-0.082520	-0.281326
1449976	0.032669	-0.191177	-0.290909
1450053	0.065170	-0.159760	-0.065598
1450133	-0.029648	-0.299835	-0.122070
1450212	0.043869	0.133728	-0.274399
1450291	0.030014	-0.140045	-0.150299
1450369	0.283554	-0.224731	0.168228
1450447	0.198318	-0.299301	0.394073
1450526	0.143463	-0.142715	0.551727
1450605	0.140274	-0.307831	0.623108
1450683	0.229218	0.085800	0.741867
1450762	0.183945	0.233871	0.717377
1450840	-0.007278	0.302582	0.708862
1450919	0.058777	0.233337	0.832428
1450997	-0.152161	0.178467	0.467041
1451076	0.015625	0.276474	0.126678
1451155	0.173294	0.143326	-0.188110
1451234	0.260651	0.188599	-0.526855
1451312	0.075821	0.089523	-0.438446
1451391	-0.017395	-0.207153	-0.444839
1451470	-0.142029	-0.026596	-0.557220
1451549	-0.364136	-0.129395	-0.823547
1451627	-0.240036	-0.097977	-0.952438
1451706	-0.121796	-0.165619	-0.712219
1451785	0.095001	-0.135254	-0.428314
1451863	-0.005676	-0.037247	-0.207291
1451942	0.051315	-0.054291	-0.466675
1452020	0.040665	0.000046	-0.059738
1452099	-0.170258	-0.078796	0.103775
1452178	-0.104752	0.186462	-0.052292
1452256	-0.121796	0.160370	0.126694
1452335	-0.180389	0.030930	0.095795
1452414	-0.137238	0.047974	0.125626
1452493	-0.039230	0.076736	0.132538
1452571	-0.044037	0.003235	0.077148
1452650	-0.053619	0.014420	0.009506
1452728	0.066238	-0.013824	-0.006485
1452807	-0.102615	-0.019669	0.073944
1452886	0.055054	-0.020203	0.069168
1452964	0.072098	-0.093185	-0.036835
1453042	0.091797	-0.133667	-0.066132
1453121	0.117889	0.018143	-0.081589
1453199	-0.039764	0.033066	-0.082642
1453278	0.232941	0.135330	0.006851
1453357	0.012970	-0.003159	0.097382
1453435	0.326157	0.314301	0.012695
1453514	0.322433	0.353714	-0.023529
1453593	0.284073	0.328140	-0.025116
1453672	0.517914	0.620560	-0.014465
1453750	0.240402	0.213623	-0.081573
1453829	-0.319397	-0.250305	0.003113
1453907	0.165314	-0.178391	-0.033646
1453986	-0.477066	-0.774948	0.055313
1454064	-0.101013	-0.222610	-0.005417
1454142	-0.209671	-0.045242	-0.067200
1454221	-0.151627	-0.050034	-0.044296
1454300	0.072083	0.051712	-0.022995
1454379	0.019363	0.070358	0.059052
1454458	0.078491	0.063965	0.048920
1454536	-0.169724	0.025604	0.067032
1454614	0.154114	0.245056	0.378632
1454693	-0.279449	0.282333	1.306473
1454772	0.004456	0.737732	1.783173
1454850	0.056107	0.315369	1.573853
1454929	0.377289	0.356369	1.206329
1455007	0.113098	0.148117	0.786087
1455085	-0.028046	0.038925	0.486740
1455164	0.155182	0.065552	0.256653
1455242	0.186066	0.015488	0.096329
1455320	0.128555	0.026138	-0.014999
1455399	0.021484	-0.037781	0.061172
1455478	-0.018463	0.037857	0.119766
1455557	0.065170	0.098053	0.128281
1455635	-0.206482	-0.056961	-0.042160
1455713	0.030548	0.006424	-0.006485
1455792	-0.155884	0.112961	0.098450
1455870	0.015640	-0.031387	-0.028854
1455949	0.065704	-0.124603	-0.092758
1456028	-0.011536	0.046387	0.055313
1456106	0.003387	-0.003159	0.019089
1456183	-0.035507	0.035202	-0.075729
1456263	-0.048828	0.041061	0.034546
1456341	-0.004608	0.051712	0.036667
1456420	-0.040833	0.045853	-0.023529
1456499	0.017227	-0.060684	-0.072525
1456577	-0.003021	0.002701	-0.055481
1456655	-0.072784	0.014420	0.017487
1456734	0.050247	0.031464	-0.014481
1456812	-0.037109	-0.059616	-0.103958
1456890	-0.029114	-0.006882	-0.001144
1456969	-0.036575	0.085266	0.089935
1457048	-0.098892	0.067154	-0.028320
1457127	0.098190	-0.113419	0.020691
1457205	0.003387	-0.029266	-0.038437
1457284	0.003906	0.046921	0.009506
1457363	-0.054688	0.058090	-0.038437
1457442	-0.021118	0.017090	-0.131119
1457520	-0.046158	-0.044174	0.041458
1457598	0.156250	-0.039383	0.056381
1457677	-0.030716	-0.033524	-0.108215
1457756	-0.017395	-0.056961	-0.045898
1457835	-0.009415	-0.009552	0.057983
1457914	-0.155350	0.172089	0.013763
1457993	-0.140976	0.080475	0.035065
1458072	0.157852	-0.156555	-0.024063
1458150	0.063034	-0.068146	-0.067200
1458228	-0.014206	0.025070	-0.127914
1458307	0.015106	0.042114	0.001511
1458385	-0.073853	-0.018616	-0.052826
1458464	0.078491	-0.079330	-0.186508
1458543	-0.061600	0.022949	-0.171600
1458621	0.021484	-0.058029	-0.067734
1458700	-0.024857	0.058624	-0.214737
1458778	-0.243225	-0.194382	-0.427261
1458857	-0.291168	-0.526749	-0.744705
1458935	-0.384384	-0.385056	-0.805420
1459014	-0.599030	-0.274277	-0.974274
1459093	-0.726334	-0.315811	-0.880539
1459171	-0.044022	-0.034592	-0.413940
1459250	-0.085037	-0.115540	-0.089569
1459329	0.085938	-0.111816	-0.146561
1459407	0.090729	-0.068146	-0.276520
1459485	0.109909	-0.035126	-0.336182
1459564	0.025757	-0.156021	-0.417679
1459642	0.188736	-0.199707	-0.309006
1459720	0.319244	-0.112350	-0.280777
1459799	0.224426	-0.077194	-0.196625
1459877	0.118958	0.046906	-0.029388
1459956	0.195663	0.156631	0.055847
1460035	-0.051483	0.078339	0.080338
1460114	-0.050415	0.005371	0.117096
1460192	-0.079178	0.033600	0.096329
1460271	-0.120193	0.019745	0.049988
1460349	0.113098	0.015488	-0.038437
1460428	-0.145233	-0.177338	-0.132706
1460507	-0.046692	-0.108627	-0.171066
1460585	-0.215546	-0.143784	-0.176926
1460664	0.077423	0.079941	0.030807
1460742	0.036942	-0.010086	0.021225
1460821	0.047058	-0.022873	-0.011810
1460900	-0.003021	-0.002625	-0.005951
1460978	-0.053619	0.031464	-0.016602
1461057	0.002853	-0.004227	-0.033646
1461135	0.030548	0.021881	-0.007004
1461214	0.042801	0.124146	0.027618
1461292	0.087540	0.071411	0.013763
1461371	-0.010468	0.044250	0.101120
1461449	-0.108475	-0.048965	0.196991
1461528	0.157852	0.102310	0.231079
1461607	0.175415	-0.102234	0.098999
1461685	0.011902	-0.200760	0.112839
1461764	-0.192108	-0.015411	0.170898
1461842	-0.106873	0.103912	0.142670
1461921	-0.020599	0.094315	-0.103424
1462000	-0.078644	0.005890	-0.203018
