# Supplementary material for: iSignDB: A database for smartphone signature biometrics
Source: Data Brief. 2020 Nov 28;33:106597. doi: 10.1016/j.dib.2020.106597 (PMC7725742; doi:10.1016/j.dib.2020.106597)
Supplement: Supplementary file 3 [file mmc3.zip › u022/genuine/Sensor Data/u022_s2_g08_MagField.csv]

timestamp	x	y	z
1448018	-18.280029	10.234070	-35.914612
1448117	-20.097351	12.046814	-33.892822
1448217	-18.415833	13.728333	-35.987854
1448316	-18.421936	12.661743	-36.775208
1448416	-19.033813	11.749268	-35.118103
1448515	-17.965698	11.909485	-35.266113
1448615	-17.497253	14.343262	-35.821533
1448714	-18.414307	13.729858	-34.921265
1448814	-17.196655	13.433838	-35.993958
1448913	-16.896057	12.678528	-35.247803
1449012	-17.190552	14.199829	-33.384705
1449113	-18.722534	12.968445	-34.480286
1449212	-18.724060	13.417053	-38.282776
1449312	-19.491577	11.894226	-36.793518
1449412	-17.958069	13.731384	-36.293030
1449511	-17.199707	12.976074	-36.766052
1449611	-20.106506	10.525513	-34.689331
1449711	-19.512939	7.487488	-36.436462
1449811	-19.497681	10.375977	-35.607910
1449910	-21.035767	7.475281	-35.675049
1450010	-20.265198	9.304810	-36.090088
1450109	-23.161316	9.130859	-34.724426
1450208	-23.478699	6.544495	-35.240173
1450308	-23.637390	4.875183	-33.143616
1450409	-24.243164	5.780029	-34.039307
1450507	-24.238586	6.542969	-32.954407
1450607	-24.238586	6.542969	-32.954407
1450707	-23.313904	8.526611	-32.450867
1450807	-22.396851	9.742737	-35.929871
1450907	-20.251465	11.892700	-34.201050
1451007	-18.722534	12.966919	-35.548401
1451106	-16.586304	14.195251	-37.805176
1451206	-15.974426	14.355469	-36.581421
1451305	-16.290283	11.772156	-35.115051
1451405	-17.218018	9.631348	-37.910461
1451504	-18.589783	9.469604	-36.999512
1451604	-19.810486	8.702087	-35.493469
1451703	-21.800232	7.164001	-36.445618
1451802	-22.566223	6.399536	-35.700989
1451902	-23.941040	5.476379	-35.569763
1452002	-22.415161	5.493164	-33.738708
1452101	-24.401855	4.562378	-34.371948
1452201	-22.732544	3.208923	-34.095764
1452301	-22.724915	4.727173	-34.823608
1452401	-21.960449	5.493164	-35.263062
1452500	-22.717285	6.246948	-34.790039
1452600	-23.321533	7.460022	-34.304810
1452700	-21.038818	6.417847	-33.106995
1452800	-21.641541	7.929993	-33.987427
1452900	-22.554016	8.529663	-34.585571
1452999	-22.711182	7.313538	-34.002686
1453099	-21.032715	8.084106	-35.050964
1453199	-23.014832	8.065796	-36.120605
1453298	-22.415161	6.245422	-37.075806
1453397	-23.628235	7.450867	-36.897278
1453497	-21.199036	5.497742	-36.024475
1453596	-18.778992	2.322388	-38.076782
1453696	-19.239807	1.559448	-38.095093
1453796	-17.256165	2.030945	-38.540649
1453895	-18.322754	1.719666	-37.480164
1453994	-19.984436	4.896545	-37.715149
1454094	-20.454407	2.159119	-36.862183
1454194	-21.203613	4.434204	-36.048889
1454294	-20.439148	5.198669	-36.793518
1454393	-22.274780	4.116821	-37.734985
1454493	-20.903015	3.976440	-37.889099
1454593	-21.511841	4.124451	-37.733459
1454693	-19.509888	8.547974	-37.936401
1454792	-13.710022	10.569763	-39.257813
1454892	-9.730530	13.795471	-38.571167
1454992	-9.730530	13.795471	-38.571167
1455091	-6.541443	12.145996	-41.046143
1455191	-7.154846	11.228943	-40.457153
1455291	-5.010986	13.374329	-41.015625
1455391	-6.385803	12.754822	-40.878296
1455490	-7.141113	13.815308	-39.331055
1455590	-5.622864	13.064575	-41.175842
1455689	-7.305908	11.831665	-42.578125
1455789	-7.002258	11.080933	-39.849854
1455889	-4.551697	13.533020	-39.639282
1455989	-6.227112	13.972473	-41.003418
1456087	-6.997681	12.594604	-42.103577
1456188	-5.770874	13.973999	-42.070007
1456288	-6.230164	13.363647	-41.017151
1456387	-5.769348	13.978577	-39.782715
1456487	-4.855347	13.833618	-40.090942
1456586	-5.464172	13.677979	-39.179993
1456686	-5.612183	15.042114	-40.368652
1456786	-6.384277	13.056946	-41.482544
1456886	-7.292175	13.966370	-39.480591
1456985	-4.852295	14.289856	-39.622498
1457085	-3.332520	13.542175	-40.095520
1457185	-5.918884	14.582825	-40.837097
1457284	-6.225586	13.973999	-39.784241
1457384	-5.467224	13.371277	-40.559387
1457483	-4.553223	13.531494	-40.402222
1457583	-5.467224	12.921143	-37.977600
1457683	-4.257202	11.105347	-38.780212
1457783	-4.701233	13.989258	-38.714600
1457883	-6.378174	13.822937	-38.871765
1457982	-5.772400	13.671875	-41.009521
1458082	-6.382751	13.815308	-42.684937
1458182	-6.526184	15.185547	-40.518188
1458281	-5.610657	15.045166	-38.844299
1458381	-6.379700	13.819885	-40.397644
1458481	-4.861450	12.770081	-40.115356
1458581	-8.055115	13.658142	-38.420105
1458681	-8.352661	15.174866	-38.691711
1458781	-8.819580	13.345337	-39.190674
1458880	-11.860657	14.387512	-37.950134
1458980	-14.755249	14.666748	-37.945557
1459080	-18.562317	14.337158	-34.602356
1459180	-18.563843	13.883972	-33.239746
1459279	-18.563843	13.883972	-33.239746
1459379	-18.707275	16.007996	-34.411621
1459479	-20.697021	14.167786	-34.150696
1459579	-21.008301	12.948608	-34.941101
1459678	-21.783447	10.359192	-34.542847
1459778	-23.005676	9.588623	-34.561157
1459877	-23.310852	9.283447	-33.805847
1459976	-22.399902	8.381653	-32.910156
1460076	-22.564697	6.401062	-34.327698
1460176	-22.549438	9.591675	-35.018921
1460276	-21.485901	8.840942	-35.339355
1460375	-21.794128	8.078003	-35.052490
1460475	-23.313904	8.827209	-34.579468
1460575	-23.010254	8.526611	-33.517456
1460675	-23.464966	9.129333	-34.419250
1460775	-22.550964	9.288025	-35.025024
1460874	-24.075317	9.274292	-35.331726
1460974	-24.385071	8.058167	-34.292603
1461074	-22.563171	6.854248	-35.690308
1461173	-22.410583	7.310486	-36.747742
1461272	-26.065063	7.284546	-34.463501
1461372	-22.715759	6.553650	-33.715820
1461471	-21.942139	9.140015	-35.180664
1461571	-20.414734	9.762573	-34.707642
1461671	-20.716858	10.064697	-34.243774
1461771	-24.076843	8.819580	-35.037231
1461870	-21.783447	10.357666	-35.305786
1461969	-21.176147	9.756470	-34.709167
1462069	-22.552490	8.833313	-34.577942
