# Supplementary material for: iSignDB: A database for smartphone signature biometrics
Source: Data Brief. 2020 Nov 28;33:106597. doi: 10.1016/j.dib.2020.106597 (PMC7725742; doi:10.1016/j.dib.2020.106597)
Supplement: Supplementary file 3 [file mmc3.zip › u022/genuine/Sensor Data/u022_s2_g08_Orient.csv]

timestamp	x	y	z
1448010	46.627068	-7.671189	-1.220908
1448089	46.697197	-6.699860	-2.092565
1448168	46.845102	-6.849947	-1.919878
1448246	46.941131	-6.877253	-1.956821
1448325	46.971115	-6.863027	-2.129241
1448404	46.875896	-7.044720	-1.892619
1448483	46.498067	-7.052522	-1.638556
1448561	45.870932	-6.880856	-1.562555
1448640	44.941648	-6.680538	-1.565433
1448718	44.557214	-6.404969	-1.672667
1448797	44.232370	-6.668917	-1.644407
1448876	44.057165	-6.308640	-1.706406
1448955	43.921975	-6.102244	-1.647344
1449032	43.899350	-6.099078	-1.597811
1449111	44.350409	-6.001069	-1.550479
1449190	44.920324	-5.887369	-1.181053
1449268	45.461814	-5.798672	-0.575326
1449347	46.567468	-5.845092	-0.222640
1449426	47.710422	-6.360116	0.349181
1449505	49.026411	-6.693789	0.506971
1449583	50.341267	-6.925707	0.513673
1449661	51.971207	-7.268785	0.332863
1449739	53.775148	-7.107868	0.166426
1449818	55.006686	-6.682686	-0.198356
1449897	56.356065	-6.300175	-0.370058
1449975	58.112793	-6.449247	-0.986004
1450053	58.352649	-6.732597	-1.586708
1450132	59.100855	-6.607213	-2.749511
1450211	60.533453	-6.838536	-1.989868
1450290	61.171967	-7.040121	-2.531090
1450368	60.607854	-8.309827	-3.547314
1450446	58.955987	-9.065918	-5.067460
1450525	56.471765	-9.442582	-6.110969
1450604	53.657512	-9.699177	-7.920492
1450682	50.211671	-10.211829	-8.171234
1450761	46.802273	-10.535588	-7.785521
1450839	43.488812	-10.053099	-7.079227
1450918	39.602451	-9.850219	-6.681455
1450996	37.363877	-8.988544	-6.319824
1451075	36.587848	-9.057995	-5.291615
1451154	36.911462	-10.044557	-4.689621
1451233	38.954352	-11.377070	-3.507443
1451311	40.996916	-11.779043	-2.653838
1451390	43.191784	-11.752493	-3.115186
1451469	45.682361	-11.193342	-2.853915
1451548	49.394555	-9.714529	-2.873002
1451626	53.747527	-8.839421	-2.708863
1451705	57.094439	-8.468113	-3.000836
1451784	58.996251	-9.011641	-3.347592
1451862	60.007208	-9.030442	-3.326128
1451941	62.239791	-9.382968	-3.219685
1452019	62.496067	-9.576231	-3.165162
1452098	62.270684	-8.756285	-3.486868
1452177	62.509502	-8.360749	-2.532483
1452255	62.090456	-7.867108	-1.830745
1452334	61.784703	-7.087076	-1.699465
1452413	61.306391	-6.497976	-1.493095
1452492	60.679489	-6.357726	-1.166148
1452570	60.783588	-6.185802	-1.180747
1452649	60.786921	-5.935594	-1.077595
1452727	61.078543	-6.221775	-1.095132
1452806	60.752258	-5.776996	-1.173497
1452885	60.444886	-6.039433	-1.250694
1452963	60.664292	-6.349580	-1.643227
1453041	61.146708	-6.727241	-2.235385
1453120	61.309643	-7.277800	-2.098744
1453198	61.689169	-7.117850	-1.894305
1453277	61.609085	-8.156136	-1.296771
1453356	61.143164	-8.204075	-1.399943
1453434	61.049119	-9.641053	-0.047702
1453513	61.207210	-11.030440	1.493157
1453592	61.468349	-12.283311	2.969226
1453671	61.722145	-14.532453	5.722756
1453749	62.325053	-15.595021	6.823802
1453828	62.101910	-14.192810	5.667221
1453906	62.431283	-14.938995	4.956068
1453985	62.024470	-12.899365	1.470415
1454063	61.878638	-12.556103	0.600462
1454141	62.197451	-11.631493	0.429902
1454220	62.318865	-10.991088	0.241014
1454299	62.350878	-11.334101	0.538439
1454378	62.090688	-11.439456	0.838069
1454457	61.932576	-11.803562	1.111443
1454535	61.603901	-11.041451	1.159901
1454613	59.911380	-11.802155	1.926311
1454692	53.608758	-10.785284	2.090327
1454771	45.415594	-11.239713	3.918915
1454849	38.135470	-11.910138	3.870348
1454928	32.348179	-13.905446	4.188072
1455006	28.569464	-14.562300	3.879389
1455084	26.078636	-14.534293	3.442024
1455163	24.835886	-15.283631	3.378463
1455241	24.338409	-16.107092	3.278347
1455319	24.148340	-16.633314	3.382105
1455398	23.688022	-16.786489	3.117496
1455477	23.076361	-16.772981	3.112431
1455556	22.200307	-17.048543	3.350513
1455634	22.304772	-16.067028	3.094642
1455712	22.316431	-16.162335	3.095839
1455791	21.793554	-15.488610	3.447618
1455869	21.723056	-15.511226	3.310796
1455948	22.091485	-15.708945	2.840003
1456026	21.800789	-15.690987	2.968449
1456105	21.668639	-15.653948	2.891925
1456183	21.833115	-15.424509	3.100617
1456262	21.450977	-15.225036	3.210143
1456340	21.265966	-15.212126	3.390383
1456419	21.171469	-15.024201	3.609580
1456498	21.202292	-15.047445	3.379381
1456576	21.260219	-15.038045	3.455141
1456654	21.137060	-14.740812	3.489767
1456733	20.984458	-14.931239	3.631329
1456811	21.438449	-14.695816	3.446451
1456889	21.467078	-14.529890	3.379645
1456968	20.708372	-14.444496	3.664257
1457047	20.753600	-13.973649	3.951464
1457126	20.286394	-14.397388	3.393815
1457204	20.329957	-14.376881	3.267367
1457283	20.270967	-14.405943	3.476296
1457362	20.425607	-14.162824	3.778931
1457441	20.922162	-13.976604	3.950450
1457519	20.494785	-13.817890	3.701934
1457597	20.259555	-14.557290	3.477556
1457676	20.612780	-14.329961	3.427914
1457755	20.521191	-14.292339	3.204134
1457834	20.264712	-14.247039	3.098661
1457913	20.140362	-13.548706	3.838304
1457992	19.920300	-12.905176	4.134743
1458071	20.180299	-13.575656	3.460067
1458149	20.522263	-13.772732	3.211321
1458227	21.074892	-13.647513	3.431255
1458306	20.939432	-13.687699	3.583360
1458384	21.132790	-13.296438	3.510627
1458463	21.840589	-13.571151	3.329300
1458542	22.578281	-13.225960	3.580063
1458620	23.128200	-13.329832	3.424469
1458699	24.133186	-13.171220	3.876541
1458777	26.211367	-11.992526	3.383951
1458856	29.739620	-10.631039	1.651927
1458934	33.341087	-8.846855	0.493998
1459013	37.800634	-6.210242	-0.185471
1459092	42.094978	-3.040523	-1.249061
1459170	44.317611	-2.835085	-1.243005
1459249	44.969300	-2.432846	-1.689037
1459328	45.739007	-2.807956	-2.098558
1459406	47.030818	-3.236946	-2.317241
1459484	48.710232	-3.752552	-2.359029
1459563	50.725243	-3.965102	-2.912934
1459641	52.126894	-4.873751	-3.686631
1459719	53.631236	-6.338945	-4.043817
1459798	54.617263	-7.369129	-4.283487
1459876	54.779043	-7.927543	-4.038016
1459955	54.481684	-8.785481	-3.370191
1460034	54.218322	-8.543407	-3.032942
1460113	53.868671	-8.330007	-3.074027
1460190	53.483929	-7.952513	-2.962863
1460270	53.299064	-7.428403	-2.896830
1460348	53.454707	-7.952949	-2.794988
1460427	54.336761	-7.349599	-3.482487
1460506	55.256650	-7.200091	-3.849050
1460584	56.206422	-6.324433	-4.369332
1460663	56.146942	-6.664335	-3.968866
1460741	56.026662	-6.841930	-4.018369
1460820	56.062462	-7.054755	-4.124728
1460899	56.133134	-7.039953	-4.140274
1460977	56.361095	-6.811147	-3.987975
1461056	56.778953	-6.845356	-3.984444
1461134	56.794833	-6.992351	-3.880839
1461213	56.782931	-7.188349	-3.342301
1461291	57.185663	-7.580932	-3.066843
1461370	56.999025	-7.512138	-2.966421
1461448	55.955365	-7.017732	-3.322742
1461527	54.828165	-7.659864	-3.049906
1461606	54.244355	-8.395684	-3.618920
1461684	53.645989	-8.411457	-4.570304
1461763	53.063787	-7.546183	-4.631188
1461841	52.465760	-7.050182	-4.123925
1461920	52.997057	-7.025073	-3.539933
1461999	54.049797	-6.704342	-3.326065
