# Supplementary material for: iSignDB: A database for smartphone signature biometrics
Source: Data Brief. 2020 Nov 28;33:106597. doi: 10.1016/j.dib.2020.106597 (PMC7725742; doi:10.1016/j.dib.2020.106597)
Supplement: Supplementary file 3 [file mmc3.zip › u022/genuine/Sensor Data/u022_s2_g09_Acc.csv]

timestamp	x	y	z
6129120	-0.013535	1.564285	7.642059
6129139	0.247437	1.540344	9.313217
6129158	0.446152	1.423019	10.630020
6129177	0.496429	1.320068	10.543839
6129196	0.415024	1.310501	10.117661
6129215	0.482056	1.411057	9.456863
6129233	0.477280	1.391907	8.922958
6129253	0.362350	1.365570	9.176743
6129272	0.369537	1.358383	9.909363
6129291	0.448547	1.367966	10.213440
6129310	0.395874	1.391907	9.921341
6129329	0.367142	1.470917	9.555023
6129348	0.362350	1.518799	9.437714
6129367	0.319260	1.425415	9.499954
6129386	0.371933	1.367966	9.815994
6129405	0.467697	1.387115	9.892609
6129424	0.573044	1.408661	9.643616
6129443	0.549103	1.408661	9.425735
6129462	0.546707	1.423019	9.418564
6129480	0.565857	1.434998	9.567001
6129500	0.616135	1.442184	9.648407
6129519	0.558670	1.434998	9.562210
6129538	0.556274	1.494858	9.447296
6129557	0.587402	1.530762	9.375458
6129576	0.611343	1.511612	9.313217
6129595	0.539520	1.506821	9.322784
6129614	0.520370	1.528366	9.413773
6129633	0.553894	1.533157	9.430527
6129652	0.553894	1.511612	9.590942
6129671	0.577835	1.549911	9.722626
6129690	0.659225	1.624146	9.686707
6129709	0.568253	1.698364	9.638824
6129728	0.482056	1.715118	9.734589
6129747	0.647263	1.679199	9.859085
6129766	0.611343	1.700760	9.904587
6129785	0.367142	1.712723	9.595734
6129804	0.309677	1.760605	9.207870
6129823	0.300095	1.700760	9.064224
6129842	0.328827	1.724701	9.100128
6129861	0.331223	1.698364	9.375458
6129880	0.376709	1.712723	9.552628
6129899	0.314468	1.614563	9.574188
6129918	0.326431	1.607376	9.605301
6129937	0.443756	1.628922	9.538269
6129956	0.482056	1.602585	9.578964
6129975	0.453339	1.583435	9.684311
6129994	0.479660	1.552307	9.674744
6130013	0.620926	1.559494	9.605301
6130032	0.606567	1.583435	9.408981
6130051	0.347992	1.537949	9.397018
6130070	0.228271	1.540344	9.667557
6130089	0.340805	1.581039	9.768112
6130108	0.290527	1.547531	9.847122
6130127	0.283340	1.545135	9.878250
6130146	0.347992	1.573853	9.997955
6130165	0.431778	1.528366	10.378632
6130184	-0.070999	1.516403	8.503967
6130203	0.197159	1.624146	8.214279
6130222	0.508392	1.502029	9.701080
6130241	0.537125	1.382324	10.823959
6130260	0.606567	1.372742	10.630020
6130279	0.573044	1.403870	9.792053
6130298	0.596985	1.523575	9.150406
6130317	0.644867	1.571472	8.963654
6130336	0.577835	1.504425	9.210266
6130355	0.608948	1.490067	9.751358
6130374	0.704727	1.540344	9.981201
6130393	0.664017	1.530762	9.756134
6130412	0.467697	1.549911	9.478409
6130431	0.355164	1.573853	9.397018
6130450	0.503616	1.631317	9.540665
6130469	0.391083	1.638504	9.777695
6130488	0.271378	1.628922	9.954865
6130507	0.436569	1.636108	9.914154
6130526	0.482056	1.640900	9.550247
6130545	0.436569	1.660049	9.181534
6130564	0.434174	1.691177	8.966049
6130583	0.513184	1.724701	8.994781
6130602	0.489243	1.686386	9.303635
6130621	0.549103	1.683990	9.607697
6130640	0.532333	1.705536	9.691498
6130659	0.376709	1.736664	9.696289
6130678	0.223480	1.786942	9.679520
6130697	0.225876	1.808487	9.736984
6130716	0.259399	1.789337	9.691498
6130735	0.264191	1.746246	9.696289
6130754	0.252213	1.727081	9.653198
6130773	0.302490	1.729477	9.605301
6130792	0.352768	1.731873	9.504745
6130811	0.338409	1.727081	9.291672
6130830	0.328827	1.707932	9.294067
6130849	0.403046	1.707932	9.418564
6130868	0.338409	1.686386	9.581360
6130887	0.264191	1.727081	9.626862
6130906	0.328827	1.779755	9.490387
6130925	0.324051	1.765396	9.435318
6130944	0.221100	1.693573	9.543060
6130963	0.247437	1.683990	9.787262
6130982	0.400665	1.688782	9.837540
6131001	0.300095	1.643295	9.681915
6131020	0.235458	1.633713	9.626862
6131039	0.314468	1.626526	9.614883
6131058	0.419815	1.609772	9.552628
6131077	0.410233	1.547531	9.454468
6131096	0.326431	1.516403	9.478409
6131115	0.446152	1.566681	9.540665
6131134	0.517975	1.573853	9.562210
6131153	0.417419	1.545135	9.614883
6131172	0.386292	1.549911	9.736984
6131190	0.357559	1.542740	9.782471
6131210	0.410233	1.578644	9.746567
6131229	0.407837	1.583435	9.636429
6131248	0.383896	1.557098	9.574188
6131267	0.352768	1.573853	9.555023
6131286	0.324051	1.554703	9.605301
6131305	0.316864	1.547531	9.703476
6131324	0.331223	1.566681	9.744171
6131343	0.427002	1.612167	9.825577
6131362	0.434174	1.669632	10.084152
6131381	-0.190704	1.667236	7.977249
6131400	-0.025513	1.731873	7.924576
6131419	0.529953	1.643295	10.057816
6131438	0.398270	1.525970	11.005920
6131457	0.398270	1.597809	10.469620
6131476	0.675995	1.707932	9.425735
6131495	0.563461	1.695969	8.822403
6131514	0.379105	1.614563	8.982819
6131533	0.343201	1.504425	9.593338
6131552	0.312073	1.442184	10.316391
6131571	0.247437	1.482880	10.366669
6131590	0.371933	1.552307	9.813599
6131609	0.604172	1.557098	9.420959
6131628	0.532333	1.581039	9.420959
6131647	0.415024	1.609772	9.662766
6131666	0.379105	1.657654	9.710648
6131685	0.355164	1.676804	9.521515
6131704	0.537125	1.712723	9.408981
6131723	0.541916	1.719910	9.667557
6131742	0.374329	1.798920	9.624466
6131761	0.079834	1.832428	9.370682
6131780	0.012802	1.887497	9.207870
6131799	-0.061417	1.928207	9.313217
6131818	-0.039871	1.990448	9.557419
6131837	-0.020721	1.968903	9.784866
6131856	-0.106918	1.983261	9.562210
6131875	-0.188309	2.045517	9.416168
6131894	-0.073395	2.184387	9.325180
6131913	-0.003967	2.246628	9.389832
6131932	-0.142822	2.280151	9.562210
6131951	-0.217041	2.258606	9.657974
6131970	-0.106918	2.239441	9.638824
6131989	-0.114090	2.220291	9.545456
6132008	-0.104523	2.275360	9.423340
6132027	-0.205078	2.280151	9.353912
6132046	-0.188309	2.239441	9.593338
6132065	-0.193100	2.208328	9.701080
6132084	-0.317596	2.289734	9.413773
6132103	-0.487595	2.464508	8.805649
6132122	-0.437317	2.586609	8.453690
6132141	-0.387039	2.502808	8.954086
6132160	-0.312820	2.442963	9.895004
6132179	-0.243378	2.459717	10.112885
6132198	-0.279297	2.445343	9.416168
6132217	-0.379852	2.430984	9.191116
6132236	-0.396606	2.435776	9.301239
6132255	-0.279297	2.459717	9.291672
6132274	-0.224228	2.521957	9.318008
6132293	-0.305634	2.565063	9.109711
6132312	-0.430130	2.524353	8.999573
6132331	-0.475616	2.476471	9.468842
6132350	-0.609695	2.464508	9.847122
6132369	-0.633636	2.553085	9.478409
6132388	-0.564209	2.687164	9.148010
6132407	-0.822784	2.780533	8.841553
6132426	-1.263306	2.902649	8.113724
6132445	-0.942490	2.804474	9.669952
6132463	-0.746170	2.591400	10.079361
6132482	-0.894608	2.533936	9.203079
6132502	-0.693497	2.560272	9.361099
6132521	-0.540268	2.557877	9.583755
6132540	-0.473221	2.526749	9.538269
6132559	-0.480408	2.526749	9.557419
6132578	-0.504349	2.509995	9.447296
6132597	-0.530685	2.481262	9.341949
6132616	-0.442093	2.478867	9.406586
6132635	-0.403793	2.493240	9.313217
6132654	-0.485199	2.486053	9.176743
6132673	-0.432526	2.526749	9.212662
6132692	-0.418152	2.517181	9.289276
6132711	-0.377457	2.469284	9.437714
6132730	-0.363098	2.452530	9.538269
6132749	-0.406189	2.428589	9.444901
6132768	-0.470825	2.407043	9.301239
6132787	-0.516327	2.430984	9.243790
6132806	-0.456467	2.454926	9.315613
6132825	-0.497162	2.459717	9.346725
6132844	-0.434921	2.500412	9.499954
6132863	-0.434921	2.478867	9.535873
6132882	-0.475616	2.442963	9.308426
6132901	-0.461258	2.435776	9.119278
6132920	-0.432526	2.459717	9.236603
6132939	-0.336761	2.509995	9.440109
6132958	-0.396606	2.464508	9.523911
6132977	-0.468430	2.478867	9.643616
6132996	-0.485199	2.495621	9.617279
6133015	-0.439713	2.490845	9.547852
6133034	-0.566605	2.505203	9.468842
6133053	-0.650391	2.512390	9.306030
6133072	-0.554626	2.533936	9.143219
6133091	-0.542664	2.519577	9.083374
6133110	-0.511536	2.533936	9.085770
6133129	-0.415771	2.550690	9.277298
6133148	-0.353516	2.524353	9.619675
6133167	-0.566605	2.550690	8.949295
6133186	-1.038254	2.648849	8.379471
6133205	-0.557022	2.548294	9.782471
6133224	-0.444489	2.445343	10.352295
6133243	-0.786865	2.469284	9.938095
6133262	-0.743774	2.596191	9.614883
6133281	-0.782074	2.624908	9.289276
6133300	-0.968826	2.591400	8.800858
6133319	-1.155579	2.572235	8.640442
6133338	-1.062195	2.569855	8.810425
6133357	-1.110077	2.481262	9.073792
6133376	-1.055023	2.270569	9.504745
6133395	-0.659973	1.954544	10.304413
6133414	-0.446884	1.870743	10.754517
6133433	-0.217041	1.873138	10.428909
6133452	-0.387039	1.985657	9.612488
6133471	-0.719833	2.148468	8.800858
6133490	-0.987976	2.170013	8.640442
6133509	-0.588150	2.160446	8.927750
6133528	0.350388	2.361557	9.535873
6133547	0.652054	2.521957	9.756134
6133566	0.714294	2.641678	9.681915
6133585	0.553894	2.636887	9.294067
6133604	0.453339	2.691956	9.088165
6133623	0.309677	2.687164	8.798462
6133642	0.209122	2.603363	8.891830
6133661	0.240250	2.488449	9.356308
6133680	0.448547	2.474075	9.569397
6133699	0.577835	2.610550	9.622070
6133718	0.264191	2.663223	9.600525
6133737	0.168427	2.634491	9.569397
6133756	0.142090	2.747025	8.788879
6133775	0.149261	2.742233	8.125687
6133794	0.309677	2.567459	8.805649
6133813	0.101379	2.407043	9.930923
6133832	0.158844	2.486053	10.357086
6133851	0.340805	2.711105	9.799240
6133870	-0.035080	2.830811	8.707474
6133889	-0.679123	2.861938	8.372299
6133908	-0.454071	2.981644	9.260544
6133927	-0.080582	3.161209	9.660370
6133946	-0.173950	3.163605	9.301239
6133965	-0.169159	3.027145	9.143219
6133984	-0.140427	2.794907	9.140839
6134003	-0.305634	2.610550	9.112106
6134022	-0.152405	2.519577	9.499954
6134041	0.312073	2.457321	9.729813
6134060	0.328827	2.287338	9.564606
6134079	-0.154800	2.296906	9.478409
6134098	-0.425339	2.533936	9.322784
6134117	-0.068604	2.703918	9.186325
6134136	0.182785	2.818848	9.054642
6134155	-0.037476	2.797302	9.128860
6134174	-0.358307	2.775757	9.624466
6134193	-0.590546	2.780533	10.177521
6134212	-0.671951	2.833206	9.590942
6134231	-0.542664	2.842789	8.690720
6134250	-0.123672	2.773361	8.901413
6134269	0.197159	2.670410	9.277298
6134288	0.149261	2.548294	9.416168
6134307	0.022369	2.454926	9.906982
6134326	0.163635	2.380707	10.175125
6134345	0.010406	2.402252	9.804031
6134364	-0.154800	2.531540	8.745789
6134383	-0.049454	2.818848	7.857544
6134402	-0.063812	2.926590	8.544678
6134421	-0.300842	2.847580	9.789658
6134440	-0.298447	2.902649	10.024292
6134459	-0.413376	3.082214	9.195892
6134478	-0.372665	3.067841	8.532700
6134497	0.087021	2.933762	8.520737
6134516	0.194763	2.653641	9.100128
6134535	0.031952	2.457321	10.275681
6134554	-0.030304	2.404648	10.342728
6134573	-0.015930	2.548294	9.217453
6134592	-0.061417	2.596191	8.585373
6134611	-0.008743	2.589005	8.846344
6134630	-0.082977	2.675186	9.653198
6134649	-0.468430	2.914612	9.734589
6134668	-0.662369	3.067841	9.181534
6134687	-0.226624	2.864334	9.195892
6134706	-0.059021	2.629700	9.025909
6134725	-0.061417	2.550690	8.621292
6134744	0.058289	2.356766	8.671570
6134763	0.302490	2.320847	9.191116
6134782	0.288132	2.440567	9.461655
6134801	-0.035080	2.543518	9.650803
6134820	-0.415771	2.531540	9.777695
6134839	-0.308029	2.531540	9.758530
6134858	-0.279297	2.507599	9.801636
6134877	-0.360703	2.414230	10.064987
6134896	0.098984	2.402252	9.950073
6134915	0.285736	2.466904	9.535873
6134934	0.120544	2.598572	8.827194
6134953	-0.415771	2.866730	7.864716
6134972	-0.324783	2.924194	8.745789
6134991	-0.135635	2.756592	10.153580
6135010	-0.422943	2.660828	9.952469
6135029	-0.569000	2.687164	8.975632
6135048	-0.389435	2.639282	8.604538
6135066	0.094208	2.538727	9.097733
6135086	0.276154	2.328033	9.871063
6135105	0.108566	2.158051	10.321167
6135124	0.039139	2.246628	10.096115
6135143	-0.104523	2.354370	9.217453
6135162	-0.147614	2.407043	8.863098
6135181	0.194763	2.447739	9.538269
6135200	0.386292	2.577026	9.772903
6135219	-0.025513	2.758987	9.090561
6135238	-0.614487	2.993622	8.362717
6135257	-0.770111	3.082214	8.506363
6135276	-0.243378	2.730255	9.447296
6135295	-0.291260	2.476471	9.634033
6135314	-0.418152	2.495621	9.052246
6135333	-0.006363	2.471680	8.693115
6135352	0.185181	2.478867	8.633255
6135371	0.017593	2.440567	9.054642
6135390	-0.049454	2.356766	9.794449
6135409	-0.303238	2.239441	10.426514
6135428	-0.602509	2.081436	10.677902
6135447	-0.370270	2.057495	10.292450
6135466	-0.015930	2.150864	9.411377
6135485	0.295319	2.186783	9.164780
6135504	0.237854	2.088608	9.842331
6135523	0.058289	2.035934	10.383423
6135542	-0.090149	2.488449	9.499954
6135561	-0.406189	2.924194	8.046677
6135580	-0.331970	2.842789	8.123291
6135599	-0.169159	2.658432	9.126465
6135618	-0.473221	2.407043	9.672348
6135637	-0.619278	2.201141	9.736984
6135656	-0.248169	2.179596	9.871063
6135675	0.041534	2.208328	9.449677
6135694	0.053497	2.215500	9.167175
6135713	0.077438	2.299301	9.423340
6135732	-0.138031	2.385498	9.583755
6135751	-0.243378	2.450134	9.765717
6135770	-0.128464	2.620132	9.794449
6135789	-0.604904	2.876312	9.102524
6135808	-0.492386	2.706314	9.100128
6135827	-0.171555	2.399857	9.478409
6135846	-0.413376	2.220291	9.286880
6135865	-0.202682	2.143677	9.250961
6135884	0.245041	2.184387	9.356308
6135903	0.206726	2.162827	9.255753
6135922	-0.013535	2.170013	9.212662
6135941	-0.044662	2.253815	9.411377
6135960	-0.238586	2.294510	9.464050
6135979	-0.138031	2.332825	9.811203
6135998	-0.087753	2.605759	9.969223
6136017	-0.647995	3.075027	9.193497
6136036	-0.834747	3.367111	8.537491
6136055	-0.051849	2.967285	9.310822
6136074	-0.415771	2.596191	9.322784
6136093	-0.700668	2.493240	8.839157
6136112	-0.298447	2.318451	8.750580
6136131	0.120544	2.189163	9.006760
6136150	-0.106918	2.148468	9.133652
6136169	-0.310425	2.016785	9.420959
6136188	-0.224228	1.844406	10.108093
6136207	-0.183533	1.676804	10.603683
6136226	-0.133255	1.588226	10.752136
6136245	0.022369	1.710327	10.134430
6136264	-0.020721	1.968903	9.277298
6136283	-0.111694	2.174805	9.035492
6136302	-0.298447	2.172409	9.674744
6136321	-0.312820	2.165222	9.938095
6136340	-0.207474	2.191559	9.480804
6136359	-0.013535	2.323242	8.700302
6136378	-0.145218	2.495621	8.293289
6136397	-0.415771	2.433380	8.882263
6136416	-0.250565	2.275360	9.921341
6136435	-0.276901	2.299301	10.340332
6136454	-0.614487	2.478867	9.981201
6136473	-0.612091	2.521957	9.370682
6136492	0.034348	2.083832	9.080978
6136511	-0.257751	1.930603	8.831985
6136530	-0.535477	1.973694	8.822403
6136549	-0.257751	2.059875	9.066605
6136568	-0.001572	2.129318	9.023514
6136587	0.192368	2.095795	9.145615
6136606	0.283340	1.983261	9.985977
6136624	0.185181	1.794128	10.907745
6136643	-0.348724	1.695969	10.967606
6136663	-0.633636	1.820465	10.175125
6136682	-0.442093	2.035934	9.243790
6136701	-0.121277	2.122131	9.016327
6136720	-0.310425	2.198746	9.382645
6136739	-0.806015	2.313675	9.880646
6136758	-0.815598	2.430984	9.978806
6136777	-0.487595	2.565063	9.741776
6136796	-0.521103	2.778137	8.652420
6136815	-0.363098	2.550690	8.240616
6136834	0.031952	2.241837	8.784088
6136853	-0.276901	1.983261	9.353912
6136872	-0.346329	2.057495	9.717834
6136891	-0.023117	2.208328	9.725021
6136910	0.343201	2.340012	9.425735
6136929	0.515579	2.498016	9.210266
6136948	0.664017	2.543518	8.889435
6136967	0.778946	2.359161	8.508759
6136986	0.537125	2.239441	8.245407
6137005	0.108566	1.935379	8.377075
6137023	0.666412	1.628922	9.078583
6137043	0.608948	1.243454	9.890213
6137062	-0.499557	0.642517	9.672348
6137081	-1.241760	0.319305	9.959656
6137100	-0.138031	0.403091	10.732971
6137119	1.379883	0.546753	10.958023
6137138	1.346375	0.525192	10.407364
6137157	0.237854	0.388733	9.464050
6137176	-0.499557	0.345642	8.978027
6137195	-0.135635	0.369583	9.282089
6137214	0.996811	0.443802	9.957260
6137233	1.456497	0.292969	10.778473
6137252	0.640076	0.046356	11.326736
6137271	-0.592941	0.010452	10.886200
6137290	-0.365479	0.254654	10.074570
6137309	0.697540	0.474915	9.461655
6137328	1.111740	0.479706	9.361099
6137347	0.778946	0.429428	9.686707
6137366	0.381500	0.388733	9.930923
6137385	0.225876	0.391129	9.851913
6137404	0.419815	0.424637	9.590942
6137423	0.568253	0.482101	9.547852
6137442	0.515579	0.479706	9.619675
6137461	0.314468	0.403091	9.835144
6137480	0.189972	0.319305	10.155975
6137499	0.407837	0.367188	10.189499
6137518	0.740631	0.496475	10.069778
6137537	0.800491	0.549149	11.027466
6137556	0.285736	0.443802	9.523911
6137575	0.661621	0.618576	8.324402
6137594	0.958511	0.606598	8.875076
6137613	0.862732	0.458160	9.736984
6137632	0.594589	0.300140	10.117661
6137651	0.580231	0.273804	10.304413
6137670	0.786118	0.319305	10.294830
6137689	0.908234	0.383942	9.830368
6137708	0.853165	0.419861	9.361099
6137727	0.671204	0.427032	9.368286
6137746	0.618530	0.446198	9.681915
6137765	0.549103	0.482101	9.923737
6137784	0.515579	0.479706	10.134430
6137803	0.412628	0.482101	10.404968
6137822	0.259399	0.501251	10.371445
6137841	0.441360	0.601807	9.966827
6137860	0.652054	0.680817	9.521515
6137879	0.728668	0.745468	9.370682
6137898	0.769363	0.723923	9.528687
6137917	0.611343	0.642517	9.763321
6137936	0.369537	0.594635	9.784866
6137955	0.532333	0.697586	9.660370
6137974	0.728668	0.743073	9.375458
6137993	0.884293	0.726318	9.229416
6138012	0.841187	0.661667	9.483200
6138031	0.249817	0.520416	9.559814
6138050	0.041534	0.482101	9.447296
6138069	0.379105	0.625763	9.617279
6138088	0.551498	0.733490	9.990768
6138107	0.589798	0.752655	10.199066
6138126	0.496429	0.750259	10.167938
6138145	0.525162	0.802933	10.026688
6138164	0.707123	0.869965	9.883041
6138183	0.656845	0.874756	9.904587
6138202	0.623322	0.869965	9.966827
6138221	0.656845	0.853210	9.868668
6138240	0.484451	0.834045	9.689102
6138259	0.434174	0.829269	9.552628
6138278	0.553894	0.834045	9.567001
6138297	0.582611	0.795746	9.583755
6138316	0.616135	0.757431	9.605301
6138335	0.704727	0.738281	9.636429
6138354	0.795700	0.750259	9.729813
6138373	0.695145	0.745468	9.713043
6138392	0.687958	0.788559	9.569397
6138411	0.683182	0.877151	9.648407
6138430	0.711899	0.960938	9.634033
6138449	0.678391	0.999252	9.595734
6138468	0.522766	0.960938	9.729813
6138487	0.415024	1.006439	9.985977
6138506	0.213913	1.097412	10.108093
6138525	0.046310	1.142899	9.878250
6138544	0.259399	1.214737	9.634033
6138563	0.352768	1.372742	9.605301
6138582	-0.030304	1.473297	9.399399
6138601	0.034348	1.408661	9.454468
6138620	0.019974	1.399078	9.578964
6138639	0.084625	1.432602	9.823181
6138658	0.158844	1.418243	9.990768
6138677	0.374329	1.446960	9.873459
6138696	0.498825	1.415848	9.708252
6138715	0.376709	1.363174	9.650803
6138734	0.345596	1.346405	9.693893
6138753	0.489243	1.317688	9.801636
6138772	0.465302	1.245850	9.854309
6138791	0.388687	1.164444	9.868668
6138810	0.441360	1.166840	9.806427
6138829	0.537125	1.202759	9.708252
6138848	0.539520	1.181213	9.612488
6138867	0.570648	1.133331	9.736984
6138886	0.625717	1.092621	9.796844
6138905	0.711899	1.121353	9.691498
6138924	0.620926	1.097412	9.610092
6138943	0.544312	1.099808	9.648407
6138962	0.625717	1.063889	9.744171
6138980	0.752609	1.006439	9.703476
6139000	0.817245	1.027985	9.725021
6139019	0.795700	1.071075	9.820786
6139038	0.750214	1.071075	9.974014
6139057	0.774155	1.068680	9.842331
6139076	0.743027	1.118958	9.614883
6139095	0.683182	1.183609	9.574188
6139114	0.585007	1.205154	9.559814
6139133	0.515579	1.219513	9.574188
6139152	0.494034	1.245850	9.540665
6139171	0.587402	1.288956	9.435318
6139190	0.599380	1.351196	9.382645
6139209	0.541916	1.434998	9.351517
6139228	0.517975	1.506821	9.341949
6139247	0.594589	1.528366	9.483200
