# Supplementary material for: iSignDB: A database for smartphone signature biometrics
Source: Data Brief. 2020 Nov 28;33:106597. doi: 10.1016/j.dib.2020.106597 (PMC7725742; doi:10.1016/j.dib.2020.106597)
Supplement: Supplementary file 3 [file mmc3.zip › u022/genuine/Sensor Data/u022_s2_g09_AngVel.csv]

timestamp	x	y	z
6128463	-0.049881	-0.037247	-0.001144
6128541	0.124832	0.042648	0.033478
6128620	-0.013672	-0.055359	0.020691
6128698	0.080078	0.018677	0.038269
6128777	0.085938	-0.028198	0.034012
6128855	0.058777	-0.019669	-0.007553
6128933	0.031082	-0.022873	-0.033646
6129011	0.001785	0.002167	-0.026718
6129090	0.061447	0.003769	-0.042694
6129169	0.089676	0.036255	-0.040039
6129248	-0.082382	0.033066	0.024948
6129326	-0.077591	0.016022	0.020157
6129404	-0.066940	0.061829	0.003113
6129482	-0.055206	-0.018600	-0.002747
6129561	0.002319	-0.021271	0.022293
6129640	0.096069	-0.044708	-0.018204
6129718	-0.033905	-0.081985	-0.042175
6129796	0.062500	0.026138	-0.062408
6129875	0.092331	0.007507	-0.056549
6129953	0.024689	-0.015411	-0.055481
6130032	-0.026459	0.088989	-0.061874
6130111	0.006577	0.006973	-0.051224
6130189	0.037476	0.024536	-0.004349
6130268	-0.029114	0.035202	-0.011276
6130347	-0.074921	-0.004227	0.026550
6130426	-0.025391	-0.003693	0.018555
6130505	-0.027527	-0.011154	0.015366
6130584	-0.020065	0.021347	-0.011276
6130662	0.000717	-0.016479	-0.019257
6130741	0.086472	-0.027130	-0.041626
6130819	-0.137238	-0.080917	0.013229
6130897	0.109909	0.085266	0.073425
6130976	0.046524	0.112961	0.151718
6131055	0.198868	0.207245	0.098450
6131133	0.105652	0.051712	-0.048569
6131212	0.095520	0.080994	-0.155075
6131291	0.101929	0.057037	-0.149765
6131369	0.061447	0.025604	-0.097565
6131448	0.180740	0.134796	-0.057083
6131526	0.203110	0.149185	-0.047485
6131605	-0.029114	0.016556	-0.011810
6131684	0.172760	0.192856	-0.001144
6131762	0.141876	0.298309	-0.040573
6131841	0.081680	0.096985	-0.093307
6131920	-0.128189	-0.152298	-0.025131
6131999	-0.130310	-0.253510	-0.050156
6132077	0.012970	-0.064941	-0.026718
6132156	-0.047760	-0.048965	-0.019257
6132235	0.010300	0.009094	-0.024048
6132313	-0.005676	-0.011688	-0.010742
6132392	-0.022720	0.025070	-0.003281
6132471	0.057175	0.016022	-0.010208
6132549	0.074219	0.038391	0.029221
6132628	-0.037109	0.047455	0.060104
6132707	-0.069595	-0.072937	0.197525
6132785	-0.075455	0.055435	0.676895
6132864	0.006042	0.366501	1.521652
6132943	0.308578	0.860245	2.003143
6133021	-0.047226	0.481003	1.804474
6133100	0.047058	-0.015411	0.756256
6133179	0.001251	0.025604	0.337082
6133257	0.095001	-0.008499	0.014297
6133336	0.035339	0.041046	-0.119400
6133415	-0.113266	0.018677	0.021225
6133494	-0.036575	0.127869	0.145859
6133573	0.064636	0.080460	0.063843
6133651	-0.090363	-0.047379	-0.006485
6133729	0.093399	0.036255	0.098984
6133808	0.028946	-0.021271	0.080887
6133887	0.093933	-0.097443	-0.059204
6133965	-0.012604	0.038391	-0.000092
6134044	-0.101013	0.009628	0.027618
6134123	0.057175	0.008560	-0.004883
6134201	-0.042953	0.024551	0.055847
6134280	-0.113800	0.104431	0.012177
6134359	-0.110611	-0.029800	-0.025650
6134437	0.114166	-0.088379	-0.075195
6134515	-0.117538	0.016022	-0.031509
6134594	-0.078659	0.021347	0.053711
6134672	0.152512	-0.006363	-0.027786
6134750	-0.030716	-0.057495	-0.111404
6134829	-0.158539	0.088455	0.014297
6134908	-0.136169	0.141724	0.087799
6134987	0.000717	-0.012222	0.081421
6135065	0.040665	-0.158691	-0.113541
6135143	-0.051483	0.037857	-0.059738
6135222	0.044922	0.059692	0.027084
6135301	0.002853	-0.058029	-0.030457
6135379	0.035339	-0.000488	0.024414
6135458	0.074753	0.020279	-0.024048
6135537	-0.098892	-0.043106	-0.070389
6135615	-0.092499	0.046387	0.006836
6135694	-0.110077	0.217361	0.181549
6135773	-0.130844	-0.035660	0.099518
6135851	0.068359	-0.089981	-0.073593
6135929	0.069427	-0.031387	-0.107147
6136008	-0.169739	-0.028198	-0.082123
6136087	0.097122	0.077271	-0.019257
6136166	-0.104752	0.123077	0.021759
6136245	0.061447	-0.060684	-0.167877
6136323	0.016693	-0.070801	-0.215271
6136402	-0.025925	-0.094772	-0.132187
6136480	0.014038	0.021881	-0.195557
6136558	-0.411011	-0.591721	-0.758560
6136637	-1.073608	-0.809036	-1.347107
6136715	-0.559616	-0.428726	-0.914612
6136794	-0.417938	-0.127274	-0.626465
6136873	-0.147888	-0.072403	-0.560425
6136952	0.011368	0.084732	-0.074661
6137030	-0.056274	0.013351	0.000977
6137109	-0.028046	0.038925	0.069687
6137188	0.166901	0.053299	-0.013931
6137266	-0.099960	-0.121414	-0.154556
6137344	0.106720	-0.021271	-0.294632
6137424	0.002319	0.022949	-0.329788
6137502	0.128555	-0.116089	-0.229126
6137581	0.069962	-0.039383	-0.245636
6137660	0.048126	0.051712	-0.290375
6137738	-0.044037	0.005371	-0.145493
6137817	0.055054	-0.069733	-0.084778
6137896	0.104584	-0.040985	-0.071457
6137975	0.068893	0.016556	-0.056549
6138053	0.117905	0.074600	-0.105011
6138132	0.076889	0.122543	-0.152954
6138211	0.061447	-0.023941	-0.089569
6138290	-0.040833	-0.045242	0.035065
6138368	0.030014	0.029861	0.113907
6138446	0.031616	0.017090	0.092590
6138525	0.023087	-0.005829	0.073959
6138604	0.055588	-0.024475	0.039337
6138682	0.052917	-0.041504	0.003647
6138760	0.106705	-0.037247	-0.123123
6138839	0.096069	-0.068146	-0.078384
