# Supplementary material for: iSignDB: A database for smartphone signature biometrics
Source: Data Brief. 2020 Nov 28;33:106597. doi: 10.1016/j.dib.2020.106597 (PMC7725742; doi:10.1016/j.dib.2020.106597)
Supplement: Supplementary file 3 [file mmc3.zip › u022/genuine/Sensor Data/u022_s2_g09_MagField.csv]

timestamp	x	y	z
6128460	-23.011780	8.071899	-33.528137
6128560	-23.626709	7.153320	-33.854675
6128659	-21.488953	7.780457	-33.534241
6128759	-21.948242	7.623291	-33.995056
6128859	-21.186829	7.629395	-34.451294
6128958	-24.851990	6.077576	-35.099792
6129058	-22.564697	6.399536	-35.090637
6129157	-22.267151	5.335999	-36.181641
6129257	-21.647644	6.562805	-33.714294
6129356	-23.480225	6.240845	-34.790039
6129455	-22.717285	6.246948	-34.790039
6129554	-23.330688	6.086731	-36.471558
6129655	-21.197510	5.802917	-35.560608
6129755	-23.022461	6.394958	-35.700989
6129855	-24.234009	7.603455	-34.454346
6129955	-23.333740	4.873657	-35.125732
6130054	-22.720337	5.790710	-35.256958
6130154	-25.001526	6.985474	-35.993958
6130254	-24.087524	6.842041	-35.691833
6130353	-21.797180	7.168579	-33.853149
6130453	-23.643494	4.110718	-35.449219
6130552	-22.712708	7.310486	-35.223389
6130651	-23.185730	4.719543	-37.112427
6130750	-23.179626	5.181885	-34.051514
6130850	-23.638916	4.870605	-35.125732
6130950	-22.264099	5.339050	-34.657288
6131050	-22.715759	7.003784	-36.297607
6131149	-21.502686	5.648804	-35.412598
6131249	-19.984436	4.597473	-35.739136
6131348	-20.442200	4.742432	-37.109375
6131448	-21.516418	3.062439	-36.233521
6131548	-20.919800	0.633240	-37.965393
6131648	-19.091797	0.346375	-36.901855
6131747	-20.770264	0.025940	-38.131714
6131847	-20.155334	1.095581	-37.496948
6131947	-20.155334	1.095581	-37.496948
6132047	-19.393921	1.101685	-37.953186
6132146	-20.455933	2.154541	-38.996887
6132245	-20.150757	2.159119	-38.233948
6132345	-20.300293	2.766418	-37.763977
6132444	-21.221924	1.087952	-36.888123
6132543	-21.514893	3.517151	-37.289429
6132644	-21.066284	1.998901	-38.085938
6132743	-21.514893	3.517151	-37.289429
6132843	-19.221497	4.904175	-37.255859
6132942	-15.553284	7.664490	-39.935303
6133042	-10.354614	11.051941	-39.854431
6133142	-9.135437	11.364746	-40.303040
6133241	-9.899902	10.600281	-39.558411
6133341	-9.135437	11.062622	-39.852905
6133441	-8.227539	10.156250	-40.481567
6133541	-8.067322	11.376953	-39.234924
6133641	-7.916260	11.224365	-39.695740
6133740	-6.694031	11.991882	-40.896606
6133840	-7.757568	12.893677	-41.792297
6133939	-7.771301	9.855652	-41.098022
6134039	-7.913208	11.982727	-40.440369
6134139	-7.768250	10.615540	-41.081238
6134238	-7.759094	12.590027	-41.340637
6134338	-8.827209	12.127686	-40.589905
6134438	-8.061218	12.591553	-39.816284
6134537	-7.295227	13.659668	-40.554810
6134637	-7.298279	12.901306	-39.808655
6134737	-9.431458	13.035583	-40.112305
6134836	-8.068848	11.372375	-41.369629
6134936	-7.299805	12.898254	-41.334534
6135035	-7.913208	11.230469	-37.103271
6135134	-7.301331	12.141418	-39.826965
6135234	-8.360291	13.955688	-40.243530
6135334	-7.757568	12.593079	-40.274048
6135434	-7.908630	12.742615	-40.423584
6135534	-8.979797	11.973572	-40.441895
6135633	-8.670044	13.040161	-40.417480
6135733	-8.207703	13.806152	-39.636230
6135832	-6.993103	12.904358	-39.503479
6135932	-7.441711	14.572144	-39.619446
6136031	-7.293701	13.662720	-39.181519
6136131	-9.117126	14.712524	-38.702393
6136231	-8.207703	13.806152	-39.332581
6136330	-8.207703	13.806152	-39.332581
6136430	-9.431458	12.733459	-38.595581
6136530	-9.895325	11.361694	-38.778687
6136629	-13.540649	13.462830	-37.057495
6136729	-16.270447	15.873718	-35.784912
6136828	-20.089722	13.868713	-34.614563
6136928	-19.477844	13.424683	-31.573486
6137028	-20.088196	13.267517	-31.730652
6137127	-21.459961	13.706970	-33.398438
6137227	-19.180298	12.661743	-34.182739
6137327	-21.917725	13.554382	-32.487488
6137426	-22.686768	12.480164	-33.885193
6137526	-21.166992	11.732483	-34.358215
6137626	-22.991943	12.174988	-33.435059
6137725	-22.697449	10.202026	-33.631897
6137825	-25.440979	10.177612	-33.634949
6137925	-24.070740	9.582520	-33.494568
6138025	-23.457336	10.499573	-33.625793
6138125	-22.711182	7.313538	-34.002686
6138225	-22.253418	7.467651	-34.303284
6138325	-24.394226	6.082153	-34.336853
6138424	-23.313904	8.828735	-33.511353
6138524	-25.448608	8.656311	-34.431458
6138624	-25.000000	6.988525	-34.469604
6138724	-23.022461	6.092834	-34.640503
6138823	-25.154114	6.381226	-33.872986
