# Supplementary material for: iSignDB: A database for smartphone signature biometrics
Source: Data Brief. 2020 Nov 28;33:106597. doi: 10.1016/j.dib.2020.106597 (PMC7725742; doi:10.1016/j.dib.2020.106597)
Supplement: Supplementary file 3 [file mmc3.zip › u022/genuine/Sensor Data/u022_s2_g09_Orient.csv]

timestamp	x	y	z
6128466	58.210478	-7.791806	-2.485054
6128544	58.146514	-8.358301	-2.274221
6128623	58.277558	-8.286091	-2.541206
6128701	58.087146	-8.625077	-2.457466
6128780	57.996461	-8.961393	-2.573835
6128858	58.056827	-9.162666	-2.702623
6128936	58.130026	-9.238241	-2.816436
6129014	58.532577	-9.229518	-2.873143
6129093	58.737680	-9.532727	-2.868016
6129172	58.998211	-9.935465	-2.727267
6129251	58.865487	-9.611462	-2.561510
6129329	58.756129	-9.279970	-2.491860
6129407	58.885827	-9.015521	-2.218629
6129485	58.994311	-8.793336	-2.336316
6129564	58.901188	-8.809431	-2.423767
6129643	59.189545	-9.236426	-2.583642
6129721	59.393945	-9.077583	-2.952935
6129799	59.716139	-9.358595	-2.814237
6129878	59.974593	-9.754696	-2.765749
6129956	60.401064	-9.862925	-2.778342
6130035	60.677809	-9.777458	-2.309797
6130114	60.913642	-9.835508	-2.225736
6130192	60.914462	-10.015608	-2.101429
6130271	60.893548	-9.899770	-1.934954
6130350	60.569667	-9.570400	-1.965693
6130429	60.474283	-9.469898	-1.988018
6130508	60.747224	-9.357738	-2.049026
6130587	60.755038	-9.295817	-1.960712
6130665	60.879218	-9.276900	-2.105081
6130744	61.135698	-9.605337	-2.205205
6130822	61.246470	-9.094696	-2.415369
6130900	61.089977	-9.568652	-2.126002
6130979	60.501536	-9.653372	-1.810414
6131058	60.130971	-10.308767	-1.162164
6131136	60.302026	-10.558433	-1.198879
6131215	60.973515	-10.986527	-0.741536
6131294	61.613921	-11.426282	-0.401396
6131372	61.960259	-11.741827	-0.171437
6131451	62.211282	-12.579778	0.504781
6131529	62.537103	-13.491026	1.223580
6131608	62.832502	-13.394732	1.334402
6131687	63.058786	-14.179889	2.208031
6131765	63.538607	-14.820225	3.575695
6131844	64.018175	-15.161060	4.085429
6131923	64.100717	-14.589941	3.445508
6132002	64.359452	-14.020144	2.403552
6132080	64.478912	-14.092655	2.160768
6132159	64.536429	-13.902153	1.974727
6132238	64.561106	-13.972161	2.057191
6132316	64.473980	-13.959919	2.033270
6132395	64.287407	-13.878131	2.166213
6132474	64.338067	-14.149789	2.266806
6132551	64.183800	-14.587814	2.571256
6132631	63.872733	-14.464589	2.736092
6132710	62.922483	-14.226575	2.209589
6132788	59.706877	-14.001224	1.746426
6132867	52.584820	-14.260872	1.800754
6132946	43.384446	-16.031721	3.362189
6133024	35.022386	-16.165123	3.141330
6133103	31.160491	-16.535465	1.968542
6133182	29.243096	-16.576855	1.536054
6133260	29.015593	-16.972187	1.395394
6133339	29.473865	-17.078671	1.654771
6133418	29.113231	-16.539054	1.630315
6133497	28.214916	-16.441705	2.007917
6133576	27.711379	-16.727591	2.246496
6133654	27.675010	-16.311235	1.999096
6133732	27.102496	-16.743285	2.051043
6133811	26.145045	-16.840735	1.785371
6133890	25.989894	-17.203175	1.380716
6133968	25.718669	-17.138475	1.533677
6134047	25.537051	-16.713797	1.522766
6134126	25.246339	-16.994373	1.556752
6134204	24.728910	-16.759802	1.551480
6134283	24.335332	-16.260496	1.999145
6134362	24.351521	-15.737263	1.829074
6134440	24.593256	-16.187101	1.528844
6134518	24.671048	-15.679213	1.613073
6134597	23.977541	-15.365538	1.614570
6134675	23.868251	-16.036823	1.617295
6134753	24.370335	-15.825851	1.459346
6134832	24.175301	-15.165638	1.831382
6134911	23.667497	-14.583181	2.320862
6134990	23.223915	-14.535472	2.152434
6135068	23.847442	-14.634736	1.568542
6135146	23.962885	-14.385278	1.760321
6135225	23.850734	-14.597415	2.007199
6135304	23.962551	-14.610181	1.792545
6135382	23.682609	-14.746739	1.724524
6135461	23.642118	-15.035828	1.796523
6135540	23.904062	-14.545185	1.634757
6135618	23.924179	-14.180566	1.847297
6135697	22.999009	-13.758410	2.601329
6135776	22.479754	-13.243390	2.310470
6135854	22.817888	-13.460787	1.961560
6135932	23.311055	-13.713311	1.911941
6136011	23.543568	-12.908756	1.841453
6136090	23.568229	-13.345657	2.211472
6136169	23.399101	-12.868377	2.683754
6136248	24.118358	-13.097167	2.533205
6136326	25.123358	-13.065142	2.416908
6136405	25.720160	-12.962307	2.160534
6136483	26.701504	-13.027447	2.490649
6136561	30.256140	-11.133187	0.553389
6136640	36.569697	-6.374455	-2.093614
6136718	40.841215	-4.128697	-3.553320
6136797	43.721936	-2.432764	-3.924684
6136876	46.534482	-1.926237	-4.116173
6136955	46.920592	-1.982748	-3.691337
6137033	47.166701	-1.744862	-3.616498
6137112	46.860056	-1.623064	-3.423402
6137191	47.097880	-2.385721	-3.162030
6137269	47.898611	-1.993875	-3.700927
6137348	49.370708	-2.558166	-3.766261
6137427	50.847944	-2.656947	-3.616622
6137505	52.057984	-3.294372	-4.048601
6137584	53.196570	-3.698862	-4.149602
6137663	54.615886	-4.008911	-3.825628
6137741	55.518585	-3.858081	-3.758616
6137820	55.870886	-4.152586	-4.039148
6137899	56.540501	-4.654900	-4.188608
6137978	57.040160	-4.980643	-4.071444
6138055	57.510275	-5.521100	-3.707174
6138135	58.500249	-5.907874	-3.082029
6138214	59.097761	-6.198088	-3.144487
6138293	58.946131	-6.050238	-3.301466
6138371	58.914534	-6.198471	-3.161853
6138449	58.491145	-6.348205	-3.113286
6138528	58.138775	-6.442435	-3.178144
6138607	58.209208	-6.685649	-3.308015
6138685	58.601473	-6.909133	-3.508169
6138763	59.463197	-7.395376	-3.633713
6138842	59.829042	-7.811603	-3.914960
