# Supplementary material for: iSignDB: A database for smartphone signature biometrics
Source: Data Brief. 2020 Nov 28;33:106597. doi: 10.1016/j.dib.2020.106597 (PMC7725742; doi:10.1016/j.dib.2020.106597)
Supplement: Supplementary file 3 [file mmc3.zip › u022/genuine/Sensor Data/u022_s3_g010_Acc.csv]

timestamp	x	y	z
3246798	0.371933	1.760605	9.385040
3246817	0.486847	1.707932	9.634033
3246836	0.489243	1.751038	9.878250
3246855	0.410233	1.861160	9.739380
3246874	0.395874	1.918625	9.622070
3246893	0.422211	1.904266	9.602905
3246912	0.441360	1.894684	9.602905
3246931	0.422211	1.911438	9.571793
3246950	0.364746	1.865952	9.576584
3246969	0.288132	1.782150	9.557419
3246988	0.254608	1.789337	9.559814
3247007	0.333618	1.813278	9.476013
3247026	0.415024	1.796524	9.392227
3247045	0.340805	1.784546	9.380249
3247064	0.328827	1.810883	9.480804
3247083	0.527557	1.774979	9.533478
3247102	0.687958	1.760605	9.538269
3247121	0.601776	1.782150	9.557419
3247140	0.486847	1.904266	9.543060
3247159	0.388687	1.947357	9.329971
3247178	0.393478	1.921021	9.318008
3247197	0.383896	1.885101	9.471237
3247216	0.381500	1.928207	9.646011
3247235	0.288132	1.851593	9.660370
3247254	0.266586	1.743851	9.231812
3247273	0.436569	1.600189	8.796066
3247292	0.388687	1.818069	9.107315
3247311	0.194763	2.270569	9.080978
3247330	0.252213	2.031158	9.617279
3247349	0.551498	1.537949	10.426514
3247368	0.139694	1.578644	9.952469
3247387	0.041534	1.916229	9.655579
3247406	0.300095	1.921021	9.684311
3247425	0.053497	1.590622	8.908600
3247444	0.297714	1.765396	9.035492
3247463	0.434174	1.796524	9.361099
3247482	0.438965	1.827652	9.885422
3247501	0.515579	1.765396	10.098511
3247520	0.458115	1.813278	9.490387
3247539	0.304886	1.806091	9.052246
3247558	0.189972	1.734268	9.555023
3247577	-0.018326	1.834824	10.120056
3247596	0.000824	1.815674	10.369064
3247615	0.328827	1.904266	10.278076
3247634	0.446152	1.877930	9.801636
3247653	0.328827	1.930603	9.296448
3247672	0.266586	2.143677	8.870285
3247691	0.098984	2.189163	8.635651
3247710	-0.023117	2.316055	8.769730
3247729	0.082230	2.433380	9.025909
3247748	0.304886	2.378311	9.318008
3247767	0.491638	2.272964	9.641220
3247786	0.587402	2.237061	9.681915
3247805	0.654449	2.225082	9.595734
3247824	0.601776	2.265778	9.370682
3247843	0.415024	2.344788	9.164780
3247862	0.309677	2.409439	9.128860
3247881	0.278549	2.335220	9.274902
3247900	0.347992	2.246628	9.432922
3247919	0.350388	2.287338	9.468842
3247938	0.233063	2.411835	9.267731
3247957	0.182785	2.533936	9.191116
3247976	0.278549	2.596191	9.188721
3247995	0.462906	2.560272	9.152802
3248014	0.522766	2.550690	9.169556
3248033	0.412628	2.541122	9.320404
3248052	0.309677	2.557877	9.425735
3248071	0.355164	2.531540	9.353912
3248090	0.522766	2.495621	9.210266
3248109	0.577835	2.524353	9.171951
3248128	0.467697	2.584213	9.164780
3248147	0.393478	2.591400	9.248566
3248166	0.340805	2.644073	9.294067
3248185	0.252213	2.656036	9.303635
3248204	0.139694	2.747025	9.337158
3248223	0.166031	2.725464	9.344345
3248242	0.300095	2.656036	9.341949
3248261	0.398270	2.612946	9.385040
3248280	0.386292	2.593796	9.260544
3248299	0.259399	2.579422	9.186325
3248318	0.242645	2.653641	9.097733
3248337	0.278549	2.660828	9.076187
3248356	0.285736	2.591400	9.267731
3248375	0.321655	2.620132	9.404190
3248394	0.379105	2.620132	9.411377
3248413	0.333618	2.579422	9.337158
3248432	0.283340	2.610550	9.224625
3248451	0.312073	2.636887	9.164780
3248470	0.347992	2.478867	9.167175
3248489	0.240250	2.533936	9.171951
3248507	0.240250	2.490845	9.315613
3248527	0.194763	2.500412	9.375458
3248546	0.106171	2.409439	9.430527
3248565	-0.032684	2.292114	9.576584
3248584	-0.130859	2.335220	9.509537
3248603	-0.128464	2.299301	9.334763
3248622	-0.094940	2.136490	9.334763
3248641	-0.233810	2.110168	9.452072
3248660	-0.372665	2.232269	9.322784
3248679	-0.535477	2.438171	9.241394
3248698	-0.734192	2.749420	9.289276
3248717	-0.791656	2.926590	9.162384
3248736	-0.892212	2.917007	9.033096
3248755	-0.619278	2.744629	9.025909
3248774	-0.528290	2.684769	9.183929
3248793	-0.494766	2.536331	9.291672
3248812	-0.449280	2.495621	9.227020
3248831	-0.219437	2.450134	9.145615
3248850	-0.171555	2.258606	9.169556
3248869	0.024765	2.023972	9.468842
3248888	0.142090	1.935379	9.617279
3248907	0.185181	2.059875	9.641220
3248926	0.098984	2.179596	9.540665
3248945	-0.073395	2.261002	9.492783
3248964	-0.166763	2.320847	9.727417
3248983	-0.109314	2.167618	9.641220
3249002	0.015198	2.134109	9.198288
3249021	-0.078186	2.356766	8.968445
3249040	-0.217041	2.545898	8.870285
3249059	-0.377457	2.567459	9.100128
3249078	-0.442093	2.512390	9.567001
3249097	-0.363098	2.368729	9.734589
3249116	-0.200287	2.181992	9.811203
3249135	0.017593	2.198746	9.540665
3249154	0.027161	2.284943	9.404190
3249173	-0.126068	2.383102	9.262939
3249192	-0.138031	2.359161	9.344345
3249211	-0.233810	2.349579	9.361099
3249230	-0.238586	2.378311	9.413773
3249249	-0.209869	2.368729	9.394623
3249268	-0.154800	2.337616	9.377853
3249287	-0.195496	2.347183	9.274902
3249306	-0.217041	2.332825	9.286880
3249325	-0.073395	2.249023	9.483200
3249344	0.125320	2.119736	9.583755
3249363	0.094208	2.057495	9.519119
3249382	0.000824	2.165222	9.377853
3249401	-0.176346	2.256210	9.265335
3249420	-0.164368	2.237061	9.468842
3249439	-0.142822	2.170013	9.605301
3249458	-0.240982	2.193954	9.760925
3249477	-0.243378	2.275360	9.693893
3249496	-0.224228	2.409439	9.308426
3249515	-0.231415	2.591400	8.973236
3249534	-0.274506	2.660828	8.829590
3249553	-0.161972	2.509995	9.380249
3249572	-0.087753	2.419006	9.581360
3249591	-0.075790	2.526749	9.375458
3249610	-0.008743	2.567459	9.212662
3249629	0.003220	2.514786	9.231812
3249648	-0.027908	2.390289	9.337158
3249667	-0.068604	2.296906	9.437714
3249686	-0.051849	2.308884	9.413773
3249705	-0.027908	2.335220	9.332367
3249724	-0.025513	2.356766	9.294067
3249743	-0.001572	2.380707	9.346725
3249762	-0.011139	2.399857	9.528687
3249781	-0.011139	2.407043	9.574188
3249800	-0.140427	2.395065	9.593338
3249819	-0.317596	2.275360	9.997955
3249838	-0.159592	2.277756	10.452850
3249857	0.132507	2.397461	10.275681
3249876	0.347992	2.921799	9.739380
3249895	-0.080582	3.211487	8.975632
3249914	-0.082977	3.314438	8.503967
3249933	-0.557022	3.671173	8.580582
3249952	-1.011917	4.171570	8.566223
3249971	-0.535477	4.090164	8.475250
3249990	-0.312820	3.613724	8.582977
3250009	-0.030304	3.019958	8.547073
3250028	-0.176346	3.000809	8.432144
3250047	-0.281693	3.177979	8.518341
3250066	0.139694	3.027145	8.635651
3250085	-0.059021	3.130096	8.836761
3250104	0.039139	3.084595	9.306030
3250123	-0.039871	3.151642	9.713043
3250141	-0.351120	3.039108	9.806427
3250160	-0.466049	3.108536	9.710648
3250180	-0.430130	3.240219	9.420959
3250199	-0.511536	3.388672	9.069000
3250218	-0.616882	3.522736	8.729034
3250237	-0.839539	3.656815	8.518341
3250256	-1.086136	3.802856	8.436935
3250275	-1.126846	3.996796	8.427353
3250294	-1.129242	4.030304	8.439331
3250313	-1.019104	4.027924	8.477631
3250332	-0.894608	4.130875	8.535095
3250351	-0.882629	4.118896	8.654816
3250370	-0.932907	4.042282	8.726639
3250389	-0.911362	4.039886	8.640442
3250408	-0.913757	4.047073	8.559036
3250426	-1.009521	4.032700	8.499191
3250446	-1.009521	4.114105	8.410599
3250464	-1.040649	4.284103	8.262161
3250484	-1.193878	4.420563	8.221451
3250503	-1.248947	4.638443	7.340393
3250522	-1.153183	4.729416	7.354752
3250541	-1.256134	4.387054	8.532700
3250560	-1.418930	4.154816	9.574188
3250579	-1.543427	4.104538	9.792053
3250598	-1.438095	4.173965	9.301239
3250617	-1.002350	4.365494	8.647629
3250636	-0.786865	4.466049	8.247787
3250655	-0.504349	4.432541	8.142456
3250674	-0.363098	4.422958	8.142456
3250693	-0.389435	4.322403	8.195129
3250712	-0.322388	4.190720	8.259766
3250731	-0.183533	4.126083	8.403412
3250750	0.077438	4.082977	8.506363
3250769	0.211517	3.934540	8.712265
3250788	0.204330	3.862717	8.934937
3250807	0.115753	3.910599	8.889435
3250826	0.094208	3.972855	8.681152
3250845	0.290527	4.006363	8.647629
3250864	0.154053	3.987213	8.870285
3250883	-0.118881	3.922577	8.894226
3250902	0.051102	3.972855	8.712265
3250921	0.357559	4.068619	8.702698
3250940	0.388687	4.063828	8.714661
3250959	0.225876	4.063828	8.525528
3250978	0.352768	4.032700	8.535095
3250997	0.632889	3.996796	8.831985
3251016	0.728668	3.953690	8.958878
3251035	0.798096	3.924973	8.793671
3251054	0.845978	3.879471	8.712265
3251073	0.726273	3.853134	8.748184
3251092	0.589798	3.829193	8.726639
3251111	0.400665	3.855530	8.614105
3251130	0.146866	3.901031	8.362717
3251149	0.276154	4.044678	8.468063
3251168	0.508392	4.150024	8.621292
3251187	0.496429	4.231430	8.532700
3251206	0.374329	4.324799	8.367508
3251225	0.266586	4.432541	8.317230
3251244	0.173203	4.513947	8.271744
3251263	0.209122	4.535492	8.341171
3251282	0.283340	4.525909	8.515945
3251301	0.326431	4.509155	8.506363
3251320	0.247437	4.552246	8.336380
3251339	0.122925	4.643219	8.231033
3251358	0.151657	4.820404	7.998795
3251377	0.199539	5.002350	7.297302
3251396	0.326431	4.911377	7.347580
3251415	0.230667	4.614502	8.345963
3251434	0.003220	4.470840	9.420959
3251453	-0.157196	4.420563	9.392227
3251472	-0.169159	4.516327	8.745789
3251491	0.027161	4.626465	8.130478
3251510	0.266586	4.698288	7.783325
3251529	0.652054	4.683929	7.929367
3251548	0.819641	4.449295	8.192734
3251567	0.568253	4.202698	8.403412
3251586	0.467697	4.056641	8.429749
3251605	0.838791	4.059036	8.645233
3251624	1.262573	4.039886	8.796066
3251643	1.399048	3.941727	8.573410
3251662	1.442139	3.982422	8.398636
3251681	1.473267	4.042282	8.278915
3251700	1.468475	3.970459	8.336380
3251719	1.425385	3.865112	8.396240
3251738	1.391861	3.865112	8.415390
3251757	1.396652	3.817230	8.396240
3251776	1.499603	3.692734	8.748184
3251795	1.387070	3.563446	8.932541
3251814	1.226654	3.479645	8.681152
3251833	1.226654	3.503586	8.714661
3251852	1.231445	3.544281	8.925354
3251871	1.291306	3.592178	8.956482
3251890	1.408615	3.635269	8.760147
3251909	1.382278	3.618515	8.580582
3251928	1.267365	3.584991	8.769730
3251947	1.188354	3.556259	8.822403
3251966	1.379883	3.568237	8.764938
3251985	1.525940	3.549072	8.896622
3252004	1.355942	3.455704	9.064224
3252023	1.279327	3.357544	8.956482
3252042	1.506775	3.419785	8.800858
3252061	1.557053	3.501190	8.750580
3252080	1.573822	3.522736	8.633255
3252099	1.839569	3.522736	8.645233
3252118	1.861115	3.403030	8.661987
3252137	1.607330	3.280930	8.664383
3252156	1.490021	3.302475	8.626083
3252175	1.810837	3.479645	8.559036
3252194	1.990402	3.546677	8.470459
3252213	1.590576	3.309662	8.420181
3252232	1.327209	3.039108	8.700302
3252251	1.645645	2.900253	9.329971
3252270	1.992798	2.814056	9.669952
3252289	2.071808	2.785324	9.205475
3252308	1.839569	2.857147	8.259766
3252327	1.437347	2.823639	7.903030
3252346	1.408615	2.754196	8.494400
3252365	1.954498	2.818848	8.927750
3252383	2.430939	2.897858	8.793671
3252403	2.203491	2.785324	8.697906
3252422	1.329605	2.342392	8.585373
3252441	1.329605	2.114944	8.949295
3252460	2.098145	2.129318	9.418564
3252479	2.486008	2.148468	9.574188
3252498	2.184341	1.918625	9.437714
3252517	1.770142	1.662445	9.207870
3252536	1.688736	1.616959	9.373062
3252555	1.937729	1.643295	9.617279
3252574	2.078995	1.552307	9.715439
3252593	1.995193	1.499634	9.751358
3252612	1.949707	1.549911	9.988373
3252631	1.806061	1.487671	9.911758
3252650	1.693527	1.466125	9.696289
3252669	1.966461	1.657654	9.667557
3252688	2.225037	1.786942	9.535873
3252707	2.160400	1.842010	9.322784
3252726	2.062241	1.930603	9.270111
3252745	1.985626	1.976089	9.152802
3252764	1.995193	2.095795	9.126465
3252783	1.997589	2.136490	9.121674
3252802	1.980835	2.110168	9.085770
3252821	2.208282	2.198746	9.018723
3252840	2.323196	2.246628	8.994781
3252859	2.378265	2.246628	9.013931
3252878	2.203491	2.265778	9.009155
3252897	2.260956	2.356766	8.824799
3252916	2.474045	2.536331	8.693115
3252935	2.509949	2.577026	8.669174
3252954	2.493195	2.584213	8.719452
3252973	2.371094	2.531540	8.808044
3252992	2.304047	2.548294	8.829590
3253011	2.287292	2.589005	8.781708
3253030	2.356720	2.620132	8.724243
3253049	2.392639	2.612946	8.855927
3253068	2.148422	2.514786	8.970840
3253087	2.090958	2.541122	9.001968
3253106	2.234619	2.653641	8.920563
3253125	2.272919	2.675186	8.901413
3253144	2.222641	2.610550	9.006760
3253163	2.122086	2.555481	9.028305
3253182	2.076599	2.541122	8.968445
3253201	2.047867	2.567459	8.910995
3253220	1.999985	2.574631	8.932541
3253239	2.050262	2.584213	9.028305
3253258	2.050262	2.569855	9.100128
3253277	2.009567	2.579422	9.121674
3253296	1.997589	2.569855	9.119278
3253315	1.973648	2.567459	9.057037
3253334	1.952103	2.574631	8.963654
3253353	1.990402	2.608154	8.997177
3253372	1.976044	2.617737	9.030701
3253391	1.937729	2.600967	8.978027
3253410	1.897034	2.562668	9.011551
3253429	1.887451	2.560272	9.073792
3253448	1.877884	2.557877	8.966049
3253467	1.887451	2.584213	8.887039
3253486	1.841965	2.569855	8.987610
3253505	1.822815	2.581818	9.126465
3253524	1.798874	2.577026	9.073792
3253543	1.753387	2.574631	8.992386
3253562	1.674377	2.560272	9.006760
3253581	1.748596	2.596191	9.092941
3253600	1.865906	2.567459	9.224625
3253619	1.815628	2.488449	9.368286
3253638	1.717468	2.440567	9.411377
3253657	1.566635	2.462112	9.329971
3253676	1.540298	2.517181	9.200684
3253695	1.406219	2.512390	9.004364
3253714	1.147644	2.517181	8.822403
3253733	0.970474	2.490845	8.712265
3253752	0.886688	2.486053	8.908600
3253771	0.769363	2.476471	9.023514
3253790	0.695145	2.397461	9.248566
3253809	0.664017	2.340012	9.358704
3253828	0.678391	2.340012	9.473633
3253847	0.640076	2.237061	9.646011
3253866	0.620926	2.213104	9.722626
3253885	0.711899	2.239441	9.696289
3253904	0.659225	2.177200	9.669952
3253923	0.479660	2.134109	9.725021
3253942	0.453339	2.222687	9.830368
3253961	0.374329	2.395065	9.631638
3253980	0.144485	2.505203	9.375458
3253999	-0.116486	2.636887	9.102524
3254018	-0.181137	2.802078	8.896622
3254037	-0.236206	2.943344	8.752975
3254056	-0.286484	2.996017	8.808044
3254075	-0.252960	2.948135	8.970840
3254094	-0.339157	2.854752	9.164780
3254113	-0.375061	2.806870	9.250961
3254132	-0.226624	2.794907	9.322784
3254151	0.063080	2.826035	9.236603
3254169	0.154053	2.778137	9.140839
3254188	0.118149	2.670410	9.073792
3254207	0.192368	2.591400	9.167175
3254226	0.285736	2.495621	9.365891
3254246	0.295319	2.433380	9.401794
3254265	0.218704	2.380707	9.320404
3254284	0.189972	2.313675	9.389832
3254303	0.201935	2.237061	9.605301
3254322	0.240250	2.177200	9.744171
3254340	0.261795	2.189163	9.770508
3254360	0.314468	2.284943	9.648407
3254379	0.312073	2.347183	9.499954
3254398	0.185181	2.395065	9.353912
3254417	0.139694	2.462112	9.329971
3254436	0.096588	2.474075	9.277298
3254455	0.053497	2.459717	9.308426
3254474	0.067871	2.459717	9.377853
3254493	0.144485	2.478867	9.363495
3254512	0.120544	2.476471	9.291672
3254531	0.048706	2.553085	9.277298
3254550	0.106171	2.675186	9.248566
3254569	0.118149	2.684769	9.219833
3254588	0.063080	2.639282	9.260544
3254607	0.072647	2.672806	9.248566
3254626	0.110962	2.677582	9.224625
3254645	0.096588	2.663223	9.169556
3254664	0.072647	2.653641	9.174347
3254683	0.125320	2.679977	9.195892
3254702	0.154053	2.711105	9.145615
3254721	0.163635	2.672806	9.231812
3254740	0.161240	2.696747	9.308426
3254759	0.175598	2.691956	9.306030
3254778	0.192368	2.730255	9.159988
3254797	0.192368	2.711105	9.200684
3254816	0.158844	2.732651	9.303635
3254835	0.156448	2.751801	9.274902
3254854	0.156448	2.775757	9.143219
3254873	0.103775	2.773361	9.071396
3254892	0.130112	2.802078	9.088165
3254911	0.182785	2.773361	9.236603
3254930	0.180389	2.735046	9.327576
3254949	0.204330	2.768570	9.301239
3254968	0.235458	2.778137	9.219833
3254987	0.194763	2.766174	9.186325
3255006	0.209122	2.754196	9.272507
3255025	0.237854	2.711105	9.339554
3255044	0.149261	2.687164	9.195892
3255063	0.120544	2.725464	9.112106
3255082	0.237854	2.775757	9.071396
3255101	0.273773	2.720688	9.136047
3255120	0.307281	2.675186	9.260544
3255139	0.276154	2.687164	9.373062
3255158	0.204330	2.720688	9.361099
3255177	0.075043	2.785324	9.227020
3255196	-0.042267	2.821243	9.150406
3255215	-0.094940	2.893066	8.879868
3255234	-0.078186	2.988831	8.930145
3255253	-0.147614	2.811661	9.274902
3255272	-0.111694	2.847580	9.406586
3255291	0.008011	2.878693	9.318008
3255310	0.108566	2.890671	9.119278
3255329	0.249817	2.895462	9.100128
3255348	0.292923	2.823639	9.205475
3255367	0.245041	2.682373	9.341949
3255386	0.254608	2.600967	9.423340
3255405	0.288132	2.548294	9.418564
3255424	0.324051	2.548294	9.318008
3255443	0.350388	2.600967	9.198288
3255462	0.419815	2.677582	9.136047
3255481	0.465302	2.711105	9.152802
3255500	0.395874	2.641678	9.183929
3255519	0.347992	2.605759	9.339554
3255538	0.326431	2.627304	9.416168
3255557	0.307281	2.605759	9.349121
3255576	0.280945	2.610550	9.286880
3255595	0.316864	2.641678	9.200684
3255614	0.424606	2.639282	9.207870
3255633	0.400665	2.584213	9.301239
3255652	0.393478	2.569855	9.399399
3255671	0.443756	2.550690	9.368286
3255690	0.482056	2.557877	9.250961
3255709	0.505997	2.572235	9.171951
3255728	0.498825	2.562668	9.236603
3255747	0.549103	2.574631	9.270111
3255766	0.510788	2.598572	9.255753
3255785	0.419815	2.598572	9.286880
3255804	0.393478	2.629700	9.325180
3255823	0.434174	2.641678	9.318008
3255842	0.407837	2.648849	9.279694
3255861	0.345596	2.610550	9.353912
3255880	0.381500	2.586609	9.478409
3255899	0.369537	2.577026	9.435318
3255918	0.367142	2.627304	9.425735
3255937	0.388687	2.684769	9.286880
3255956	0.355164	2.694351	9.279694
3255975	0.285736	2.682373	9.385040
3255994	0.237854	2.703918	9.516724
3256013	0.206726	2.715897	9.720230
3256032	0.290527	2.778137	9.684311
3256051	0.359955	2.938553	9.476013
3256070	0.187576	3.082214	9.073792
3256089	-0.250565	3.027145	8.812820
3256108	-0.619278	2.938553	9.114502
3256127	-0.353516	3.003204	9.701080
3256146	0.221100	3.201920	9.705856
3256165	0.144485	3.297684	9.200684
3256184	-0.418152	3.345566	8.654816
3256203	-0.157196	3.731033	8.559036
3256222	0.297714	4.078201	8.247787
3256241	-0.238586	4.200302	7.871902
3256260	0.355164	4.281708	8.049072
3256279	1.018356	4.343948	8.690720
3256297	0.659225	4.138046	8.767334
3256317	0.137299	4.035095	8.398636
3256336	0.012802	4.181152	7.835999
3256355	0.486847	4.413376	7.759384
3256374	0.563461	4.451691	7.773743
3256393	0.721481	4.363098	8.266953
3256412	0.915405	4.401413	8.688324
3256431	1.231445	4.185928	9.001968
3256450	1.020752	3.958481	8.980423
3256469	0.755005	3.838776	8.903809
3256488	0.965683	3.826797	8.939713
3256507	1.516357	4.047073	8.709869
3256526	1.710281	4.061432	8.587769
3256545	1.341583	3.879471	8.496796
3256564	1.083008	3.798080	8.295685
3256583	1.444534	3.903412	8.132874
3256602	1.791687	3.833984	8.396240
3256621	1.648041	3.580200	8.647629
3256640	1.490021	3.503586	8.755371
3256659	1.564240	3.508377	8.614105
3256678	1.521149	3.324020	8.499191
3256697	1.631271	3.280930	8.377075
3256716	1.604935	3.259384	8.743393
3256735	1.430161	3.283325	8.810425
3256754	1.473267	3.268951	8.762543
3256773	1.442139	3.271347	8.616501
3256792	1.102158	3.300079	8.800858
3256811	1.059067	3.316833	9.025909
3256830	1.176376	3.434158	9.013931
3256849	1.147644	3.484436	8.875076
3256868	1.231445	3.467667	8.556641
3256887	1.612122	3.532318	8.240616
3256906	1.621704	3.580200	8.154419
3256925	1.164413	3.556259	8.580582
3256944	0.587402	3.379089	8.942108
3256963	0.410233	3.374298	8.963654
3256982	0.640076	3.460495	8.867889
3257001	0.829224	3.482040	8.877472
3257020	0.848373	3.134872	9.294067
3257039	0.946533	3.060654	9.258148
3257058	0.819641	3.175583	9.138443
3257077	0.668808	3.197128	9.121674
3257096	0.644867	3.189941	9.100128
3257115	0.671204	3.034317	9.066605
3257134	0.728668	2.873917	9.078583
3257153	0.707123	2.931366	9.162384
3257172	0.620926	2.986435	9.279694
3257191	0.415024	2.928986	9.157593
3257210	0.345596	2.960098	9.136047
3257229	0.364746	3.027145	9.171951
3257248	0.393478	3.065445	9.310822
3257267	0.412628	2.967285	9.526291
3257286	0.503616	2.976868	9.262939
3257305	0.539520	3.185150	8.997177
3257324	0.520370	3.103760	8.918167
3257343	0.472488	2.917007	8.997177
3257362	0.340805	2.730255	9.344345
3257381	0.235458	2.641678	9.600525
3257400	0.177994	2.610550	9.447296
3257419	0.189972	2.670410	9.298843
3257438	0.494034	2.814056	9.004364
3257457	0.824432	3.094177	8.740997
3257476	0.532333	3.216278	8.599747
3257495	0.225876	3.187546	9.042664
3257514	0.113358	3.139664	9.420959
3257533	0.091812	2.998413	9.516724
3257552	0.166031	2.895462	9.380249
3257571	0.278549	2.742233	9.351517
3257590	0.333618	2.627304	9.339554
3257609	0.362350	2.589005	9.313217
3257628	0.367142	2.706314	9.250961
3257647	0.290527	2.861938	9.229416
3257666	0.211517	3.055878	9.045059
3257685	0.261795	3.247406	8.841553
3257704	0.278549	3.434158	8.709869
3257723	0.058289	3.180374	9.186325
3257742	0.182785	2.917007	9.411377
3257761	0.355164	2.861938	9.262939
3257780	0.422211	2.811661	9.181534
3257799	0.338409	2.852371	9.231812
3257818	0.089417	2.948135	9.318008
3257837	-0.161972	2.955307	9.404190
3257856	-0.138031	2.873917	9.442505
3257875	0.005615	2.768570	9.435318
3257894	0.170822	2.742233	9.389832
3257913	0.393478	2.725464	8.975632
3257932	0.695145	2.885880	8.539886
3257951	0.690353	3.079819	8.338776
3257970	0.386292	3.067841	8.671570
3257989	0.189972	3.070236	8.999573
3258008	0.163635	3.139664	9.179138
3258027	0.012802	3.041504	9.169556
3258046	-0.059021	2.948135	9.341949
3258065	0.108566	2.919403	9.540665
3258084	0.201935	2.962494	9.389832
3258103	0.146866	3.046295	9.186325
3258122	0.094208	3.022354	9.198288
3258141	0.070251	2.950531	9.356308
3258160	0.132507	2.928986	9.454468
3258179	0.079834	2.993622	9.313217
3258198	-0.027908	3.106155	9.217453
3258217	0.127716	3.192337	9.052246
3258236	0.369537	3.283325	8.676361
3258254	0.450943	3.513168	8.317230
3258274	0.367142	3.599350	8.420181
3258293	0.089417	3.307266	8.978027
3258312	-0.123672	2.907425	9.131256
3258331	-0.094940	2.770966	9.035492
3258350	0.249817	2.749420	9.164780
3258369	0.362350	2.917007	9.186325
3258388	0.177994	3.086990	9.303635
3258407	0.003220	3.173187	9.485596
3258426	-0.224228	3.206711	9.634033
3258445	-0.384644	3.144455	9.617279
3258464	-0.173950	2.928986	9.677139
3258483	0.077438	2.814056	9.514328
3258502	0.221100	2.852371	9.155197
3258521	0.381500	2.840393	8.894226
3258540	0.580231	2.876312	8.740997
3258559	0.793304	2.940948	8.578201
3258578	0.671204	3.108536	8.274124
3258597	0.369537	3.240219	8.355530
3258616	0.154053	3.292892	8.618896
3258635	0.091812	3.268951	8.978027
3258654	-0.090149	3.022354	9.248566
3258673	-0.190704	2.763779	9.746567
3258692	-0.109314	2.687164	10.136826
3258711	0.053497	2.909821	9.770508
3258730	0.118149	3.134872	9.219833
3258749	0.127716	3.177979	9.083374
3258768	0.237854	3.039108	9.282089
3258787	0.331223	3.003204	9.114502
3258806	0.225876	3.230652	8.654816
3258825	0.101379	3.204315	8.628479
3258844	0.204330	3.043900	8.980423
3258863	0.266586	2.964890	9.315613
3258882	0.209122	2.768570	9.538269
3258901	0.106171	2.658432	9.562210
3258920	0.098984	2.806870	9.229416
3258939	0.130112	2.943344	8.992386
3258958	0.113358	3.029541	9.001968
3258977	0.051102	3.053482	9.306030
3258996	0.106171	3.113327	9.444901
3259015	0.273773	3.290497	9.078583
3259034	0.513184	3.642456	8.549469
3259053	0.577835	3.817230	8.235825
3259072	0.381500	3.561050	8.556641
3259091	0.127716	3.264160	8.798462
3259110	0.249817	3.177979	8.810425
3259129	0.455719	3.007980	8.963654
3259148	0.326431	3.053482	9.033096
3259167	0.151657	3.225861	9.183929
3259186	-0.049454	3.163605	9.461655
3259205	-0.207474	2.842789	9.744171
3259224	-0.224228	2.490845	9.863876
3259243	0.077438	2.347183	9.540665
3259262	0.417419	2.560272	9.083374
3259281	0.484451	2.713501	8.882263
3259300	0.168427	2.830811	9.193497
3259319	-0.104523	2.917007	9.413773
3259338	-0.094940	3.180374	9.152802
3259357	0.103775	3.484436	8.645233
3259376	0.204330	3.723846	8.214279
3259395	0.300095	3.570618	8.609314
3259414	0.336014	3.154037	9.265335
3259433	0.285736	2.835602	9.461655
3259452	0.199539	2.739838	9.136047
3259471	0.199539	2.782928	8.834381
3259490	0.173203	2.885880	9.088165
3259509	0.029556	2.782928	9.739380
3259528	-0.202682	2.660828	10.076965
3259547	-0.171555	2.620132	9.866272
3259566	0.089417	2.878693	9.253357
3259585	0.331223	3.321625	8.685928
3259604	0.276154	3.556259	8.424973
3259623	-0.056641	3.474854	8.736206
3259642	-0.248169	3.460495	9.303635
3259661	-0.334366	3.604141	8.810425
3259680	0.096588	3.525131	8.824799
3259699	0.161240	3.022354	8.657196
3259718	0.149261	2.962494	8.930145
3259737	0.223480	2.926590	9.179138
3259756	0.257004	2.940948	9.217453
3259775	0.316864	2.976868	9.236603
3259794	0.235458	3.048691	9.399399
3259813	0.163635	3.118118	9.464050
3259832	0.257004	3.118118	9.547852
3259851	0.374329	3.015167	9.329971
3259870	0.764572	2.979263	8.946899
3259889	1.142868	3.015167	8.671570
3259908	1.073425	2.991226	8.410599
3259927	0.838791	2.900253	8.116119
3259946	0.872314	2.782928	8.415390
3259965	1.178772	2.629700	9.229416
3259984	1.636063	2.589005	9.526291
3260003	1.640854	2.368729	8.798462
3260022	0.958511	2.081436	7.850357
3260041	0.970474	1.739059	7.955704
3260060	1.276932	1.360779	8.958878
3260079	1.274536	1.090225	9.473633
3260098	0.352768	0.642517	9.267731
3260117	-0.841934	0.118179	9.418564
3260136	-0.820389	0.039169	10.603683
3260155	0.458115	0.383942	11.604462
3260174	0.850769	1.097412	11.259705
3260193	1.298477	1.298523	10.740158
3260211	1.111740	1.118958	9.839935
3260231	-0.047058	0.685608	10.431305
3260250	-0.219437	0.673645	10.263718
3260269	0.589798	1.446960	10.464828
3260288	1.118912	1.604980	10.234985
3260307	1.059067	1.396683	9.787262
3260326	0.577835	1.363174	9.368286
3260345	0.096588	1.434998	9.080978
3260364	0.132507	1.904266	9.145615
3260383	0.357559	2.021576	9.294067
3260402	0.312073	1.935379	8.922958
3260421	0.237854	1.834824	9.057037
3260440	0.290527	1.638504	9.523911
3260459	0.209122	1.717514	9.746567
3260478	0.144485	1.863556	9.593338
3260497	0.134903	1.937775	9.516724
3260516	0.106171	1.820465	9.545456
3260535	0.149261	1.827652	9.696289
3260554	0.168427	1.956940	9.624466
3260573	0.158844	2.009598	9.598129
3260592	0.163635	2.031158	9.590942
3260611	0.082230	1.956940	9.619675
3260630	0.166031	2.148468	10.000351
3260649	0.125320	2.138885	9.392227
3260668	-0.224228	2.102982	8.681152
3260687	-0.133255	1.985657	9.171951
3260706	0.108566	1.767792	9.526291
3260725	0.309677	1.803711	9.085770
3260744	0.120544	2.091003	8.997177
3260763	0.194763	2.043121	9.820786
3260782	0.496429	1.906647	9.562210
3260801	0.764572	2.069458	9.229416
3260820	0.968079	1.880325	9.265335
3260839	0.661621	1.583435	9.322784
3260858	0.063080	1.502029	9.547852
3260877	-0.236206	1.628922	9.868668
3260896	-0.202682	1.827652	9.820786
3260915	-0.090149	2.167618	9.878250
3260934	-0.023117	2.471680	9.736984
3260953	-0.188309	2.507599	9.571793
3260972	-0.399002	2.478867	9.557419
3260991	-0.375061	2.505203	9.459259
3261010	-0.102127	2.395065	9.171951
3261029	0.185181	2.074249	9.334763
3261048	0.371933	1.966507	9.270111
3261067	0.328827	1.966507	9.296448
3261086	0.336014	1.980881	9.440109
3261105	0.333618	1.997635	9.490387
3261124	0.367142	2.112549	9.535873
3261143	0.345596	2.134109	9.332367
3261162	0.247437	2.160446	9.289276
3261181	0.276154	2.129318	9.404190
3261200	0.453339	1.997635	9.643616
3261219	0.611343	1.904266	9.753754
3261238	0.668808	1.889893	9.605301
3261257	0.568253	1.983261	9.339554
3261276	0.520370	2.045517	9.272507
3261295	0.517975	2.019180	9.224625
3261314	0.529953	1.947357	9.327576
3261333	0.455719	1.906647	9.418564
3261352	0.611343	1.885101	9.703476
3261371	0.692749	1.849197	10.002747
3261390	0.561066	1.889893	9.899796
3261409	0.295319	2.158051	9.641220
3261428	0.233063	2.174805	9.557419
3261447	0.412628	2.093399	9.449677
3261466	0.427002	2.059875	9.459259
3261485	0.383896	2.093399	9.485596
3261504	0.324051	2.141281	9.476013
3261523	0.206726	2.234665	9.349121
3261542	0.067871	2.378311	9.140839
3261561	0.043930	2.483658	8.925354
3261580	0.063080	2.416626	8.939713
3261599	0.108566	2.244232	9.253357
3261618	0.041534	2.227478	9.507141
3261637	-0.181137	2.486053	9.478409
3261656	-0.303238	2.720688	9.253357
3261675	-0.351120	2.706314	9.159988
3261694	-0.353516	2.615341	9.193497
3261713	-0.264923	2.593796	9.310822
3261732	0.003220	2.699127	9.301239
3261751	-0.212250	2.917007	8.582977
3261770	-0.738983	2.897858	8.245407
3261789	-0.707855	2.620132	8.973236
3261808	-0.363098	2.419006	9.423340
3261827	-0.090149	2.313675	9.265335
3261846	-0.023117	2.335220	8.987610
3261865	0.051102	2.318451	9.121674
3261884	0.087021	2.184387	9.466446
3261903	0.089417	1.992844	9.691498
3261922	0.060684	1.815674	9.693893
3261941	0.043930	1.715118	9.681915
3261960	0.017593	1.667236	9.753754
3261979	-0.068604	1.624146	9.818390
3261998	-0.049454	1.573853	9.976410
3262017	0.094208	1.485275	9.871063
3262036	0.285736	1.408661	9.808807
3262055	0.345596	1.399078	9.631638
3262074	0.362350	1.418243	9.495178
3262093	0.407837	1.415848	9.590942
3262112	0.364746	1.399078	9.667557
3262130	0.316864	1.353592	9.782471
3262150	0.319260	1.375137	9.727417
3262169	0.280945	1.355988	9.636429
3262188	0.211517	1.358383	9.650803
3262207	0.185181	1.353592	9.667557
3262226	0.218704	1.360779	9.619675
3262244	0.295319	1.391907	9.626862
3262264	0.276154	1.370346	9.593338
3262282	0.058289	1.384720	9.406586
3262302	-0.027908	1.346405	9.485596
3262320	0.039139	1.324860	9.626862
3262340	0.036743	1.329651	9.648407
3262359	0.029556	1.370346	9.693893
3262378	0.058289	1.377533	9.887817
3262397	0.019974	1.336838	10.079361
3262416	0.120544	1.315292	10.230194
3262435	0.170822	1.468521	9.847122
