# Supplementary material for: iSignDB: A database for smartphone signature biometrics
Source: Data Brief. 2020 Nov 28;33:106597. doi: 10.1016/j.dib.2020.106597 (PMC7725742; doi:10.1016/j.dib.2020.106597)
Supplement: Supplementary file 3 [file mmc3.zip › u022/genuine/Sensor Data/u022_s3_g010_AngVel.csv]

timestamp	x	y	z
3246141	-0.098602	0.098328	0.007828
3246220	-0.054932	-0.018326	-0.021469
3246298	0.014847	0.017899	0.032333
3246376	0.045746	0.015762	0.059494
3246455	0.035629	0.041870	0.082932
3246533	0.037231	-0.008209	-0.041168
3246611	-0.073044	-0.132843	-0.108826
3246690	-0.266922	0.229889	0.138321
3246768	0.324844	0.263977	0.144196
3246847	-0.153992	0.029083	0.023819
3246925	0.074509	-0.035904	-0.011353
3247004	0.403671	-0.009277	0.003036
3247082	0.209793	-0.122726	-0.150360
3247161	0.014313	-0.189301	-0.028397
3247239	0.140015	0.022690	-0.017746
3247318	0.069183	-0.083313	-0.051834
3247396	0.026047	-0.033249	-0.059280
3247475	0.084091	0.015228	-0.010284
3247554	0.024979	0.061035	-0.001221
3247633	0.008987	0.012039	-0.002289
3247711	0.035095	0.034409	-0.006012
3247790	-0.019241	0.014694	0.014221
3247868	-0.187561	0.325226	0.103165
3247946	-0.231232	0.423233	0.096252
3248024	0.158661	0.312973	0.031799
3248102	0.157074	0.199524	0.131393
3248181	-0.104462	-0.093430	0.028076
3248259	-0.277039	-0.321396	-0.083786
3248338	-0.044815	-0.240967	-0.088577
3248417	0.176773	0.171829	-0.029465
3248496	-0.097534	-0.007675	-0.009750
3248575	-0.008057	-0.072128	0.001984
3248654	-0.005402	-0.044968	0.000916
3248732	-0.030960	-0.015137	0.036591
3248811	0.029236	0.108978	0.094650
3248890	0.100067	0.101517	0.117554
3248968	0.111786	0.056778	0.090393
3249047	-0.033096	-0.079590	0.053635
3249126	0.009521	-0.049759	0.077072
3249205	0.075043	-0.038040	0.048309
3249284	0.336029	-0.096100	0.196915
3249362	0.594894	0.102585	0.022217
3249440	0.522980	1.038956	0.888809
3249519	-0.001129	0.432816	0.504776
3249598	-0.228027	-0.005020	0.168686
3249677	0.458542	0.373688	0.176147
3249756	0.330170	0.398727	0.244858
3249835	0.220444	0.262375	0.225677
3249913	0.246552	0.214432	0.199585
3249991	-0.144943	0.024826	0.205444
3250070	0.122971	0.096725	0.579346
3250148	0.039886	0.025360	0.858444
3250227	-0.428833	-0.414078	0.559113
3250306	-0.212051	-0.172256	0.392929
3250385	0.029770	0.034943	0.429672
3250463	0.033493	-0.013000	0.402512
3250542	0.145874	0.093002	0.135666
3250620	0.267853	0.084473	-0.013474
3250698	0.189026	0.080750	-0.008148
3250777	0.152267	0.033875	-0.018814
3250855	0.166122	0.062103	0.098907
3250934	-0.172104	0.105240	0.305573
3251013	0.164520	0.098862	0.746063
3251091	-0.330841	0.049850	0.925568
3251170	-0.161987	0.090332	0.750320
3251248	-0.209396	0.039734	0.322617
3251327	-0.228577	-0.021530	0.049377
3251406	-0.196075	-0.131775	-0.016678
3251484	-0.184891	-0.102478	-0.026260
3251563	0.007401	-0.072128	-0.103485
3251642	-0.120972	-0.218063	-0.347443
3251720	-0.467178	-0.386917	-0.715485
3251798	-0.480499	-0.533386	-0.922150
3251877	-0.560394	-0.465210	-0.956772
3251955	-0.868790	-0.764542	-1.077148
3252034	-0.873581	-0.448166	-0.943985
3252113	-0.494888	-0.126450	-0.637192
3252192	0.134689	-0.000748	-0.291519
3252270	0.281174	-0.068390	-0.243042
3252349	0.210861	-0.344299	-0.300034
3252427	0.224167	-0.289963	-0.281921
3252506	0.131500	0.028015	-0.053421
3252585	0.053207	0.162766	0.006775
3252663	-0.009125	0.148392	0.006775
3252741	0.012192	0.175018	0.020615
3252820	-0.022964	0.103653	0.005707
3252899	-0.000595	0.055176	-0.010818
3252978	-0.017120	0.074890	-0.009750
3253056	-0.038956	0.135071	0.011032
3253135	-0.056534	0.167038	-0.007629
3253213	-0.014450	0.309784	-0.090179
3253292	-0.011246	0.553192	-0.132263
3253371	-0.241882	0.389679	-0.028931
3253450	-0.104462	0.332153	0.012634
3253528	0.275314	0.363037	0.042450
3253607	0.349350	0.343338	0.073883
3253686	-0.106064	-0.014603	0.009430
3253764	-0.143341	-0.039108	0.075470
3253843	-0.213654	-0.071060	0.036057
3253922	-0.076233	-0.051346	-0.014008
3254000	0.150681	0.056244	-0.018799
3254079	0.099014	-0.038040	-0.025726
3254158	0.105408	0.016296	-0.032654
3254236	0.101135	0.009369	0.000900
3254315	0.032425	-0.006607	-0.008682
3254394	0.024445	-0.031113	-0.016678
3254472	0.025497	0.001389	-0.014008
3254551	-0.009659	-0.010345	-0.014542
3254629	0.001007	-0.034317	-0.017212
3254707	-0.007523	-0.021530	-0.025726
3254785	0.043076	0.067963	-0.055023
3254863	0.002609	0.008835	-0.022537
3254942	-0.047470	-0.046555	0.036057
3255021	-0.095413	-0.068939	0.073349
3255099	-0.035233	-0.096100	0.010498
3255178	-0.075699	-0.055084	-0.007080
3255256	-0.018173	-0.055618	0.017426
3255335	-0.017120	-0.077988	0.023819
3255413	-0.003265	-0.009277	0.000916
3255491	0.047348	0.055710	0.044586
3255569	0.130966	0.034943	0.062698
3255648	0.270523	0.151062	0.210770
3255726	0.641235	0.365707	0.564438
3255804	0.676376	0.679428	1.425171
3255883	0.693420	0.897812	2.000946
3255962	0.378113	0.889282	1.890152
3256041	0.044678	0.616043	1.649948
3256119	-0.298340	0.286880	1.301071
3256198	0.027634	0.210709	1.075226
3256276	-0.110321	0.160110	0.706650
3256354	-0.083160	0.156906	0.381210
3256433	-0.124176	0.104187	0.099976
3256511	-0.038422	0.108978	-0.021469
3256590	-0.085281	0.135071	-0.056625
3256669	-0.269043	0.263443	-0.050766
3256747	-0.159332	0.296463	0.066422
3256826	-0.026169	0.195267	0.130875
3256904	-0.141220	0.126022	-0.014008
3256982	-0.014450	0.110565	0.003036
3257061	-0.073044	0.076477	0.045654
3257139	0.027634	-0.009277	-0.044907
3257218	-0.086349	0.118561	-0.060349
3257297	0.067581	0.030670	0.061096
3257375	0.045746	-0.003418	-0.035843
3257454	-0.022446	0.049332	0.035004
3257533	0.039886	0.035477	0.038727
3257611	0.027100	-0.093964	0.031799
3257690	0.044144	0.052521	-0.059280
3257769	-0.048004	0.068497	-0.109344
3257848	0.078766	0.013107	0.001968
3257927	0.047882	-0.063080	-0.028397
3258005	-0.026169	0.031754	0.016357
3258083	-0.029358	0.108444	0.017426
3258162	-0.071976	0.001923	0.052567
3258240	0.055328	-0.172256	0.127670
3258318	0.042542	0.015244	0.002502
3258397	-0.160919	0.149994	-0.146103
3258475	0.110199	0.002457	0.086670
3258554	0.045746	-0.055618	0.039795
3258632	-0.010727	0.006714	0.015823
3258711	0.047348	-0.053482	-0.077393
3258790	-0.001663	-0.050293	-0.052902
3258868	-0.041611	0.114838	0.017944
3258946	-0.020844	0.093536	0.130875
3259024	0.014313	-0.057739	0.058426
3259103	-0.082092	-0.072128	-0.219604
3259182	0.020706	0.095657	-0.020935
3259261	-0.054398	0.059982	0.032333
3259339	0.068115	-0.088104	-0.093369
3259418	-0.080490	-0.023651	-0.127991
3259496	0.085159	0.095139	0.050980
3259574	-0.062927	0.087143	-0.116272
3259652	-0.240814	-0.291031	-0.655838
3259730	-0.315384	-0.771469	-1.595932
3259809	-0.601944	-1.237534	-2.590881
3259888	-1.535110	-1.077744	-3.020187
3259966	-0.570511	-0.760284	-1.892075
3260044	0.043091	-0.141891	-1.571960
3260123	0.442032	-0.033768	-1.068619
3260201	0.138962	0.123352	-0.562088
3260280	-0.027771	0.216568	-0.202560
3260359	-0.005936	0.228287	-0.058228
3260438	0.191696	0.150528	-0.041702
3260517	0.028168	0.121765	-0.129593
3260595	-0.143341	-0.198883	-0.287781
3260674	-0.058655	-0.285706	-0.811890
3260752	0.073441	-0.317673	-0.567947
3260830	0.115524	-0.017792	-0.171677
3260908	-0.090088	-0.233521	-0.111481
3260987	-0.087952	-0.147766	-0.083786
3261066	-0.005402	0.026428	0.039795
3261144	-0.080490	-0.070526	0.007828
3261223	0.054260	0.056244	-0.008682
3261302	0.249207	0.312973	0.108505
3261380	0.318985	0.327881	0.099976
3261459	0.130966	0.322571	0.056839
3261537	0.122437	0.135605	0.026474
3261615	-0.083694	0.096191	-0.009216
3261694	-0.542297	-0.357620	-0.135452
3261772	-0.559860	-0.370926	-0.170074
3261851	-0.301544	-0.137634	-0.011887
3261929	-0.116180	-0.080109	-0.020935
3262007	-0.071976	0.069565	0.007828
3262086	-0.013916	0.113235	0.027008
3262163	-0.018173	0.108444	0.045120
3262243	-0.027756	0.094604	0.056305
3262320	0.234833	0.151062	0.009430
