# Supplementary material for: iSignDB: A database for smartphone signature biometrics
Source: Data Brief. 2020 Nov 28;33:106597. doi: 10.1016/j.dib.2020.106597 (PMC7725742; doi:10.1016/j.dib.2020.106597)
Supplement: Supplementary file 3 [file mmc3.zip › u022/genuine/Sensor Data/u022_s3_g010_MagField.csv]

timestamp	x	y	z
3246130	2.098083	-32.423401	-18.330383
3246230	1.493835	-31.214905	-19.371033
3246329	1.496887	-30.455017	-19.810486
3246429	1.953125	-31.054688	-17.384338
3246529	0.727844	-31.979370	-18.626404
3246629	1.484680	-33.036804	-18.344116
3246728	1.179504	-32.888794	-19.561768
3246828	2.400208	-32.574463	-19.247437
3246927	2.102661	-31.208801	-19.064331
3247027	1.933289	-35.157776	-17.477417
3247126	1.947021	-32.572937	-16.351318
3247225	0.878906	-32.583618	-17.419434
3247325	2.555847	-32.418823	-18.025208
3247425	0.263977	-34.255981	-15.324402
3247524	2.391052	-34.851074	-17.469788
3247623	2.391052	-34.851074	-17.469788
3247723	2.548218	-34.239197	-16.540527
3247823	2.702332	-34.085083	-15.927124
3247923	2.546692	-34.242249	-17.608643
3248022	2.551270	-33.480835	-16.828918
3248122	4.075623	-33.769226	-16.072083
3248221	1.635742	-33.641052	-17.747498
3248320	3.312683	-33.476257	-18.048096
3248420	4.380798	-33.010864	-18.035889
3248519	2.709961	-32.563782	-15.588379
3248619	3.622437	-32.411194	-18.634033
3248718	3.157043	-34.085083	-18.214417
3248817	3.469849	-32.562256	-17.416382
3248917	2.861023	-32.414246	-16.804504
3249017	2.090454	-34.245300	-17.608643
3249116	0.872803	-33.648682	-17.749023
3249216	0.424194	-32.131958	-17.410278
3249316	0.871277	-34.857178	-14.422607
3249415	-0.041199	-34.558105	-13.500977
3249514	-1.121521	-37.605286	-12.199402
3249614	-2.632141	-35.034180	-12.446594
3249713	-2.331543	-35.940552	-11.094666
3249813	-2.786255	-35.940552	-8.959961
3249913	-3.096008	-37.008667	-9.747314
3250012	-3.396606	-35.795593	-10.177612
3250112	-8.271790	-36.135864	-8.055115
3250211	-9.942627	-34.481812	-9.695435
3250310	-11.474609	-36.016846	-10.494995
3250410	-14.213562	-35.127258	-10.629272
3250509	-14.819336	-34.523010	-9.701538
3250609	-14.213562	-35.881042	-7.292175
3250708	-14.207458	-33.909607	-9.838867
3250808	-14.816284	-34.518433	-7.414246
3250908	-15.736389	-35.893250	-6.835938
3251008	-19.076538	-32.882690	-7.533264
3251107	-23.175049	-29.875183	-6.095886
3251206	-23.484802	-30.187988	-9.609985
3251306	-21.949768	-27.897644	-10.624695
3251406	-23.489380	-30.949402	-9.933472
3251505	-25.456238	-28.079224	-10.479736
3251605	-23.631287	-28.523254	-12.013245
3251705	-21.054077	-31.387329	-11.618042
3251804	-18.611145	-30.455017	-11.442566
3251903	-16.329956	-31.199646	-12.982178
3252003	-13.432312	-30.569458	-13.879395
3252103	-13.432312	-30.569458	-13.879395
3252203	-11.158752	-32.530212	-16.514587
3252303	-10.240173	-31.912231	-15.127563
3252403	-10.859680	-33.892822	-14.715576
3252502	-10.250854	-34.492493	-13.661194
3252602	-9.947205	-34.492493	-14.422607
3252702	-10.853577	-33.129883	-13.172913
3252801	-9.947205	-34.190369	-15.179443
3252901	-7.960510	-33.711243	-12.269592
3253000	-9.176636	-33.416748	-11.805725
3253100	-7.965088	-34.474182	-13.658142
3253200	-7.966614	-34.475708	-14.878845
3253300	-5.834961	-34.913635	-14.886475
3253399	-5.827332	-32.942200	-16.671753
3253500	-3.852844	-34.141541	-16.697693
3253599	-4.307556	-34.141541	-14.868164
3253699	-4.005432	-34.295654	-16.853333
3253798	-5.532837	-35.067749	-16.566467
3253898	-5.067444	-33.392334	-16.680908
3253998	-3.703308	-35.049438	-15.345764
3254097	-3.541565	-32.922363	-16.363525
3254197	-4.765320	-33.847046	-17.300415
3254297	-2.934265	-33.523560	-15.766907
3254397	-4.313660	-35.206604	-15.653992
3254496	-5.834961	-35.215759	-13.368225
3254596	-4.609680	-33.688354	-14.857483
3254696	-5.224609	-34.605408	-15.031433
3254796	-2.937317	-34.584045	-14.266968
3254895	-2.941895	-35.346985	-15.046692
3254995	-3.851318	-34.140015	-15.629578
3255094	-5.223083	-34.301758	-15.328979
3255194	-4.608154	-32.931519	-16.670227
3255294	-4.312134	-34.904480	-15.953064
3255394	-5.827332	-33.393860	-14.395142
3255494	-4.002380	-33.837891	-16.079712
3255593	-5.833435	-34.458923	-14.875793
3255693	-6.140137	-35.218811	-14.131165
3255793	-11.764526	-32.980347	-10.731506
3255893	-19.692993	-33.503723	-11.054993
3255992	-23.475647	-28.213501	-9.870911
3256092	-26.663208	-25.204468	-11.482239
3256192	-30.003357	-22.497559	-11.882019
3256291	-29.542542	-21.734619	-12.168884
3256391	-29.841614	-20.521545	-12.751770
3256490	-29.841614	-20.521545	-12.751770
3256590	-30.751038	-19.165039	-14.398193
3256689	-30.755615	-19.926453	-15.025330
3256789	-29.833984	-18.247986	-15.597534
3256888	-30.595398	-17.953491	-17.115784
3256987	-29.074097	-18.246460	-17.883301
3257087	-29.377747	-17.945862	-18.182373
3257186	-28.462219	-17.636108	-18.783569
3257286	-27.395630	-17.625427	-18.325806
3257385	-28.312683	-18.241882	-18.644714
3257485	-29.368591	-15.969849	-18.136597
3257585	-29.382324	-18.708801	-19.267273
3257685	-27.706909	-18.846130	-19.116211
3257784	-27.554321	-18.994141	-17.898560
3257884	-26.799011	-20.054626	-19.294739
3257984	-28.471375	-19.912720	-17.311096
3258083	-28.625488	-19.763184	-18.222046
3258182	-29.536438	-19.163513	-18.362427
3258281	-28.315735	-18.698120	-18.655396
3258381	-29.380798	-17.950439	-20.469666
3258481	-29.534912	-18.858337	-17.745972
3258581	-27.394104	-17.623901	-17.257690
3258681	-28.768921	-18.394470	-17.276001
3258780	-28.318787	-19.306946	-18.974304
3258880	-29.069519	-17.182922	-18.164063
3258980	-29.989624	-18.408203	-18.345642
3259079	-28.016663	-19.610596	-20.353699
3259179	-28.781128	-19.921875	-20.361328
3259278	-28.306580	-16.723633	-18.914795
3259377	-27.708435	-19.149780	-18.817139
3259477	-28.463745	-18.090820	-18.336487
3259577	-27.702332	-18.084717	-18.792725
3259676	-26.646423	-20.355225	-18.081665
3259776	-21.183777	-25.321960	-17.579651
3259876	-16.024780	-29.537964	-19.042969
3259976	-10.391235	-30.253601	-20.884705
3260075	-5.366516	-31.878662	-18.476868
3260175	-3.382874	-32.008362	-15.733337
3260275	-1.403809	-31.994629	-17.561340
3260374	-1.562500	-32.911682	-19.259644
3260474	-0.497437	-33.506775	-17.289734
3260573	0.108337	-34.112549	-18.522644
3260673	2.400208	-32.575989	-19.552612
3260772	5.296326	-32.853699	-18.946838
3260872	5.296326	-32.853699	-18.946838
3260972	1.644897	-31.364441	-18.916321
3261072	2.104187	-30.905151	-19.058228
3261171	2.708435	-31.813049	-19.993591
3261271	2.558899	-31.959534	-16.488647
3261370	3.630066	-30.889893	-17.988586
3261470	2.696228	-35.150146	-16.714478
3261570	5.134583	-34.979248	-17.318726
3261670	3.923035	-33.618164	-15.916443
3261770	4.078674	-32.708740	-17.266846
3261870	3.169250	-31.050110	-19.975281
3261969	3.486633	-28.012085	-21.736145
3262069	4.850769	-30.123901	-19.799805
3262169	3.477478	-29.989624	-22.543335
3262269	3.634644	-29.376221	-20.851135
