# Supplementary material for: iSignDB: A database for smartphone signature biometrics
Source: Data Brief. 2020 Nov 28;33:106597. doi: 10.1016/j.dib.2020.106597 (PMC7725742; doi:10.1016/j.dib.2020.106597)
Supplement: Supplementary file 3 [file mmc3.zip › u022/genuine/Sensor Data/u022_s3_g010_Orient.csv]

timestamp	x	y	z
3246140	-175.474021	-10.933558	-2.573251
3246219	-175.276301	-10.686837	-2.631570
3246297	-175.442247	-10.766966	-2.527088
3246375	-175.717599	-10.957518	-2.465258
3246454	-176.108614	-11.067671	-2.350860
3246532	-175.817744	-11.194277	-2.353019
3246610	-175.357771	-10.908374	-2.877036
3246689	-175.915484	-9.775067	-1.956506
3246767	-176.586194	-11.198585	-0.959037
3246846	-176.567507	-10.528502	-0.884878
3246924	-176.466297	-10.844069	-1.122211
3247003	-176.410590	-12.526501	-1.249569
3247081	-175.731847	-13.305659	-1.624519
3247160	-175.623315	-13.432249	-2.366558
3247238	-175.610365	-14.087663	-2.176975
3247317	-175.443859	-14.392998	-2.464505
3247395	-175.090246	-14.571597	-2.535586
3247474	-175.273528	-14.981730	-2.451717
3247553	-175.158849	-15.105033	-2.202986
3247632	-175.132430	-15.153733	-2.175278
3247710	-175.041889	-15.345687	-1.994533
3247789	-175.018284	-15.279693	-1.945592
3247867	-175.232451	-14.634169	-0.821641
3247945	-175.630665	-13.607289	0.944384
3248023	-175.699636	-14.318840	2.240614
3248101	-176.284628	-15.018894	2.974338
3248180	-176.376016	-14.632070	2.569289
3248258	-176.148284	-13.488515	1.302034
3248337	-175.751313	-13.286518	0.322477
3248416	-175.525685	-14.064293	1.123978
3248495	-175.344248	-13.596841	1.063144
3248574	-175.354356	-13.601167	0.754437
3248653	-175.363604	-13.572584	0.556928
3248731	-175.423519	-13.454820	0.471078
3248810	-175.853424	-13.582087	0.846102
3248889	-176.215206	-14.021557	1.151998
3248967	-176.523698	-14.493202	1.294982
3249046	-176.773506	-14.362600	0.853973
3249125	-177.260280	-14.422571	0.531379
3249204	-177.483190	-14.743882	0.300680
3249283	-178.542429	-16.188969	-0.351344
3249361	-178.655469	-18.734756	0.099880
3249439	177.114947	-21.159243	3.268463
3249518	174.675217	-21.345115	4.294617
3249597	173.840417	-20.430173	3.921269
3249676	173.178777	-22.475923	5.306216
3249755	172.151476	-24.091860	6.709481
3249834	171.177955	-25.194437	7.476402
3249912	170.425405	-26.391622	8.035414
3249990	169.291812	-25.911695	7.650258
3250069	166.493661	-26.814435	6.857533
3250147	162.038315	-27.410444	4.983869
3250226	158.964785	-25.621947	1.733423
3250305	156.978511	-24.702264	0.109696
3250384	154.875537	-24.810800	-0.628440
3250462	152.789515	-24.931760	-1.539997
3250541	152.099447	-25.562036	-1.425268
3250619	152.246460	-26.704283	-1.122725
3250697	152.307973	-27.492316	-0.791568
3250776	152.364062	-28.172521	-0.634180
3250854	151.809000	-28.921319	-0.625338
3250933	150.159236	-28.152061	-0.895841
3251012	146.285973	-28.816005	-2.249265
3251090	141.494718	-27.143331	-4.162982
3251169	137.568698	-26.104491	-5.434166
3251247	135.958044	-25.017426	-6.001534
3251326	135.865699	-23.923492	-6.219303
3251405	136.026468	-23.031951	-6.792268
3251483	136.299321	-22.210816	-7.198197
3251562	136.629233	-22.276612	-7.369049
3251641	138.296004	-21.922021	-7.716132
3251719	142.138764	-20.303750	-8.181987
3251797	146.893013	-18.740931	-9.072935
3251876	151.789493	-16.954918	-9.705187
3251954	157.475503	-14.076678	-11.651662
3252033	162.606245	-11.155114	-12.533230
3252112	165.840272	-9.591256	-12.470813
3252191	167.005106	-10.441060	-12.249523
3252269	167.767833	-11.843958	-12.369261
3252348	168.846088	-13.050848	-13.651864
3252426	169.840959	-14.287119	-14.667006
3252505	169.760308	-14.938824	-14.542981
3252584	169.675040	-15.179961	-13.848576
3252662	169.610386	-15.148398	-13.217125
3252740	169.362545	-15.196233	-12.484414
3252819	169.299339	-15.100940	-12.035883
3252898	169.361343	-15.119805	-11.799029
3252977	169.452895	-15.065488	-11.467229
3253055	169.284709	-14.901972	-10.888253
3253134	169.424031	-14.681565	-10.143324
3253212	169.878935	-14.693772	-8.689411
3253291	170.510823	-14.730730	-6.148963
3253370	170.842429	-13.695431	-4.425420
3253449	170.833304	-13.255275	-2.968810
3253527	170.632442	-14.496967	-1.463521
3253606	170.420829	-16.047553	-0.026814
3253685	170.343429	-15.625863	-0.056641
3253763	170.008190	-15.049067	-0.272226
3253842	169.819103	-14.142717	-0.628272
3253921	169.896011	-13.807070	-0.859372
3253999	170.003777	-14.481036	-0.607630
3254078	170.248981	-14.889771	-0.771672
3254156	170.488570	-15.354687	-0.658494
3254235	170.486057	-15.821344	-0.618169
3254313	170.524060	-15.973767	-0.636271
3254393	170.849122	-16.090853	-0.763191
3254471	171.000206	-16.209542	-0.746822
3254550	170.958706	-16.244910	-0.804688
3254628	171.059151	-16.326167	-0.974113
3254706	171.131756	-16.325511	-1.053174
3254784	171.712417	-16.499225	-0.829917
3254862	171.801948	-16.535999	-0.732046
3254941	171.824473	-16.342223	-0.982179
3255020	171.538316	-15.937348	-1.370118
3255098	171.493810	-15.770531	-1.816720
3255177	171.480136	-15.431631	-2.047332
3255255	171.410673	-15.362641	-2.322376
3255334	171.394308	-15.292242	-2.690147
3255412	171.392109	-15.280636	-2.736380
3255490	171.231695	-15.515354	-2.592757
3255568	170.901729	-15.997083	-2.481586
3255647	169.840741	-16.902416	-2.127956
3255725	167.186488	-19.086439	-1.423399
3255803	159.923566	-21.921367	-0.784713
3255882	149.459388	-24.827464	-0.640714
3255961	140.013701	-26.272782	-0.712586
3256040	131.353267	-26.373633	-1.663535
3256118	124.603947	-24.772276	-3.253547
3256197	118.964328	-24.561121	-4.568279
3256275	115.493007	-23.812604	-5.362584
3256353	113.687085	-23.249131	-5.513392
3256432	113.262056	-22.635874	-5.342793
3256511	113.448862	-22.431294	-4.866788
3256589	113.771964	-22.037286	-4.218976
3256668	113.984574	-20.864469	-3.008598
3256746	113.665010	-20.121947	-1.851695
3256825	112.955353	-19.981785	-1.280887
3256903	112.927793	-19.321750	-0.775395
3256981	112.934644	-19.224756	-0.339739
3257060	112.673621	-18.871145	-0.130114
3257138	112.801360	-18.923251	-0.145042
3257217	112.916155	-18.544368	0.416050
3257296	112.621063	-18.857346	0.394638
3257374	112.707445	-18.991387	0.377061
3257453	112.529272	-18.901760	0.497721
3257532	111.994817	-19.090020	0.549317
3257610	111.832012	-19.152016	0.064375
3257689	112.166056	-19.347834	0.319657
3257768	112.802978	-19.090572	0.768433
3257847	112.828571	-19.404200	0.792088
3257926	113.145717	-19.571902	0.525867
3258004	113.093781	-19.414070	0.615477
3258082	113.115514	-19.330322	1.007707
3258161	112.883008	-18.970605	0.890274
3258239	112.270852	-19.181850	-0.104177
3258317	112.260655	-19.353790	-0.121725
3258396	112.727252	-18.633731	0.754041
3258474	112.318602	-19.137307	0.606974
3258553	112.157642	-19.297701	0.271554
3258631	112.070038	-19.245052	0.234372
3258710	112.447993	-19.448711	0.077024
3258789	112.755570	-19.380923	-0.085180
3258867	112.638289	-19.232112	0.348002
3258945	111.775479	-19.163791	0.502661
3259023	111.480121	-19.157309	0.153562
3259102	112.652864	-18.745227	0.136825
3259181	112.780473	-18.799696	0.559685
3259260	112.469802	-18.609912	0.723299
3259338	112.962907	-18.851238	0.444671
3259417	113.572570	-18.505187	0.505073
3259495	113.244864	-18.931258	0.843427
3259573	113.805910	-18.617257	1.341163
3259651	116.835372	-17.475715	0.920316
3259729	124.367841	-16.076732	-0.510104
3259808	136.843605	-13.773665	-3.096993
3259887	151.219118	-8.046374	-5.283724
3259965	160.405408	-6.491735	-7.618495
3260043	167.406448	-7.604786	-7.296119
3260122	172.183837	-10.080031	-6.649203
3260200	174.796371	-10.954348	-5.558786
3260279	175.874858	-10.910535	-4.325802
3260358	176.118463	-10.901206	-3.197105
3260437	176.337808	-11.764572	-2.444732
3260516	177.045470	-11.924947	-1.736022
3260594	178.513537	-11.332084	-2.322665
3260673	-177.468819	-11.224386	-2.902501
3260751	-174.943794	-11.718632	-3.704432
3260829	-173.998263	-12.290843	-3.512288
3260907	-173.296570	-11.964072	-4.333763
3260986	-172.922686	-11.613265	-4.846420
3261065	-173.141921	-11.589766	-4.696061
3261143	-173.149762	-11.241831	-4.957922
3261222	-173.086966	-11.490780	-4.650671
3261301	-173.648257	-12.554622	-3.341134
3261379	-174.068614	-13.942641	-1.982988
3261458	-174.352286	-14.525944	-0.587419
3261536	-174.479983	-15.062719	-0.015776
3261614	-174.305649	-14.711386	0.463986
3261693	-173.643585	-12.371013	-0.921386
3261771	-172.842021	-10.032709	-2.316709
3261850	-172.664232	-8.698789	-2.844285
3261928	-172.564757	-8.183814	-3.152809
3262006	-172.505006	-7.869904	-2.813319
3262085	-172.487780	-7.807353	-2.302652
3262163	-172.700076	-7.728658	-1.824189
3262241	-172.904886	-7.609731	-1.424866
3262320	-172.864984	-8.652467	-0.735060
