# Supplementary material for: iSignDB: A database for smartphone signature biometrics
Source: Data Brief. 2020 Nov 28;33:106597. doi: 10.1016/j.dib.2020.106597 (PMC7725742; doi:10.1016/j.dib.2020.106597)
Supplement: Supplementary file 3 [file mmc3.zip › u022/genuine/Sensor Data/u022_s3_g010_Pos.csv]

timestamp	lat	long	alt	speed	course	hacc
3256488	28.562990	77.280560	166.129000	0.000000	0.000000	43.952000
3257488	28.562990	77.280550	166.395000	0.000000	0.000000	39.664000
3258488	28.562990	77.280550	166.982000	0.000000	0.000000	25.728000
3259488	28.562990	77.280550	167.485000	0.000000	0.000000	20.368000
3260488	28.562990	77.280550	168.008000	0.000000	0.000000	15.008000
3261488	28.562990	77.280550	168.152000	0.000000	0.000000	15.008000
3262488	28.562990	77.280550	168.485000	0.000000	0.000000	11.792000
