# Supplementary material for: iSignDB: A database for smartphone signature biometrics
Source: Data Brief. 2020 Nov 28;33:106597. doi: 10.1016/j.dib.2020.106597 (PMC7725742; doi:10.1016/j.dib.2020.106597)
Supplement: Supplementary file 3 [file mmc3.zip › u022/genuine/Sensor Data/u022_s3_g01_Acc.csv]

timestamp	x	y	z
5365923	-0.312820	1.571472	11.108871
5365942	-0.755737	1.521194	10.689880
5365961	-1.593704	1.502029	9.344345
5365980	-2.084518	1.698364	6.892670
5365999	-1.660751	2.249023	7.534317
5366018	-0.774887	2.811661	10.730576
5366037	-0.147614	1.643295	9.969223
5366056	0.671204	1.652863	9.387436
5366075	0.199539	2.328033	9.466446
5366094	-0.308029	2.577026	8.982819
5366113	0.209122	2.553085	8.377075
5366132	0.367142	2.390289	8.487213
5366151	0.304886	1.904266	10.048233
5366170	0.364746	1.719910	10.658752
5366189	0.517975	2.253815	8.824799
5366208	0.527557	1.600189	9.183929
5366227	-0.145218	1.281769	9.636429
5366246	-0.315201	1.449356	9.622070
5366265	-0.346329	1.312897	9.442505
5366284	-0.504349	1.233887	8.855927
5366303	-0.583359	1.205154	9.353912
5366322	-0.647995	1.260223	9.605301
5366341	-0.779678	1.296127	9.363495
5366360	-0.437317	1.394302	9.274902
5366379	-0.324783	1.461334	9.854309
5366398	-0.466049	1.245850	11.539825
5366417	-1.124451	0.515625	10.282867
5366436	-1.744553	0.448578	10.000351
5366455	-1.239365	0.767014	9.756134
5366474	-0.329575	0.807709	8.611710
5366493	-0.346329	0.786163	9.073792
5366512	-0.695892	0.999252	9.789658
5366531	-0.841934	1.276978	9.739380
5366550	-0.633636	1.147690	9.717834
5366569	-0.243378	0.752655	9.997955
5366588	-0.243378	0.807709	10.036270
5366607	-0.372665	0.781372	10.194275
5366626	-0.504349	0.369583	10.512711
5366645	-0.489990	0.328873	10.280472
5366664	-0.439713	0.489288	9.796844
5366683	-0.317596	0.817291	9.442505
5366702	-0.205078	0.702377	9.301239
5366721	0.213913	0.910660	9.543060
5366740	0.302490	0.877151	9.320404
5366759	0.369537	0.925034	9.284485
5366778	0.585007	1.109390	9.320404
5366797	0.992020	1.176422	8.913376
5366816	1.020752	1.300919	8.554245
5366835	1.039917	0.862778	8.963654
5366854	1.109344	0.989670	9.507141
5366873	0.972870	0.867569	9.780090
5366892	1.039917	0.769409	10.148788
5366911	1.099762	0.800537	10.093719
5366930	1.071030	0.757431	9.813599
5366949	1.068634	0.936996	9.550247
5366968	1.015976	1.049530	9.586151
5366987	0.934570	1.126144	9.768112
5367006	0.831619	1.214737	9.775299
5367025	0.800491	1.147690	9.626862
5367044	0.764572	1.147690	9.337158
5367063	0.805283	1.276978	9.397018
5367082	0.738235	1.339233	9.595734
5367101	0.675995	1.425415	9.660370
5367120	0.608948	1.384720	9.507141
5367139	0.719086	1.327255	9.219833
5367158	0.848373	1.473297	9.279694
5367177	0.886688	1.537949	9.325180
5367196	0.865128	1.506821	9.504745
5367215	0.704727	1.454147	9.820786
5367234	0.549103	1.389511	9.940491
5367253	0.664017	1.480484	9.555023
5367272	0.685562	1.619354	9.224625
5367291	0.532333	1.707932	9.102524
5367310	0.345596	1.573853	9.243790
5367329	0.419815	1.576248	9.272507
5367348	0.374329	1.614563	9.430527
5367367	0.364746	1.674423	9.689102
5367386	0.283340	1.712723	9.638824
5367405	0.331223	1.542740	9.514328
5367424	0.529953	1.593018	9.447296
5367443	0.367142	1.808487	9.310822
5367461	0.355164	1.983261	9.013931
5367481	0.324051	1.815674	9.265335
5367500	0.199539	1.683990	9.598129
5367519	0.158844	1.585831	9.631638
5367538	0.257004	1.722305	9.624466
5367557	0.175598	1.686386	9.574188
5367576	0.096588	1.552307	9.902191
5367595	-0.018326	1.633713	9.667557
5367614	-0.150009	1.877930	9.274902
5367633	-0.197891	1.995239	9.382645
5367652	-0.303238	1.712723	10.196671
5367671	-0.185928	1.492462	10.290054
5367690	0.051102	1.868347	10.342728
5367709	0.261795	2.428589	10.469620
5367728	-0.195496	1.789337	7.227859
5367747	0.185181	1.657654	7.852753
5367766	0.434174	1.676804	9.514328
5367785	0.295319	1.643295	10.287659
5367804	0.185181	1.631317	9.473633
5367823	0.427002	1.660049	9.076187
5367842	0.168427	1.672028	9.318008
5367861	-0.399002	1.770187	9.547852
5367880	-0.454071	1.928207	9.669952
5367899	0.139694	2.035934	9.916550
5367918	0.307281	1.925812	10.488770
5367937	0.297714	1.655258	10.630020
5367956	0.594589	1.810883	10.213440
5367975	0.965683	1.930603	9.521515
5367994	0.819641	1.681595	9.169556
5368013	0.733459	1.648087	9.250961
5368032	0.659225	1.672028	9.334763
5368051	0.814850	1.717514	9.222229
5368070	1.071030	1.748642	9.231812
5368089	1.025543	1.710327	9.375458
5368108	0.910629	1.710327	9.430527
5368127	0.807678	1.753418	9.097733
5368146	0.757401	1.810883	9.183929
5368165	1.035126	1.794128	9.411377
5368184	1.176376	1.763000	9.720230
5368203	0.948929	1.834824	9.883041
5368222	0.790909	1.954544	9.655579
5368241	0.795700	2.102982	9.267731
5368260	0.848373	2.229874	9.001968
5368279	0.738235	2.335220	8.992386
5368298	0.474884	2.318451	9.107315
5368317	0.596985	2.205933	9.080978
5368336	1.008789	2.150864	9.171951
5368355	0.989639	2.368729	9.116882
5368374	0.455719	2.442963	8.834381
5368393	0.304886	2.356766	8.925354
5368411	0.551498	2.323242	9.021118
5368431	0.755005	2.323242	9.227020
5368450	0.685562	2.486053	9.155197
5368469	0.321655	2.603363	9.217453
5368488	0.005615	2.629700	9.411377
5368507	-0.128464	2.826035	9.260544
5368526	-0.229019	2.907425	9.152802
5368545	-0.013535	2.778137	9.332367
5368564	0.233063	2.694351	9.514328
5368583	0.462906	2.917007	9.954865
5368602	0.273773	2.866730	9.339554
5368621	-0.056641	3.443726	7.692337
5368640	-0.327179	3.118118	7.304474
5368659	-0.454071	2.694351	8.707474
5368678	-0.434921	2.691956	9.432922
5368697	-0.298447	2.579422	9.049850
5368716	0.223480	2.727859	8.841553
5368735	0.383896	2.943344	9.267731
5368754	0.398270	2.885880	9.895004
5368773	0.503616	2.749420	9.825577
5368792	0.314468	2.620132	9.593338
5368811	0.003220	2.409439	9.425735
5368830	-0.068604	1.956940	9.193497
5368849	0.094208	1.727081	9.538269
5368868	0.371933	1.988052	10.359482
5368887	0.043930	1.494858	10.807190
5368906	-2.185074	0.714340	11.108871
5368925	-1.545822	1.882706	9.626862
5368944	0.738235	3.118118	8.451294
5368963	1.209900	3.355148	7.065063
5368982	0.565857	3.091782	4.718735
5369001	0.072647	2.833206	4.328491
5369020	0.261795	2.009598	7.440948
5369039	1.018356	0.982498	12.562149
5369058	-0.126068	1.274582	12.135971
5369077	-0.480408	1.348801	11.812759
5369096	0.427002	1.262619	12.214981
5369115	0.266586	0.664063	11.422501
5369134	-0.231415	0.443802	9.794449
5369153	0.944138	0.561111	8.329193
5369172	1.808456	1.777374	9.260544
5369191	4.925705	4.037491	9.892609
5369210	3.989563	3.304871	10.026688
5369229	-0.918549	2.845184	9.650803
5369248	-0.054245	2.883484	9.629242
5369267	0.474884	1.688782	10.639603
5369286	-0.331970	0.470139	9.806427
5369305	0.510788	0.139740	9.183929
5369324	-0.734192	1.202759	9.430527
5369343	-2.151566	1.758209	8.307648
5369362	-1.193878	2.122131	9.040268
5369381	-1.787643	1.308105	8.697906
5369400	-2.537033	1.202759	8.748184
5369419	-1.912140	1.411057	9.847122
5369438	-1.225006	1.892288	10.333145
5369457	-1.701447	1.889893	10.079361
5369476	-1.541046	2.067062	8.942108
5369495	-0.039871	2.390289	8.690720
5369514	2.174759	2.811661	8.949295
5369533	7.657486	5.380646	10.996338
5369552	4.365463	4.305649	9.356308
5369571	-0.238586	2.246628	8.130478
5369590	-0.171555	1.921021	8.633255
5369609	-0.243378	1.604980	8.628479
5369628	-0.796448	1.559494	7.649246
5369647	-0.636032	2.174805	9.339554
5369666	-0.616882	1.858765	10.625244
5369685	-0.480408	1.537949	10.179916
5369704	-0.463654	1.648087	9.418564
5369723	-1.541046	0.958557	9.863876
5369742	-2.321548	0.606598	9.909363
5369761	-0.181137	1.839615	9.997955
5369780	0.623322	2.399857	9.947678
5369799	-0.758133	1.334442	9.339554
5369818	-1.181915	0.798141	9.052246
5369837	-1.756516	0.175644	9.361099
5369856	-2.256912	-0.367844	9.052246
5369875	-1.418930	0.494080	10.021896
5369894	-0.791656	1.085449	10.201462
5369913	0.070251	1.245850	10.201462
5369932	0.879501	1.825256	9.351517
5369951	0.343201	1.782150	7.117737
5369970	1.061462	1.882706	8.238220
5369989	3.086960	1.822861	9.775299
5370008	2.821198	2.160446	8.259766
5370027	3.493973	2.383102	9.344345
5370046	2.495590	1.882706	11.472778
5370065	0.604172	0.230713	9.928528
5370084	0.139694	-0.353470	9.279694
5370103	1.375092	0.534775	8.463272
5370122	1.789291	0.834045	8.908600
5370141	1.030334	-0.075745	9.617279
5370160	0.146866	0.501251	8.465668
5370179	0.759796	1.564285	10.711426
5370198	2.430939	1.253036	11.781631
5370217	4.679092	1.166840	9.514328
5370236	2.160400	0.321686	10.510315
5370255	0.316864	-0.944839	10.397781
5370274	0.596985	-0.626404	10.067383
5370293	0.427002	0.259445	12.775223
5370312	0.984848	0.666458	11.453629
5370331	1.432556	0.889114	5.606995
5370350	1.054276	0.666458	9.416168
5370368	2.141251	0.386337	10.572571
5370388	2.699097	0.122971	9.708252
5370407	2.335175	-0.097290	9.569397
5370426	2.512344	-0.106873	9.080978
5370445	2.452484	-0.054199	8.980423
5370464	2.507553	-0.008713	9.377853
5370483	3.130051	0.290573	9.358704
5370502	3.103714	0.391129	8.673965
5370521	2.852325	0.240295	8.676361
5370540	3.034286	0.304932	9.238998
5370559	2.981613	0.398300	9.516724
5370578	2.720642	0.510834	9.291672
5370597	2.591354	0.822083	8.645233
5370616	2.775711	1.140503	8.563828
5370635	3.041458	1.207550	8.867889
5370654	2.912170	1.059113	9.028305
5370673	2.775711	0.963333	9.040268
5370692	3.019913	0.941788	9.162384
5370711	3.259338	0.920242	9.430527
5370730	2.988785	0.812500	9.387436
5370749	2.730209	0.688004	9.449677
5370768	2.541077	0.541962	9.555023
5370787	2.462067	0.486893	9.701080
5370806	2.344757	0.501251	9.550247
5370825	2.076599	0.640121	9.179138
5370844	2.248978	1.056717	9.045059
5370863	2.825989	1.195572	8.951691
5370882	2.904999	1.006439	8.925354
5370901	2.469254	0.539566	9.181534
5370920	1.830002	0.111008	9.432922
5370939	1.655228	0.079880	9.313217
5370958	1.727051	0.367188	9.243790
5370977	1.995193	0.704758	9.341949
5370996	2.325592	1.008835	9.401794
5371015	2.306442	1.118958	9.164780
5371034	2.272919	1.087830	9.033096
5371053	2.308838	0.917847	9.255753
5371072	2.325592	0.999252	9.672348
5371091	2.500366	1.186005	9.483200
5371110	2.414185	1.099808	9.250961
5371129	2.272919	0.987274	9.277298
5371148	2.227432	1.030380	9.617279
5371167	2.263351	1.078262	9.543060
5371186	2.016739	0.956161	9.543060
5371205	1.868301	0.781372	9.116882
5371224	2.392639	0.678421	8.659592
5371243	2.840347	0.525192	9.646011
5371262	2.562622	0.381546	9.329971
5371281	2.203491	0.549149	9.085770
5371300	2.160400	0.690399	9.109711
5371319	2.301651	0.613785	9.133652
5371338	3.019913	0.965729	9.267731
5371357	3.912949	1.820465	9.054642
5371376	3.623260	2.328033	8.664383
5371395	2.723038	1.930603	8.973236
5371414	2.385452	1.446960	9.703476
5371433	2.167572	0.980103	9.634033
5371452	1.904221	0.534775	9.528687
5371471	2.107727	0.304932	9.662766
5371490	2.715851	0.556320	9.648407
5371509	2.715851	0.817291	9.121674
5371528	2.404602	0.750259	8.882263
5371547	2.040680	0.367188	9.205475
5371566	1.657608	0.221130	9.514328
5371585	2.141251	0.786163	9.387436
5371604	2.615295	0.994461	9.088165
5371623	2.591354	0.891510	9.313217
5371642	2.416580	0.716736	9.547852
5371661	2.181946	0.668854	9.583755
5371680	2.265747	0.726318	9.473633
5371699	2.555435	0.817291	9.222229
5371718	2.653595	0.790955	9.246170
5371737	2.258560	0.230713	9.634033
5371756	2.040680	0.070297	9.593338
5371775	2.181946	0.585052	9.035492
5371794	2.292084	0.879547	8.839157
5371813	2.277710	0.745468	9.191116
5371832	2.246582	0.561111	9.497574
5371851	2.248978	0.549149	9.708252
5371870	2.366302	0.623367	9.523911
5371889	2.371094	0.597031	9.425735
5371908	2.318420	0.573090	9.600525
5371927	2.368698	0.714340	9.576584
5371946	2.457275	0.860382	9.346725
5371965	2.476425	0.762222	9.236603
5371984	2.416580	0.520416	9.291672
5372003	2.406998	0.439011	9.078583
5372022	2.624878	0.465347	8.831985
5372041	3.070190	0.836441	8.939713
5372060	3.046249	0.936996	9.071396
5372079	2.476425	0.644913	9.227020
5372098	2.347137	0.544357	9.466446
5372117	2.512344	0.707153	9.528687
5372136	2.555435	0.719131	9.265335
5372155	2.445313	0.465347	9.109711
5372174	2.263351	0.187622	9.392227
5372193	2.088577	-0.027863	9.693893
5372212	2.213074	-0.037445	9.674744
5372231	2.739792	0.348022	9.440109
5372250	2.931335	0.810104	9.155197
5372269	2.763733	0.848419	8.982819
5372288	2.746979	0.707153	9.241394
5372307	2.792465	0.611389	9.423340
5372326	2.802048	0.604202	9.231812
5372345	2.849930	0.644913	8.891830
5372364	2.955276	0.778992	9.061829
5372383	2.610504	0.644913	9.090561
5372402	2.165192	0.388733	9.236603
5372421	2.395035	0.431824	9.471237
5372440	2.660782	0.625763	9.353912
5372459	2.598541	0.652100	9.356308
5372478	2.483612	0.647308	9.535873
5372497	2.447708	0.486893	9.279694
5372516	2.428543	0.254654	9.521515
5372535	2.797256	0.592239	9.713043
5372554	2.550659	0.688004	9.049850
5372573	2.383057	0.522812	9.286880
5372592	2.464462	0.489288	9.351517
5372611	2.435730	0.599426	9.432922
5372630	2.375870	0.683212	9.203079
5372649	2.213074	0.508438	9.327576
5372668	2.155609	0.403091	9.665161
5372687	2.311234	0.388733	9.567001
5372706	2.471649	0.367188	9.262939
5372725	2.701492	0.307327	8.956482
5372744	3.120468	0.673645	9.085770
5372763	2.986389	0.984894	8.676361
5372782	2.466858	0.793350	9.085770
5372801	2.237015	0.606598	9.748962
5372820	2.038300	0.482101	9.823181
5372839	2.098145	0.405487	9.602905
5372858	2.217865	0.350418	9.531082
5372877	2.191528	0.292969	9.442505
5372896	2.225037	0.292969	9.464050
5372915	2.308838	0.482101	9.466446
5372934	2.189133	0.417465	9.353912
5372953	2.193909	0.314514	9.413773
5372972	2.395035	0.194794	9.425735
5372991	2.703888	0.348022	9.215057
5373010	2.943298	0.783768	8.908600
5373029	2.536285	0.829269	8.970840
5373048	2.040680	0.589844	9.471237
5373067	2.119690	0.436615	9.885422
5373086	2.306442	0.439011	9.717834
5373105	2.833160	0.798141	9.243790
5373124	3.376648	1.305710	8.887039
5373143	3.060623	1.121353	8.693115
5373162	2.411789	0.491684	9.023514
5373181	2.193909	0.221130	9.274902
5373200	2.588959	0.379150	9.085770
5373219	2.545868	0.563507	8.937317
5373238	1.949707	0.640121	9.547852
5373257	1.473267	0.391129	10.062607
5373276	1.700714	0.283386	10.163162
5373295	2.318420	0.431824	9.868668
5373314	2.620087	0.666458	9.535873
5373333	2.593750	0.877151	9.476013
5373352	2.442917	0.996857	9.502350
5373371	2.193909	0.841232	9.203079
5373390	2.004776	0.527588	9.193497
5373409	1.968857	0.242691	9.346725
5373427	1.844360	0.015228	9.449677
5373446	1.676773	-0.047012	9.320404
5373465	1.753387	0.017624	9.344345
5373484	1.973648	0.113403	9.578964
5373504	2.160400	0.218735	9.497574
5373523	2.553040	0.692795	9.507141
5373542	2.888229	1.217117	9.329971
5373561	2.521927	1.145294	9.059433
5373580	1.956894	0.714340	9.224625
5373599	1.722260	0.213959	9.760925
5373618	1.604935	-0.058990	9.763321
5373637	1.739014	-0.001526	9.468842
5373656	2.112518	0.259445	9.552628
5373675	2.146027	0.383942	9.468842
5373694	2.124481	0.422256	9.382645
5373713	2.495590	0.735886	9.425735
5373732	2.612900	0.944183	9.416168
5373751	2.371094	0.910660	9.394623
5373770	2.390244	0.936996	9.217453
5373789	2.313629	0.932220	9.222229
5373808	2.105331	0.606598	9.497574
5373827	2.148422	0.491684	9.490387
5373846	2.009567	0.431824	9.356308
5373865	1.789291	0.307327	9.559814
5373884	1.753387	0.204376	9.693893
5373903	2.055054	0.204376	9.430527
5373922	2.701492	0.659271	9.241394
5373941	2.775711	0.891510	9.248566
5373960	2.380661	0.822083	9.471237
5373979	1.956894	0.620972	9.485596
5373998	1.954498	0.424637	9.562210
5374017	2.452484	0.812500	9.461655
5374036	2.861893	1.087830	9.265335
5374055	3.115677	1.212341	8.851135
5374074	2.581772	0.802933	8.733810
5374093	2.028717	0.525192	9.234207
5374112	1.906616	0.400696	9.452072
5374131	2.294479	0.470139	9.296448
5374150	2.258560	0.551529	9.083374
5374169	1.827606	0.472534	9.437714
5374188	1.583389	0.348022	9.842331
5374207	1.573822	0.364792	9.753754
5374226	1.978439	0.582657	9.787262
5374244	2.313629	0.812500	9.681915
5374264	2.227432	0.757431	9.523911
5374283	1.861115	0.345642	9.653198
5374302	1.772537	0.134949	9.689102
5374321	1.784500	0.271408	9.523911
5374340	1.624100	0.345642	9.528687
5374359	1.523544	0.168457	9.231812
5374378	1.703110	0.158890	9.097733
5374397	1.944916	0.369583	9.215057
5374416	2.069412	0.604202	9.389832
5374435	2.146027	0.755035	9.502350
5374454	2.299255	0.862778	9.471237
5374473	2.421371	0.728714	9.590942
5374492	2.122086	0.360001	9.636429
5374511	2.098145	0.455765	9.471237
5374530	2.227432	0.577866	9.289276
5374549	2.146027	0.398300	9.193497
5374568	2.002380	0.173248	9.004364
5374587	2.067017	0.175644	9.004364
5374606	2.143631	0.398300	9.203079
5374625	2.047867	0.714340	9.775299
5374644	1.932953	0.611389	10.115265
5374663	1.779724	0.331268	9.871063
5374682	1.782120	0.213959	9.492783
5374701	1.954498	0.292969	9.485596
5374720	1.976044	0.441406	9.325180
5374739	1.856339	0.637726	9.255753
5374758	1.774933	0.814896	9.456863
5374777	1.652832	0.824478	9.725021
5374796	1.511566	0.678421	9.758530
5374815	1.516357	0.386337	9.145615
5374834	1.789291	0.185226	9.717834
5374853	2.009567	0.398300	9.557419
5374872	1.944916	0.611389	9.085770
5374891	1.875488	0.692795	9.224625
5374910	1.834778	0.855606	9.634033
5374929	1.851547	0.975311	9.792053
5374948	1.762955	0.573090	9.837540
5374967	1.513962	0.168457	9.808807
5374986	1.444534	-0.032654	9.521515
5375005	1.640854	-0.114059	9.222229
5375024	1.784500	-0.375015	9.277298
5375043	2.004776	-0.422897	9.217453
5375062	2.263351	-0.307983	9.370682
5375081	1.959290	-0.595291	9.502350
5375100	1.681549	-0.624023	9.691498
5375119	1.631271	-0.260101	9.844727
5375138	1.504379	-0.011108	9.550247
5375157	1.442139	-0.013489	9.341949
5375176	1.595367	1.209946	7.929367
5375195	2.375870	1.312897	11.410538
5375214	1.753387	-0.791611	9.748962
5375233	0.702332	-1.325516	9.660370
5375252	0.556274	-1.488327	10.562988
5375271	0.869919	-1.392563	9.971619
5375290	1.468475	-0.722183	9.624466
5375309	1.791687	-0.037445	9.564606
5375328	3.168350	0.841232	10.730576
5375347	3.778870	0.640121	10.744949
5375366	3.218628	0.494080	11.503906
5375385	1.949707	0.369583	10.618057
5375404	0.774155	0.410278	8.233429
5375423	0.230667	-0.185883	7.728256
5375442	-0.099731	-0.528244	7.826416
5375461	-1.304016	0.273804	10.685089
5375480	-1.541046	0.721527	10.325958
5375499	-0.976013	0.649704	7.785721
5375518	0.400665	3.051086	7.347580
5375537	2.229828	5.215439	7.642059
5375556	2.689514	4.233810	6.265396
5375575	0.328827	2.363953	10.400177
5375594	-1.208252	2.732651	9.327576
5375613	-0.504349	3.367111	10.445679
5375632	-0.140427	2.837997	9.844727
5375651	-0.676727	1.808487	10.735367
5375670	-0.604904	1.487671	10.112885
5375689	-0.030304	1.595413	10.053024
5375708	-0.930511	1.490067	9.464050
5375727	-2.012695	1.492462	8.252579
5375746	-1.993546	1.770187	8.295685
5375765	-2.493927	2.366348	9.698685
5375784	-3.705399	2.562668	9.538269
5375803	-3.324722	1.446960	8.808044
5375822	-1.950455	0.541962	9.408981
5375841	-0.990372	0.807709	10.515106
5375860	0.403046	1.406265	11.448837
5375879	0.503616	1.334442	10.618057
5375898	0.793304	1.128540	10.292450
5375917	1.920975	0.755035	10.694672
5375936	1.703110	0.355209	9.957260
5375955	-0.161972	-0.015884	8.949295
5375974	-0.231415	0.309723	9.329971
5375993	0.699936	1.327255	10.206253
5376012	1.741409	1.935379	10.737762
5376031	1.322433	1.576248	10.847900
5376050	2.045471	1.528366	10.632416
5376069	2.519531	1.437393	9.648407
5376088	2.526703	1.427811	8.942108
5376107	2.821198	1.336838	9.236603
5376126	2.691910	0.960938	8.906204
5376145	1.640854	1.011215	7.941330
5376164	0.611343	1.279373	6.933380
5376183	1.432556	2.023972	7.804871
5376201	2.119690	1.956940	8.322021
5376221	1.925766	1.731873	8.700302
5376240	1.188354	1.226700	9.555023
5376259	0.446152	1.315292	10.529465
5376278	0.527557	1.973694	11.068161
5376297	0.644867	2.857147	10.562988
5376316	0.295319	3.448517	9.150406
5376335	0.448547	3.723846	8.377075
5376354	0.522766	3.932144	8.053864
5376373	0.211517	3.879471	8.118515
5376392	0.225876	3.556259	8.393845
5376411	0.556274	3.218674	8.745789
5376430	0.963303	3.110931	8.920563
5376449	0.984848	3.154037	8.554245
5376468	0.843582	3.654419	7.764160
5376487	0.496429	3.683151	6.890289
5376506	1.023148	3.652023	7.658813
5376525	0.501221	3.582596	7.431366
5376544	-0.542664	3.319229	7.958099
5376563	-1.002350	3.587387	8.307648
5376582	-1.371048	3.549072	9.255753
5376601	-1.457245	2.589005	10.709030
5376620	-0.928116	2.129318	10.369064
5376639	-0.384644	1.794128	10.716217
5376658	0.015198	2.210724	10.795227
5376677	0.589798	2.203537	10.436096
5376696	0.510788	2.256210	9.229416
5376715	0.359955	2.407043	8.259766
5376734	0.379105	2.600967	8.573410
5376753	-0.200287	2.603363	9.476013
5376772	-1.066986	2.325638	9.478409
5376791	-1.021500	2.043121	9.229416
5376810	-0.358307	1.935379	9.157593
5376829	0.252213	1.889893	9.219833
5376848	0.376709	1.779755	8.875076
5376867	0.072647	1.961716	8.980423
5376886	-0.394211	1.964111	9.277298
5376905	-0.444489	1.894684	9.763321
5376924	-0.281693	1.669632	10.227798
5376943	-0.118881	1.619354	10.203857
5376962	-0.047058	1.549911	10.076965
5376981	-0.020721	1.569077	9.942886
5377000	-0.128464	1.683990	9.830368
5377019	-0.183533	1.695969	9.777695
5377038	-0.238586	1.741455	9.772903
5377057	-0.229019	1.727081	9.672348
5377076	-0.092545	1.842010	9.485596
5377095	0.010406	1.870743	9.418564
5377114	-0.008743	1.853989	9.478409
5377133	-0.082977	1.844406	9.495178
5377152	-0.068604	1.791733	9.674744
5377171	-0.070999	1.772583	9.736984
5377190	-0.116486	1.832428	9.593338
5377209	-0.126068	1.846802	9.487991
5377228	-0.102127	1.846802	9.444901
5377247	-0.166763	1.889893	9.351517
5377266	-0.183533	1.954544	9.258148
5377285	-0.118881	1.959320	9.284485
5377304	-0.097336	1.973694	9.291672
5377323	-0.188309	1.985657	9.243790
5377342	-0.298447	1.964111	9.346725
5377361	-0.281693	1.973694	9.674744
5377380	-0.075790	2.268173	10.409760
5377399	-0.190704	2.603363	9.459259
