# Supplementary material for: iSignDB: A database for smartphone signature biometrics
Source: Data Brief. 2020 Nov 28;33:106597. doi: 10.1016/j.dib.2020.106597 (PMC7725742; doi:10.1016/j.dib.2020.106597)
Supplement: Supplementary file 3 [file mmc3.zip › u022/genuine/Sensor Data/u022_s3_g01_AngVel.csv]

timestamp	x	y	z
5365437	0.134689	0.185669	-0.174866
5365516	0.406860	0.122818	0.118622
5365594	-0.041611	-0.537109	0.584671
5365673	-0.167313	-0.554688	0.045654
5365751	-0.311127	0.253326	-0.080597
5365830	-0.467728	0.634689	0.028610
5365908	-0.523117	0.260773	0.060562
5365986	-0.288223	-0.016205	-0.057693
5366064	-0.416046	0.077011	0.104248
5366143	-0.236023	-0.142441	-0.027863
5366222	0.447357	-0.360809	-0.102966
5366300	0.532043	-0.418335	0.074951
5366378	0.382904	-0.607956	-0.088577
5366457	-0.139084	-0.142960	-0.274460
5366536	0.195419	0.085007	-0.178589
5366614	0.150681	0.186737	-0.126404
5366693	0.084625	0.131882	-0.096039
5366772	0.086227	-0.111542	-0.171127
5366851	0.155472	0.071686	-0.185516
5366929	-0.013382	0.122833	-0.154617
5367007	-0.039490	-0.008209	-0.141846
5367085	-0.017639	0.022156	-0.164215
5367164	-0.085281	0.107910	-0.134918
5367242	-0.052277	0.128159	-0.009750
5367321	0.473984	-0.145096	0.001968
5367400	-0.238159	0.217636	-0.140244
5367478	-0.081558	-0.297424	-0.229721
5367557	-0.048538	-0.538712	-0.086456
5367635	0.082504	-0.371460	-0.192444
5367714	0.004730	-0.082779	-0.185516
5367792	0.105942	-0.120071	-0.211624
5367871	0.265717	0.078079	-0.154099
5367949	0.161865	0.107376	-0.078995
5368028	0.183167	0.159042	-0.094437
5368107	0.181030	0.288483	-0.052902
5368185	0.177841	0.227219	0.147919
5368264	0.435638	0.488739	0.103180
5368343	-0.355331	-0.322998	-0.122131
5368422	-0.356400	-0.247360	0.005173
5368500	-0.185959	0.013107	0.078140
5368578	-0.037888	0.818970	0.642731
5368657	-0.346817	-0.624466	0.356705
5368735	-0.381439	-0.569595	0.567093
5368813	0.272644	0.702332	1.156189
5368892	0.119247	0.318298	0.360428
5368971	0.235367	1.188629	0.144180
5369049	-0.088486	0.473297	1.354858
5369128	0.127243	-0.498230	1.777237
5369206	0.108063	0.195267	1.049667
5369285	-0.026703	0.633621	-0.230255
5369364	-0.200882	0.129211	0.153778
5369442	0.054276	-0.081177	0.669891
5369521	-0.275970	0.360916	1.606796
5369600	-0.354263	0.559586	2.760468
5369679	-0.681305	0.107910	2.103745
5369758	-0.440552	-0.520599	0.691193
5369836	-0.402206	-0.561081	0.675751
5369915	0.038818	-0.399689	1.128494
5369994	0.457474	-0.018860	1.071503
5370073	0.232162	-0.938721	0.535675
5370151	0.192215	-0.604218	0.423813
5370230	0.259857	-0.312866	0.493591
5370308	0.429245	0.079681	0.480286
5370386	0.219910	0.270889	0.393997
5370465	-0.127899	0.534012	0.118088
5370543	0.060120	0.193130	0.241653
5370622	0.181030	0.234146	0.346054
5370700	0.313660	0.000320	0.359909
5370779	0.072906	-0.004486	0.122345
5370857	0.055862	-0.043900	0.155899
5370936	-0.031494	-0.210083	0.066956
5371015	0.082489	-0.129654	0.053650
5371093	0.288635	-0.184509	0.139923
5371171	-0.322845	0.409378	-0.119476
5371250	-0.153473	0.097794	0.052048
5371328	-0.106064	0.018433	-0.087509
5371406	-0.152405	-0.027924	-0.015076
5371485	0.014847	-0.012482	0.072815
5371564	0.037216	0.031204	-0.012421
5371642	-0.030426	0.005646	-0.001221
5371721	0.028702	-0.237244	0.108505
5371799	0.033493	-0.115799	0.061630
5371878	-0.091690	0.108444	0.017426
5371956	-0.081558	0.004044	-0.014542
5372034	0.075577	-0.125931	0.011032
5372113	0.064392	-0.054016	0.056839
5372191	-0.036819	0.208038	-0.046509
5372269	-0.042145	0.056778	-0.041168
5372348	-0.032028	0.010971	-0.007095
5372426	-0.050140	0.079681	-0.027328
5372505	0.081436	-0.190369	0.064285
5372583	-0.128967	0.274628	-0.060883
5372662	0.035629	-0.035370	0.014755
5372740	-0.070908	-0.001816	-0.101898
5372819	0.109650	-0.076920	0.117020
5372897	0.203400	-0.216476	0.120224
5372976	-0.087418	0.350266	-0.055557
5373055	-0.160919	0.295929	-0.165283
5373134	-0.019241	-0.031647	-0.028931
5373212	-0.244019	0.123886	-0.036377
5373290	0.161865	-0.117935	0.060028
5373369	0.051605	0.037064	0.004105
5373448	0.006332	0.031219	-0.074203
5373526	0.108063	-0.150421	0.043518
5373606	-0.007523	0.026947	-0.037979
5373684	-0.063461	0.015228	-0.044907
5373763	0.075043	-0.095566	0.030212
5373841	0.089417	-0.164276	0.071747
5373920	-0.074631	0.257584	-0.043304
5373999	-0.193420	0.416840	-0.121597
5374078	0.105392	-0.209015	0.176147
5374156	-0.139084	-0.000748	0.071213
5374235	0.026566	-0.039093	-0.102432
5374314	-0.021912	0.054108	-0.073135
5374392	0.043076	0.013641	0.071747
5374470	-0.067184	0.170227	-0.059814
5374549	-0.013382	0.123367	-0.040115
5374627	0.038818	0.109512	-0.006027
5374705	-0.003799	-0.166397	0.063751
5374784	-0.234955	0.100449	-0.121613
5374863	-0.413925	-0.128586	-0.255829
5374941	-0.377167	0.164902	-0.338379
5375020	-0.200867	0.354523	-0.355957
5375098	-0.458664	0.345459	-0.349045
5375176	0.493698	-0.239365	-0.183395
5375255	0.954422	1.068771	-1.169281
5375334	1.925400	0.053589	-1.296585
5375413	0.476639	0.686356	-0.755966
5375490	-0.395813	0.367828	-1.457443
5375569	0.052139	-0.294769	-1.560776
5375647	-0.715393	-0.629257	-1.193253
5375726	-0.603546	-1.590134	-0.467819
5375804	-0.057602	-0.494507	-0.322403
5375883	0.121384	-0.850296	-0.238785
5375961	0.571991	-0.383179	-0.790588
5376040	0.893692	-0.479584	-1.714706
5376118	-0.355331	-0.330978	-1.757858
5376197	0.445755	-0.289444	-1.435074
5376276	0.346146	0.247452	-0.537064
5376354	0.187424	0.255447	-0.515213
5376432	-0.646683	0.267166	-1.252380
5376511	-0.995560	-0.220200	-0.962631
5376589	0.259857	-0.100891	0.050980
5376667	-0.250931	-0.121658	-0.366089
5376746	-0.291946	-0.120071	-0.114685
5376825	-0.403275	-0.068924	-0.178055
5376904	-0.074112	-0.000748	-0.053436
5376982	0.011124	-0.032181	-0.066742
5377061	0.040955	-0.032181	-0.068863
5377139	0.148010	0.036011	-0.058762
5377217	0.085159	0.061569	-0.007095
5377296	0.186890	0.004059	0.055771
