# Supplementary material for: iSignDB: A database for smartphone signature biometrics
Source: Data Brief. 2020 Nov 28;33:106597. doi: 10.1016/j.dib.2020.106597 (PMC7725742; doi:10.1016/j.dib.2020.106597)
Supplement: Supplementary file 3 [file mmc3.zip › u022/genuine/Sensor Data/u022_s3_g01_MagField.csv]

timestamp	x	y	z
5365420	0.271606	-31.983948	-18.626404
5365520	1.489258	-32.427979	-18.025208
5365620	-3.839111	-30.804443	-19.519043
5365720	-2.316284	-31.094360	-18.913269
5365820	-2.925110	-30.949402	-19.825745
5365920	-2.157593	-29.426575	-21.620178
5366019	-2.919006	-28.977966	-22.373962
5366118	-0.625610	-27.288818	-23.248291
5366218	-1.544189	-28.057861	-24.028015
5366318	-3.530884	-29.589844	-21.777344
5366417	-3.684998	-30.195618	-20.114136
5366517	-3.993225	-31.260681	-19.377136
5366616	-3.379822	-30.496216	-19.358826
5366716	-2.929688	-31.707764	-19.386292
5366816	-0.794983	-31.689453	-19.078064
5366916	-0.332642	-30.773926	-19.209290
5367015	0.418091	-32.592773	-20.013428
5367115	0.732422	-31.217957	-17.541504
5367215	-0.334167	-30.775452	-19.972229
5367314	1.493835	-31.213379	-19.065857
5367414	1.652527	-30.296326	-16.604614
5367514	1.643372	-31.820679	-18.927002
5367613	-0.340271	-31.840515	-20.301819
5367712	0.724792	-32.737732	-18.032837
5367811	2.407837	-31.809998	-16.943359
5367911	1.187134	-32.122803	-16.342163
5368011	3.167725	-32.107544	-16.949463
5368110	2.706909	-33.322144	-14.385986
5368210	3.924561	-33.616638	-15.153503
5368309	4.237366	-32.093811	-14.813232
5368408	3.176880	-30.282593	-16.297913
5368508	3.634644	-30.128479	-17.514038
5368608	0.726318	-32.434082	-18.331909
5368707	0.726318	-32.434082	-18.331909
5368807	-4.292297	-30.047607	-19.502258
5368907	-4.298401	-31.414795	-18.922424
5369006	-2.020264	-33.367920	-17.745972
5369106	-6.889343	-31.887817	-16.648865
5369205	-15.716553	-29.530334	-16.450500
5369304	-14.648438	-28.764343	-17.956543
5369404	-13.890076	-29.518127	-17.973328
5369503	-16.021729	-29.080200	-17.965698
5369603	-22.392273	-22.451782	-20.413208
5369703	-28.607178	-15.364075	-21.934509
5369803	-30.879211	-12.646484	-21.112061
5369902	-33.900452	-7.803345	-19.023132
5370002	-35.713196	-4.475403	-18.948364
5370102	-36.935425	-5.244446	-18.357849
5370202	-39.349365	-1.455688	-13.546753
5370301	-40.415955	-1.461792	-12.480164
5370401	-39.955139	-0.245667	-14.282227
5370501	-38.887024	0.517273	-16.856384
5370601	-38.882446	1.278687	-16.076660
5370700	-39.035034	1.730347	-17.744446
5370800	-38.722229	3.251648	-18.470764
5370899	-40.710449	1.567078	-16.528320
5370999	-39.630127	3.858948	-14.950562
5371099	-41.163635	1.568604	-13.479614
5371199	-39.491272	1.727295	-16.981506
5371299	-41.003418	3.994751	-16.931152
5371398	-38.722229	2.949524	-16.954041
5371498	-38.865662	4.621887	-16.458130
5371597	-39.334106	3.092957	-18.627930
5371697	-41.000366	4.450989	-16.616821
5371797	-40.235901	4.763794	-15.541077
5371896	-41.300964	5.058289	-15.534973
5371996	-40.390015	4.608154	-16.459656
5372096	-39.630127	3.857422	-15.255737
5372196	-39.631653	3.855896	-16.476440
5372295	-38.716125	4.016113	-15.861511
5372394	-40.237427	4.762268	-16.151428
5372494	-38.865662	4.171753	-13.876343
5372594	-39.779663	4.766846	-15.846252
5372694	-39.935303	3.854370	-15.713501
5372793	-40.539551	5.517578	-17.353821
5372893	-39.476013	4.466248	-15.852356
5372992	-39.936829	3.852844	-16.781616
5373091	-39.779663	5.068970	-16.906738
5373191	-39.779663	5.068970	-16.906738
5373291	-39.018250	4.769897	-17.369080
5373390	-39.024353	4.008484	-18.148804
5373490	-38.572693	2.645874	-17.875671
5373590	-38.865662	4.924011	-17.213440
5373690	-38.269043	2.496338	-17.726135
5373789	-38.262939	3.259277	-16.641235
5373889	-39.625549	5.374146	-16.746521
5373989	-38.562012	4.623413	-16.763306
5374088	-38.868713	4.164124	-17.230225
5374188	-40.382385	6.732178	-18.545532
5374288	-39.781189	4.762268	-18.133545
5374387	-40.240479	4.757690	-18.743896
5374487	-37.957764	3.713989	-18.154907
5374587	-38.562012	5.377197	-19.795227
5374686	-37.953186	4.777527	-18.435669
5374786	-39.784241	4.457092	-18.750000
5374886	-38.563538	4.620361	-18.287659
5374986	-38.717651	4.766846	-19.961548
5375086	-37.806702	3.865051	-19.371033
5375185	-36.439514	3.266907	-20.298767
5375285	-34.651184	-4.927063	-21.246338
5375383	-30.723572	-12.188721	-20.797729
5375484	-28.303528	-15.362549	-22.239685
5375584	-25.579834	-19.290161	-22.326660
5375683	-24.676514	-21.714783	-22.227478
5375782	-26.333618	-18.229675	-20.472717
5375882	-26.957703	-21.423340	-18.869019
5375982	-27.418518	-22.941589	-16.311646
5376082	-22.723389	-29.429626	-12.947083
5376181	-15.573120	-32.255554	-12.547302
5376281	-12.374878	-33.135986	-10.581970
5376380	-9.327698	-32.809448	-12.097168
5376480	-4.296875	-31.863403	-15.577698
5376580	-4.757690	-32.473755	-15.287781
5376679	-3.540039	-32.920837	-15.907288
5376778	-2.618408	-30.940247	-17.233276
5376878	-3.840637	-31.106567	-19.219971
5376977	-2.621460	-31.248474	-19.070435
5377077	-2.162170	-31.240845	-17.239380
5377177	-2.621460	-31.700134	-16.792297
5377276	-2.778625	-32.916260	-16.363525
