# Supplementary material for: iSignDB: A database for smartphone signature biometrics
Source: Data Brief. 2020 Nov 28;33:106597. doi: 10.1016/j.dib.2020.106597 (PMC7725742; doi:10.1016/j.dib.2020.106597)
Supplement: Supplementary file 3 [file mmc3.zip › u022/genuine/Sensor Data/u022_s3_g01_Orient.csv]

timestamp	x	y	z
5365437	-173.408271	-12.640875	3.552322
5365516	-173.961476	-14.333265	4.193999
5365594	-177.068078	-14.101375	1.409314
5365673	-177.701974	-13.325716	-1.084420
5365751	-177.443615	-11.974386	0.046815
5365830	-177.472972	-10.003925	2.672316
5365908	-178.421439	-7.686790	3.673130
5365986	-178.308741	-6.284613	3.699377
5366064	-179.306959	-4.431327	4.057645
5366143	-179.422472	-3.451047	3.410250
5366222	-179.103884	-5.365578	1.837255
5366300	-179.478329	-7.601660	-0.002679
5366378	-179.422021	-9.205595	-2.621164
5366457	-178.270055	-8.585701	-3.157266
5366536	-177.426403	-9.426748	-2.759674
5366614	-177.336163	-10.023729	-1.928269
5366693	-176.845550	-10.349204	-1.346050
5366772	-176.290270	-10.678914	-1.786540
5366851	-175.529510	-11.327152	-1.400712
5366929	-175.032395	-11.236396	-0.776081
5367007	-174.331262	-11.027976	-0.758644
5367085	-173.829503	-10.920731	-0.562978
5367164	-173.451056	-10.543188	-0.005139
5367242	-173.848942	-10.298875	0.555661
5367321	-173.861728	-12.394378	-0.086699
5367400	-173.304275	-11.292169	1.015216
5367478	-172.354073	-10.908021	-0.153001
5367557	-172.132706	-10.697383	-2.450440
5367635	-171.339790	-11.113555	-3.865660
5367714	-170.715019	-11.168108	-4.057615
5367792	-169.942661	-11.689193	-4.447344
5367871	-169.388487	-12.931702	-3.989224
5367949	-169.244451	-13.657552	-3.470706
5368028	-168.825993	-14.501064	-2.698082
5368107	-168.661317	-15.301717	-1.412465
5368185	-169.514271	-16.065269	-0.644995
5368264	-170.052463	-18.001283	1.398606
5368343	-169.534967	-16.388231	0.089095
5368422	-169.547452	-14.818843	-1.014649
5368500	-170.014869	-13.959778	-1.040473
5368578	-173.031573	-13.717851	1.976736
5368657	-175.003776	-12.130576	-1.122861
5368735	-177.610231	-10.449619	-4.205593
5368813	176.701119	-11.176719	-1.961066
5368892	175.072843	-11.752578	-1.155138
5368971	174.697292	-12.880376	3.665229
5369049	168.257202	-12.882395	4.574296
5369128	159.893267	-13.761804	0.701245
5369206	154.712131	-14.244798	0.462675
5369285	155.966154	-14.186718	3.156229
5369364	155.059105	-13.462547	3.124948
5369442	151.760752	-13.763769	2.070229
5369521	144.042433	-12.643099	2.047892
5369600	131.242454	-11.386946	1.984210
5369679	121.397405	-8.604554	0.566511
5369758	117.883628	-6.699209	-2.331249
5369836	114.568753	-4.752688	-5.316277
5369915	108.912113	-4.339686	-7.489214
5369994	103.916158	-5.602838	-8.092635
5370073	101.056112	-6.095679	-12.565028
5370151	98.784432	-6.390296	-15.303549
5370230	96.014974	-6.716951	-16.957024
5370308	93.056403	-7.883658	-16.949265
5370386	91.088721	-8.267658	-16.046775
5370465	90.492172	-7.501892	-13.783746
5370543	89.118792	-7.454814	-13.173470
5370622	87.217165	-7.805754	-12.383577
5370700	85.399904	-8.711802	-12.699203
5370779	84.668241	-8.819288	-12.818462
5370857	83.699344	-8.837155	-13.158743
5370936	83.412804	-8.548389	-14.122444
5371015	83.193685	-8.711635	-14.755693
5371093	82.148365	-9.643628	-15.717609
5371171	82.946910	-8.408322	-13.855396
5371250	82.880022	-7.577992	-13.428402
5371328	83.268148	-7.113929	-13.292182
5371406	83.419177	-6.392448	-13.388165
5371485	82.930518	-6.299072	-13.491135
5371564	83.010854	-6.391485	-13.360531
5371642	82.861806	-6.191866	-13.339330
5371721	82.070167	-6.145454	-14.465412
5371799	81.806815	-6.165987	-15.005767
5371878	81.563749	-5.702432	-14.567928
5371956	81.602763	-5.329088	-14.590020
5372034	81.421176	-5.561885	-15.173137
5372113	81.053916	-5.730422	-15.492476
5372191	81.318573	-5.583040	-14.592049
5372269	81.518998	-5.390075	-14.329412
5372348	81.542405	-5.207618	-14.290775
5372426	81.639789	-4.969986	-13.944597
5372505	81.177304	-5.206815	-14.826088
5372583	81.677055	-4.567602	-13.647514
5372662	81.575695	-4.567803	-13.870664
5372740	82.109543	-4.311489	-13.823149
5372819	81.346385	-4.622655	-14.254013
5372897	80.627098	-5.314340	-15.304994
5372976	80.870000	-4.972247	-13.722648
5373055	81.768204	-4.404703	-12.396344
5373134	81.808775	-4.324488	-12.609798
5373212	82.074244	-3.303479	-12.059542
5373290	81.643922	-3.871732	-12.586159
5373369	81.512502	-4.111201	-12.461347
5373448	81.818174	-4.223802	-12.337894
5373526	81.610495	-4.570076	-13.004399
5373606	81.746518	-4.490132	-12.834696
5373684	82.018913	-4.281139	-12.793005
5373763	81.818761	-4.561400	-13.266580
5373841	81.377442	-4.850217	-14.047537
5373920	81.356583	-4.582747	-12.931763
5373999	82.006086	-3.816495	-11.028512
5374078	81.147497	-4.095887	-12.046669
5374156	80.937523	-3.410971	-12.042424
5374235	81.267476	-3.572915	-12.143460
5374314	81.602039	-3.493767	-11.834762
5374392	81.186415	-3.602188	-11.829138
5374470	81.524093	-3.335099	-11.068419
5374549	81.715352	-3.288490	-10.541573
5374627	81.515378	-3.436408	-10.074007
5374705	81.108052	-3.368393	-10.817111
5374784	81.830290	-2.448837	-10.311770
5374863	83.187381	-0.901039	-10.865542
5374941	85.041743	0.546346	-10.145693
5375020	86.722632	1.215231	-8.638171
5375098	88.400557	2.927354	-7.219082
5375176	88.962107	0.737268	-8.272252
5375255	93.785321	-4.077185	-3.568424
5375334	99.577683	-12.794983	-2.358745
5375413	103.394536	-14.685363	1.683594
5375490	110.228509	-12.233033	4.940102
5375569	117.667453	-11.832014	5.009222
5375647	122.785532	-8.290029	3.367240
5375726	124.753528	-5.674904	-3.150636
5375804	126.046674	-5.549997	-4.951030
5375883	127.113919	-6.135086	-8.594687
5375961	130.336689	-9.256894	-9.888285
5376040	137.475343	-14.461727	-10.547233
5376118	146.048186	-14.158147	-9.984859
5376197	152.522400	-17.292331	-9.461160
5376276	154.769436	-19.203912	-7.513880
5376354	157.210259	-20.341987	-5.520138
5376432	163.546243	-17.888670	-2.308453
5376511	168.424760	-13.785910	-2.047456
5376589	168.115995	-14.963730	-2.355501
5376667	169.872911	-13.899561	-2.459327
5376746	170.676633	-12.614956	-2.720033
5376825	171.540515	-10.838308	-2.755409
5376904	171.816865	-10.530603	-2.622670
5376982	172.205093	-10.560128	-2.626213
5377061	172.466293	-10.758717	-2.629531
5377139	172.800876	-11.421327	-2.342344
5377217	172.879232	-11.780556	-1.993857
5377296	172.715581	-12.618640	-1.953056
