# Supplementary material for: iSignDB: A database for smartphone signature biometrics
Source: Data Brief. 2020 Nov 28;33:106597. doi: 10.1016/j.dib.2020.106597 (PMC7725742; doi:10.1016/j.dib.2020.106597)
Supplement: Supplementary file 3 [file mmc3.zip › u022/genuine/Sensor Data/u022_s3_g01_Pos.csv]

timestamp	lat	long	alt	speed	course	hacc
5369196	28.562990	77.280560	166.029000	0.000000	0.000000	23.584000
5370196	28.562990	77.280560	166.560000	0.000000	0.000000	16.080000
5371196	28.562990	77.280560	167.222000	0.000000	0.000000	12.864000
5372196	28.562990	77.280560	168.021000	0.000000	0.000000	9.648000
5373196	28.562990	77.280560	168.615000	0.000000	0.000000	7.504000
5374196	28.562990	77.280560	169.156000	0.000000	0.000000	6.432000
5375196	28.562990	77.280560	169.405000	0.000000	0.000000	5.360000
5376196	28.562990	77.280560	169.449000	0.000000	0.000000	5.360000
5377196	28.562990	77.280560	169.524000	0.000000	0.000000	6.432000
