# Supplementary material for: iSignDB: A database for smartphone signature biometrics
Source: Data Brief. 2020 Nov 28;33:106597. doi: 10.1016/j.dib.2020.106597 (PMC7725742; doi:10.1016/j.dib.2020.106597)
Supplement: Supplementary file 3 [file mmc3.zip › u022/genuine/Sensor Data/u022_s3_g02_Acc.csv]

timestamp	x	y	z
6602370	0.544312	2.086212	7.450531
6602389	0.750214	2.009598	7.855148
6602408	0.652054	1.818069	9.267731
6602427	0.546707	1.676804	10.551010
6602446	0.302490	1.743851	10.507919
6602465	0.278549	1.849197	10.328354
6602484	0.527557	1.853989	10.230194
6602503	0.585007	1.779755	10.414551
6602522	0.450943	1.669632	10.230194
6602541	0.278549	1.727081	9.720230
6602560	0.331223	1.784546	9.485596
6602579	0.386292	1.789337	9.320404
6602598	0.371933	1.894684	9.183929
6602617	0.477280	1.978485	8.877472
6602636	0.412628	2.035934	8.903809
6602655	0.316864	1.980881	9.159988
6602674	0.273773	1.976089	9.363495
6602693	0.300095	1.992844	9.490387
6602712	0.343201	2.016785	9.555023
6602731	0.465302	2.050308	9.626862
6602750	0.532333	2.086212	9.581360
6602769	-0.073395	2.069458	10.038651
6602788	-0.990372	1.897079	10.816772
6602807	0.163635	2.057495	8.922958
6602826	0.853165	2.299301	6.799301
6602845	0.886688	2.677582	6.847183
6602864	0.740631	2.356766	8.262161
6602883	0.264191	2.043121	9.502350
6602902	-0.183533	1.813278	10.155975
6602921	-0.255356	1.619354	10.328354
6602940	0.060684	1.801315	10.321167
6602959	0.357559	1.997635	9.863876
6602978	0.716690	1.839615	10.053024
6602997	0.817245	1.607376	10.381027
6603016	0.845978	1.533157	10.594116
6603035	0.709503	1.437393	10.613266
6603054	0.381500	1.600189	10.256531
6603073	0.285736	1.846802	9.550247
6603092	0.527557	1.921021	8.927750
6603111	0.482056	1.944962	8.736206
6603130	0.252213	1.988052	8.841553
6603149	0.369537	1.904266	9.083374
6603168	0.652054	1.849197	9.265335
6603187	0.618530	1.964111	9.260544
6603206	0.522766	2.033554	9.250961
6603225	0.666412	1.980881	9.215057
6603244	0.687958	1.978485	9.066605
6603263	0.391083	2.095795	8.966049
6603282	-0.099731	2.282547	9.217453
6603301	-0.032684	2.323242	9.341949
6603320	0.395874	2.189163	9.133652
6603339	0.654449	2.045517	9.191116
6603358	0.417419	1.944962	9.511932
6603377	0.067871	2.055099	9.820786
6603396	-0.047058	2.105377	9.892609
6603415	0.144485	2.174805	9.701080
6603434	0.077438	2.337616	9.511932
6603453	-0.126068	2.442963	9.353912
6603472	-0.166763	2.466904	9.159988
6603491	-0.118881	2.428589	9.145615
6603510	-0.195496	2.454926	9.224625
6603529	-0.209869	2.457321	9.205475
6603548	-0.118881	2.383102	9.222229
6603567	-0.042267	2.239441	9.037888
6603585	-0.245773	2.177200	8.942108
6603605	-0.370270	2.021576	9.207870
6603624	-0.609695	1.710327	8.966049
6603643	-1.852280	1.190781	8.932541
6603662	-1.758911	1.200363	8.142456
6603681	-0.061417	1.700760	9.057037
6603700	0.628113	2.091003	10.038651
6603719	0.127716	1.842010	9.895004
6603738	0.280945	1.722305	9.035492
6603757	0.752609	2.143677	9.504745
6603776	1.343979	2.833206	10.404968
6603795	1.329605	3.113327	9.906982
6603814	0.628113	2.172409	9.207870
6603833	0.221100	1.504425	8.927750
6603852	0.347992	1.681595	9.109711
6603871	1.054276	2.067062	10.002747
6603890	0.781342	1.648087	10.574951
6603909	-0.585754	0.920242	9.562210
6603928	-1.406967	0.757431	8.987610
6603947	-1.924118	0.357605	10.292450
6603966	-1.031067	-0.020676	11.341110
6603985	-1.847504	-0.001526	10.752136
6604004	-1.330353	1.128540	10.644394
6604023	0.434174	2.316055	10.048233
6604042	0.525162	2.445343	8.130478
6604061	0.043930	1.935379	7.575027
6604080	0.230667	1.990448	8.185547
6604099	0.125320	1.825256	8.621292
6604118	-0.154800	1.763000	9.353912
6604137	-0.382248	1.619354	9.720230
6604156	-0.569000	1.169235	9.528687
6604175	0.491638	1.446960	9.868668
6604194	3.635223	3.546677	10.584534
6604213	-1.023895	1.169235	10.584534
6604232	-0.839539	1.145294	9.827972
6604251	0.537125	1.806091	8.942108
6604270	-0.070999	2.079041	9.212662
6604289	-0.396606	2.217896	8.776917
6604308	-0.499557	2.763779	7.955704
6604327	-0.264923	2.804474	8.446518
6604346	-0.734192	1.770187	9.267731
6604365	0.307281	1.207550	9.928528
6604384	0.683182	0.278595	10.685089
6604403	1.063858	-0.827530	10.718613
6604422	2.962448	-1.622406	10.613266
6604441	1.255386	-2.491501	11.139984
6604460	0.522766	-1.210602	10.366669
6604479	0.810074	0.003265	9.464050
6604498	0.403046	0.934601	8.875076
6604517	-0.439713	1.375137	8.867889
6604536	-0.219437	1.461334	9.622070
6604555	0.527557	0.276199	9.478409
6604574	0.517975	0.307327	9.521515
6604593	0.242645	0.654480	9.715439
6604612	0.987244	0.637726	8.975632
6604631	1.003998	0.771805	8.599747
6604650	0.695145	0.810104	9.162384
6604669	0.137299	0.379150	10.412155
6604688	0.235458	0.441406	10.412155
6604707	0.558670	0.953766	9.681915
6604726	0.460510	1.296127	9.669952
6604745	0.357559	1.260223	10.337936
6604764	0.699936	1.027985	10.749741
6604783	1.073425	1.042343	10.560593
6604802	0.989639	0.929825	9.835144
6604821	0.606567	0.877151	10.019501
6604840	0.465302	1.073471	8.604538
6604859	0.683182	1.257828	8.420181
6604878	0.448547	1.140503	9.298843
6604897	0.436569	1.118958	9.444901
6604916	0.484451	1.300919	8.973236
6604935	0.364746	1.430206	9.148010
6604954	0.503616	1.291351	9.600525
6604973	0.484451	1.049530	10.115265
6604992	0.285736	0.759827	10.560593
6605011	0.446152	0.860382	10.213440
6605030	0.489243	0.936996	9.667557
6605049	0.573044	0.838837	9.667557
6605068	0.654449	0.769409	9.758530
6605087	0.573044	0.857986	10.067383
6605106	0.477280	1.008835	9.995560
6605125	0.577835	1.174026	9.502350
6605144	0.709503	1.195572	9.145615
6605163	0.723877	1.214737	9.329971
6605182	0.575439	1.219513	9.473633
6605201	0.563461	1.257828	9.432922
6605220	0.620926	1.363174	9.322784
6605239	0.546707	1.413452	9.559814
6605258	0.623322	1.391907	9.677139
6605277	0.544312	1.411057	9.485596
6605296	0.453339	1.511612	9.363495
6605315	0.427002	1.449356	9.401794
6605334	0.541916	1.355988	9.660370
6605353	0.520370	1.363174	9.669952
6605372	0.398270	1.413452	9.545456
6605391	0.359955	1.576248	9.356308
6605410	0.245041	1.674423	9.432922
6605429	0.261795	1.475693	9.734589
6605448	0.237854	1.384720	9.981201
6605467	0.158844	1.358383	9.871063
6605486	-0.013535	1.530762	10.036270
6605505	0.043930	1.492462	9.140839
6605524	0.333618	1.858765	7.029144
6605542	-0.032684	1.774979	8.568619
6605562	0.125320	1.341629	10.658752
6605581	0.249817	1.202759	10.747345
6605600	0.537125	1.355988	10.172729
6605619	0.237854	1.576248	10.359482
6605638	0.067871	1.698364	10.663544
6605657	0.166031	1.801315	10.534256
6605676	0.019974	1.964111	10.416946
6605695	-0.145218	2.040726	9.918945
6605714	0.276154	1.786942	8.884659
6605733	0.209122	0.383942	9.286880
6605752	0.855560	0.767014	10.333145
6605771	0.750214	1.212341	10.148788
6605790	0.115753	1.506821	9.725021
6605809	-0.545044	1.928207	9.126465
6605828	-0.695892	2.304092	8.398636
6605847	0.108566	3.000809	7.666000
6605866	0.053497	2.905029	7.955704
6605885	-0.334366	2.536331	9.282089
6605904	-0.293655	2.639282	9.823181
6605923	-0.250565	2.758987	9.480804
6605942	-0.123672	2.636887	9.483200
6605961	-1.284866	1.806091	9.950073
6605980	-1.450058	1.909042	10.036270
6605999	-1.610474	2.172409	8.424973
6606018	-1.208252	2.600967	8.219070
6606037	1.343979	3.369507	10.634811
6606056	2.933731	3.584991	8.587769
6606075	0.932175	2.648849	8.211884
6606094	-1.711029	1.801315	8.164001
6606113	-0.806015	1.643295	8.640442
6606131	0.194763	2.419006	8.645233
6606150	1.513962	3.283325	7.759384
6606170	0.266586	2.751801	8.417786
6606189	-0.336761	2.984039	9.004364
6606208	0.017593	2.502808	8.839157
6606227	0.596985	1.803711	9.023514
6606246	0.431778	1.291351	10.108093
6606265	0.410233	0.853210	10.421722
6606284	0.824432	0.515625	10.625244
6606303	1.363129	0.549149	9.543060
6606322	0.932175	0.812500	9.231812
6606341	0.369537	1.008835	10.100906
6606360	0.391083	0.573090	10.416946
6606379	0.759796	0.371964	11.171112
6606398	1.047089	0.388733	11.341110
6606417	1.154831	0.223526	11.293213
6606436	1.025543	0.213959	10.440887
6606455	0.841187	0.565903	9.679520
6606474	0.613739	0.678421	8.949295
6606493	0.879501	0.908279	8.927750
6606512	0.685562	1.209946	9.622070
6606531	-0.097336	1.449356	9.171951
6606550	0.549103	2.064667	9.037888
6606569	1.150040	2.440567	8.920563
6606588	0.503616	2.457321	9.183929
6606607	0.125320	2.507599	9.796844
6606626	-0.008743	2.620132	10.129639
6606645	-0.193100	2.861938	9.562210
6606664	0.041534	3.000809	9.167175
6606683	0.022369	2.933762	8.942108
6606702	-0.233810	2.878693	8.834381
6606721	-0.075790	2.878693	8.726639
6606740	0.395874	2.890671	8.587769
6606759	0.618530	2.806870	8.515945
6606778	0.649658	2.703918	8.750580
6606797	0.716690	2.646469	8.855927
6606816	0.862732	2.514786	9.150406
6606835	0.877106	2.402252	9.569397
6606854	0.884293	2.450134	9.657974
6606873	0.867523	2.488449	9.428131
6606892	0.838791	2.600967	9.159988
6606911	0.896255	2.744629	8.925354
6606930	0.877106	2.859543	8.654816
6606949	0.845978	2.869125	8.705093
6606968	0.656845	2.826035	9.270111
6606987	0.369537	2.857147	9.681915
6607006	0.300095	2.866730	9.583755
6607025	0.477280	2.878693	9.260544
6607044	0.462906	2.957703	8.961273
6607063	0.338409	3.089386	8.836761
6607082	0.383896	3.166000	8.908600
6607101	0.338409	3.168396	8.970840
6607120	0.333618	3.273743	8.319626
6607139	0.379105	3.426971	7.517563
6607158	0.644867	3.127701	8.563828
6607177	0.486847	2.890671	10.074570
6607196	0.130112	2.897858	10.364273
6607215	-0.020721	3.019958	9.528687
6607234	-0.176346	3.175583	8.678757
6607253	0.017593	3.247406	8.171173
6607272	0.036743	3.094177	8.077805
6607291	-0.054245	2.723083	8.556641
6607310	0.041534	2.639282	9.033096
6607329	0.213913	2.337616	9.325180
6607348	0.300095	2.076645	9.899796
6607367	0.185181	1.930603	10.091324
6607386	0.089417	1.672028	10.548630
6607405	-0.078186	1.439789	10.955643
6607424	0.460510	1.616959	10.211044
6607443	1.276932	2.076645	9.294067
6607462	0.709503	1.837219	9.547852
6607481	0.118149	1.906647	9.107315
6607499	0.300095	2.079041	8.944504
6607519	0.285736	2.021576	9.164780
6607538	-0.157196	1.940170	9.602905
6607557	-0.209869	1.877930	9.765717
6607576	0.225876	1.746246	9.837540
6607595	0.738235	2.055099	9.289276
6607614	0.577835	2.210724	9.399399
6607633	0.055893	2.301697	9.454468
6607652	-0.049454	2.229874	9.703476
6607671	0.034348	2.047913	9.787262
6607690	0.867523	2.603363	9.231812
6607709	1.047089	2.246628	9.363495
6607728	0.795700	1.911438	9.301239
6607747	0.690353	1.794128	9.377853
6607766	0.850769	1.875534	9.100128
6607785	0.539520	1.973694	8.944504
6607804	0.695145	1.947357	8.980423
6607823	1.135681	1.968903	8.798462
6607842	1.020752	1.935379	8.961273
6607861	0.338409	1.954544	9.033096
6607880	0.268982	2.047913	9.260544
6607899	0.824432	2.179596	9.485596
6607918	1.145248	2.320847	9.617279
6607937	1.133286	2.457321	9.442505
6607956	0.855560	2.438171	9.337158
6607975	0.752609	2.438171	9.306030
6607994	0.922592	2.486053	9.248566
6608013	1.090195	2.469284	9.145615
6608032	1.106949	2.426193	9.049850
6608051	0.886688	2.371124	9.092941
6608070	0.661621	2.330429	9.140839
6608089	0.664017	2.299301	9.325180
6608108	0.920197	2.241837	9.504745
6608127	1.142868	2.246628	9.291672
6608146	1.044693	2.335220	8.951691
6608165	0.884293	2.349579	8.951691
6608184	0.910629	2.375916	9.136047
6608203	0.819641	2.342392	9.270111
6608222	0.755005	2.256210	9.444901
6608241	0.834015	2.222687	9.365891
6608260	0.869919	2.189163	9.416168
6608279	0.834015	2.186783	9.490387
6608298	0.585007	2.198746	9.466446
6608317	0.508392	2.198746	9.588547
6608336	0.520370	2.311279	9.356308
6608355	0.407837	2.488449	9.286880
6608374	0.237854	2.605759	9.179138
6608393	0.245041	2.656036	9.006760
6608412	0.379105	2.706314	9.011551
6608431	0.362350	2.754196	8.954086
6608450	0.182785	2.778137	9.107315
6608469	0.142090	2.758987	9.334763
6608488	0.314468	2.747025	9.377853
6608507	0.479660	2.785324	9.148010
6608526	0.541916	2.811661	8.954086
6608545	0.424606	2.782928	9.181534
6608564	0.206726	2.749420	9.286880
6608583	0.022369	2.694351	9.394623
6608602	0.194763	2.696747	9.365891
6608621	0.534729	2.679977	9.219833
6608640	0.582611	2.634491	9.126465
6608659	0.563461	2.727859	8.954086
6608678	0.546707	2.826035	9.040268
6608697	0.525162	2.926590	9.102524
6608716	0.513184	3.024750	9.148010
6608735	0.446152	3.168396	9.061829
6608754	0.381500	3.266556	8.989990
6608773	0.257004	3.321625	8.958878
6608792	0.166031	3.216278	9.037888
6608811	0.371933	3.098969	9.183929
6608830	0.462906	3.079819	9.200684
6608849	0.472488	3.127701	8.815216
6608868	0.958511	3.280930	7.539108
6608887	0.774155	2.969681	8.298065
6608906	0.158844	2.770966	9.938095
6608925	-0.166763	2.938553	10.316391
6608944	-0.006363	3.158829	9.669952
6608963	0.340805	3.350357	9.023514
6608982	0.494034	3.364716	8.944504
6609001	0.429382	3.175583	9.191116
6609020	0.458115	3.005600	9.212662
6609039	0.678391	2.907425	9.143219
6609058	1.087799	2.864334	8.992386
6609077	1.300873	2.890671	8.755371
6609096	1.140472	2.984039	8.702698
6609115	0.762177	2.936157	8.839157
6609134	0.575439	2.787720	9.092941
6609153	0.573044	2.744629	9.203079
6609172	0.656845	2.711105	9.119278
6609191	0.731064	2.665619	9.001968
6609210	0.654449	2.598572	9.066605
6609229	0.699936	2.651245	8.992386
6609248	0.752609	2.689560	9.057037
6609267	0.680786	2.675186	9.210266
6609286	0.520370	2.715897	9.234207
6609305	0.383896	2.773361	9.174347
6609324	0.273773	2.761383	9.325180
6609343	0.175598	2.684769	9.583755
6609362	0.197159	2.782928	9.473633
6609381	0.242645	2.881088	9.102524
6609400	0.326431	2.890671	8.884659
6609418	0.371933	2.804474	9.078583
6609438	0.388687	2.660828	9.310822
6609456	0.419815	2.519577	9.255753
6609476	0.470093	2.565063	9.133652
6609495	0.427002	2.641678	9.116882
6609514	0.374329	2.682373	9.025909
6609533	0.637680	2.847580	8.290894
6609552	1.178772	2.574631	8.872681
6609571	0.999207	2.457321	9.272507
6609590	0.345596	2.502808	9.540665
6609609	0.398270	2.739838	9.535873
6609628	0.829224	3.022354	9.382645
6609647	0.977661	3.168396	9.013931
6609666	0.963303	3.252197	8.695511
6609685	0.671204	3.225861	8.719452
6609704	0.616135	2.909821	9.126465
6609723	0.798096	2.754196	9.114502
6609742	0.659225	2.749420	9.057037
6609761	0.666412	2.792511	9.052246
6609780	0.783737	2.758987	9.054642
6609799	0.848373	2.665619	9.136047
6609818	0.953720	2.737442	8.793671
6609837	1.011185	2.881088	8.405807
6609856	0.802887	2.754196	8.472855
6609875	0.604172	2.538727	8.858322
6609894	0.522766	2.502808	9.085770
6609913	0.340805	2.622513	9.133652
6609932	0.345596	2.708710	8.999573
6609951	0.664017	2.656036	9.126465
6609970	0.685562	2.641678	9.432922
6609989	0.144485	2.641678	9.607697
6610008	0.130112	2.579422	9.593338
6610027	0.472488	2.600967	9.344345
6610046	0.553894	2.440567	9.473633
6610065	0.350388	2.067062	9.801636
6610084	-0.123672	2.136490	9.526291
6610103	0.194763	2.170013	9.346725
6610122	0.505997	2.129318	9.023514
6610141	0.400665	1.887497	9.085770
6610159	0.199539	1.581039	9.521515
6610178	-0.128464	1.454147	9.935699
6610197	-0.250565	1.509216	9.938095
6610216	-0.047058	1.652863	9.538269
6610236	0.110962	1.760605	9.313217
6610255	0.010406	1.810883	9.387436
6610274	-0.078186	1.763000	9.832748
6610293	-0.066208	1.741455	9.990768
6610312	-0.056641	1.853989	9.406586
6610331	0.118149	1.932983	9.262939
6610350	0.082230	2.004822	9.136047
6610369	0.017593	1.964111	9.373062
6610388	-0.138031	1.935379	9.698685
6610407	-0.274506	1.894684	9.811203
6610426	-0.130859	1.861160	9.552628
6610445	0.058289	1.791733	9.552628
6610464	0.118149	1.751038	9.590942
6610483	0.077438	1.751038	9.626862
6610502	0.096588	1.715118	9.641220
6610521	0.132507	1.681595	9.521515
6610540	-0.013535	1.566681	9.643616
6610559	-0.025513	1.672028	9.734589
6610578	0.015198	1.868347	9.562210
6610597	0.053497	2.088608	9.157593
6610616	0.336014	2.301697	8.817612
6610635	0.182785	2.057495	9.444901
6610654	-0.049454	1.770187	9.753754
6610673	0.158844	1.739059	9.444901
6610692	0.340805	1.645691	9.265335
6610711	0.254608	1.535553	9.456863
6610730	0.034348	1.597809	9.763321
6610749	-0.157196	1.626526	9.875854
6610768	-0.126068	1.667236	9.954865
6610787	-0.138031	1.822861	9.813599
6610806	-0.147614	1.894684	9.399399
6610825	0.120544	1.801315	9.454468
6610844	0.192368	1.705536	9.447296
6610863	0.158844	1.660049	9.432922
6610882	0.249817	1.688782	9.262939
6610901	0.161240	1.657654	9.210266
6610920	0.043930	1.540344	9.507141
6610939	0.137299	1.542740	9.327576
6610958	0.285736	1.770187	8.889435
6610977	0.084625	2.007217	8.920563
6610996	-0.154800	1.983261	9.590942
6611015	-0.013535	1.959320	9.904587
6611034	0.063080	1.976089	9.768112
6611053	-0.015930	1.882706	9.732193
6611072	0.019974	1.751038	9.693893
6611091	0.161240	1.676804	9.562210
6611110	0.168427	1.624146	9.435318
6611129	0.180389	1.552307	9.435318
6611148	0.072647	1.478088	9.499954
6611167	-0.090149	1.533157	9.531082
6611186	-0.018326	1.655258	9.559814
6611205	-0.001572	1.772583	9.590942
6611224	0.137299	1.801315	9.547852
6611243	0.491638	1.990448	9.291672
6611262	0.405441	2.213104	9.116882
6611281	0.015198	2.323242	9.217453
6611300	-0.229019	2.153259	9.607697
6611319	-0.195496	1.700760	9.753754
6611338	0.036743	1.521194	9.306030
6611357	0.240250	1.487671	9.052246
6611375	0.254608	1.492462	9.191116
6611395	0.106171	1.561890	9.598129
6611413	-0.183533	1.595413	9.947678
6611433	-0.286484	1.547531	10.050629
6611452	-0.118881	1.583435	9.866272
6611471	0.089417	1.770187	9.521515
6611490	0.005615	1.980881	9.255753
6611509	-0.109314	1.899475	9.339554
6611528	-0.214645	1.633713	9.559814
6611547	-0.195496	1.449356	9.677139
6611566	0.048706	1.310501	9.605301
6611585	0.144485	1.142899	9.404190
6611604	0.130112	1.087830	9.516724
6611623	0.077438	1.250641	9.380249
6611642	-0.078186	1.530762	9.148010
6611661	-0.176346	1.681595	9.138443
6611680	-0.082977	1.664841	9.674744
6611699	-0.202682	1.628922	9.868668
6611718	-0.444489	1.514008	10.060211
6611737	-0.509140	1.408661	10.275681
6611756	-0.353516	1.353592	10.158371
6611775	-0.111694	1.418243	9.567001
6611794	-0.039871	1.516403	9.284485
6611813	-0.126068	1.451752	9.547852
6611832	-0.281693	1.353592	9.847122
6611851	-0.123672	1.375137	9.897400
6611870	0.036743	1.763000	9.150406
6611889	-0.042267	2.009598	8.661987
6611908	-0.092545	1.669632	9.248566
6611927	-0.104523	1.324860	9.674744
6611946	-0.166763	1.183609	9.830368
6611965	-0.056641	1.190781	9.863876
6611984	0.031952	1.351196	9.729813
6612003	-0.240982	1.363174	9.669952
6612022	-0.456467	1.183609	9.823181
6612041	-0.219437	1.286560	9.657974
6612060	0.012802	1.585831	9.368286
6612079	0.067871	1.825256	9.344345
6612098	0.089417	2.000031	9.569397
6612117	0.070251	2.167618	9.701080
6612136	-0.008743	2.306488	9.799240
6612155	0.003220	2.181992	9.009155
6612174	-0.082977	1.657654	8.626083
6612193	-0.075790	1.207550	9.389832
6612212	-0.066208	1.051926	9.511932
6612231	-0.207474	1.083054	9.468842
6612250	-0.284088	1.308105	9.564606
6612269	-0.138031	1.602585	9.669952
6612288	-0.229019	1.679199	9.902191
6612307	-0.473221	1.609772	10.086548
6612326	-0.466049	1.559494	10.069778
6612345	-0.355911	1.528366	9.849518
6612364	-0.173950	1.442184	9.545456
6612383	0.084625	1.403870	9.473633
6612402	0.101379	1.446960	9.461655
6612421	-0.097336	1.463730	9.478409
6612440	-0.315201	1.535553	9.430527
6612459	-0.255356	1.731873	9.298843
6612478	-0.061417	1.973694	9.162384
6612497	-0.133255	2.055099	9.353912
6612516	-0.207474	1.700760	9.739380
6612535	-0.274506	1.602585	9.636429
6612554	-0.164368	1.451752	9.588547
6612573	-0.032684	1.372742	9.313217
6612592	0.106171	1.401474	9.023514
6612611	0.067871	1.468521	9.023514
6612630	-0.018326	1.614563	9.150406
6612649	-0.123672	1.849197	9.710648
6612668	-0.188309	1.686386	10.486374
6612687	-0.590546	1.499634	10.505524
6612706	-0.624054	1.384720	10.096115
6612725	-0.255356	1.494858	9.425735
6612744	0.019974	1.612167	8.865494
6612763	0.053497	1.588226	8.884659
6612782	-0.195496	1.504425	9.397018
6612801	-0.427734	1.494858	9.717834
6612820	-0.427734	1.566681	9.729813
6612839	-0.305634	1.616959	9.684311
6612858	-0.169159	1.901871	8.930145
6612877	0.079834	1.789337	9.255753
6612896	-0.111694	1.533157	9.497574
6612915	-0.363098	1.533157	9.590942
6612934	-0.197891	1.528366	9.624466
6612953	-0.061417	1.466125	9.511932
6612972	0.091812	1.367966	9.590942
6612991	0.096588	1.446960	9.770508
6613010	-0.027908	1.751038	9.655579
6613029	0.211517	1.875534	9.284485
6613048	0.427002	1.676804	9.492783
6613067	-0.063812	1.284164	9.600525
6613086	-0.121277	1.154877	9.691498
6613105	0.197159	1.162064	9.701080
6613124	0.065475	0.956161	9.404190
6613143	0.019974	0.688004	9.258148
6613162	0.103775	0.527588	9.775299
6613181	-0.312820	0.589844	9.511932
6613200	0.101379	0.690399	9.212662
6613219	0.891464	0.678421	9.557419
6613238	1.056671	0.625763	10.064987
6613257	0.118149	0.608994	10.357086
6613276	-0.190704	0.683212	10.033875
6613295	0.932175	0.872360	9.911758
6613314	2.361511	1.300919	9.164780
6613332	2.588959	1.619354	7.857544
6613352	2.251373	1.298523	7.321243
6613371	1.674377	0.266632	7.666000
6613390	0.822037	-0.681473	8.922958
6613409	-0.066208	-1.131592	9.207870
6613428	-0.001572	-1.481140	10.570175
6613447	0.666412	-1.675079	11.053802
6613466	0.903442	-1.952805	10.950851
6613485	1.248199	-1.799576	11.044220
6613504	1.432556	-1.600845	11.348282
6613523	0.671204	-1.842667	11.149567
6613542	-0.592941	-1.284821	10.354691
6613561	-0.042267	-1.148346	11.254913
6613580	0.529953	-0.386993	9.933319
6613599	0.455719	0.122971	9.646011
6613618	1.224258	0.522812	9.385040
6613637	0.831619	0.295349	8.908600
6613656	0.321655	0.209167	8.769730
6613675	0.173203	0.235504	9.284485
6613694	0.745422	0.259445	9.552628
6613713	0.642471	0.108612	10.021896
6613732	0.455719	0.125366	10.294830
6613751	0.489243	0.242691	10.270889
6613770	0.692749	0.242691	10.510315
6613789	-0.446884	0.151703	10.419342
6613808	-0.930511	0.221130	9.713043
6613827	0.070251	-0.080536	9.193497
6613846	1.020752	-0.145172	9.358704
6613865	0.757401	0.185226	9.677139
6613884	0.431778	0.702377	9.449677
6613903	0.139694	0.769409	9.509537
6613922	0.122925	0.656876	9.133652
6613941	0.347992	0.245071	8.685928
6613960	0.376709	0.453369	9.059433
6613979	0.089417	0.637726	9.521515
6613998	-0.169159	0.616180	9.487991
6614017	-0.336761	0.508438	9.892609
6614036	-0.164368	0.412674	10.148788
6614055	-0.181137	0.388733	10.064987
6614074	-0.298447	0.513229	10.091324
6614093	-0.231415	0.697586	10.129639
6614112	-0.276901	0.786163	9.985977
6614131	-0.343933	0.723923	9.782471
6614150	-0.288864	0.709549	9.760925
6614169	0.446152	1.205154	9.334763
6614188	0.225876	0.367188	9.090561
6614207	-0.461258	-0.482758	9.327576
6614226	-0.849121	-0.336716	10.404968
6614245	-0.504349	0.115784	10.421722
6614264	-0.099731	0.015228	10.146393
6614283	0.472488	0.273804	9.923737
6614302	0.743027	0.371964	10.136826
6614321	0.592194	0.326477	10.440887
6614340	0.223480	0.161285	10.483978
6614359	0.089417	0.352814	10.227798
6614378	0.817245	0.750259	9.650803
6614397	0.915405	0.714340	9.013931
6614416	0.793304	0.812500	8.774521
6614435	0.381500	1.025589	8.997177
6614454	0.347992	1.095016	9.136047
6614473	0.628113	1.133331	9.449677
6614492	0.857956	1.027985	9.703476
6614511	0.721481	0.826874	9.782471
6614530	0.824432	0.747864	9.607697
6614549	1.018356	0.652100	9.346725
6614568	1.018356	0.520416	9.562210
6614587	0.810074	0.419861	9.847122
6614606	0.620926	0.678421	9.705856
6614625	0.544312	1.068680	9.485596
6614644	0.680786	1.154877	9.394623
6614663	0.924988	0.776596	9.636429
6614682	0.656845	0.697586	9.796844
6614701	0.563461	0.824478	9.502350
6614720	0.872314	0.805328	9.459259
6614739	0.836411	0.620972	9.614883
6614758	0.357559	0.659271	9.626862
6614777	0.400665	0.644913	9.578964
6614796	0.460510	0.611389	9.691498
6614815	0.503616	0.625763	9.746567
6614834	0.635284	0.582657	9.974014
6614853	0.733459	0.479706	10.024292
6614872	0.515579	0.443802	9.751358
6614891	0.362350	0.558716	9.507141
6614910	0.508392	0.556320	9.464050
6614929	0.491638	0.460556	9.617279
6614948	0.391083	0.510834	9.679520
6614967	0.359955	0.419861	9.531082
6614986	0.496429	0.161285	9.468842
6615005	0.589798	-0.011108	9.631638
6615024	0.630508	-0.078140	9.904587
6615043	0.575439	-0.042221	10.103302
6615062	0.460510	0.072693	10.012314
6615081	0.417419	0.266632	9.701080
6615100	0.407837	0.254654	9.674744
6615119	0.276154	0.247467	9.887817
6615138	0.257004	0.276199	10.170334
6615157	0.441360	0.182831	10.031479
6615176	0.683182	0.031998	9.844727
6615195	0.659225	0.008057	9.748962
6615214	0.501221	0.139740	9.588547
6615233	0.498825	0.345642	9.523911
6615252	0.525162	0.422256	9.638824
6615271	0.534729	0.338455	9.895004
6615289	0.608948	0.269012	9.923737
6615309	0.664017	0.245071	9.801636
6615328	0.599380	0.336060	9.686707
6615347	0.515579	0.441406	9.693893
6615366	0.489243	0.455765	9.720230
6615385	0.436569	0.431824	9.732193
6615404	0.501221	0.467743	9.653198
6615423	0.525162	0.484497	9.578964
6615442	0.505997	0.532379	9.593338
6615461	0.532333	0.486893	9.643616
6615480	0.666412	0.357605	9.770508
6615499	0.905838	0.252258	10.261322
6615518	0.802887	0.297745	10.160767
6615537	0.800491	0.577866	9.638824
6615556	0.786118	0.781372	9.296448
6615575	0.668808	0.903488	9.009155
6615594	0.570648	0.948975	9.052246
6615613	0.379105	0.984894	9.363495
6615632	0.087021	1.051926	9.586151
6615651	-0.070999	1.114166	9.741776
6615670	0.089417	1.102203	9.751358
6615689	0.132507	1.037552	9.693893
6615708	0.218704	0.905884	9.672348
6615727	0.379105	0.685608	9.516724
6615746	0.391083	0.599426	9.466446
6615765	0.374329	0.671249	9.562210
6615784	0.347992	0.709549	9.626862
6615803	0.331223	0.752655	9.792053
6615822	0.340805	0.810104	9.815994
6615841	0.441360	0.824478	9.612488
6615860	0.362350	0.776596	9.538269
6615879	0.223480	0.824478	9.677139
6615898	0.242645	0.901093	9.751358
6615917	0.266586	0.989670	9.784866
6615936	0.300095	0.965729	9.753754
6615955	0.424606	0.757431	9.598129
6615974	0.544312	0.582657	9.511932
6615993	0.616135	0.410278	9.729813
6616012	0.719086	0.340851	9.854309
6616031	0.783737	0.345642	9.715439
6616050	0.762177	0.410278	9.476013
6616069	0.783737	0.439011	9.265335
6616088	0.771759	0.319305	9.332367
6616107	0.822037	0.125366	9.473633
6616126	0.620926	0.175644	9.540665
6616145	0.364746	0.321686	9.557419
6616164	0.067871	0.424637	9.966827
6616183	-0.152405	0.529984	10.349899
6616202	-0.159592	0.544357	10.689880
6616221	0.070251	0.494080	10.519897
6616240	0.233063	0.537170	9.964432
6616259	0.051102	0.790955	9.555023
6616278	-0.056641	1.025589	8.791275
6616297	-0.537872	1.181213	8.468063
6616316	-0.647995	0.865173	9.863876
6616335	-0.269714	0.618576	10.400177
6616354	-0.039871	0.513229	10.268494
6616373	0.189972	0.553925	10.254135
6616392	0.347992	0.570694	9.677139
6616411	0.575439	0.498871	9.329971
6616430	0.525162	0.496475	9.294067
6616449	0.302490	0.534775	9.533478
6616468	0.336014	0.453369	9.713043
6616487	0.573044	0.424637	9.770508
6616506	0.477280	0.367188	9.653198
6616525	0.367142	0.374359	9.657974
6616544	0.170822	0.443802	9.617279
6616563	-0.030304	0.479706	9.780090
6616582	0.149261	0.431824	9.758530
6616601	0.027161	0.312119	9.892609
6616620	-0.068604	0.415070	10.098511
6616639	0.273773	0.460556	9.794449
6616658	0.508392	0.510834	9.708252
6616677	0.570648	0.580261	9.689102
6616696	0.491638	0.594635	9.662766
6616715	0.326431	0.594635	9.674744
6616734	0.237854	0.558716	9.679520
6616753	0.247437	0.529984	9.619675
6616772	0.163635	0.510834	9.720230
6616791	0.132507	0.541962	9.729813
6616810	0.223480	0.489288	9.717834
6616829	0.247437	0.398300	9.665161
6616848	0.146866	0.482101	9.703476
6616867	0.211517	0.544357	9.598129
6616886	0.307281	0.532379	9.564606
6616905	0.369537	0.501251	9.634033
6616924	0.379105	0.472534	9.751358
6616943	0.309677	0.467743	9.904587
6616962	0.352768	0.506042	9.995560
6616981	0.429382	0.398300	9.942886
6617000	0.479660	0.357605	9.871063
6617019	0.436569	0.443802	9.825577
6617038	0.290527	0.628143	9.861481
6617057	-0.032684	0.678421	9.200684
6617076	0.300095	0.644913	8.944504
6617095	0.230667	0.276199	9.480804
