# Supplementary material for: iSignDB: A database for smartphone signature biometrics
Source: Data Brief. 2020 Nov 28;33:106597. doi: 10.1016/j.dib.2020.106597 (PMC7725742; doi:10.1016/j.dib.2020.106597)
Supplement: Supplementary file 3 [file mmc3.zip › u022/genuine/Sensor Data/u022_s3_g02_AngVel.csv]

timestamp	x	y	z
6602122	-0.325500	0.103653	-0.041702
6602201	0.206604	-0.050278	-0.017212
6602279	0.199677	0.081818	0.026474
6602357	0.043076	0.065842	0.065887
6602435	0.267853	0.049332	0.118622
6602513	0.039886	0.029617	0.056839
6602591	-0.642426	0.114304	-0.109879
6602670	-0.098083	-0.393829	-0.102432
6602748	0.293945	-0.147751	-0.148239
6602827	0.137360	-0.066803	-0.082184
6602906	0.089951	0.133484	-0.092834
6602984	0.034561	0.209106	-0.049164
6603063	0.003128	0.232544	-0.086441
6603140	0.176239	0.082352	-0.104553
6603219	0.003662	0.010971	-0.053421
6603298	-0.005920	-0.042297	0.030197
6603376	-0.157196	-0.264404	0.626221
6603454	-0.271179	0.399261	0.822754
6603533	-0.179565	0.328949	0.233673
6603611	-0.388351	0.410446	0.330078
6603690	-0.149200	0.477554	1.342087
6603769	0.227905	0.204849	0.987885
6603848	-0.267456	-0.112610	0.415833
6603926	0.061188	-0.163208	-0.022537
6604004	-0.189682	-0.224991	-0.086456
6604082	-1.067459	-0.509415	0.167099
6604161	-0.048004	-0.163742	-0.210556
6604239	0.260925	0.054108	-0.118408
6604318	0.299271	-0.089172	0.001434
6604396	-0.413391	0.331085	-0.112549
6604474	0.022308	-0.191437	-0.075806
6604553	0.737106	-0.054550	-0.456100
6604631	0.114456	-0.065201	-0.439056
6604709	-0.148666	-0.295837	-0.491257
6604788	0.026047	-0.088638	-0.156754
6604867	0.180496	-0.067856	-0.123199
6604945	0.044678	0.061050	-0.082184
6605024	0.098480	0.102585	-0.049164
6605102	-0.004868	0.126556	0.017426
6605180	0.024963	0.099915	0.094650
6605259	0.345078	0.081818	0.066956
6605337	-0.192886	0.219757	0.309296
6605416	0.242294	-0.089706	0.517563
6605495	0.299271	0.433350	1.077896
6605573	0.533630	0.945740	0.874435
6605651	-0.055466	0.578232	0.861649
6605730	-0.066116	0.050385	0.716766
6605809	0.023911	0.062637	1.109314
6605887	0.046814	-0.477448	0.515427
6605966	-0.553467	-0.113663	1.097595
6606045	-0.396347	0.408325	2.146881
6606123	-0.431503	0.169693	1.256851
6606202	0.257736	0.056244	-0.171143
6606280	1.139236	0.318832	-0.689926
6606358	0.463867	0.122299	-0.181259
6606437	0.133636	-0.251617	-0.333588
6606515	0.029236	-0.455093	-0.258484
6606593	-0.125763	-0.443375	-0.197235
6606671	0.250275	0.047729	-0.078995
6606750	0.186371	0.157974	-0.084320
6606829	0.178909	0.084473	-0.044907
6606907	0.142685	0.024292	0.011032
6606986	-0.176910	0.213379	0.183075
6607064	-0.025635	0.099396	0.575623
6607142	-0.890640	0.448273	1.219574
6607220	-0.278107	0.831223	1.758591
6607299	0.408463	0.494080	1.346863
6607377	0.050003	0.259186	0.820633
6607455	0.093674	-0.043900	0.473358
6607534	0.033493	-0.218597	0.254974
6607612	0.049469	-0.369339	-0.189255
6607691	-0.119919	-0.469467	-0.567947
6607770	-0.025101	-0.208481	-0.308029
6607848	0.031891	-0.099289	-0.162613
6607927	-0.002197	0.007767	-0.093369
6608006	0.113922	0.166504	0.082397
6608084	-0.025635	0.214981	0.030731
6608162	0.100082	0.385956	0.058960
6608240	0.240692	0.183014	0.078674
6608319	0.159729	0.037079	0.052032
6608398	0.118713	0.043991	0.069092
6608476	0.122437	-0.076920	0.040848
6608555	0.079300	-0.084381	-0.077927
6608633	0.137360	-0.059341	0.012100
6608712	0.141083	-0.034302	0.126602
6608790	-0.060791	0.070099	0.049911
6608868	-0.119919	-0.124329	0.253372
6608946	0.032440	0.036545	0.473892
6609025	-0.133224	0.244797	0.342865
6609104	-0.107132	0.260254	0.185196
6609182	-0.138550	0.286346	0.110092
6609261	0.002060	0.031754	0.106369
6609339	0.046280	-0.122726	0.077072
6609417	0.052673	-0.225525	0.038727
6609496	0.156540	-0.025253	-0.055023
6609574	0.050537	-0.115265	0.045654
6609653	-0.163055	-0.012466	-0.020401
6609731	-0.125244	0.071167	-0.032654
6609810	-0.224838	0.260239	-0.043304
6609888	-0.359589	0.216568	-0.093903
6609966	-0.270645	0.161713	0.036072
6610044	-0.261063	0.156906	0.061630
6610123	-0.061325	0.082352	-0.024124
6610200	0.007919	-0.036972	-0.066742
6610280	0.005264	0.032806	-0.013474
6610358	-0.026169	-0.014069	0.014755
6610436	0.024445	-0.013000	0.007828
6610515	0.024979	-0.072647	-0.021469
6610593	-0.052795	0.071686	0.060028
6610671	-0.077301	0.061050	-0.008682
6610749	-0.004868	-0.099289	0.039261
6610828	0.024445	-0.025787	0.038727
6610907	0.032425	0.071152	-0.033722
6610985	-0.067703	0.026947	0.006241
6611064	0.044144	0.010971	0.058441
6611143	0.011124	-0.045502	-0.067810
6611221	-0.018188	0.056244	-0.007080
6611299	-0.053329	0.129745	0.088791
6611377	-0.119919	0.086075	-0.032654
6611455	-0.157196	-0.024719	-0.029984
6611534	-0.012848	-0.014603	0.032333
6611613	-0.035217	0.129211	-0.082718
6611691	-0.069839	0.066895	-0.045441
6611770	0.060654	-0.089172	0.056305
6611849	0.055328	-0.057205	0.014221
6611927	0.011124	0.078079	0.021149
6612005	0.048416	-0.069458	-0.113617
6612084	-0.020309	-0.084915	-0.095505
6612162	-0.014984	0.150528	0.135666
6612240	0.001007	0.089264	-0.053955
6612319	0.037766	-0.106750	0.017944
6612397	-0.024033	-0.093430	-0.045975
6612475	0.014313	0.044525	-0.022537
6612554	0.102737	0.037079	0.042465
6612632	-0.200333	0.112183	-0.083252
6612711	0.096878	-0.109940	0.004639
6612789	-0.053864	0.082352	-0.028397
6612868	0.002060	-0.009277	-0.020401
6612947	0.065445	0.021622	-0.057693
6613025	-0.281296	-0.169067	-0.459290
6613103	-0.411255	-0.418869	-0.929611
6613181	-0.337753	-0.437515	-0.950912
6613260	-0.471451	-0.333649	-1.101639
6613338	-0.623245	-0.680923	-2.036942
6613417	-2.074142	-0.277191	-3.097427
6613496	-0.399551	0.080215	-2.077957
6613574	1.329391	0.454132	-1.456390
6613653	0.638565	0.158508	-1.068085
6613732	-0.437363	-0.065201	-0.457153
6613810	0.101669	0.148926	-0.541855
6613888	0.312592	0.078613	-0.230789
6613967	0.013260	0.355591	-0.402832
6614045	-0.210449	0.279419	-0.429993
6614124	0.031906	-0.189835	-0.258499
6614202	-0.178497	-0.106216	-0.078461
6614281	-0.110855	-0.193558	-0.055557
6614359	0.415390	-0.228729	-0.125336
6614437	0.551208	-0.240967	-0.161545
6614515	-0.208862	-0.389572	-0.225998
6614594	-0.101273	-0.199966	-0.178055
6614673	-0.042145	0.061569	-0.084854
6614751	0.005264	0.265030	0.051514
6614829	-0.245605	0.113235	0.030746
6614907	-0.330826	-0.008209	0.024338
6614986	-0.076233	0.021622	0.049911
6615064	-0.090622	0.201660	0.086136
6615142	-0.011795	0.036545	-0.034790
6615220	-0.006454	-0.128052	-0.029999
6615299	0.136292	-0.078522	-0.024139
6615377	0.079300	-0.047623	-0.082199
6615456	0.123505	0.008850	-0.077927
6615534	0.062790	-0.020462	-0.092300
6615613	0.332306	0.091934	-0.186050
6615692	0.004730	0.097794	-0.134384
6615770	-0.073044	-0.039093	-0.014542
6615849	-0.085297	-0.009811	-0.038513
6615928	-0.036285	0.043991	0.016891
6616007	-0.109253	-0.140305	0.030746
6616085	-0.113510	-0.075851	0.104233
6616163	0.037216	0.216034	0.083466
6616241	0.051605	0.381683	0.035004
6616319	0.069183	0.115906	0.000916
6616398	-0.025101	0.157974	-0.052887
6616476	-0.213654	-0.454025	0.010498
6616554	-0.046936	-0.155212	-0.005493
6616633	0.058533	0.134018	0.000916
6616711	0.040955	0.004578	-0.084854
6616790	0.042023	0.007248	-0.020401
6616869	0.008987	0.043991	0.045654
6616947	-0.029892	-0.023651	0.023270
6617026	-0.070908	-0.061478	-0.013474
6617104	-0.026169	-0.042297	0.014221
6617182	0.185287	-0.045486	-0.071533
