# Supplementary material for: iSignDB: A database for smartphone signature biometrics
Source: Data Brief. 2020 Nov 28;33:106597. doi: 10.1016/j.dib.2020.106597 (PMC7725742; doi:10.1016/j.dib.2020.106597)
Supplement: Supplementary file 3 [file mmc3.zip › u022/genuine/Sensor Data/u022_s3_g02_MagField.csv]

timestamp	x	y	z
6602120	2.868652	-30.442810	-19.351196
6602220	1.496887	-30.152893	-20.565796
6602320	1.036072	-31.219482	-19.828796
6602419	2.867126	-30.895996	-17.990112
6602519	0.732422	-31.669617	-15.722656
6602619	0.735474	-30.160522	-20.567322
6602719	2.870178	-30.140686	-19.802856
6602818	3.329468	-29.679871	-19.334412
6602918	1.194763	-30.001831	-19.496155
6603017	2.563477	-30.899048	-17.990112
6603117	3.326416	-30.436707	-18.284607
6603216	4.243469	-30.274963	-16.906738
6603316	4.092407	-29.368591	-19.326782
6603415	1.042175	-30.152893	-18.583679
6603515	-0.021362	-29.403687	-19.331360
6603615	0.428772	-30.012512	-21.783447
6603715	-3.370667	-28.370667	-20.835876
6603814	-5.044556	-27.777100	-20.671082
6603914	-7.031250	-29.010010	-20.547485
6604013	-7.485962	-28.405762	-20.838928
6604114	-8.242798	-26.896667	-22.636414
6604214	-8.247375	-27.656555	-23.110962
6604313	-6.878662	-28.555298	-22.215271
6604413	-6.568909	-27.035522	-23.551941
6604512	-7.177734	-27.040100	-23.248291
6604612	-5.357361	-29.299927	-21.009827
6604711	-5.046082	-27.778625	-21.432495
6604811	-4.441833	-28.988647	-21.154785
6604911	-4.441833	-28.988647	-21.154785
6605011	-5.043030	-27.323914	-21.726990
6605111	-2.157593	-29.727173	-19.796753
6605210	-2.157593	-29.727173	-19.796753
6605310	-3.384399	-31.256104	-19.375610
6605410	-2.769470	-30.339050	-19.201660
6605510	-5.514526	-30.212402	-20.573425
6605609	-7.798767	-30.227661	-19.052124
6605709	-8.558655	-30.534363	-16.772461
6605809	-12.515259	-28.898621	-18.415833
6605908	-14.796448	-27.854919	-18.394470
6606008	-18.910217	-27.886963	-17.330933
6606108	-24.374390	-22.921753	-19.204712
6606208	-27.713013	-19.609070	-20.962524
6606307	-25.585938	-21.260071	-19.320679
6606407	-23.764038	-23.066711	-18.293762
6606506	-24.380493	-24.740601	-17.111206
6606606	-23.475647	-26.858521	-16.244507
6606705	-23.466492	-25.637817	-13.471985
6606805	-22.256470	-27.450562	-13.511658
6606904	-22.868347	-27.761841	-14.129639
6607002	-22.723389	-28.977966	-15.071106
6607103	-23.472595	-26.400757	-15.014648
6607203	-25.575256	-19.734192	-16.694641
6607303	-28.617859	-17.944336	-20.468140
6607402	-30.125427	-14.613342	-20.393372
6607501	-30.111694	-11.877441	-19.874573
6607601	-33.164978	-12.664795	-20.657349
6607700	-31.947327	-13.410950	-19.606018
6607800	-32.412720	-15.388489	-18.125916
6607900	-33.012390	-13.566589	-16.865540
6608000	-32.266235	-16.299438	-18.757629
6608099	-30.877686	-13.395691	-16.555786
6608199	-32.421875	-16.760254	-19.987488
6608298	-32.260132	-15.084839	-19.033813
6608398	-29.980469	-15.829468	-20.878601
6608498	-31.811523	-17.054749	-18.316650
6608598	-31.201172	-16.746521	-18.919373
6608697	-31.053162	-17.655945	-18.328857
6608797	-29.823303	-15.669250	-17.367554
6608897	-32.263184	-15.841675	-17.678833
6608996	-33.776855	-14.030457	-17.181396
6609096	-33.926392	-12.669373	-20.353699
6609196	-32.392883	-10.833740	-20.310974
6609296	-33.464050	-11.602783	-20.329285
6609396	-31.642151	-13.107300	-20.666504
6609495	-31.642151	-13.107300	-20.666504
6609594	-33.773804	-13.272095	-17.927551
6609694	-34.376526	-11.456299	-19.410706
6609794	-34.373474	-10.998535	-18.638611
6609893	-32.246399	-11.744690	-20.788574
6609993	-31.777954	-9.463501	-21.498108
6610092	-30.709839	-9.149170	-21.490479
6610191	-33.164978	-11.911011	-23.690796
6610290	-31.631470	-10.073853	-23.951721
6610391	-30.720520	-10.975647	-22.294617
6610491	-31.478882	-10.221863	-22.277832
6610590	-31.787109	-10.684204	-24.118042
6610690	-30.715942	-10.214233	-21.972656
6610789	-31.936646	-10.528564	-21.827698
6610888	-33.151245	-9.024048	-23.928833
6610988	-31.933594	-9.771729	-23.182678
6611088	-30.709839	-8.396912	-24.522400
6611188	-32.531738	-7.344055	-22.671509
6611288	-33.155823	-10.539246	-22.134399
6611387	-31.475830	-9.465027	-24.090576
6611487	-31.170654	-9.764099	-22.419739
6611586	-30.099487	-8.540344	-23.153687
6611686	-32.231140	-8.103943	-23.754883
6611785	-30.256653	-9.454346	-23.478699
6611885	-31.629944	-9.770203	-23.945618
6611985	-31.924438	-7.795715	-23.138428
6612084	-31.625366	-9.010315	-23.622131
6612184	-31.169128	-9.307861	-22.409058
6612284	-31.620789	-8.248901	-22.842407
6612384	-30.860901	-8.544922	-22.392273
6612483	-31.785583	-10.681152	-22.746277
6612583	-29.492188	-9.143066	-23.013306
6612682	-29.798889	-9.297180	-23.170471
6612782	-31.779480	-9.465027	-22.718811
6612882	-31.776428	-8.403015	-23.760986
6612981	-31.027222	-10.983276	-24.581909
6613081	-30.560303	-9.304810	-23.170471
6613180	-30.882263	-12.651062	-23.704529
6613280	-31.196594	-14.932251	-22.994995
6613379	-26.785278	-16.716003	-21.505737
6613478	-20.396423	-18.191528	-26.412964
6613578	-13.571167	-24.819946	-26.100159
6613677	-9.306335	-26.144409	-22.314453
6613777	-7.479858	-26.133728	-24.447632
6613877	-5.345154	-26.718140	-21.714783
6613976	-3.520203	-27.009583	-23.243713
6614076	-3.520203	-27.009583	-23.243713
6614176	-2.761841	-27.763367	-23.260498
6614276	-1.396179	-28.665161	-24.194336
6614375	-2.909851	-26.400757	-24.906921
6614475	-3.520203	-27.011108	-24.006653
6614574	-3.370667	-27.919006	-22.349548
6614674	-3.369141	-27.612305	-21.580505
6614774	-3.370667	-27.917480	-21.891785
6614873	-1.992798	-26.992798	-20.954895
6614973	-2.908325	-26.850891	-22.630310
6615073	-2.148438	-26.847839	-24.154663
6615173	-1.844788	-27.148438	-23.397827
6615272	-2.142334	-25.630188	-23.364258
6615372	-0.927734	-26.684570	-23.234558
6615472	-1.390076	-27.601624	-23.866272
6615572	-1.846313	-27.603149	-23.103333
6615672	-0.933838	-28.050232	-22.503662
6615772	-1.388550	-27.597046	-22.340393
6615871	-0.323486	-28.045654	-22.807312
6615971	-0.781250	-27.899170	-23.414612
6616071	-0.776672	-27.137756	-23.092651
6616171	-1.542664	-27.754211	-23.564148
6616271	-0.933838	-28.050232	-22.807312
6616371	-1.235962	-27.294922	-23.248291
6616471	0.285339	-27.891541	-23.870850
6616570	1.203918	-26.969910	-23.544312
6616670	-1.853943	-28.671265	-24.957275
6616769	-0.479126	-28.656006	-23.126221
6616869	-0.779724	-27.897644	-22.651672
6616968	-0.773621	-26.077271	-24.134827
6617068	0.135803	-27.284241	-24.009705
6617167	-1.081848	-27.139282	-22.634888
6617267	-0.482178	-29.414368	-22.381592
