# Supplementary material for: iSignDB: A database for smartphone signature biometrics
Source: Data Brief. 2020 Nov 28;33:106597. doi: 10.1016/j.dib.2020.106597 (PMC7725742; doi:10.1016/j.dib.2020.106597)
Supplement: Supplementary file 3 [file mmc3.zip › u022/genuine/Sensor Data/u022_s3_g02_Orient.csv]

timestamp	x	y	z
6602122	-172.485868	-9.818889	-2.097659
6602201	-172.530305	-10.727507	-2.322116
6602279	-172.809318	-11.596714	-1.987473
6602357	-173.110967	-11.793612	-1.764493
6602435	-173.709906	-12.951028	-1.631160
6602513	-174.067890	-13.182642	-1.613500
6602591	-173.611633	-10.407778	-1.047587
6602670	-173.172343	-9.981942	-2.695009
6602748	-172.569265	-11.314174	-3.186362
6602827	-172.156106	-11.959532	-3.407599
6602906	-171.747579	-12.381562	-2.722186
6602984	-171.605183	-12.542535	-1.774571
6603063	-171.240205	-12.577584	-0.659867
6603140	-170.792500	-13.367414	-0.178612
6603219	-170.545179	-13.420832	-0.044659
6603298	-170.701181	-13.429820	-0.237259
6603376	-173.896808	-12.638371	-1.941576
6603454	-177.700185	-11.284878	-0.871015
6603533	-178.837247	-10.463377	0.426892
6603611	179.635246	-8.728856	1.967027
6603690	173.133520	-8.221731	3.310654
6603769	168.656960	-9.374538	3.636933
6603848	166.617260	-8.391839	2.728789
6603926	166.678131	-8.704735	1.889859
6604004	166.948962	-7.897172	0.837080
6604082	166.199253	-3.137463	-1.527444
6604161	167.020747	-3.035378	-2.199564
6604239	167.579552	-3.994954	-2.051722
6604318	167.477850	-5.338026	-2.419611
6604396	168.031178	-3.518620	-0.874200
6604474	168.256806	-3.626474	-1.768522
6604553	170.259964	-7.009427	-1.879835
6604631	172.276290	-7.556759	-1.957527
6604709	174.470434	-6.989651	-2.999442
6604788	175.113934	-7.085062	-3.301734
6604867	175.616663	-7.852260	-3.523747
6604945	175.906878	-8.035894	-3.208249
6605024	175.972120	-8.479486	-2.735348
6605102	175.967625	-8.442018	-2.208025
6605180	175.588126	-8.538347	-1.849475
6605259	175.219337	-10.092916	-1.514008
6605337	173.767867	-9.215837	-0.755331
6605416	171.404622	-10.200821	-1.555693
6605495	166.373354	-11.356543	-0.556983
6605573	162.457812	-13.714979	2.770300
6605651	158.404682	-13.607113	4.288906
6605730	155.055266	-13.638398	3.663831
6605809	149.714946	-14.107019	2.673969
6605887	147.185918	-14.436909	-0.153854
6605966	142.055299	-11.973622	-1.836987
6606045	132.100216	-10.034706	-1.834304
6606123	126.346820	-7.841283	-2.023994
6606202	127.032749	-8.878261	-1.712062
6606280	130.393352	-13.786447	0.236834
6606358	131.117379	-15.552532	0.844886
6606437	132.694784	-16.146113	0.137694
6606515	133.718056	-16.291114	-1.540004
6606593	134.577539	-15.813703	-3.246803
6606671	134.847154	-16.914648	-3.002357
6606750	135.272033	-17.704836	-2.255335
6606829	135.492074	-18.490403	-1.900019
6606907	135.341551	-19.175387	-1.837681
6606986	134.444597	-18.412575	-1.185366
6607064	131.577420	-18.231170	-1.566959
6607142	125.897653	-14.113393	-1.112724
6607220	117.503583	-12.901152	0.751943
6607299	111.265346	-14.743202	1.426358
6607377	107.313255	-14.992388	1.525509
6607455	105.173650	-15.376269	0.690790
6607534	103.895080	-15.470143	-0.685341
6607612	104.747160	-15.627335	-2.187326
6607691	107.446737	-15.138597	-3.627897
6607770	108.930732	-15.059958	-4.200360
6607848	109.515567	-15.246427	-4.489191
6607927	109.964072	-15.256088	-4.376570
6608006	109.507972	-15.705166	-3.774108
6608084	109.252093	-15.519540	-2.886521
6608162	109.013507	-15.892086	-1.308259
6608240	108.517028	-16.920470	-0.634952
6608319	108.279781	-17.618048	-0.572093
6608398	107.899934	-18.116626	-0.506995
6608476	107.748345	-18.615231	-0.971679
6608555	108.144243	-18.920333	-1.280982
6608633	108.124674	-19.465069	-1.611279
6608712	107.543029	-20.061208	-1.997921
6608790	107.206205	-19.779717	-1.794206
6608868	105.894474	-19.157272	-2.717566
6608946	103.628689	-19.173880	-3.314202
6609025	101.957751	-18.488654	-2.756596
6609104	100.965769	-17.964598	-1.939427
6609182	100.320418	-17.299495	-0.841475
6609261	99.829041	-17.277162	-0.889279
6609339	99.465805	-17.467442	-1.563828
6609417	99.295303	-17.669254	-2.650680
6609496	99.604232	-18.341945	-2.701725
6609574	99.476569	-18.491513	-3.329786
6609653	99.410767	-17.787174	-3.386357
6609731	99.558825	-17.269855	-3.060195
6609810	99.717415	-16.274104	-1.868280
6609888	100.153256	-14.685287	-0.802518
6609966	99.817860	-13.519113	-0.165853
6610044	99.410876	-12.368677	0.423251
6610123	99.486254	-12.126039	0.753938
6610200	99.901885	-12.109229	0.612923
6610280	99.958432	-12.085676	0.756967
6610358	99.935967	-11.960969	0.661124
6610436	99.928284	-12.035683	0.584406
6610515	100.053201	-12.094137	0.263238
6610593	99.739463	-11.862019	0.495776
6610671	99.790239	-11.525264	0.739164
6610749	99.704752	-11.453398	0.236633
6610828	99.544420	-11.539799	0.076495
6610907	99.537808	-11.658154	0.413626
6610985	99.445621	-11.357701	0.516954
6611064	99.008749	-11.511664	0.482211
6611143	99.357608	-11.511499	0.312200
6611221	99.163036	-11.404184	0.542933
6611299	98.733690	-11.187140	1.022147
6611377	98.823739	-10.672793	1.400743
6611455	99.010484	-9.973628	1.288109
6611534	98.864775	-9.857710	1.160053
6611613	99.115300	-9.683931	1.792775
6611691	99.308772	-9.364703	2.104275
6611770	99.155666	-9.613641	1.651195
6611849	99.195930	-9.826454	1.381130
6611927	98.932722	-9.879875	1.690728
6612005	99.509443	-10.018384	1.446521
6612084	99.933782	-9.854810	1.124931
6612162	99.263686	-9.845754	1.660858
6612240	99.493460	-9.794174	2.081672
6612319	99.453982	-9.916828	1.572924
6612397	99.651941	-9.776077	1.197034
6612475	99.831951	-9.839498	1.400393
6612554	99.655568	-10.298710	1.517203
6612632	99.999434	-9.386264	2.037912
6612711	100.011625	-9.804751	1.541934
6612789	100.132233	-9.560127	1.932664
6612868	100.147526	-9.568708	1.904602
6612947	100.545576	-9.778135	1.839061
6613025	102.566936	-8.476368	1.343633
6613103	106.732088	-6.641722	-0.026337
6613181	111.082590	-5.199823	-1.526216
6613260	116.143228	-3.328336	-2.597999
6613338	125.623926	-1.267640	-5.368667
6613417	140.562179	6.420058	-7.230168
6613496	150.147871	6.828221	-8.035564
6613574	156.324725	0.263822	-6.382814
6613653	161.072007	-2.961998	-5.439424
6613732	163.272926	-1.090880	-5.529743
6613810	166.074889	-1.763044	-4.768958
6613888	166.987060	-3.219434	-4.341424
6613967	169.065856	-3.350802	-2.630837
6614045	171.187558	-2.482655	-1.256000
6614124	172.403564	-2.661958	-1.975134
6614202	172.906198	-1.894348	-2.339415
6614281	173.107907	-1.482513	-3.121321
6614359	173.548536	-3.294368	-3.988176
6614437	174.041061	-5.675793	-4.862169
6614515	175.193901	-4.865255	-6.454142
6614594	176.015655	-4.506571	-7.239516
6614673	176.466721	-4.368301	-6.888100
6614751	176.261993	-4.379592	-5.670391
6614829	176.313315	-3.285625	-5.129662
6614907	176.344911	-1.826706	-5.115693
6614986	176.219536	-1.513134	-4.976414
6615064	175.845228	-1.059650	-4.047850
6615142	176.105144	-1.004684	-3.860562
6615220	176.269164	-0.993129	-4.377995
6615299	176.467896	-1.597002	-4.695292
6615377	176.779202	-1.983233	-4.862550
6615456	177.197879	-2.553206	-4.775419
6615534	177.735428	-2.866731	-4.800840
6615613	178.717828	-4.377843	-4.329145
6615692	179.326671	-4.385953	-3.841390
6615770	179.375248	-4.113309	-3.924343
6615849	179.643906	-3.748302	-3.910929
6615928	179.614222	-3.591684	-3.677689
6616007	179.461007	-3.133574	-4.258836
6616085	179.134156	-2.642297	-4.555375
6616163	178.823655	-2.822518	-3.569870
6616241	178.779956	-3.027267	-1.918791
6616319	178.787428	-3.302275	-1.410699
6616398	179.115577	-3.211388	-0.668145
6616476	179.005106	-2.296288	-2.615609
6616554	179.123842	-2.142947	-3.193934
6616633	179.101972	-2.423720	-2.586117
6616711	179.531509	-2.621760	-2.530972
6616790	179.615097	-2.807271	-2.457169
6616869	179.405505	-2.852991	-2.267167
6616947	179.339020	-2.717232	-2.346518
6617026	179.578077	-2.410718	-2.582911
6617104	179.406789	-2.403528	-2.624599
6617182	179.679410	-3.242231	-2.803242
