# Supplementary material for: iSignDB: A database for smartphone signature biometrics
Source: Data Brief. 2020 Nov 28;33:106597. doi: 10.1016/j.dib.2020.106597 (PMC7725742; doi:10.1016/j.dib.2020.106597)
Supplement: Supplementary file 3 [file mmc3.zip › u022/genuine/Sensor Data/u022_s3_g02_Pos.csv]

timestamp	lat	long	alt	speed	course	hacc
6603750	28.562990	77.280560	169.382000	0.000000	0.000000	18.224000
6604750	28.562990	77.280560	166.629000	0.000000	0.000000	16.080000
6605750	28.562990	77.280560	167.054000	0.000000	0.000000	16.080000
6606750	28.562990	77.280560	167.780000	0.000000	0.000000	13.936000
6607750	28.562990	77.280560	168.195000	0.000000	0.000000	11.792000
6608750	28.562990	77.280560	168.618000	0.000000	0.000000	9.648000
6609750	28.562990	77.280560	168.902000	0.000000	0.000000	9.648000
6610750	28.562990	77.280560	169.246000	0.000000	0.000000	7.504000
6611750	28.562990	77.280560	169.307000	0.000000	0.000000	7.504000
6612750	28.562990	77.280560	169.474000	0.000000	0.000000	7.504000
6613750	28.562990	77.280560	169.634000	0.000000	0.000000	7.504000
6614750	28.562990	77.280560	169.641000	0.000000	0.000000	7.504000
6615750	28.562990	77.280560	169.622000	0.000000	0.000000	7.504000
6616750	28.562990	77.280560	169.599000	0.000000	0.000000	8.576000
6617750	28.562990	77.280560	169.527000	0.000000	0.000000	9.648000
