# Supplementary material for: iSignDB: A database for smartphone signature biometrics
Source: Data Brief. 2020 Nov 28;33:106597. doi: 10.1016/j.dib.2020.106597 (PMC7725742; doi:10.1016/j.dib.2020.106597)
Supplement: Supplementary file 3 [file mmc3.zip › u022/genuine/Sensor Data/u022_s3_g03_Acc.csv]

timestamp	x	y	z
5053612	0.139694	0.300140	10.622849
5053630	0.230667	0.324081	10.381027
5053650	0.173203	0.539566	9.983597
5053669	0.008011	0.637726	9.047455
5053688	0.043930	0.551529	8.757767
5053707	0.201935	0.122971	9.863876
5053726	0.297714	-0.197845	10.273285
5053745	0.379105	-0.152359	10.270889
5053764	0.352768	-0.111664	9.844727
5053783	0.290527	-0.082932	9.741776
5053802	0.383896	0.022415	9.741776
5053821	0.508392	0.144516	9.751358
5053840	0.541916	0.199585	9.643616
5053859	0.510788	0.168457	9.509537
5053878	0.549103	0.108612	9.715439
5053897	0.678391	0.024811	9.938095
5053916	0.611343	-0.006317	9.835144
5053935	0.494034	-0.008713	9.837540
5053954	0.422211	0.000870	9.918945
5053973	0.343201	-0.097290	9.825577
5053992	0.089417	-0.221786	9.686707
5054011	0.019974	-0.375015	9.638824
5054030	-0.054245	-0.310379	9.198288
5054049	-0.133255	-0.166718	8.846344
5054068	-0.138031	-0.274460	9.097733
5054087	-0.102127	-0.252914	9.739380
5054106	0.094208	-0.159546	10.419342
5054125	0.292923	-0.217010	10.450455
5054144	0.070251	0.077484	10.823959
5054163	-0.056641	-0.209824	9.507141
5054182	0.395874	0.127762	8.353134
5054201	0.750214	-0.035049	9.490387
5054220	0.573044	-0.554581	10.838318
5054239	0.470093	-0.367844	10.632416
5054258	0.563461	-0.171509	10.069778
5054277	0.412628	-0.035049	9.679520
5054296	0.060684	-0.183487	9.657974
5054315	0.000824	-0.386993	9.892609
5054334	0.235458	-0.408539	10.084152
5054353	0.247437	-0.202637	10.146393
5054372	0.261795	-0.078140	10.067383
5054391	0.340805	-0.063766	10.053024
5054410	0.087021	0.113403	9.923737
5054429	-0.195496	0.314514	9.602905
5054448	-0.085358	0.297745	9.452072
5054467	0.156448	0.266632	9.428131
5054486	0.209122	0.233109	9.552628
5054505	0.237854	0.213959	9.677139
5054524	0.225876	0.197189	9.782471
5054543	0.276154	0.218735	9.918945
5054562	0.403046	0.393524	9.514328
5054580	0.292923	0.324081	9.353912
5054600	0.132507	0.376755	9.588547
5054619	0.252213	0.379150	9.610092
5054638	0.345596	0.400696	9.598129
5054657	0.223480	0.446198	9.698685
5054676	0.146866	0.510834	9.739380
5054695	0.300095	0.422256	9.689102
5054714	0.479660	0.307327	9.634033
5054733	0.455719	0.276199	9.657974
5054752	0.252213	0.422256	9.614883
5054771	0.103775	0.484497	9.444901
5054790	0.237854	0.494080	9.516724
5054809	0.371933	0.470139	9.782471
5054828	0.395874	0.364792	9.993164
5054847	0.412628	0.369583	10.086548
5054866	0.383896	0.455765	10.038651
5054885	0.075043	0.640121	9.969223
5054904	-0.133255	0.874756	9.775299
5054923	-0.339157	1.042343	9.533478
5054942	-0.310425	1.176422	9.428131
5054961	-0.233810	1.178818	9.021118
5054980	-0.583359	0.747864	9.085770
5054999	-0.257751	0.788559	10.024292
5055018	0.156448	0.702377	10.287659
5055037	0.350388	0.606598	10.369064
5055056	0.388687	0.699982	10.091324
5055075	0.266586	0.776596	9.655579
5055094	0.132507	0.822083	9.401794
5055113	0.065475	0.857986	9.466446
5055132	0.046310	0.910660	9.574188
5055151	-0.011139	0.891510	9.626862
5055170	-0.092545	0.853210	9.701080
5055189	-0.104523	0.824478	9.720230
5055208	-0.099731	0.810104	9.571793
5055227	-0.049454	0.822083	9.533478
5055246	0.053497	0.814896	9.516724
5055265	0.201935	0.805328	9.605301
5055284	0.254608	0.783768	9.655579
5055303	0.156448	0.865173	9.653198
5055322	-0.008743	0.996857	9.473633
5055341	-0.015930	1.037552	9.286880
5055360	-0.104523	1.188400	9.258148
5055379	-0.434921	1.355988	9.114502
5055398	-0.604904	1.245850	8.870285
5055417	-0.073395	0.762222	8.944504
5055436	0.486847	-0.018280	9.605301
5055455	1.039917	-0.774857	10.737762
5055474	1.272141	-1.062149	11.216599
5055493	0.757401	-0.791611	10.601288
5055512	0.350388	-0.183487	9.648407
5055531	0.204330	0.379150	9.157593
5055550	0.288132	0.352814	9.265335
5055569	0.156448	-0.097290	9.957260
5055587	-0.042267	-0.082932	10.632416
5055607	-0.116486	0.292969	10.886200
5055626	-0.286484	0.101425	9.198288
5055645	-0.272110	0.111008	9.066605
5055664	0.197159	0.254654	9.284485
5055683	0.359955	0.503647	9.789658
5055702	0.237854	0.204376	10.472000
5055721	0.173203	0.142120	10.397781
5055740	0.079834	0.175644	9.605301
5055759	0.039139	0.288177	9.468842
5055778	-0.051849	0.343246	9.638824
5055797	-0.099731	0.369583	9.804031
5055816	-0.142822	0.280991	9.677139
5055835	-0.085358	0.158890	9.818390
5055854	0.120544	0.201981	9.997955
5055873	0.101379	0.290573	9.945282
5055892	-0.001572	0.364792	9.770508
5055911	0.029556	0.424637	9.607697
5055930	0.091812	0.369583	9.631638
5055949	0.180389	0.336060	9.557419
5055968	0.197159	0.130157	9.571793
5055987	0.331223	0.316910	9.514328
5056006	0.321655	0.369583	9.461655
5056025	0.324051	0.395920	9.631638
5056044	0.292923	0.436615	9.708252
5056063	0.218704	0.465347	9.741776
5056082	0.067871	0.470139	9.823181
5056101	0.089417	0.379150	9.818390
5056120	0.240250	0.348022	9.768112
5056139	0.359955	0.443802	9.665161
5056158	0.333618	0.589844	9.511932
5056177	0.197159	0.661667	9.614883
5056196	0.132507	0.553925	9.780090
5056215	0.177994	0.597031	10.012314
5056234	0.173203	0.503647	9.804031
5056253	0.170822	0.549149	9.667557
5056272	0.070251	0.589844	9.598129
5056291	-0.011139	0.597031	9.693893
5056310	-0.114090	0.611389	9.710648
5056329	-0.116486	0.652100	9.720230
5056348	-0.035080	0.647308	9.677139
5056367	0.048706	0.573090	9.641220
5056386	0.084625	0.518021	9.736984
5056405	0.041534	0.491684	9.815994
5056424	0.060684	0.460556	9.950073
5056443	0.108566	0.510834	9.964432
5056462	0.142090	0.565903	9.952469
5056481	0.352768	0.556320	10.155975
5056500	0.321655	0.688004	10.165543
5056519	-0.094940	0.747864	9.389832
5056538	-0.106918	0.896301	9.102524
5056557	-0.020721	0.855606	9.200684
5056576	-0.044662	0.901093	9.571793
5056595	-0.128464	0.872360	9.763321
5056614	-0.190704	0.929825	9.789658
5056633	-0.185928	0.987274	9.531082
5056652	0.000824	0.934601	9.397018
5056671	0.094208	0.941788	9.380249
5056690	-0.286484	1.121353	9.531082
5056709	-0.540268	1.214737	9.550247
5056728	-0.293655	1.106995	9.646011
5056747	-0.080582	0.869965	9.964432
5056766	-0.099731	0.846024	10.175125
5056785	0.046310	0.879547	9.935699
5056804	0.127716	0.891510	9.473633
5056823	0.031952	0.925034	9.090561
5056842	-0.150009	0.982498	9.150406
5056861	-0.209869	0.944183	9.545456
5056880	-0.106918	0.850815	9.789658
5056899	-0.171555	0.865173	9.926132
5056918	-0.358307	0.980103	9.871063
5056937	-0.430130	0.968124	9.959656
5056956	-0.329575	0.893906	10.108093
5056975	-0.090149	0.757431	10.069778
5056994	-0.018326	0.709549	9.928528
5057013	-0.145218	0.757431	9.863876
5057032	-0.217041	0.798141	9.806427
5057051	-0.161972	0.790955	9.607697
5057070	-0.023117	0.711945	9.418564
5057089	-0.059021	0.714340	9.351517
5057108	-0.109314	0.795746	9.495178
5057127	-0.188309	0.929825	9.617279
5057146	-0.351120	0.934601	9.617279
5057165	-0.355911	0.896301	9.610092
5057184	-0.209869	0.867569	9.540665
5057203	-0.193100	0.893906	9.581360
5057222	-0.207474	0.913055	9.693893
5057241	-0.240982	0.910660	9.837540
5057260	-0.178741	0.843628	9.827972
5057279	-0.181137	0.853210	9.736984
5057298	-0.176346	0.860382	9.715439
5057317	-0.157196	0.865173	9.856705
5057336	-0.111694	0.822083	9.885422
5057355	-0.051849	0.848419	9.751358
5057374	-0.104523	0.908279	9.559814
5057393	-0.133255	0.944183	9.485596
5057412	-0.082977	0.865173	9.526291
5057431	-0.025513	0.764618	9.751358
5057450	0.029556	0.743073	9.895004
5057469	0.027161	0.817291	9.748962
5057488	-0.023117	0.867569	9.729813
5057507	-0.133255	0.891510	9.758530
5057526	-0.118881	0.869965	9.732193
5057544	0.003220	0.826874	9.796844
5057564	0.000824	0.932220	9.861481
5057583	-0.226624	1.054321	9.768112
5057602	-0.341537	1.018402	9.710648
5057621	-0.317596	0.975311	9.203079
5057640	-0.343933	0.960938	8.721848
5057659	-0.150009	0.879547	9.612488
5057678	0.187576	0.829269	9.895004
5057697	0.242645	0.826874	9.385040
5057716	0.170822	0.752655	9.313217
5057735	0.103775	0.826874	9.720230
5057754	0.029556	0.956161	10.038651
5057773	0.015198	0.970520	10.086548
5057792	0.063080	0.896301	10.122452
5057811	0.043930	0.812500	10.031479
5057830	0.060684	0.800537	9.727417
5057849	0.060684	0.711945	9.657974
5057868	0.039139	0.707153	9.758530
5057887	0.082230	0.735886	9.717834
5057906	0.168427	0.788559	9.650803
5057925	0.175598	0.836441	9.672348
5057944	0.245041	0.855606	9.732193
5057963	0.316864	0.836441	9.758530
5057982	0.295319	0.855606	9.844727
5058001	0.168427	0.860382	9.847122
5058020	0.149261	0.917847	9.696289
5058039	0.182785	0.893906	9.545456
5058058	0.187576	0.889114	9.593338
5058077	0.189972	0.891510	9.698685
5058096	0.228271	0.963333	9.693893
5058115	0.235458	1.023193	9.648407
5058134	0.266586	1.095016	9.555023
5058153	0.288132	1.068680	9.559814
5058172	0.285736	1.016006	9.739380
5058191	0.347992	1.001648	9.863876
5058210	0.486847	1.066284	9.756134
5058229	0.613739	0.970520	9.842331
5058248	0.544312	0.865173	10.057816
5058267	0.438965	1.135727	9.892609
5058286	0.563461	1.231491	9.667557
5058305	0.632889	1.360779	9.801636
5058324	0.728668	1.291351	9.684311
5058343	1.166809	1.008835	9.837540
5058362	1.197922	1.300919	10.668335
5058381	0.534729	1.763000	10.788040
5058400	0.106171	2.234665	10.055420
5058419	-0.284088	2.866730	9.001968
5058438	-0.559418	3.527527	8.226242
5058457	-0.446884	3.604141	8.338776
5058476	-0.650391	3.709488	8.793671
5058495	-1.478790	4.087769	8.733810
5058514	-2.134796	4.367889	8.240616
5058533	-1.833130	4.573792	7.687546
5058552	-1.167542	4.080582	7.275742
5058571	-1.260910	3.996796	7.448135
5058590	-1.672714	4.142838	7.548691
5058609	-1.948059	4.272125	7.560654
5058628	-2.051010	4.533096	7.553482
5058647	-1.782852	4.449295	7.460098
5058666	-1.617661	4.262543	7.646851
5058685	-1.584137	4.200302	7.871902
5058704	-1.718216	4.303253	8.341171
5058723	-1.696655	4.365494	9.004364
5058742	-1.627228	4.415771	9.408981
5058761	-1.600891	4.408600	9.667557
5058780	-1.672714	4.185928	9.555023
5058799	-1.651169	4.039886	8.987610
5058818	-1.926498	4.197906	8.185547
5058837	-2.074951	4.365494	8.223846
5058856	-2.077347	4.454086	8.604538
5058875	-2.213806	4.497177	8.113724
5058894	-2.474777	4.729416	7.249405
5058913	-2.584915	4.899399	6.990845
5058932	-2.654343	5.055023	7.333206
5058951	-2.635193	5.047852	7.608536
5058970	-2.479568	5.093338	7.847961
5058989	-2.740540	5.150803	7.824020
5059008	-2.956009	5.383041	7.955704
5059027	-2.675888	5.385422	7.941330
5059046	-2.766876	5.315994	7.414612
5059065	-3.008682	5.416550	6.928589
5059084	-3.013474	5.502747	6.665222
5059103	-2.946442	5.663162	6.456924
5059122	-3.152344	5.655975	6.485657
5059141	-3.386963	5.433319	6.514389
5059160	-3.403732	5.301636	6.593399
5059179	-3.358231	5.270508	6.626923
5059198	-3.530624	5.337540	6.545517
5059217	-3.997498	5.560211	5.750641
5059236	-3.901718	5.924118	5.542343
5059255	-3.887360	5.684708	6.758606
5059274	-3.796371	5.576965	6.650864
5059293	-3.743698	5.665558	6.370743
5059312	-3.580902	5.605698	6.411438
5059331	-3.499496	5.476410	6.334824
5059350	-3.379791	5.234589	6.490448
5059369	-3.398941	5.064606	6.837616
5059388	-3.365417	4.978409	7.038727
5059407	-3.384567	4.885040	7.402634
5059426	-3.178680	4.834763	7.859940
5059445	-2.891373	4.633652	7.895844
5059463	-3.284012	4.523514	7.955704
5059483	-3.375000	4.501968	8.415390
5059502	-3.006287	4.537888	8.681152
5059521	-2.649551	4.387054	8.422577
5059540	-2.728561	4.193115	8.204697
5059559	-2.946442	4.183533	8.051468
5059578	-2.920105	4.224243	8.379471
5059597	-2.680679	4.200302	8.671570
5059616	-2.467590	4.164383	8.652420
5059635	-2.503510	4.171570	8.503967
5059654	-2.654343	4.123688	8.156815
5059673	-2.656738	4.217056	8.003586
5059692	-2.596878	4.217056	7.912613
5059711	-2.575333	4.154816	7.986832
5059730	-2.754898	4.190720	8.231033
5059749	-2.783630	4.190720	8.489609
5059768	-2.680679	4.114105	8.542282
5059787	-2.738144	4.106918	8.393845
5059806	-2.781235	4.183533	8.190338
5059825	-2.783630	4.142838	8.180756
5059844	-2.747711	3.984818	8.503967
5059863	-2.747711	3.972855	8.590164
5059882	-2.766876	4.075806	8.427353
5059901	-2.774048	4.185928	8.171173
5059920	-2.879395	4.372681	7.761765
5059939	-2.960800	4.547455	7.373917
5059958	-3.015869	4.549850	7.297302
5059977	-3.118820	4.317612	7.081818
5059996	-3.501892	4.473236	7.680374
5060015	-3.209793	4.497177	8.697906
5060034	-2.965591	4.403809	8.458481
5060053	-2.812363	4.276917	8.190338
5060072	-3.018265	4.178757	7.958099
5060091	-3.030228	4.073410	7.986832
5060110	-3.032623	4.054260	7.857544
5060129	-3.147552	4.205093	7.601364
5060148	-3.798767	4.626465	7.019562
5060167	-4.722931	5.253754	6.430588
5060186	-3.935242	5.007141	6.531158
5060205	-2.809967	4.887436	7.709106
5060224	-2.596878	4.054260	7.989227
5060243	-2.333527	4.573792	8.594955
5060262	-2.513092	4.636047	9.057037
5060281	-1.833130	3.673569	8.101746
5060300	-1.651169	2.905029	8.561432
5060319	-0.616882	2.002426	9.224625
5060338	1.255386	1.643295	8.238220
5060357	-1.962418	-0.853867	10.064987
5060376	-1.632019	-1.133987	10.512711
5060395	-0.932907	-0.750916	11.082535
5060414	-0.664764	0.479706	11.029861
5060433	-0.506744	1.602585	13.361816
5060452	-2.520264	1.214737	14.297943
5060471	-3.391754	2.471680	10.776077
5060490	-2.115646	3.319229	9.511932
5060509	-2.027069	2.454926	9.059433
5060528	-1.790039	2.347183	10.127243
5060547	-2.304794	1.298523	10.175125
5060566	-3.418091	-0.590500	8.882263
5060585	-1.687088	0.142120	10.541443
5060604	1.473267	1.681595	9.811203
5060623	0.486847	2.275360	9.904587
5060642	-0.406189	0.936996	8.843948
5060661	-0.521103	0.752655	8.831985
5060680	-0.353516	0.982498	9.492783
5060699	-0.063812	0.984894	9.159988
5060718	0.254608	1.150085	8.628479
5060737	0.371933	1.332047	8.487213
5060756	0.213913	1.578644	8.243011
5060775	0.039139	2.026367	8.310043
5060794	-0.051849	2.351974	8.161606
5060813	0.096588	2.464508	8.599747
5060832	0.321655	2.675186	8.956482
5060851	0.393478	3.144455	8.860703
5060870	-0.020721	3.316833	8.925354
5060889	-0.367874	3.350357	9.186325
5060908	-0.272110	3.388672	9.377853
5060927	-0.221832	3.371902	9.595734
5060946	-0.355911	3.307266	9.552628
5060965	-0.240982	3.177979	9.380249
5060984	-0.303238	3.086990	9.047455
5061003	-0.188309	3.197128	8.784088
5061022	0.146866	3.302475	8.695511
5061041	0.134903	3.067841	8.154419
5061060	0.618530	3.199524	7.148849
5061079	0.980057	2.917007	7.965271
5061098	0.407837	2.943344	8.839157
5061117	-0.181137	3.127701	9.198288
5061136	-0.173950	3.115723	9.404190
5061155	0.075043	3.364716	9.176743
5061174	0.417419	3.685547	8.642838
5061193	-0.008743	3.833984	8.822403
5061212	-0.683914	3.644852	9.734589
5061231	-0.521103	3.611328	9.753754
5061250	-0.056641	3.704697	9.124069
5061269	0.328827	3.596954	8.843948
5061288	0.429382	3.338394	8.867889
5061307	0.271378	3.149246	8.827194
5061326	0.089417	3.108536	8.776917
5061345	0.110962	2.957703	8.683533
5061364	0.379105	2.835602	8.379471
5061383	0.367142	2.804474	8.412994
5061402	0.101379	3.170792	8.594955
5061420	0.225876	3.364716	9.076187
5061440	0.008011	3.573013	9.128860
5061459	-0.322388	3.582596	9.148010
5061478	-0.145218	3.596954	9.191116
5061497	0.106171	3.659210	9.049850
5061516	0.268982	3.498795	9.057037
5061535	0.058289	2.945740	9.619675
5061554	-0.291260	2.761383	9.531082
5061573	-0.312820	3.108536	8.901413
5061592	0.177994	3.319229	8.453690
5061611	0.505997	3.168396	8.621292
5061630	0.185181	2.866730	9.112106
5061649	-0.209869	2.675186	9.363495
5061668	-0.535477	2.835602	9.392227
5061687	-0.408585	3.216278	9.277298
5061705	0.027161	3.151642	9.255753
5061724	0.048706	3.206711	8.942108
5061743	-0.063812	3.132492	9.169556
5061763	0.000824	3.058258	9.186325
5061782	0.350388	3.060654	8.618896
5061801	0.333618	2.945740	8.666779
5061820	0.075043	2.976868	9.011551
5061839	-0.135635	3.022354	9.358704
5061858	-0.286484	3.146851	9.313217
5061877	-0.317596	3.168396	9.339554
5061896	-0.159592	3.034317	9.380249
5061915	-0.049454	2.955307	9.255753
5061934	0.125320	2.928986	9.045059
5061953	0.213913	2.974472	8.915771
5061972	0.144485	2.962494	9.004364
5061991	0.237854	2.900253	8.985214
5062010	0.240250	2.830811	8.855927
5062029	0.192368	2.974472	8.805649
5062048	0.115753	3.247406	8.817612
5062067	-0.056641	3.448517	8.786484
5062086	-0.288864	3.541901	8.920563
5062105	-0.456467	3.175583	9.648407
5062124	-0.229019	2.943344	9.734589
5062143	0.333618	3.000809	8.987610
5062162	0.644867	3.089386	8.724243
5062181	0.427002	3.024750	9.071396
5062200	-0.063812	2.931366	9.387436
5062219	-0.308029	2.890671	9.514328
5062238	-0.454071	2.964890	9.404190
5062257	-0.420547	3.005600	9.361099
5062276	-0.092545	3.043900	9.176743
5062295	0.163635	3.019958	8.793671
5062314	0.345596	2.996017	8.556641
5062333	0.338409	3.120514	8.578201
5062352	0.075043	3.218674	8.882263
5062371	-0.145218	3.254593	9.114502
5062390	-0.188309	3.075027	9.243790
5062409	-0.020721	2.897858	9.289276
5062428	-0.044662	2.869125	9.308426
5062447	-0.049454	2.854752	9.265335
5062466	0.120544	2.866730	9.100128
5062485	0.017593	2.804474	9.145615
5062504	-0.178741	2.644073	9.341949
5062523	-0.197891	2.668015	9.298843
5062542	-0.035080	2.780533	9.183929
5062561	0.225876	3.007980	9.011551
5062580	0.266586	3.290497	8.870285
5062599	0.355164	3.558655	8.846344
5062618	0.477280	3.812439	8.623688
5062637	0.201935	3.812439	8.587769
5062656	-0.427734	3.094177	9.368286
5062675	-0.461258	2.600967	9.511932
5062694	0.146866	2.596191	8.989990
5062713	0.522766	2.687164	8.733810
5062732	0.278549	2.782928	9.011551
5062751	-0.200287	2.821243	9.655579
5062770	-0.571381	2.797302	9.959656
5062789	-0.585754	2.754196	10.014709
5062808	-0.334366	2.921799	9.516724
5062827	-0.047058	2.967285	9.222229
5062846	0.110962	2.931366	8.982819
5062865	0.019974	2.869125	9.112106
5062884	-0.181137	2.811661	9.148010
5062903	-0.080582	2.677582	9.195892
5062922	0.189972	2.586609	9.195892
5062941	0.419815	2.668015	8.954086
5062960	0.537125	2.948135	8.520737
5062979	0.290527	3.065445	8.422577
5062998	0.166031	2.967285	8.978027
5063017	0.101379	2.873917	9.353912
5063036	-0.090149	2.881088	9.282089
5063055	-0.099731	2.859543	9.313217
5063074	0.051102	2.830811	9.325180
5063093	0.223480	2.758987	9.238998
5063112	0.249817	2.797302	9.143219
5063131	0.161240	2.799698	9.179138
5063150	0.170822	2.711105	9.289276
5063169	0.314468	2.699127	9.085770
5063188	0.347992	3.079819	8.456085
5063207	0.168427	3.228256	8.659592
5063226	0.130112	2.797302	9.380249
5063245	0.146866	2.610550	9.509537
5063264	0.070251	2.632095	9.452072
5063283	0.103775	2.627304	9.432922
5063302	0.218704	2.684769	9.260544
5063321	0.271378	2.735046	9.080978
5063340	0.242645	2.682373	9.078583
5063359	0.254608	2.687164	9.188721
5063377	0.216309	2.888275	9.159988
5063397	0.259399	3.168396	9.033096
5063416	0.446152	3.436554	8.786484
5063435	0.467697	3.625687	8.647629
5063454	0.245041	3.642456	8.693115
5063473	0.161240	3.130096	9.262939
5063492	0.134903	2.663223	9.195892
5063511	0.230667	2.495621	8.908600
5063530	0.367142	2.423798	8.949295
5063549	0.280945	2.598572	9.200684
5063568	0.051102	2.883484	9.461655
5063587	-0.109314	2.936157	9.622070
5063606	-0.140427	2.806870	9.636429
5063625	-0.205078	2.543518	9.552628
5063644	0.041534	2.366348	9.401794
5063663	0.259399	2.584213	8.867889
5063682	0.355164	2.775757	8.822403
5063701	0.333618	2.735046	9.040268
5063720	0.247437	2.682373	9.229416
5063739	0.223480	2.806870	9.069000
5063758	0.309677	3.154037	8.865494
5063777	0.216309	3.508377	8.815216
5063796	0.130112	3.565842	8.932541
5063815	0.228271	3.096573	9.423340
5063834	0.063080	2.878693	9.401794
5063853	-0.090149	2.785324	9.258148
5063872	0.156448	2.811661	8.966049
5063891	0.345596	2.665619	8.891830
5063910	0.383896	2.593796	8.872681
5063929	0.309677	2.773361	8.899017
5063948	0.110962	3.151642	9.016327
5063967	0.010406	2.943344	9.713043
5063986	-0.267319	2.610550	10.234985
5064005	-0.480408	2.529144	10.067383
5064024	-0.173950	2.917007	9.193497
5064043	0.115753	3.146851	8.611710
5064062	0.221100	3.180374	8.659592
5064081	0.204330	3.070236	8.925354
5064100	0.043930	3.247406	8.216675
5064119	0.233063	3.058258	8.743393
5064138	0.417419	2.823639	9.121674
5064157	0.142090	2.919403	8.848740
5064176	0.130112	2.837997	9.138443
5064195	0.223480	2.921799	9.114502
5064214	0.247437	3.015167	9.365891
5064233	0.163635	3.091782	9.619675
5064252	0.364746	3.211487	9.241394
5064271	0.960907	3.106155	9.174347
5064290	1.090195	2.780533	9.174347
5064309	1.104553	2.691956	9.140839
5064328	1.305664	2.689560	8.779312
5064347	1.688736	2.581818	8.240616
5064366	1.650436	2.261002	8.424973
5064385	0.755005	1.710327	9.416168
5064404	0.563461	1.504425	11.226181
5064423	0.905838	1.837219	10.697067
5064442	1.252991	2.287338	8.681152
5064461	1.305664	2.811661	6.421021
5064480	-0.240982	3.175583	4.239899
5064499	-0.753342	2.600967	4.405106
5064518	1.241028	1.348801	8.532700
5064537	2.179550	-0.190674	12.071335
5064556	1.834778	-0.918503	13.606018
5064575	0.340805	-1.203415	13.783188
5064594	-0.796448	-1.308762	13.000290
5064613	-0.157196	-0.348679	12.162308
5064632	0.374329	0.652100	10.407364
5064651	-0.130859	1.449356	9.200684
5064670	0.862732	1.274582	9.437714
5064689	1.205109	1.406265	9.459259
5064708	0.352768	1.480484	9.215057
5064727	-1.387817	2.000031	8.652420
5064746	-1.021500	2.933762	8.444122
5064765	0.654449	2.557877	8.262161
5064784	0.362350	2.035934	7.989227
5064803	-0.205078	1.525970	8.084991
5064822	-0.528290	1.243454	8.659592
5064841	-0.485199	0.920242	9.004364
5064860	-0.154800	0.953766	9.629242
5064879	-0.102127	1.142899	10.024292
5064898	-0.200287	1.224304	10.067383
5064917	-0.501953	0.980103	10.534256
5064936	-0.803619	1.080658	10.780853
5064955	-0.755737	1.341629	10.598907
5064974	-0.463654	1.504425	10.223007
5064993	-0.224228	1.561890	9.796844
5065012	0.144485	1.334442	9.868668
5065031	0.173203	0.987274	10.199066
5065050	-0.094940	0.908279	10.225403
5065069	-0.173950	1.099808	9.861481
5065088	-0.224228	1.288956	9.547852
5065107	-0.133255	1.358383	9.428131
5065126	-0.075790	1.336838	9.150406
5065145	-0.142822	1.616959	9.231812
5065164	-0.159592	1.408661	8.700302
5065183	-0.082977	1.557098	7.804871
5065202	-0.116486	1.475693	8.262161
5065221	0.233063	1.171631	8.985214
5065240	0.388687	1.298523	9.327576
5065259	0.417419	1.561890	9.183929
5065278	0.316864	1.322464	9.559814
5065297	-0.109314	0.846024	10.232590
5065316	-0.023117	0.628143	10.783249
5065334	-0.303238	0.697586	10.984360
5065354	-0.683914	0.685608	10.694672
5065373	-0.652786	0.939392	9.990768
5065392	-0.281693	1.293732	9.631638
5065411	0.362350	1.300919	9.911758
5065430	0.242645	1.073471	9.892609
5065449	0.235458	1.243454	10.201462
5065468	0.577835	1.329651	10.201462
5065487	0.747818	1.212341	10.239777
5065506	0.704727	1.111786	9.962036
5065525	0.647263	1.164444	9.509537
5065544	0.623322	1.138123	9.253357
5065563	0.632889	1.087830	9.234207
5065582	0.640076	1.032776	9.145615
5065601	0.745422	0.865173	9.267731
5065620	0.922592	0.764618	9.705856
5065639	0.915405	0.769409	9.717834
5065658	0.795700	0.901093	9.691498
5065677	0.666412	1.142899	9.777695
5065696	0.628113	1.257828	9.653198
5065715	0.649658	1.197968	9.610092
5065734	0.687958	1.071075	9.634033
5065753	0.719086	0.963333	9.705856
5065772	0.769363	0.987274	9.641220
5065791	0.762177	1.080658	9.550247
5065810	0.728668	1.142899	9.531082
5065829	0.635284	1.106995	9.550247
5065848	0.666412	1.190781	9.624466
5065867	0.654449	1.092621	9.794449
5065886	0.723877	1.023193	9.815994
5065905	0.798096	0.996857	9.610092
5065924	0.798096	0.994461	9.497574
5065943	0.750214	0.977707	9.461655
5065962	0.745422	1.011215	9.435318
5065981	0.625717	1.066284	9.368286
5066000	0.529953	0.972916	9.473633
5066019	0.642471	0.869965	9.523911
5066038	0.635284	0.941788	9.804031
5066057	0.309677	1.159668	9.598129
5066076	-0.161972	1.466125	9.272507
5066095	-0.396606	1.516403	9.253357
5066114	-0.310425	1.281769	9.449677
5066133	0.051102	1.075867	9.325180
5066152	0.242645	0.999252	9.346725
5066171	0.175598	0.972916	9.818390
5066190	0.010406	1.061508	10.211044
5066209	-0.059021	1.078262	10.167938
5066228	0.089417	1.130936	10.105698
5066247	0.264191	1.257828	9.909363
5066266	0.268982	1.394302	9.629242
5066285	0.130112	1.470917	9.576584
5066304	0.089417	1.353592	9.634033
5066323	0.077438	1.071075	9.543060
5066342	0.103775	1.011215	9.444901
5066361	0.192368	1.083054	9.344345
5066380	0.285736	1.164444	9.334763
5066399	0.273773	1.260223	9.538269
5066418	0.106171	1.389511	10.244553
5066437	0.151657	1.128540	9.270111
5066456	-0.219437	1.494858	8.508759
5066475	-0.054245	1.095016	9.303635
5066494	0.297714	0.917847	9.995560
5066513	0.094208	1.159668	9.598129
5066532	-0.209869	1.415848	9.480804
5066551	-0.257751	1.432602	9.626862
5066570	-0.195496	1.274582	9.851913
5066589	-0.224228	1.142899	9.978806
5066608	-0.188309	1.035172	10.148788
5066627	0.034348	1.008835	10.196671
5066646	0.168427	1.020798	10.007538
5066665	0.254608	1.020798	9.804031
5066684	0.252213	1.063889	9.595734
5066703	0.192368	1.097412	9.344345
5066722	0.115753	1.020798	9.176743
5066741	0.216309	0.925034	9.258148
5066760	0.405441	0.908279	9.397018
5066779	0.403046	0.898697	9.408981
5066798	0.312073	0.927429	9.617279
5066817	0.199539	0.917847	9.849518
5066836	0.154053	0.884323	9.993164
5066855	0.218704	0.867569	9.993164
5066874	0.331223	0.877151	9.847122
5066893	0.321655	0.927429	9.780090
5066912	0.213913	0.996857	9.775299
5066931	0.098984	1.042343	9.804031
5066950	0.051102	1.075867	9.804031
5066969	0.034348	1.073471	9.777695
5066988	0.079834	1.025589	9.713043
5067007	0.151657	1.020798	9.715439
5067026	0.209122	1.018402	9.624466
5067045	0.137299	1.023193	9.595734
5067064	0.115753	1.056717	9.485596
5067083	0.096588	1.059113	9.389832
5067102	0.125320	0.980103	9.511932
5067121	0.144485	0.963333	9.672348
5067140	0.134903	0.984894	9.648407
5067159	0.125320	0.999252	9.547852
5067178	0.070251	0.956161	9.598129
5067197	0.008011	0.934601	9.796844
5067216	-0.006363	0.982498	9.763321
5067235	-0.030304	1.023193	9.574188
