# Supplementary material for: iSignDB: A database for smartphone signature biometrics
Source: Data Brief. 2020 Nov 28;33:106597. doi: 10.1016/j.dib.2020.106597 (PMC7725742; doi:10.1016/j.dib.2020.106597)
Supplement: Supplementary file 3 [file mmc3.zip › u022/genuine/Sensor Data/u022_s3_g03_AngVel.csv]

timestamp	x	y	z
5053597	0.075043	0.127625	0.134064
5053675	0.016449	-0.051361	0.147385
5053753	0.049469	-0.070526	0.099442
5053832	-0.138016	-0.123795	0.075470
5053910	-0.053329	-0.032181	-0.084320
5053989	-0.115646	0.013107	0.056839
5054068	0.292892	-0.418335	0.048843
5054147	-0.247742	0.231476	-0.097107
5054225	0.152267	0.109512	-0.209488
5054303	0.117645	-0.133377	-0.228134
5054381	0.228439	-0.102478	-0.206818
5054460	0.045746	-0.080109	-0.080063
5054539	0.038284	0.038147	-0.093903
5054617	0.036163	0.086609	-0.029465
5054695	0.085159	0.115372	-0.008682
5054773	0.056396	0.063171	0.019547
5054852	0.334427	0.298065	0.052048
5054930	0.045212	0.088730	-0.016678
5055009	-0.040543	-0.090759	0.016891
5055088	0.030838	-0.066803	-0.007095
5055167	0.014313	-0.047089	-0.004425
5055245	-0.064514	-0.052948	0.008896
5055323	-0.212051	-0.036438	0.064285
5055402	-0.687698	-0.042831	0.244858
5055480	0.004196	0.082870	-0.022537
5055558	0.090485	0.115906	0.118622
5055637	0.141617	0.039200	0.000916
5055716	-0.019241	0.147324	-0.050766
5055794	0.020172	-0.125381	-0.050232
5055872	0.093155	-0.133911	-0.055023
5055951	0.077698	-0.113144	-0.056091
5056030	0.051605	-0.031647	-0.061951
5056109	0.115524	0.005646	-0.053421
5056188	0.021240	0.041336	-0.043304
5056267	0.033493	0.038132	-0.001755
5056345	-0.005386	0.012573	0.040329
5056424	0.013779	0.033875	0.053635
5056502	0.265732	0.142532	0.001434
5056580	0.166656	0.155319	0.034470
5056658	0.069183	0.043457	0.019547
5056737	-0.032028	-0.018326	0.015823
5056815	-0.009125	0.010971	0.030197
5056894	-0.114059	0.091934	0.080795
5056973	-0.034164	0.056244	0.069611
5057051	0.060654	-0.036438	-0.004425
5057130	0.015381	0.013641	0.000381
5057208	-0.025635	-0.007141	-0.012939
5057286	-0.064514	-0.034851	-0.008682
5057365	0.005798	-0.037506	0.009964
5057443	0.008469	-0.042297	-0.004959
5057522	0.014313	0.033875	0.002518
5057600	0.096344	-0.043365	-0.019333
5057679	0.058533	-0.052414	-0.034775
5057757	-0.183823	0.042404	-0.002823
5057835	-0.101807	-0.115265	0.000381
5057913	0.032425	-0.096619	-0.069412
5057991	0.030823	-0.126450	-0.074738
5058070	0.114990	-0.112610	-0.039047
5058148	0.137894	-0.053482	-0.011887
5058227	0.224182	0.028015	0.004639
5058306	0.383438	-0.044434	-0.129059
5058385	0.626846	-0.007141	-0.187653
5058463	1.369873	0.712982	-0.424133
5058541	1.034302	0.711914	-0.177002
5058619	0.834045	0.885025	0.096786
5058698	0.105927	0.326294	-0.055557
5058777	-0.314316	-0.098221	-0.040649
5058856	0.197021	0.390732	0.135666
5058934	0.593292	0.991547	0.317825
5059012	0.412201	0.671967	0.334869
5059091	0.329636	0.694870	0.287994
5059169	0.303009	0.912720	0.232071
5059248	0.006866	0.567047	0.069092
5059326	-0.119904	0.293808	-0.063553
5059404	-0.258926	-0.455093	-0.213211
5059483	-0.610474	-0.916885	-0.286194
5059561	-0.641357	-0.687851	-0.209488
5059640	-0.246140	-0.314468	-0.069931
5059719	-0.152924	-0.122726	-0.000687
5059798	-0.038422	0.032272	-0.019348
5059877	-0.065582	0.031738	0.004639
5059955	0.068649	0.146805	0.035538
5060033	0.264130	0.356110	0.089325
5060111	-0.090088	0.124420	0.063766
5060190	-0.029892	-0.062546	0.063232
5060268	-0.384628	-0.333115	0.329010
5060346	-1.298630	-0.608490	1.489609
5060425	-1.336441	0.214966	2.076584
5060504	-1.690643	0.368362	0.859512
5060582	-0.817657	0.506317	1.111450
5060660	0.477707	-0.749100	1.280823
5060739	0.422318	-0.166931	2.822800
5060816	0.660400	0.299652	2.345551
5060896	0.652954	0.482895	1.587082
5060974	0.323242	0.703918	0.932480
5061052	0.187424	0.385406	0.548996
5061131	0.336563	-0.098221	0.552185
5061210	0.121902	-0.268143	0.282669
5061288	0.024445	0.073288	-0.069412
5061366	-0.127365	-0.040161	-0.076874
5061445	-0.020309	-0.175980	0.098389
5061523	-0.022446	-0.030579	0.002502
5061602	-0.133759	0.147324	-0.118942
5061681	-0.172104	0.020554	-0.055023
5061759	0.051605	0.041336	0.073349
5061837	-0.172104	0.070633	-0.036911
5061916	0.003143	-0.049225	0.001984
5061995	-0.015518	0.036530	-0.022537
5062073	-0.005920	-0.030045	0.012634
5062151	0.047867	-0.048157	0.012100
5062229	-0.050140	0.060516	-0.098160
5062308	0.019104	0.043457	0.034470
5062387	-0.054398	0.028549	-0.043839
5062465	0.019119	-0.120590	-0.019867
5062544	-0.001129	0.007782	-0.032654
5062623	-0.025635	-0.024185	-0.031052
5062701	-0.041077	-0.073196	-0.137573
5062779	-0.020844	-0.087036	-0.175400
5062858	-0.085815	0.072220	-0.017212
5062936	-0.067184	0.071686	-0.034256
5063015	-0.070908	-0.095551	-0.026260
5063093	-0.019241	-0.166397	0.001968
5063172	0.086761	-0.075851	0.026474
5063250	-0.102859	0.000320	-0.084320
5063328	0.040955	-0.034302	0.054703
5063407	0.031906	-0.038559	0.012100
5063484	-0.044815	-0.000748	-0.055023
5063564	0.072372	-0.049759	-0.045441
5063642	-0.012848	-0.040695	-0.093384
5063721	-0.051208	0.128159	0.063766
5063800	-0.057602	0.045593	-0.042252
5063878	0.091019	-0.099289	0.053101
5063957	-0.029358	-0.011398	-0.115738
5064036	-0.002197	0.067429	-0.068878
5064114	0.154404	0.090332	0.089325
5064193	-0.098068	0.090866	-0.069946
5064272	0.051605	-0.093964	-0.078995
5064350	-0.030960	-0.161072	-0.126389
5064428	0.049469	0.037598	-0.144516
5064507	-0.226440	-0.238312	-0.467819
5064585	-0.359070	-1.104904	-1.394058
5064664	-0.548676	-0.695297	-1.911789
5064742	-0.298874	-0.605286	-1.881424
5064820	-2.921021	-0.702225	-2.279297
5064899	1.125381	0.126022	-1.628952
5064977	0.768524	0.568634	-1.231079
5065055	0.058533	0.332153	-0.832138
5065134	-0.835236	-0.523254	-0.984467
5065212	-0.402740	-0.338974	-0.692062
5065291	0.103806	0.072754	-0.009216
5065370	0.307266	0.178223	-0.040634
5065448	0.349350	0.292206	-0.224396
5065526	-0.402740	-0.267075	-0.611618
5065605	-0.234955	-0.715546	-1.276352
5065683	-0.026169	-0.579193	-0.675537
5065761	-0.252014	-0.520599	-0.440109
5065840	0.046280	-0.106216	-0.241974
5065918	-0.044281	0.136139	-0.043304
5065997	0.022308	0.067963	-0.084320
5066075	-0.005920	0.008316	-0.100296
5066154	-0.046936	0.009903	-0.105621
5066233	0.050537	0.042938	-0.070480
5066312	0.040421	0.161179	0.017426
5066390	0.157608	0.368912	0.131943
5066469	-0.081024	0.154251	0.101578
5066547	-0.008591	-0.020462	0.051514
5066625	0.102203	0.015228	0.077072
5066703	0.026566	0.064774	0.073883
5066782	0.033493	0.181412	-0.157822
5066860	-0.117783	0.043991	-0.096039
5066938	-0.250931	-0.366135	-0.073669
5067016	0.048935	-0.161072	-0.004959
5067095	-0.011795	0.091934	0.069611
5067173	-0.063446	0.065842	-0.048630
5067252	0.007401	0.001923	-0.081131
5067330	0.025513	-0.028976	-0.057693
5067409	0.026566	0.044525	-0.022537
5067488	-0.019241	0.047729	-0.002289
5067567	-0.009125	0.087677	0.024887
