# Supplementary material for: iSignDB: A database for smartphone signature biometrics
Source: Data Brief. 2020 Nov 28;33:106597. doi: 10.1016/j.dib.2020.106597 (PMC7725742; doi:10.1016/j.dib.2020.106597)
Supplement: Supplementary file 3 [file mmc3.zip › u022/genuine/Sensor Data/u022_s3_g03_MagField.csv]

timestamp	x	y	z
5053570	0.747681	-26.068115	-26.420593
5053670	1.057434	-25.607300	-24.885559
5053769	0.906372	-25.152588	-25.332642
5053869	-0.457764	-23.794556	-24.388123
5053969	-0.773621	-26.077271	-24.440002
5054068	-0.617981	-25.469971	-25.036621
5054168	-0.770569	-25.318909	-25.186157
5054267	0.448608	-25.157166	-25.332642
5054366	0.296021	-25.311279	-25.947571
5054466	0.904846	-25.910950	-23.977661
5054565	0.906372	-25.456238	-24.729919
5054665	1.048279	-27.581787	-24.473572
5054765	1.658630	-27.273560	-24.769592
5054865	1.959229	-28.483582	-23.577881
5054965	1.507568	-27.574158	-22.642517
5055064	1.507568	-27.574158	-22.642517
5055163	0.749207	-26.820374	-22.320557
5055263	1.660156	-27.270508	-23.550415
5055362	1.205444	-26.968384	-22.476196
5055462	-0.321960	-26.988220	-25.833130
5055562	1.054382	-26.065063	-25.657654
5055661	1.509094	-26.817322	-23.844910
5055761	1.203918	-26.669312	-24.757385
5055860	2.116394	-27.116394	-24.461365
5055960	2.125549	-24.993896	-26.394653
5056060	1.199341	-27.732849	-24.324036
5056159	1.516724	-25.599670	-23.359680
5056259	2.114868	-27.572632	-24.472046
5056358	0.901794	-26.214600	-24.288940
5056458	0.740051	-28.341675	-23.423767
5056557	2.725220	-28.016663	-21.430969
5056657	1.962280	-28.025818	-22.195435
5056757	1.506042	-27.877808	-22.344971
5056856	0.137329	-26.979065	-23.545837
5056955	1.496887	-29.701233	-22.386169
5057055	1.046753	-28.337097	-22.355652
5057155	2.111816	-28.935242	-21.604919
5057254	3.631592	-29.379272	-22.682190
5057353	2.113342	-28.327942	-21.896362
5057453	1.963806	-27.722168	-22.492981
5057552	1.651001	-29.545593	-21.467590
5057652	2.717590	-29.536438	-21.466064
5057752	1.808167	-28.332520	-23.422241
5057851	0.442505	-26.976013	-23.239136
5057950	3.332520	-28.318787	-22.657776
5058050	0.442505	-26.976013	-23.239136
5058150	1.814270	-27.566528	-20.507813
5058250	0.735474	-29.705811	-21.624756
5058350	1.954651	-30.752563	-18.139648
5058449	2.854919	-34.533691	-13.497925
5058549	6.814575	-35.862732	-10.475159
5058649	7.583618	-35.392761	-6.651306
5058749	7.431030	-35.243225	-7.563782
5058849	6.504822	-38.133240	-5.189514
5058948	7.121277	-37.060547	-2.877808
5059048	6.362915	-36.758423	-0.889587
5059147	5.294800	-37.673950	1.376343
5059246	7.893372	-35.981750	0.959778
5059346	7.279968	-36.596680	0.030518
5059446	5.909729	-35.247803	-3.904724
5059546	5.909729	-35.247803	-3.904724
5059646	7.569885	-38.125610	-5.950928
5059745	5.592346	-36.779785	-8.361816
5059845	7.427979	-36.001587	-6.512451
5059945	7.267761	-37.673950	-6.398010
5060044	7.127380	-34.941101	-6.794739
5060144	6.509399	-36.616516	-6.680298
5060244	5.598450	-36.016846	-6.515503
5060344	3.163147	-34.826660	-9.234619
5060444	-5.520630	-33.085632	-13.929749
5060543	-7.489014	-29.013062	-20.549011
5060643	-10.687256	-28.132629	-22.817993
5060743	-19.050598	-24.703979	-20.765686
5060842	-26.344299	-20.509338	-20.524597
5060942	-28.469849	-18.853760	-19.879150
5061042	-29.222107	-16.583252	-21.353149
5061141	-29.223633	-17.037964	-20.295715
5061241	-32.260132	-15.084839	-19.033813
5061341	-30.285645	-16.285706	-19.822693
5061440	-30.281067	-15.071106	-20.251465
5061540	-31.954956	-14.930725	-19.641113
5061640	-30.885315	-14.163208	-19.622803
5061739	-30.284119	-15.528870	-21.330261
5061839	-30.271912	-13.549805	-19.760132
5061939	-31.806946	-15.541077	-20.874023
5062038	-31.794739	-12.956238	-20.205688
5062138	-31.958008	-15.386963	-19.650269
5062237	-31.195068	-14.926147	-20.402527
5062336	-30.581665	-14.616394	-19.631958
5062436	-31.042480	-14.775085	-21.313477
5062536	-30.578613	-13.856506	-19.920349
5062636	-30.580139	-14.158630	-19.165039
5062735	-30.729675	-13.250732	-20.515442
5062836	-32.412720	-14.933777	-19.183350
5062935	-29.356384	-13.085938	-19.902039
5063035	-30.888367	-14.921570	-18.876648
5063134	-32.260132	-14.782715	-20.246887
5063234	-29.214478	-15.516663	-19.499207
5063333	-31.040955	-14.773560	-20.855713
5063433	-30.732727	-14.311218	-19.015503
5063533	-32.263184	-15.841675	-17.678833
5063632	-32.414246	-15.390015	-18.888855
5063731	-31.800842	-14.321899	-19.778442
5063830	-31.044006	-15.834045	-18.745422
5063930	-30.889893	-15.376282	-18.887329
5064029	-30.889893	-15.376282	-18.887329
5064129	-29.985046	-17.344666	-18.778992
5064229	-29.519653	-15.066528	-21.318054
5064329	-29.832458	-17.494202	-18.171692
5064428	-30.590820	-16.740417	-18.154907
5064528	-29.074097	-17.492676	-20.458984
5064628	-29.078674	-19.007874	-18.205261
5064728	-25.588989	-22.773743	-16.152954
5064828	-21.183777	-24.870300	-19.398499
5064928	-15.554810	-26.800537	-19.895935
5065028	-9.475708	-31.149292	-16.328430
5065128	-6.732178	-30.520630	-17.990112
5065227	-4.591370	-28.532410	-20.230103
5065326	-5.055237	-29.602051	-21.475220
5065426	-2.009583	-31.089783	-18.150330
5065525	-1.245117	-30.021667	-19.497681
5065625	1.802063	-29.696655	-21.623230
5065724	2.580261	-26.802063	-20.794678
5065824	0.752258	-26.362610	-21.548462
5065924	3.187561	-26.951599	-22.169495
5066024	1.062012	-24.995422	-23.347473
5066123	3.334045	-28.315735	-21.589661
5066223	2.880859	-27.108765	-23.393250
5066322	3.642273	-27.552795	-21.115112
5066422	4.397583	-28.915405	-21.908569
5066522	5.006409	-29.212952	-20.999146
5066622	4.096985	-28.308105	-20.521545
5066721	5.157471	-29.364014	-21.154785
5066821	5.616760	-28.904724	-21.601868
5066921	5.618286	-28.601074	-21.594238
5067021	6.376648	-28.901672	-23.126221
5067120	4.859924	-27.848816	-21.882629
5067220	4.252625	-27.699280	-20.660400
5067320	4.869080	-26.023865	-21.536255
5067419	5.926514	-27.838135	-21.577454
5067519	6.541443	-26.620483	-22.769165
5067619	5.158997	-28.910828	-22.364807
