# Supplementary material for: iSignDB: A database for smartphone signature biometrics
Source: Data Brief. 2020 Nov 28;33:106597. doi: 10.1016/j.dib.2020.106597 (PMC7725742; doi:10.1016/j.dib.2020.106597)
Supplement: Supplementary file 3 [file mmc3.zip › u022/genuine/Sensor Data/u022_s3_g03_Orient.csv]

timestamp	x	y	z
5053599	-176.854184	-0.057364	0.813345
5053677	-177.488012	-0.403146	0.424285
5053755	-177.809591	-0.591125	-0.057685
5053834	-177.964923	-0.015766	-0.802166
5053912	-177.492574	0.189334	-1.137772
5053991	-177.947219	0.770029	-1.020088
5054070	-178.412819	-0.438786	-2.716432
5054149	-178.048811	0.684228	-1.564426
5054227	-177.115753	0.057161	-1.170748
5054305	-176.149868	-0.382110	-1.751639
5054383	-175.308799	-1.270281	-2.156278
5054462	-175.104658	-1.489243	-2.422230
5054541	-174.736484	-1.697494	-2.206060
5054619	-174.651393	-1.873822	-1.800397
5054697	-174.651899	-2.270585	-1.301785
5054775	-174.715706	-2.525686	-1.051555
5054854	-174.944272	-3.994655	0.210183
5054932	-174.828527	-4.147808	0.528308
5055011	-175.052339	-4.049552	0.195307
5055090	-175.085506	-4.227317	-0.096121
5055169	-175.077829	-4.326265	-0.291122
5055247	-175.214009	-4.063703	-0.529653
5055325	-175.564084	-3.227395	-0.668911
5055404	-176.744327	-0.331722	-0.844081
5055482	-176.570075	-0.345011	-0.541137
5055560	-177.150122	-0.731400	-0.110121
5055639	-177.099278	-1.311338	-0.005811
5055718	-176.855878	-1.208343	0.664406
5055796	-176.591713	-1.304790	0.064869
5055874	-176.359678	-1.722440	-0.507716
5055953	-176.125608	-2.078465	-0.995410
5056032	-175.761326	-2.307389	-1.146151
5056111	-175.558292	-2.810095	-1.128989
5056190	-175.359219	-2.897222	-0.938170
5056269	-175.353687	-3.059171	-0.777124
5056347	-175.506301	-3.046297	-0.710339
5056426	-175.876292	-3.117847	-0.554600
5056504	-176.027977	-4.288835	0.081263
5056581	-176.013292	-5.004932	0.726211
5056660	-176.090500	-5.320425	0.907402
5056739	-176.182599	-5.181198	0.812136
5056817	-176.348121	-5.146772	0.836734
5056896	-176.845400	-4.657982	1.208767
5056975	-177.238696	-4.521491	1.437197
5057053	-177.214872	-4.798943	1.277997
5057132	-177.310604	-4.859229	1.324480
5057210	-177.191759	-4.735673	1.282669
5057288	-176.903648	-4.463558	1.135661
5057367	-176.942129	-4.504502	0.955973
5057445	-176.868582	-4.555086	0.764895
5057524	-176.738890	-4.663583	0.801319
5057602	-176.636082	-5.103720	0.563538
5057681	-176.474821	-5.327742	0.337021
5057759	-176.357957	-4.530747	0.557521
5057837	-176.341824	-4.092073	0.013058
5057915	-176.188049	-4.257934	-0.413363
5057993	-175.601350	-4.406908	-0.957056
5058072	-175.598822	-4.935699	-1.449925
5058150	-175.571215	-5.549626	-1.679106
5058229	-175.563387	-6.543519	-1.551709
5058308	-175.127416	-8.237157	-1.699716
5058387	-174.338816	-10.970156	-1.621394
5058465	-172.280812	-16.987372	1.953213
5058543	-171.124775	-21.676165	5.592028
5058621	-170.958378	-25.455342	9.554715
5058700	-170.461236	-25.945746	11.205947
5058779	-170.486385	-24.610206	10.762786
5058858	-170.943229	-25.677171	12.343923
5058936	-171.732307	-28.619370	16.423342
5059014	-172.609167	-30.792272	18.861137
5059093	-173.292828	-32.533936	21.398281
5059171	-173.665756	-34.209972	25.152435
5059249	-173.985600	-34.434856	27.508356
5059328	-173.664950	-33.891819	28.779453
5059406	-173.088441	-32.528964	27.019957
5059485	-173.073087	-29.637024	22.997669
5059563	-173.306174	-26.821776	19.980822
5059642	-173.248568	-25.773283	18.627507
5059721	-173.479305	-25.116858	17.954300
5059800	-173.479633	-24.931418	18.094423
5059879	-173.481436	-24.691878	18.187004
5059957	-173.438338	-25.036526	18.809776
5060035	-173.398914	-26.265381	20.373420
5060113	-173.769493	-25.994926	20.696966
5060192	-174.093681	-26.013124	20.301407
5060270	-176.312372	-24.928235	17.954283
5060348	174.700461	-21.213599	12.124021
5060427	163.696726	-17.092113	9.578758
5060506	158.327569	-10.474868	9.971316
5060584	152.792807	-7.542650	11.211055
5060662	147.160032	-10.647213	7.109277
5060741	134.293048	-13.615769	3.817057
5060819	123.619922	-16.846452	2.496873
5060898	116.094979	-19.897845	2.260074
5060976	111.649680	-21.343390	3.757912
5061054	108.867656	-22.278870	4.406117
5061133	106.362042	-23.843996	2.909051
5061212	105.042196	-24.308382	1.146099
5061290	105.262743	-24.335877	1.528397
5061368	105.606213	-23.650355	1.439093
5061447	105.190036	-23.469625	0.418098
5061525	105.087692	-23.274619	0.226203
5061604	105.545069	-22.586478	1.049478
5061683	105.629381	-21.767949	1.194866
5061761	105.205247	-21.944747	1.218463
5061839	105.402304	-21.104538	1.545339
5061917	105.261445	-21.062534	1.275235
5061997	105.316729	-20.930683	1.470960
5062075	104.844572	-20.836522	1.300961
5062153	104.847235	-20.981692	1.058286
5062231	105.045065	-20.682991	1.429523
5062310	104.902130	-20.744104	1.557212
5062389	104.964544	-20.469691	1.742614
5062467	104.884494	-20.492654	1.167649
5062546	104.833350	-20.431705	1.241058
5062625	104.999931	-20.281140	1.151357
5062703	105.539680	-20.003876	1.025006
5062781	106.030737	-19.866621	0.875976
5062860	105.908702	-19.458017	1.178728
5062938	105.744524	-19.157844	1.518152
5063017	105.909460	-18.768620	1.112104
5063095	105.841834	-18.651954	0.360248
5063174	105.555642	-19.006258	-0.009570
5063252	105.994379	-18.514935	0.075960
5063330	105.579165	-18.664848	-0.162539
5063409	105.424018	-18.755966	-0.382232
5063487	105.704499	-18.529075	-0.320823
5063566	105.977413	-18.824942	-0.492865
5063644	106.366509	-18.707584	-0.553605
5063723	106.017411	-18.529810	-0.119694
5063802	105.951821	-18.329038	0.095183
5063880	105.785615	-18.665147	-0.411711
5063959	106.337733	-18.492771	-0.323915
5064038	106.691175	-18.442137	0.038895
5064116	106.177640	-19.154405	0.272786
5064195	106.575103	-18.730399	0.741469
5064274	106.908908	-18.909363	0.392795
5064352	107.655912	-18.704801	-0.111724
5064430	108.364824	-18.897064	0.237302
5064509	110.586842	-17.863328	-0.169402
5064587	117.176389	-16.452736	-3.252798
5064666	126.252167	-14.511468	-4.043781
5064744	135.024125	-13.932832	-4.621148
5064822	146.655431	-1.578036	-6.030352
5064901	153.592895	-7.115595	-5.118389
5064979	158.947777	-10.786432	-1.709338
5065057	162.837693	-11.165519	0.556619
5065136	167.303681	-7.540460	-1.007839
5065214	170.521929	-5.841614	-2.079457
5065293	170.514047	-6.325118	-1.698722
5065372	170.660199	-7.693962	-0.844938
5065450	171.860878	-9.260837	0.636935
5065528	174.803761	-7.461181	-0.179589
5065607	-179.376204	-6.601226	-2.685366
5065685	-176.249084	-6.622401	-4.795619
5065763	-174.084201	-5.716991	-6.737812
5065842	-173.092539	-6.077654	-6.925117
5065920	-172.718832	-5.891570	-6.246347
5065999	-172.331970	-6.045448	-5.853540
5066077	-171.903471	-6.077027	-5.724271
5066156	-171.310884	-5.921734	-5.594042
5066235	-170.851308	-6.182195	-5.341937
5066314	-170.952518	-6.354908	-4.614817
5066392	-171.412299	-6.999447	-3.044805
5066471	-171.789640	-6.637613	-2.343107
5066549	-171.926462	-6.575882	-2.412183
5066627	-172.234162	-7.040679	-2.351240
5066705	-172.434778	-7.137964	-2.076579
5066784	-171.721228	-7.295353	-1.164009
5066862	-171.131660	-6.782040	-0.895519
5066940	-170.670349	-5.695521	-2.458546
5067018	-170.509457	-5.917341	-3.119503
5067097	-170.842292	-5.849905	-2.708909
5067175	-170.502395	-5.581581	-2.369648
5067254	-170.098963	-5.618506	-2.301748
5067332	-169.764734	-5.750243	-2.367521
5067411	-169.395672	-5.880235	-2.122707
5067490	-169.401027	-5.801297	-1.878169
5067569	-169.153788	-5.761754	-1.473771
