# Supplementary material for: iSignDB: A database for smartphone signature biometrics
Source: Data Brief. 2020 Nov 28;33:106597. doi: 10.1016/j.dib.2020.106597 (PMC7725742; doi:10.1016/j.dib.2020.106597)
Supplement: Supplementary file 3 [file mmc3.zip › u022/genuine/Sensor Data/u022_s3_g03_Pos.csv]

timestamp	lat	long	alt	speed	course	hacc
5057946	28.562990	77.280560	171.743000	0.000000	0.000000	27.872000
5058946	28.562990	77.280560	171.628000	0.000000	0.000000	21.440000
5059946	28.562990	77.280560	171.471000	0.000000	0.000000	17.152000
5060946	28.562990	77.280560	171.325000	0.000000	0.000000	15.008000
5061946	28.562990	77.280560	171.226000	0.000000	0.000000	13.936000
5062946	28.562990	77.280560	171.193000	0.000000	0.000000	13.936000
5063946	28.562990	77.280560	171.017000	0.000000	0.000000	11.792000
5064946	28.562990	77.280560	170.942000	0.000000	0.000000	11.792000
5065946	28.562990	77.280560	170.849000	0.000000	0.000000	11.792000
5066946	28.562990	77.280560	170.747000	0.000000	0.000000	10.720000
5067946	28.562990	77.280560	170.722000	0.000000	0.000000	10.720000
