# Supplementary material for: iSignDB: A database for smartphone signature biometrics
Source: Data Brief. 2020 Nov 28;33:106597. doi: 10.1016/j.dib.2020.106597 (PMC7725742; doi:10.1016/j.dib.2020.106597)
Supplement: Supplementary file 3 [file mmc3.zip › u022/genuine/Sensor Data/u022_s3_g04_Acc.csv]

timestamp	x	y	z
5344133	0.812454	0.544357	10.337936
5344152	1.135681	0.582657	10.223007
5344171	1.126099	0.747864	9.715439
5344190	0.862732	0.927429	9.306030
5344209	0.671204	0.965729	9.205475
5344228	0.647263	0.881943	9.478409
5344247	0.690353	0.846024	9.693893
5344266	0.675995	0.910660	9.684311
5344285	0.537125	0.958557	9.590942
5344304	0.479660	0.970520	9.617279
5344323	0.582611	0.889114	9.772903
5344342	0.623322	0.807709	9.830368
5344360	0.687958	0.829269	9.595734
5344380	0.671204	0.855606	9.346725
5344399	0.604172	0.795746	9.466446
5344418	0.479660	0.661667	9.763321
5344437	0.503616	0.625763	9.892609
5344456	0.608948	0.731094	9.756134
5344475	0.680786	0.755035	9.624466
5344494	0.733459	0.747864	9.607697
5344513	0.678391	0.726318	9.564606
5344532	0.484451	0.716736	9.564606
5344551	0.369537	0.790955	9.729813
5344570	0.510788	0.733490	9.777695
5344589	0.549103	0.640121	9.705856
5344608	0.537125	0.613785	9.648407
5344627	0.563461	0.654480	9.643616
5344646	0.589798	0.776596	9.492783
5344665	0.520370	0.965729	9.839935
5344684	0.039139	0.783768	10.407364
5344703	0.173203	0.776596	8.839157
5344722	0.312073	0.699982	8.855927
5344741	0.709503	0.326477	9.753754
5344760	0.989639	0.340851	10.306808
5344779	0.838791	0.589844	10.158371
5344798	0.573044	0.733490	10.074570
5344817	0.474884	0.767014	10.000351
5344836	0.479660	0.709549	9.813599
5344855	0.570648	0.625763	9.643616
5344874	0.577835	0.683212	9.564606
5344893	0.494034	0.788559	9.495178
5344912	0.508392	0.776596	9.588547
5344931	0.690353	0.673645	9.725021
5344950	0.850769	0.642517	9.892609
5344969	0.783737	0.743073	9.854309
5344988	0.793304	0.781372	9.696289
5345007	0.915405	0.695190	9.720230
5345026	1.104553	0.666458	9.674744
5345045	1.173981	0.716736	9.574188
5345064	0.968079	0.733490	9.492783
5345083	0.891464	0.841232	9.545456
5345102	0.980057	0.996857	9.485596
5345121	1.078217	1.233887	9.334763
5345140	1.075821	1.293732	9.334763
5345159	1.130890	1.284164	9.516724
5345177	1.104553	1.329651	9.892609
5345197	0.944138	1.487671	10.009933
5345216	0.927383	1.585831	9.535873
5345235	0.956116	1.530762	9.200684
5345254	1.059067	1.370346	9.277298
5345273	1.001602	1.353592	9.502350
5345292	0.944138	1.411057	9.497574
5345311	0.951324	1.516403	9.420959
5345330	0.944138	1.482880	9.406586
5345349	1.099762	1.482880	9.418564
5345368	1.200317	1.511612	9.423340
5345387	1.135681	1.547531	9.401794
5345406	1.042297	1.628922	9.332367
5345425	0.872314	1.763000	9.241394
5345444	0.776550	1.765396	9.136047
5345463	0.905838	1.643295	9.406586
5345482	1.133286	1.504425	9.698685
5345501	1.190750	1.478088	9.665161
5345520	1.071030	1.571472	9.456863
5345539	0.850769	1.758209	9.318008
5345558	0.675995	1.877930	9.227020
5345577	0.685562	1.803711	9.224625
5345596	0.845978	1.676804	9.490387
5345615	0.987244	1.621750	9.629242
5345634	0.843582	1.638504	9.590942
5345653	0.690353	1.631317	9.569397
5345672	0.757401	1.636108	9.569397
5345691	0.805283	1.595413	9.605301
5345710	0.774155	1.581039	9.581360
5345729	0.719086	1.600189	9.569397
5345748	0.673599	1.688782	9.495178
5345767	0.649658	1.755814	9.315613
5345786	0.498825	1.767792	9.274902
5345805	0.415024	1.765396	9.157593
5345824	0.391083	1.664841	9.136047
5345843	0.331223	1.590622	9.420959
5345862	0.379105	1.545135	9.595734
5345881	0.491638	1.490067	9.636429
5345900	0.472488	1.506821	9.677139
5345919	0.331223	1.588226	9.672348
5345938	0.142090	1.700760	9.408981
5345957	0.216309	1.628922	9.265335
5345976	0.328827	1.525970	9.406586
5345995	0.331223	1.470917	9.619675
5346014	0.237854	1.542740	9.638824
5346033	0.098984	1.619354	9.583755
5346052	0.103775	1.660049	9.471237
5346071	0.204330	1.588226	9.370682
5346090	0.314468	1.470917	9.473633
5346109	0.391083	1.418243	9.535873
5346128	0.403046	1.432602	9.545456
5346147	0.395874	1.449356	9.473633
5346166	0.345596	1.377533	9.552628
5346185	0.350388	1.296127	9.689102
5346204	0.393478	1.217117	9.744171
5346223	0.407837	1.164444	9.871063
5346242	0.412628	1.128540	9.945282
5346261	0.446152	1.166840	9.849518
5346280	0.477280	1.236282	9.684311
5346299	0.474884	1.262619	9.595734
5346318	0.422211	1.269791	9.634033
5346337	0.328827	1.233887	9.650803
5346356	0.395874	1.372742	9.550247
5346375	0.369537	1.341629	9.550247
5346394	0.316864	1.341629	9.535873
5346413	0.398270	1.344009	9.528687
5346432	0.448547	1.260223	9.483200
5346451	0.458115	1.274582	9.595734
5346470	0.443756	1.308105	9.672348
5346489	0.436569	1.329651	9.564606
5346508	0.419815	1.351196	9.514328
5346527	0.395874	1.344009	9.681915
5346546	0.436569	1.358383	9.748962
5346565	0.462906	1.420624	9.593338
5346584	0.393478	1.454147	9.476013
5346603	0.321655	1.473297	9.399399
5346622	0.388687	1.468521	9.363495
5346641	0.472488	1.363174	9.459259
5346660	0.503616	1.238678	9.622070
5346679	0.383896	1.327255	9.622070
5346698	0.352768	1.451752	9.648407
5346717	0.415024	1.399078	9.653198
5346736	0.333618	1.265015	9.710648
5346755	0.166031	1.475693	10.268494
5346774	0.412628	1.604980	9.095337
5346793	0.264191	1.782150	8.001190
5346812	0.496429	1.581039	8.978027
5346831	0.668808	1.382324	9.734589
5346850	0.707123	1.195572	10.313995
5346869	0.707123	1.178818	10.313995
5346888	0.534729	1.265015	9.885422
5346907	0.407837	1.324860	9.550247
5346926	0.376709	1.384720	9.538269
5346945	0.403046	1.379929	9.586151
5346964	0.489243	1.339233	9.667557
5346983	0.477280	1.303314	9.720230
5347002	0.395874	1.339233	9.677139
5347021	0.316864	1.401474	9.468842
5347040	0.288132	1.449356	9.404190
5347059	0.300095	1.437393	9.461655
5347078	0.328827	1.437393	9.552628
5347097	0.355164	1.411057	9.552628
5347116	0.369537	1.406265	9.509537
5347134	0.527557	1.458939	9.464050
5347154	0.494034	1.430206	9.511932
5347173	0.381500	1.394302	9.624466
5347192	0.369537	1.408661	9.617279
5347211	0.443756	1.382324	9.550247
5347230	0.359955	1.377533	9.574188
5347249	0.374329	1.382324	9.397018
5347268	0.441360	1.391907	9.397018
5347287	0.431778	1.384720	9.471237
5347306	0.510788	1.358383	9.478409
5347325	0.494034	1.305710	9.545456
5347343	0.302490	1.209946	9.734589
5347362	-0.147614	1.157272	9.959656
5347382	-0.341537	1.171631	10.012314
5347401	0.065475	1.183609	9.710648
5347420	0.352768	1.205154	9.710648
5347439	0.534729	1.025589	10.029083
5347458	0.637680	0.680817	10.431305
5347477	0.556274	0.570694	11.096893
5347496	0.434174	1.171631	10.869446
5347515	1.085403	1.997635	9.626862
5347534	1.011185	2.055099	9.341949
5347553	0.869919	1.865952	8.956482
5347572	1.106949	1.995239	8.985214
5347591	1.025543	1.995239	9.119278
5347610	1.063858	2.016785	9.382645
5347629	1.346375	2.112549	9.617279
5347648	1.612122	2.220291	9.722626
5347667	1.695923	2.270569	9.511932
5347686	1.382278	2.526749	9.080978
5347705	0.893860	2.706314	8.396240
5347724	0.620926	2.909821	8.128082
5347743	0.585007	3.249802	8.240616
5347762	0.295319	3.393448	8.475250
5347781	-0.178741	3.379089	8.530304
5347800	-0.458862	3.498795	8.623688
5347819	-0.415771	3.687943	8.733810
5347838	-0.140427	3.934540	8.618896
5347857	-0.128464	4.044678	8.465668
5347876	-0.327179	4.013550	8.489609
5347895	-0.499557	3.972855	8.487213
5347914	-0.624054	4.011154	8.432144
5347933	-0.537872	4.035095	8.520737
5347952	-0.454071	3.968063	8.666779
5347971	-0.322388	3.786102	8.817612
5347990	-0.231415	3.661606	8.812820
5348009	-0.360703	3.551468	8.894226
5348028	-0.451675	3.472458	9.138443
5348047	-0.329575	3.479645	9.219833
5348066	-0.310425	3.525131	9.028305
5348085	-0.475616	3.666397	8.142456
5348104	-0.482803	3.879471	7.685150
5348123	-0.659973	3.704697	8.465668
5348142	-0.791656	3.551468	9.617279
5348161	-0.727005	3.601746	9.449677
5348180	-0.470825	3.678360	8.829590
5348199	-0.387039	3.838776	8.298065
5348218	-0.528290	3.936935	7.950912
5348237	-0.255356	3.824417	8.403412
5348256	0.144485	3.577805	9.033096
5348275	0.266586	3.314438	9.291672
5348294	0.321655	3.170792	9.399399
5348313	0.268982	3.125305	9.296448
5348332	0.166031	3.046295	9.104919
5348351	0.213913	3.072632	9.011551
5348370	0.240250	3.091782	8.946899
5348389	0.194763	3.142059	9.037888
5348408	0.118149	3.213882	8.949295
5348427	0.058289	3.235443	8.968445
5348446	0.017593	3.230652	9.205475
5348465	-0.011139	3.216278	9.346725
5348484	0.063080	3.211487	9.284485
5348503	-0.001572	3.218674	9.162384
5348522	-0.171555	3.242615	9.059433
5348541	-0.104523	3.213882	8.970840
5348560	0.087021	3.204315	9.049850
5348579	0.130112	3.110931	9.100128
5348598	0.087021	3.055878	9.150406
5348617	0.019974	3.051086	9.085770
5348636	0.101379	3.096573	9.083374
5348655	0.177994	3.113327	9.080978
5348674	0.175598	3.120514	9.059433
5348693	0.137299	3.170792	8.942108
5348712	0.120544	3.242615	8.946899
5348731	0.170822	3.266556	8.966049
5348750	0.213913	3.271347	9.006760
5348769	0.177994	3.235443	8.932541
5348788	0.233063	3.245010	8.834381
5348807	0.233063	3.216278	8.860703
5348826	0.209122	3.290497	8.216675
5348845	0.300095	3.376694	8.061050
5348864	0.233063	3.132492	9.502350
5348883	-0.147614	3.031921	10.038651
5348902	-0.339157	3.158829	9.772903
5348921	-0.274506	3.268951	9.478409
5348940	-0.059021	3.278534	9.095337
5348959	0.103775	3.079819	8.858322
5348978	0.120544	3.249802	8.867889
5348997	0.170822	3.362335	9.092941
5349016	0.072647	3.127701	9.222229
5349035	0.297714	3.175583	9.423340
5349053	0.146866	3.027145	9.586151
5349073	-0.169159	2.806870	9.413773
5349091	-0.173950	2.735046	9.397018
5349111	-0.018326	2.711105	9.329971
5349130	0.376709	2.787720	9.511932
5349149	0.312073	2.770966	9.595734
5349168	0.154053	2.931366	9.660370
5349187	0.254608	3.142059	9.471237
5349206	0.233063	3.223465	9.080978
5349225	0.235458	3.146851	9.229416
5349244	0.455719	3.197128	9.188721
5349263	0.336014	3.235443	8.738602
5349282	0.209122	3.273743	8.635651
5349301	0.386292	3.438950	8.542282
5349320	0.580231	3.587387	8.566223
5349339	0.551498	3.522736	8.633255
5349358	0.616135	3.426971	8.714661
5349377	0.752609	3.407822	8.717056
5349396	0.872314	3.391052	8.726639
5349415	1.090195	3.359940	8.745789
5349434	1.197922	3.261780	8.717056
5349453	1.470871	3.362335	7.694733
5349472	1.770142	3.237823	7.785721
5349491	1.401428	3.211487	8.164001
5349510	1.075821	3.266556	8.513550
5349529	0.960907	3.362335	8.724243
5349548	1.111740	3.601746	8.506363
5349567	1.245819	3.898636	8.274124
5349586	1.133286	4.013550	8.444122
5349605	0.946533	3.927353	8.922958
5349624	0.671204	4.032700	9.023514
5349643	0.659225	4.150024	8.808044
5349662	0.843582	3.984818	8.673965
5349681	0.903442	3.664001	8.815216
5349700	1.006393	3.453308	8.812820
5349719	0.975266	3.362335	8.695511
5349738	0.704727	3.340775	8.824799
5349757	0.733459	3.261780	8.901413
5349776	0.735840	3.166000	8.822403
5349795	0.496429	3.364716	8.721848
5349814	0.709503	3.608932	8.810425
5349833	0.793304	3.661606	8.812820
5349852	0.529953	3.728638	8.920563
5349871	0.410233	3.728638	9.071396
5349890	0.474884	3.714279	9.071396
5349909	0.565857	3.637665	9.021118
5349928	0.561066	3.467667	9.294067
5349947	0.644867	3.455704	9.023514
5349966	0.472488	3.472458	8.673965
5349985	0.594589	3.410217	8.793671
5350004	0.843582	3.324020	8.946899
5350023	0.596985	3.187546	8.949295
5350042	0.446152	3.180374	9.035492
5350061	0.585007	3.216278	9.097733
5350080	0.505997	3.288101	9.001968
5350099	0.453339	3.388672	8.908600
5350118	0.582611	3.422180	8.860703
5350137	0.582611	3.364716	8.992386
5350156	0.508392	3.302475	9.169556
5350175	0.649658	3.288101	8.973236
5350194	0.807678	3.422180	8.503967
5350213	0.860352	3.450912	8.384262
5350232	0.786118	3.486832	8.616501
5350251	0.575439	3.479645	8.939713
5350270	0.431778	3.503586	9.025909
5350289	0.505997	3.484436	8.963654
5350308	0.594589	3.405426	8.930145
5350327	0.632889	3.333603	8.982819
5350346	0.695145	3.324020	9.037888
5350365	0.661621	3.302475	8.942108
5350384	0.659225	3.300079	8.949295
5350403	0.642471	3.357544	9.057037
5350422	0.537125	3.417389	8.961273
5350441	0.620926	3.484436	8.748184
5350460	0.759796	3.628082	8.556641
5350479	0.795700	3.776520	8.508759
5350498	0.702332	3.829193	8.681152
5350517	0.407837	3.632874	9.025909
5350536	0.292923	3.333603	9.229416
5350555	0.640076	3.300079	9.006760
5350574	0.841187	3.273743	8.803253
5350593	0.702332	3.324020	8.908600
5350612	0.508392	3.412613	9.138443
5350631	0.403046	3.501190	9.116882
5350650	0.352768	3.472458	9.071396
5350669	0.527557	3.417389	8.958878
5350688	0.678391	3.386276	8.922958
5350707	0.654449	3.352753	8.903809
5350726	0.731064	3.379089	8.805649
5350745	0.879501	3.482040	8.436935
5350764	0.865128	3.551468	8.341171
5350783	0.659225	3.529922	8.690720
5350802	0.529953	3.450912	8.937317
5350821	0.510788	3.407822	8.987610
5350840	0.534729	3.388672	8.887039
5350859	0.644867	3.355148	8.860703
5350878	0.726273	3.376694	8.961273
5350897	0.585007	3.381485	9.009155
5350916	0.510788	3.419785	9.045059
5350935	0.517975	3.422180	9.116882
5350954	0.668808	3.374298	9.064224
5350973	0.774155	3.443726	8.865494
5350992	0.786118	3.551468	8.683533
5351010	0.707123	3.623291	8.709869
5351030	0.747818	3.735825	8.736206
5351049	0.786118	3.903412	8.566223
5351068	0.743027	4.092560	8.384262
5351087	0.441360	3.754974	8.788879
5351106	0.312073	3.259384	9.114502
5351125	0.563461	3.103760	8.822403
5351144	0.778946	3.051086	8.693115
5351163	0.752609	3.058258	8.736206
5351182	0.635284	3.223465	9.006760
5351201	0.570648	3.424576	9.365891
5351220	0.479660	3.532318	9.492783
5351239	0.419815	3.618515	9.279694
5351258	0.467697	3.568237	9.183929
5351277	0.525162	3.412613	8.994781
5351296	0.659225	3.319229	8.798462
5351315	0.805283	3.335999	8.731430
5351334	0.788513	3.292892	8.717056
5351353	0.762177	3.278534	8.669174
5351372	0.948929	3.410217	8.424973
5351391	0.948929	3.611328	8.154419
5351410	0.738235	3.618515	8.556641
5351429	0.594589	3.520340	8.951691
5351448	0.577835	3.383881	9.109711
5351467	0.544312	3.292892	9.174347
5351486	0.534729	3.240219	9.248566
5351504	0.608948	3.295288	9.119278
5351523	0.699936	3.426971	8.951691
5351543	0.608948	3.415009	8.863098
5351562	0.484451	3.285721	9.025909
5351581	0.666412	3.199524	9.203079
5351600	0.822037	3.371902	8.994781
5351619	0.838791	3.731033	8.472855
5351638	0.822037	4.099747	8.166397
5351657	0.707123	4.032700	8.602142
5351676	0.431778	3.637665	9.265335
5351695	0.355164	3.307266	9.511932
5351714	0.673599	3.259384	9.145615
5351733	0.984848	3.266556	8.717056
5351752	0.992020	3.233047	8.690720
5351771	0.824432	3.070236	8.937317
5351790	0.764572	3.163605	9.028305
5351809	0.596985	3.498795	8.788879
5351828	0.673599	3.738220	8.693115
5351847	0.843582	3.841171	8.614105
5351866	0.838791	3.805252	8.702698
5351885	0.800491	3.862717	8.745789
5351904	0.872314	3.922577	8.808044
5351923	0.951324	4.075806	8.501587
5351942	0.805283	4.059036	8.307648
5351961	0.601776	3.522736	8.863098
5351980	0.623322	3.254593	8.887039
5351999	1.097366	3.194733	8.602142
5352018	1.217087	3.187546	8.403412
5352037	1.037521	3.357544	8.578201
5352056	0.802887	3.613724	8.925354
5352075	0.549103	3.798080	9.212662
5352094	0.321655	3.731033	9.497574
5352113	0.419815	3.470062	9.622070
5352132	0.623322	3.130096	9.397018
5352151	0.776550	3.027145	8.918167
5352170	0.968079	3.304871	8.571014
5352189	1.073425	3.247406	8.762543
5352208	0.939362	3.261780	8.527908
5352227	0.843582	3.486832	8.393845
5352246	0.884293	3.822021	8.681152
5352265	0.836411	4.133255	8.597351
5352284	0.774155	4.190720	8.587769
5352303	0.802887	3.766953	9.045059
5352322	0.707123	3.443726	9.128860
5352341	0.702332	3.386276	8.913376
5352360	0.968079	3.388672	8.829590
5352379	1.126099	3.362335	8.743393
5352398	1.135681	3.419785	8.592560
5352417	1.068634	3.594559	8.568619
5352436	0.908234	3.901031	8.705093
5352455	0.908234	3.889053	9.320404
5352474	0.826828	3.527527	9.739380
5352493	0.644867	3.204315	9.701080
5352512	0.862732	3.300079	9.169556
5352531	1.109344	3.623291	8.434540
5352550	1.097366	3.687943	8.101746
5352569	0.922592	3.656815	8.434540
5352588	0.762177	3.632874	8.690720
5352607	0.817245	3.798080	8.554245
5352626	1.001602	3.393448	8.671570
5352645	1.068634	3.340775	8.396240
5352664	1.193146	3.422180	8.468063
5352683	1.298477	3.515564	8.496796
5352702	1.320038	3.529922	8.606918
5352721	1.233841	3.486832	8.920563
5352740	1.169205	3.515564	9.171951
5352759	1.300873	3.668793	8.949295
5352778	1.633667	3.647232	8.592560
5352797	1.583389	3.398239	8.812820
5352816	1.535507	3.324020	8.939713
5352835	1.652832	3.532318	8.812820
5352854	0.956116	3.245010	8.839157
5352873	0.450943	2.835602	8.994781
5352892	1.018356	2.919403	9.037888
5352911	1.877884	3.048691	8.841553
5352930	2.304047	2.988831	8.503967
5352949	2.234619	2.751801	8.444122
5352967	2.100540	2.620132	8.374680
5352987	2.059845	2.555481	8.027527
5353006	2.560226	2.464508	7.962891
5353025	3.295242	2.323242	8.606918
5353044	3.039063	2.028763	8.872681
5353063	2.040680	1.621750	8.214279
5353082	1.315247	1.423019	7.869507
5353101	1.248199	1.327255	9.375458
5353120	2.181946	1.372742	10.665939
5353139	2.550659	1.109390	10.984360
5353158	0.838791	0.640121	10.663544
5353177	-1.543427	0.917847	10.143997
5353196	-1.634415	3.783707	6.938171
5353215	1.420593	1.719910	9.713043
5353234	1.073425	1.932983	11.242935
5353253	0.905838	1.557098	10.390610
5353272	0.393478	1.588226	9.550247
5353291	0.130112	1.413452	9.662766
5353310	0.189972	1.389511	9.748962
5353329	0.185181	1.602585	9.686707
5353348	0.362350	1.717514	9.665161
5353367	0.180389	1.715118	9.672348
5353386	-0.173950	1.719910	9.444901
5353405	-0.276901	1.796524	9.363495
5353424	-0.130859	2.047913	9.483200
5353443	-0.023117	2.167618	9.638824
5353462	0.187576	1.980881	9.567001
5353481	0.458115	1.648087	9.806427
5353500	0.774155	1.621750	9.842331
5353519	1.300873	1.753418	9.720230
5353538	1.487625	1.921021	9.827972
5353557	1.166809	2.148468	9.710648
5353576	0.841187	2.608154	9.310822
5353595	0.637680	3.015167	8.906204
5353614	0.798096	3.233047	8.944504
5353633	0.814850	3.314438	8.980423
5353652	0.714294	3.340775	8.882263
5353671	0.774155	3.292892	8.714661
5353690	0.793304	3.118118	8.633255
5353709	0.960907	2.703918	8.650024
5353728	1.660004	2.196350	8.705093
5353747	1.748596	2.445343	8.573410
5353766	1.327209	2.787720	8.470459
5353785	0.834015	3.180374	8.331589
5353804	0.496429	3.350357	8.238220
5353823	0.137299	3.376694	8.429749
5353842	-0.286484	3.479645	8.712265
5353861	-0.588150	3.410217	8.927750
5353880	-0.260147	3.283325	8.942108
5353899	0.197159	3.065445	8.894226
5353918	0.362350	2.754196	8.920563
5353937	0.300095	2.459717	9.294067
5353956	0.168427	2.256210	9.748962
5353975	0.051102	2.294510	9.926132
5353994	0.082230	2.375916	9.818390
5354013	0.257004	2.387894	9.768112
5354032	0.024765	2.304092	9.511932
5354051	-0.070999	2.253815	9.377853
5354070	0.118149	2.289734	9.641220
5354089	0.316864	2.282547	9.665161
5354108	0.316864	2.196350	9.708252
5354127	0.319260	2.028763	9.710648
5354146	0.264191	1.904266	9.614883
5354165	0.192368	2.040726	9.392227
5354184	0.245041	2.131714	9.217453
5354203	0.345596	2.131714	9.301239
5354222	0.357559	2.038330	9.442505
5354241	0.328827	2.021576	9.449677
5354260	0.240250	1.988052	9.397018
5354279	0.247437	2.091003	9.387436
5354298	0.233063	2.155655	9.255753
5354317	0.228271	2.117340	9.267731
5354336	0.146866	2.052704	9.380249
5354355	0.082230	2.076645	9.540665
5354374	0.055893	2.076645	9.665161
5354393	0.168427	2.107773	9.590942
5354412	0.173203	2.117340	9.344345
5354431	0.036743	2.098190	9.215057
5354450	0.043930	2.083832	9.282089
5354469	0.087021	2.122131	9.332367
5354488	0.115753	2.308884	9.392227
5354507	0.029556	2.320847	9.619675
5354526	0.010406	2.062271	8.865494
5354545	-0.006363	2.062271	8.571014
5354564	0.192368	1.796524	9.104919
5354583	0.386292	1.834824	9.325180
5354602	0.374329	2.040726	8.843948
5354621	0.345596	2.213104	8.499191
5354640	0.295319	2.079041	8.341171
5354659	0.259399	1.851593	8.755371
5354678	0.075043	1.504425	9.260544
5354697	0.029556	1.147690	9.799240
5354716	0.055893	0.673645	10.369064
5354735	0.347992	0.391129	11.084930
5354754	0.807678	0.460556	11.254913
5354773	1.126099	0.539566	11.125626
5354792	1.217087	0.697586	10.716217
5354811	1.047089	0.994461	10.167938
5354830	0.750214	1.121353	9.832748
5354849	0.510788	1.181213	9.878250
5354868	0.606567	1.276978	9.885422
5354887	0.757401	1.391907	9.681915
5354906	0.759796	1.408661	9.461655
5354924	0.822037	1.391907	9.516724
5354944	0.826828	1.389511	9.411377
5354963	0.750214	1.468521	9.265335
5354982	0.647263	1.492462	9.279694
5355001	0.525162	1.468521	9.454468
5355020	0.551498	1.358383	9.605301
5355039	0.628113	1.334442	9.760925
5355058	0.539520	1.406265	9.835144
5355077	0.403046	1.463730	9.713043
5355096	0.340805	1.583435	9.586151
5355115	0.290527	1.619354	9.586151
5355134	0.300095	1.588226	9.574188
5355153	0.357559	1.533157	9.590942
5355172	0.307281	1.609772	9.468842
5355191	0.221100	1.636108	9.250961
5355210	0.132507	1.710327	9.195892
5355229	0.182785	1.727081	9.174347
5355248	0.261795	1.662445	9.356308
5355267	0.352768	1.631317	9.466446
5355286	0.336014	1.760605	9.416168
5355305	0.206726	1.846802	9.363495
5355324	0.163635	1.798920	9.435318
5355343	0.189972	1.755814	9.504745
5355362	0.218704	1.791733	9.483200
5355381	0.242645	1.837219	9.485596
5355400	0.168427	2.007217	9.440109
5355419	-0.133255	2.225082	9.255753
5355438	-0.466049	2.380707	8.932541
5355457	-0.506744	2.457321	8.915771
5355476	-0.439713	2.416626	9.040268
5355495	-0.317596	2.215500	9.219833
5355514	-0.152405	2.052704	9.523911
5355533	0.005615	2.086212	9.708252
5355552	-0.027908	2.167618	9.796844
5355571	-0.142822	2.268173	9.736984
5355590	-0.324783	2.371124	9.533478
5355609	-0.327179	2.361557	9.203079
5355628	-0.243378	2.282547	9.272507
5355647	-0.188309	2.215500	9.514328
5355666	-0.188309	2.167618	9.667557
5355685	-0.382248	2.296906	9.346725
5355704	-0.444489	2.421402	9.133652
5355723	-0.305634	2.368729	9.176743
5355742	-0.272110	2.351974	9.090561
5355761	-0.413376	2.445343	8.817612
5355780	-0.401398	2.543518	8.865494
5355799	-0.300842	2.454926	9.212662
5355818	-0.358307	2.385498	9.358704
5355837	-0.372665	2.359161	9.351517
5355856	-0.276901	2.351974	9.296448
5355875	-0.207474	2.316055	9.250961
5355894	-0.176346	2.280151	9.394623
5355913	-0.087753	2.174805	9.583755
5355932	-0.042267	2.105377	9.543060
5355951	-0.128464	2.179596	9.351517
5355970	-0.312820	2.172409	9.066605
5355989	-0.315201	2.150864	8.978027
5356008	-0.099731	2.014389	9.162384
5356027	0.156448	1.853989	9.344345
5356046	0.177994	1.686386	9.499954
5356065	0.233063	1.590622	9.634033
5356084	0.336014	1.537949	9.600525
5356103	0.371933	1.545135	9.564606
5356122	0.400665	1.535553	9.523911
5356141	0.383896	1.525970	9.650803
5356160	0.345596	1.427811	9.782471
5356179	0.328827	1.360779	9.873459
5356198	0.309677	1.344009	9.981201
5356217	0.343201	1.351196	9.952469
5356236	0.321655	1.367966	9.806427
5356255	0.271378	1.372742	9.660370
5356274	0.225876	1.375137	9.569397
5356293	0.240250	1.372742	9.555023
5356312	0.290527	1.324860	9.636429
5356331	0.304886	1.281769	9.698685
5356350	0.343201	1.265015	9.768112
5356369	0.388687	1.260223	9.772903
5356388	0.510788	1.284164	9.638824
5356407	0.532333	1.281769	9.557419
5356426	0.479660	1.284164	9.677139
5356445	0.417419	1.377533	9.758530
5356464	0.388687	1.444580	9.665161
5356483	0.398270	1.514008	9.619675
5356502	0.477280	1.559494	9.622070
5356521	0.388687	1.552307	9.514328
5356540	0.221100	1.523575	9.490387
5356559	0.213913	1.504425	9.602905
5356578	0.242645	1.518799	9.612488
5356597	0.206726	1.542740	9.631638
5356616	0.134903	1.583435	9.617279
5356635	0.146866	1.612167	9.677139
5356654	0.163635	1.650467	9.696289
