# Supplementary material for: iSignDB: A database for smartphone signature biometrics
Source: Data Brief. 2020 Nov 28;33:106597. doi: 10.1016/j.dib.2020.106597 (PMC7725742; doi:10.1016/j.dib.2020.106597)
Supplement: Supplementary file 3 [file mmc3.zip › u022/genuine/Sensor Data/u022_s3_g04_AngVel.csv]

timestamp	x	y	z
5343387	-0.105530	0.025360	-0.064087
5343465	0.028702	-0.076385	-0.161560
5343544	-0.088486	-0.020462	-0.078461
5343622	-0.055466	-0.017258	-0.138107
5343701	-0.058121	0.078613	-0.097107
5343779	-0.026169	0.022156	-0.038513
5343857	-0.079956	0.035477	-0.010284
5343936	0.009003	0.077011	0.017944
5344014	0.008987	0.063705	-0.152496
5344093	-0.051727	-0.101425	-0.156754
5344172	0.030823	-0.257477	-0.146103
5344250	0.065979	-0.197830	-0.107224
5344329	0.261993	-0.130188	-0.273407
5344407	0.238556	-0.250549	-0.353302
5344485	0.077713	-0.215942	-0.190842
5344563	0.223114	0.046127	-0.048630
5344642	0.122452	0.106323	0.007294
5344720	0.142685	0.189407	0.043518
5344799	-0.013916	0.039734	0.031265
5344878	0.027634	0.061035	-0.024139
5344957	-0.027771	0.094604	0.031799
5345035	0.039352	0.159042	0.038193
5345113	0.047867	0.265564	0.045654
5345191	-0.133224	0.168106	0.040329
5345270	-0.031494	0.128159	0.022217
5345348	-0.115646	0.000854	-0.016678
5345426	-0.127899	-0.085434	-0.018814
5345505	-0.142273	-0.056686	-0.012421
5345583	-0.063446	-0.050827	-0.004959
5345661	0.031372	-0.016739	-0.018280
5345740	0.028702	-0.005554	-0.004425
5345818	0.004196	-0.023132	0.001968
5345896	0.043091	-0.025253	0.001434
5345974	0.051071	0.077011	0.049911
5346053	0.021240	0.083405	0.169220
5346131	0.232162	-0.122726	0.022217
5346209	-0.340958	0.167572	0.095184
5346288	0.003662	-0.023651	0.004105
5346367	0.066528	-0.028976	0.037659
5346446	0.051605	-0.006607	0.055237
5346524	0.002594	0.005646	0.095718
5346603	-0.013382	-0.010345	0.157501
5346681	-0.032028	-0.034851	0.269882
5346760	0.062790	0.070084	0.745529
5346839	0.227905	0.106308	1.479492
5346917	1.248428	0.658127	1.660599
5346995	0.577316	0.041336	0.656052
5347074	0.668930	0.374756	0.144196
5347153	0.373840	0.430679	0.055237
5347232	0.274246	0.460510	0.170822
5347311	0.127777	0.380081	0.250183
5347389	0.066513	0.296997	0.266693
5347468	0.188492	0.169159	0.195847
5347547	-0.189148	0.014709	0.217697
5347625	-0.157196	-0.082245	0.456848
5347703	-0.422440	-0.167465	0.355637
5347781	-0.113525	0.006180	0.161224
5347860	-0.101791	0.022156	0.025940
5347939	0.012726	-0.020996	0.031799
5348017	0.007401	-0.033234	0.089325
5348096	0.089417	-0.007675	0.095184
5348175	0.045212	-0.026855	0.117020
5348253	-0.115646	-0.073730	0.102646
5348332	-0.018173	0.065826	0.341263
5348411	-0.011795	0.536682	1.007584
5348489	-0.010712	0.687943	1.362854
5348568	0.129364	0.706055	1.457123
5348647	0.285965	0.200058	1.056061
5348725	0.247604	0.004578	0.780685
5348804	0.198074	-0.232452	0.494125
5348882	0.295013	-0.272400	0.306641
5348961	0.061722	-0.066269	-0.114670
5349040	-0.131622	0.111099	-0.210556
5349119	-0.078369	0.093536	-0.048630
5349197	-0.076767	0.097260	-0.018265
5349276	-0.050674	0.107376	-0.082184
5349355	-0.183823	0.048782	-0.103500
5349433	0.012192	-0.008743	0.031799
5349512	-0.060257	0.036011	0.008896
5349591	0.000473	-0.023651	-0.011353
5349669	0.056396	-0.054016	-0.007095
5349748	-0.019775	0.049850	-0.019867
5349827	0.041489	0.019501	0.023819
5349905	0.050537	-0.018326	-0.000153
5349984	-0.042679	0.039734	-0.004425
5350063	0.037231	0.017899	0.042450
5350141	-0.020309	-0.041229	-0.006027
5350220	0.033493	-0.085983	0.013153
5350298	-0.046402	0.023758	-0.040115
5350377	0.012192	0.006180	-0.014008
5350455	0.012192	-0.043365	-0.027328
5350534	-0.048004	-0.005539	-0.061417
5350612	-0.021912	0.083420	0.077606
5350691	-0.030426	0.062103	-0.010284
5350769	-0.018707	-0.109421	0.028076
5350848	0.016449	-0.114731	0.035004
5350927	-0.012314	0.078613	-0.012421
5351005	-0.000595	0.051987	-0.014008
5351084	0.057999	-0.047089	0.006241
5351162	0.047333	-0.026321	-0.037445
5351241	0.034561	-0.055084	0.041382
5351319	0.035629	-0.079590	-0.063019
5351397	0.011124	-0.087036	-0.076859
5351475	0.002594	0.004044	0.057373
5351554	-0.033096	0.086075	-0.009216
5351633	-0.049606	0.013641	0.029678
5351711	0.140015	-0.149353	0.101044
5351790	-0.084763	-0.036438	-0.169540
5351869	0.012192	0.024826	-0.000153
5351947	0.057999	0.013107	0.005173
5352026	-0.251465	-0.114197	-0.120544
5352104	0.122971	-0.139771	0.032333
5352182	0.002609	-0.067871	0.041397
5352260	0.032425	0.099396	-0.017212
5352338	-0.325516	-0.301163	-0.445450
5352417	-0.372910	-0.704895	-0.996719
5352496	-0.584366	-0.627670	-0.960495
5352574	-1.109543	-0.731522	-1.511780
5352652	-1.316742	-0.594101	-2.151993
5352730	-0.014450	0.608582	-2.089157
5352809	-0.171570	-0.073730	-1.640671
5352887	-0.078369	-0.305420	-1.259308
5352965	-0.022446	-0.341095	-0.932800
5353043	0.111786	-0.114197	-0.280334
5353122	0.624176	-0.284637	-0.204163
5353201	0.444687	-0.366135	-0.303757
5353280	0.141083	-0.188232	-0.409225
5353358	0.002075	0.279953	-0.579666
5353437	-0.273315	0.250656	-0.534927
5353515	-0.479965	0.070633	-0.123199
5353594	-0.482101	0.036545	0.014755
5353673	-0.173172	0.053055	0.057907
5353752	-0.005402	0.013107	-0.039581
5353830	-0.036285	-0.048691	-0.029449
5353909	-0.021912	-0.011414	-0.026260
5353988	-0.037888	0.117493	0.026474
5354066	0.004730	0.142532	0.104767
5354145	0.039886	0.033340	-0.028931
5354223	-0.431503	-0.042297	-0.190308
5354301	-0.833115	-0.636185	-0.548233
5354380	-0.387833	-0.512619	-0.342117
5354459	0.272110	-0.059341	-0.393784
5354538	0.148544	0.024292	-0.179123
5354616	0.185303	0.275681	-0.057693
5354694	0.148010	0.169174	-0.107758
5354773	0.175705	0.066360	-0.134918
5354851	0.176239	0.061035	-0.024658
5354930	0.129364	0.075958	-0.007614
5355008	0.179428	0.139862	-0.031586
5355087	0.222046	0.178223	0.002502
5355165	-0.089020	0.087662	0.095718
5355243	0.130432	0.216034	0.076004
5355322	0.111786	0.163300	0.029678
5355400	0.075577	0.027481	0.000381
5355478	-0.149750	-0.100891	-0.041183
5355556	-0.246674	-0.259079	-0.049164
5355634	-0.185959	-0.207947	-0.031586
5355713	-0.338287	-0.181839	0.100510
5355792	-0.278107	-0.120071	0.058960
5355870	-0.179565	-0.071594	0.019547
5355949	-0.030426	-0.013535	0.014221
5356028	-0.003265	0.005112	0.033401
5356106	0.109131	0.085007	-0.010818
5356185	0.143753	0.091934	-0.018799
5356264	0.094757	0.085007	0.008896
5356342	0.159195	0.137741	0.049911
