# Supplementary material for: iSignDB: A database for smartphone signature biometrics
Source: Data Brief. 2020 Nov 28;33:106597. doi: 10.1016/j.dib.2020.106597 (PMC7725742; doi:10.1016/j.dib.2020.106597)
Supplement: Supplementary file 3 [file mmc3.zip › u022/genuine/Sensor Data/u022_s3_g04_MagField.csv]

timestamp	x	y	z
5343340	-4.437256	-27.925110	-21.588135
5343440	-5.055237	-29.602051	-21.475220
5343540	-3.674316	-27.919006	-21.588135
5343640	-2.146912	-27.146912	-21.568298
5343739	-2.151489	-27.607727	-23.866272
5343838	-2.154541	-28.366089	-23.426819
5343938	-2.000427	-28.059387	-22.503662
5344038	-1.997375	-27.301025	-23.249817
5344137	-2.006531	-29.275513	-22.531128
5344237	-2.764893	-28.070068	-24.792480
5344336	-0.474548	-27.894592	-22.346497
5344436	-1.847839	-27.906799	-22.653198
5344536	-0.642395	-31.083679	-21.046448
5344636	-1.400757	-30.484009	-21.643066
5344736	-0.334167	-30.775452	-19.972229
5344836	-0.946045	-31.085205	-20.285034
5344936	0.286865	-28.640747	-19.313049
5345035	-0.335693	-31.381226	-19.223022
5345134	1.652527	-29.997253	-18.885803
5345234	0.427246	-31.071472	-18.910217
5345334	1.959229	-29.537964	-18.875122
5345433	0.885010	-30.313110	-21.791077
5345533	1.193237	-30.003357	-19.953918
5345633	0.738525	-29.399109	-20.550537
5345732	-0.485229	-30.473328	-20.117188
5345832	1.037598	-30.461121	-20.878601
5345932	2.566528	-29.385376	-21.157837
5346031	0.735474	-30.158997	-20.109558
5346131	-0.785828	-29.714966	-20.100403
5346231	0.730896	-30.920410	-20.584106
5346330	-0.482178	-29.414368	-22.381592
5346430	-1.095581	-30.480957	-21.185303
5346530	-0.642395	-31.085205	-21.809387
5346630	-1.554871	-30.787659	-21.040344
5346730	-3.845215	-32.171631	-19.244385
5346830	-8.564758	-31.297302	-18.313599
5346929	-12.516785	-30.107117	-14.782715
5347029	-11.616516	-32.835388	-14.692688
5347128	-11.154175	-32.069397	-13.911438
5347227	-12.527466	-32.987976	-11.799622
5347326	-14.057922	-34.217834	-11.828613
5347426	-14.057922	-34.217834	-11.828613
5347526	-13.450623	-34.666443	-11.380005
5347625	-13.131714	-32.080078	-10.864258
5347725	-16.781616	-29.837036	-13.865662
5347824	-18.161011	-31.216431	-14.051819
5347924	-17.085266	-29.386902	-15.075684
5348024	-17.245483	-31.057739	-14.199829
5348123	-17.547607	-30.604553	-14.189148
5348223	-18.914795	-29.702759	-14.018250
5348323	-19.982910	-29.713440	-14.781189
5348422	-20.742798	-28.962708	-15.527344
5348522	-23.469543	-25.341797	-17.582703
5348622	-26.957703	-22.175598	-15.835571
5348721	-29.547119	-21.743774	-16.590881
5348821	-29.838562	-19.311523	-15.316772
5348921	-34.103394	-19.194031	-14.402771
5349020	-31.503296	-17.347717	-13.900757
5349120	-30.599976	-19.317627	-15.316772
5349219	-31.669617	-19.783020	-15.328979
5349319	-29.988098	-18.403625	-16.210938
5349419	-29.530334	-18.399048	-15.753174
5349519	-30.599976	-19.017029	-16.377258
5349619	-30.754089	-19.622803	-15.019226
5349719	-30.599976	-18.713379	-17.132568
5349818	-31.054688	-18.414307	-16.973877
5349917	-31.210327	-19.325256	-16.079712
5350016	-30.589294	-17.190552	-15.267944
5350117	-31.512451	-18.415833	-16.517639
5350216	-29.536438	-19.616699	-16.999817
5350316	-32.580566	-18.879700	-15.766907
5350415	-30.754089	-19.624329	-15.476990
5350515	-29.994202	-19.921875	-15.483093
5350615	-30.899048	-18.254089	-14.073181
5350714	-29.528809	-18.093872	-15.745544
5350813	-31.056213	-18.865967	-15.460205
5350913	-30.754089	-19.171143	-16.990662
5351013	-30.146790	-19.772339	-16.394043
5351112	-31.669617	-19.783020	-15.328979
5351212	-30.589294	-17.190552	-15.267944
5351311	-31.213379	-20.082092	-14.572144
5351411	-31.213379	-20.082092	-14.572144
5351510	-30.761719	-20.690918	-17.025757
5351611	-31.060791	-20.382690	-13.969421
5351710	-31.506348	-17.654419	-15.432739
5351810	-31.506348	-17.654419	-15.432739
5351910	-32.431030	-19.789124	-15.328979
5352010	-31.819153	-19.627380	-13.189697
5352110	-31.658936	-18.257141	-12.701416
5352210	-30.909729	-20.533752	-14.125061
5352309	-32.733154	-19.332886	-14.099121
5352409	-30.305481	-21.441650	-14.450073
5352508	-28.485107	-23.248291	-13.726807
5352608	-27.122498	-25.364685	-13.468933
5352708	-21.334839	-25.471497	-15.600586
5352808	-13.894653	-30.580139	-17.539978
5352908	-9.179688	-32.215881	-19.250488
5353007	-5.372620	-32.942200	-18.501282
5353107	-2.923584	-30.944824	-17.538452
5353207	-4.002380	-34.289551	-14.260864
5353306	-3.079224	-32.608032	-13.002014
5353406	-0.495911	-34.259033	-13.494873
5353505	1.789856	-33.787537	-15.312195
5353605	1.795959	-32.421875	-16.500854
5353705	1.031494	-32.432556	-18.331909
5353805	2.099609	-31.967163	-18.319702
5353905	1.033020	-31.976318	-18.321228
5354004	0.885010	-31.369019	-17.697144
5354103	2.101135	-31.965637	-17.251587
5354203	1.028442	-33.039856	-18.345642
5354302	2.566528	-29.689026	-20.555115
5354402	2.110291	-28.636169	-24.496460
5354502	3.636169	-28.619385	-22.663879
5354602	3.942871	-28.010559	-23.260498
5354702	4.096985	-28.306580	-20.065308
5354801	5.920410	-29.356384	-20.849609
5354901	6.076050	-29.199219	-18.405151
5355001	6.384277	-28.588867	-18.544006
5355101	6.521606	-31.323242	-18.911743
5355201	7.293701	-29.492188	-18.106079
5355301	6.825256	-32.075500	-16.641235
5355400	8.355713	-30.999756	-16.615295
5355499	7.904053	-29.637146	-17.498779
5355599	5.915833	-30.871582	-18.595886
5355699	5.917358	-30.416870	-19.042969
5355799	5.911255	-31.179810	-20.585632
5355898	5.308533	-29.518127	-22.531128
5355997	5.006409	-29.214478	-21.456909
5356097	3.625488	-31.199646	-20.893860
5356197	5.004883	-29.516602	-20.701599
5356297	5.004883	-29.516602	-20.701599
5356396	7.139587	-29.345703	-20.085144
