# Supplementary material for: iSignDB: A database for smartphone signature biometrics
Source: Data Brief. 2020 Nov 28;33:106597. doi: 10.1016/j.dib.2020.106597 (PMC7725742; doi:10.1016/j.dib.2020.106597)
Supplement: Supplementary file 3 [file mmc3.zip › u022/genuine/Sensor Data/u022_s3_g04_Orient.csv]

timestamp	x	y	z
5343387	173.523551	-5.158957	-3.761083
5343465	174.300403	-5.286937	-4.180046
5343544	174.790360	-4.909321	-4.355069
5343622	175.401430	-4.775694	-4.292201
5343701	176.058740	-4.558568	-3.876886
5343779	176.410823	-4.473949	-3.752587
5343857	176.647202	-4.124953	-3.603342
5343936	176.495558	-4.198446	-3.187927
5344014	177.270470	-4.304463	-2.805279
5344093	178.095311	-4.040626	-3.263573
5344172	178.701887	-4.222215	-4.299873
5344250	179.019231	-4.537777	-5.028600
5344329	-179.763066	-5.738602	-5.441340
5344407	-178.297020	-6.830243	-6.387246
5344485	-177.543514	-7.117883	-7.193040
5344563	-177.416008	-8.103406	-6.945188
5344642	-177.524485	-8.660568	-6.466309
5344720	-177.780016	-9.262310	-5.678140
5344799	-177.862648	-9.227662	-5.533176
5344878	-177.740961	-9.379598	-5.270912
5344957	-177.838236	-9.264206	-4.910464
5345035	-177.834890	-9.450101	-4.248575
5345113	-178.015780	-9.650408	-3.139139
5345191	-177.852621	-9.061659	-2.486480
5345270	-177.911087	-8.928057	-1.929977
5345348	-177.593265	-8.439372	-1.896177
5345426	-177.506808	-7.915453	-2.239009
5345505	-177.401446	-7.335219	-2.458429
5345583	-177.260102	-7.069888	-2.669202
5345661	-177.135902	-7.230524	-2.718967
5345740	-177.266741	-7.377847	-2.724447
5345818	-177.292286	-7.411876	-2.809748
5345896	-177.206745	-7.610839	-2.917523
5345974	-177.130274	-7.920031	-2.568273
5346053	-177.838004	-8.013297	-2.335421
5346131	-178.041558	-8.909659	-2.846868
5346209	-178.474455	-7.643090	-2.110176
5346288	-178.433132	-7.667167	-2.228978
5346367	-178.637068	-7.961320	-2.389993
5346446	-178.970941	-8.190841	-2.444181
5346524	-179.421748	-8.190970	-2.482960
5346603	179.859945	-8.107861	-2.629520
5346681	178.549491	-7.913593	-2.943853
5346760	174.680667	-7.944879	-2.896226
5346839	167.712659	-8.436897	-3.141817
5346917	159.433499	-13.616809	-1.712691
5346995	156.378807	-16.041717	-2.462569
5347074	155.791369	-18.877495	-1.159148
5347153	155.659601	-20.495729	0.516835
5347232	154.831933	-21.778214	2.286651
5347311	153.659872	-22.420028	3.501253
5347389	152.293589	-22.864637	4.315078
5347468	151.390282	-23.772195	4.689887
5347547	150.252605	-23.001485	4.269372
5347625	148.055962	-22.433319	3.034545
5347703	146.339849	-20.645445	1.661247
5347781	145.464178	-20.160912	1.354880
5347860	145.269026	-19.687267	1.343667
5347939	145.145276	-19.731392	1.138183
5348017	144.621278	-19.758743	0.821188
5348096	144.194091	-20.139226	0.596626
5348175	143.607254	-20.313734	0.253494
5348253	142.898554	-19.796233	-0.272465
5348332	140.982631	-19.703451	-0.541075
5348411	136.143538	-19.638349	0.226781
5348489	129.633589	-19.652426	1.122906
5348568	122.589000	-20.363550	1.862296
5348647	117.499799	-21.649859	0.902122
5348725	113.683970	-22.696731	-0.551911
5348804	111.258256	-23.495813	-2.581943
5348882	109.688187	-24.663028	-4.535159
5348961	110.201995	-24.897754	-4.668677
5349040	111.139807	-24.379969	-3.768751
5349119	111.383672	-24.054577	-3.308208
5349197	111.459828	-23.670997	-2.897646
5349276	111.865555	-23.400465	-2.301236
5349355	112.211190	-22.549624	-1.934479
5349433	111.911639	-22.582163	-2.064503
5349512	111.902083	-22.269431	-1.968068
5349591	111.852045	-22.235599	-2.104562
5349669	111.894338	-22.451809	-2.391766
5349748	111.805361	-22.339015	-2.167585
5349827	111.699684	-22.491902	-2.166854
5349905	111.628698	-22.306168	-2.580737
5349984	111.644995	-22.126055	-2.440977
5350063	111.161288	-22.294106	-2.491684
5350141	111.029035	-22.161266	-2.690934
5350220	110.984509	-22.296341	-3.154341
5350298	111.192775	-22.088383	-3.018289
5350377	111.120928	-22.112826	-2.986252
5350455	111.298472	-22.139802	-3.149668
5350534	111.708563	-21.905620	-3.078383
5350612	111.297782	-21.834009	-2.891908
5350691	111.242833	-21.746194	-2.648373
5350769	111.049423	-21.625806	-3.191976
5350848	110.844135	-21.665949	-3.796629
5350927	110.921029	-21.591213	-3.446642
5351005	110.994652	-21.603067	-3.231579
5351084	110.978170	-21.819883	-3.470234
5351162	111.203000	-21.995873	-3.532950
5351241	110.767411	-22.133899	-3.884219
5351319	111.191163	-22.273797	-4.153946
5351397	111.589752	-22.308059	-4.421467
5351475	111.305330	-22.344786	-4.538397
5351554	111.403350	-22.186334	-4.167268
5351633	111.391356	-21.946559	-4.192555
5351711	110.629824	-22.510977	-5.045144
5351790	111.459050	-22.241859	-4.895677
5351869	111.290563	-22.340389	-4.801650
5351947	111.231092	-22.558493	-4.792015
5352026	111.939929	-21.457273	-5.073112
5352104	111.737011	-21.981017	-5.775505
5352182	111.465798	-21.987484	-6.162636
5352260	111.587819	-22.141643	-5.724257
5352338	113.831195	-20.915644	-6.259236
5352417	118.852053	-19.837231	-7.740684
5352496	123.814514	-17.856138	-9.059685
5352574	131.626802	-14.148219	-10.250417
5352652	142.484809	-10.163202	-10.819476
5352730	152.041336	-11.460477	-6.416174
5352809	159.751663	-11.281949	-5.337234
5352887	165.524853	-11.462639	-5.437343
5352965	169.768423	-11.713622	-5.997394
5353043	171.050777	-12.268535	-6.137202
5353122	171.830143	-15.055380	-7.224878
5353201	173.052050	-17.240511	-8.482399
5353280	174.839852	-18.131459	-8.688584
5353358	177.656567	-18.494747	-6.556125
5353437	-179.532451	-17.549978	-4.631597
5353515	-178.663979	-15.538583	-3.976670
5353594	-178.473909	-13.363426	-3.715917
5353673	-178.728155	-12.583580	-3.454835
5353752	-178.482569	-12.588846	-3.291052
5353830	-178.208925	-12.427707	-3.433462
5353909	-178.024933	-12.336737	-3.414090
5353988	-178.154297	-12.164242	-2.876242
5354066	-178.545585	-12.170379	-2.295523
5354145	-178.169064	-12.359125	-2.084598
5354223	-177.135028	-10.488880	-2.055790
5354301	-174.320211	-6.995997	-4.464715
5354380	-172.597364	-5.340452	-6.487959
5354459	-171.053741	-6.678985	-6.477208
5354538	-170.215964	-7.398942	-6.234478
5354616	-169.901502	-8.264490	-4.958012
5354694	-169.455381	-8.957059	-4.141509
5354773	-168.844967	-9.756144	-3.741863
5354851	-168.665866	-10.524986	-3.418704
5354930	-168.425580	-11.088997	-3.032579
5355008	-168.033596	-11.872971	-2.356748
5355087	-167.893918	-12.865526	-1.522331
5355165	-168.022886	-12.451571	-1.192227
5355243	-168.403573	-13.049767	-0.253311
5355322	-168.470004	-13.555660	0.475908
5355400	-168.297104	-13.894095	0.631979
5355478	-168.130666	-13.259466	0.267384
5355556	-167.756563	-12.215032	-0.779760
5355634	-167.597433	-11.437587	-1.610392
5355713	-167.999936	-9.965849	-2.419877
5355792	-168.259511	-8.800593	-2.898229
5355870	-168.030481	-7.995610	-3.198997
5355949	-168.116145	-7.858603	-3.226969
5356028	-168.246971	-7.840012	-3.184489
5356106	-168.309863	-8.314738	-2.780732
5356185	-168.213954	-8.947323	-2.362957
5356264	-168.265795	-9.343087	-2.003522
5356342	-168.447396	-9.894554	-1.494059
