# Supplementary material for: iSignDB: A database for smartphone signature biometrics
Source: Data Brief. 2020 Nov 28;33:106597. doi: 10.1016/j.dib.2020.106597 (PMC7725742; doi:10.1016/j.dib.2020.106597)
Supplement: Supplementary file 3 [file mmc3.zip › u022/genuine/Sensor Data/u022_s3_g04_Pos.csv]

timestamp	lat	long	alt	speed	course	hacc
5348207	28.562990	77.280550	171.144000	0.000000	0.000000	35.376000
5349207	28.562990	77.280550	171.043000	0.000000	0.000000	32.160000
5350207	28.562990	77.280550	170.858000	0.000000	0.000000	26.800000
5351207	28.562990	77.280550	170.739000	0.000000	0.000000	24.656000
5352207	28.562990	77.280550	170.622000	0.000000	0.000000	21.440000
5353207	28.562990	77.280550	170.516000	0.000000	0.000000	20.368000
5354207	28.562990	77.280550	170.481000	0.000000	0.000000	19.296000
5355207	28.562990	77.280550	170.387000	0.000000	0.000000	19.296000
5356207	28.562990	77.280550	170.349000	0.000000	0.000000	18.224000
