# Supplementary material for: iSignDB: A database for smartphone signature biometrics
Source: Data Brief. 2020 Nov 28;33:106597. doi: 10.1016/j.dib.2020.106597 (PMC7725742; doi:10.1016/j.dib.2020.106597)
Supplement: Supplementary file 3 [file mmc3.zip › u022/genuine/Sensor Data/u022_s3_g05_Acc.csv]

timestamp	x	y	z
4628370	0.180389	1.423019	9.449677
4628389	0.125320	1.401474	8.925354
4628408	0.295319	1.320068	9.574188
4628427	0.376709	1.193176	10.048233
4628446	0.271378	1.272186	9.930923
4628465	0.230667	1.415848	9.411377
4628484	0.223480	1.461334	9.322784
4628503	0.233063	1.396683	9.547852
4628522	0.247437	1.401474	9.657974
4628541	0.223480	1.423019	9.593338
4628560	0.177994	1.427811	9.557419
4628578	0.154053	1.401474	9.610092
4628598	0.168427	1.341629	9.610092
4628617	0.187576	1.339233	9.586151
4628636	0.149261	1.370346	9.547852
4628655	0.211517	1.375137	9.576584
4628674	0.278549	1.387115	9.485596
4628693	0.271378	1.384720	9.430527
4628712	0.336014	1.379929	9.547852
4628731	0.343201	1.358383	9.598129
4628750	0.233063	1.327255	9.581360
4628769	0.245041	1.348801	9.605301
4628788	0.264191	1.391907	9.650803
4628807	0.168427	1.399078	9.576584
4628826	0.134903	1.401474	9.607697
4628845	0.156448	1.406265	9.722626
4628864	0.053497	1.408661	9.653198
4628883	0.158844	1.427811	9.571793
4628902	0.189972	1.423019	9.344345
4628921	0.288132	1.329651	9.344345
4628940	0.345596	1.169235	9.535873
4628959	0.347992	1.104599	9.643616
4628978	0.177994	1.389511	9.550247
4628997	0.144485	1.478088	9.303635
4629016	0.412628	1.245850	9.459259
4629035	0.434174	1.109390	9.660370
4629054	0.300095	1.135727	9.878250
4629073	0.285736	1.327255	9.952469
4629092	0.254608	1.487671	9.847122
4629111	0.343201	1.420624	9.741776
4629130	0.355164	1.286560	9.775299
4629149	0.288132	1.257828	9.873459
4629168	0.245041	1.382324	9.329971
4629187	0.273773	1.470917	8.994781
4629206	0.328827	1.351196	9.600525
4629225	0.381500	1.262619	10.062607
4629244	0.324051	1.279373	9.717834
4629263	0.345596	1.375137	9.516724
4629282	0.266586	1.408661	9.351517
4629301	0.283340	1.367966	9.499954
4629320	0.295319	1.186005	10.050629
4629338	0.455719	1.078262	10.467224
4629358	0.628113	1.085449	10.383423
4629377	0.939362	1.092621	9.923737
4629396	0.740631	1.327255	9.602905
4629415	0.424606	1.650467	9.315613
4629434	0.166031	1.683990	9.054642
4629453	-0.030304	1.875534	9.066605
4629472	0.125320	2.019180	9.054642
4629491	0.309677	2.122131	8.982819
4629510	0.460510	2.074249	8.980423
4629529	0.635284	2.026367	9.112106
4629548	0.532333	2.179596	9.248566
4629567	0.309677	2.282547	9.298843
4629585	0.182785	2.304092	9.401794
4629605	0.096588	2.249023	9.464050
4629624	0.060684	2.249023	9.423340
4629643	0.103775	2.208328	9.464050
4629662	0.031952	2.205933	9.447296
4629681	0.027161	2.191559	9.425735
4629700	0.170822	2.148468	9.339554
4629719	0.383896	2.064667	9.385040
4629738	0.467697	2.074249	9.404190
4629757	0.427002	2.141281	9.274902
4629776	0.307281	2.148468	9.272507
4629795	0.345596	2.088608	9.313217
4629814	0.544312	1.913834	9.270111
4629833	0.661621	1.846802	9.298843
4629852	0.529953	1.853989	9.368286
4629871	0.309677	1.894684	9.449677
4629890	0.134903	1.971298	9.504745
4629909	0.101379	2.011993	9.559814
4629928	0.166031	1.983261	9.614883
4629947	0.230667	1.956940	9.610092
4629966	0.233063	1.865952	9.622070
4629985	0.280945	1.853989	9.600525
4630004	0.295319	1.930603	9.466446
4630023	0.264191	1.911438	9.377853
4630042	0.180389	1.892288	9.356308
4630061	0.149261	1.877930	9.413773
4630080	0.137299	1.882706	9.449677
4630099	0.075043	1.956940	9.423340
4630118	0.053497	2.011993	9.389832
4630137	0.043930	2.019180	9.375458
4630156	0.053497	1.930603	9.375458
4630175	0.204330	1.767792	9.432922
4630194	0.422211	1.600189	9.476013
4630213	0.517975	1.528366	9.511932
4630232	0.465302	1.454147	9.401794
4630251	0.407837	1.396683	9.444901
4630270	0.465302	1.432602	9.569397
4630289	0.395874	1.451752	9.741776
4630308	0.302490	1.521194	9.883041
4630327	0.271378	1.595413	9.923737
4630346	0.268982	1.624146	9.818390
4630365	0.254608	1.604980	9.789658
4630384	0.189972	1.583435	9.861481
4630403	0.197159	1.588226	10.132034
4630422	0.189972	1.571472	9.401794
4630441	0.185181	1.636108	8.989990
4630460	0.125320	1.691177	9.152802
4630479	-0.025513	1.683990	9.320404
4630498	-0.157196	1.700760	9.418564
4630517	-0.176346	1.736664	9.444901
4630536	-0.154800	1.770187	9.449677
4630555	-0.099731	1.739059	9.480804
4630574	-0.051849	1.662445	9.581360
4630593	-0.023117	1.700760	9.612488
4630612	0.005615	1.724701	9.562210
4630631	0.122925	1.710327	9.684311
4630650	0.197159	1.655258	9.863876
4630669	0.228271	1.573853	9.756134
4630688	0.101379	1.664841	9.418564
4630707	0.031952	1.739059	9.195892
4630726	-0.013535	1.672028	9.279694
4630745	-0.008743	1.552307	9.447296
4630764	-0.011139	1.516403	9.617279
4630783	-0.056641	1.528366	9.844727
4630802	-0.023117	1.566681	9.873459
4630821	0.051102	1.633713	9.729813
4630840	0.055893	1.741455	9.578964
4630859	0.053497	1.746246	9.459259
4630878	-0.003967	1.889893	9.193497
4630897	-0.229019	1.906647	8.951691
4630916	-0.252960	1.971298	9.164780
4630935	-0.006363	1.686386	9.804031
4630954	0.261795	1.624146	9.854309
4630973	0.084625	1.763000	9.507141
4630992	-0.111694	1.830032	9.466446
4631011	-0.116486	1.786942	9.622070
4631030	-0.051849	1.700760	9.722626
4631049	0.017593	1.688782	9.660370
4631068	0.048706	1.698364	9.480804
4631087	0.017593	1.695969	9.442505
4631106	-0.027908	1.705536	9.492783
4631125	-0.092545	1.667236	9.487991
4631144	-0.063812	1.631317	9.468842
4631163	0.010406	1.614563	9.442505
4631182	0.041534	1.631317	9.464050
4631201	0.060684	1.624146	9.538269
4631220	0.010406	1.643295	9.571793
4631239	-0.006363	1.628922	9.555023
4631258	0.003220	1.650467	9.514328
4631277	0.003220	1.648087	9.595734
4631295	0.036743	1.655258	9.734589
4631315	0.051102	1.691177	9.792053
4631334	0.005615	1.624146	9.825577
4631353	0.175598	1.559494	9.875854
4631372	0.209122	1.583435	9.871063
4631391	0.144485	1.648087	9.923737
4631410	0.154053	1.760605	9.902191
4631429	0.412628	1.856369	9.820786
4631448	0.467697	1.853989	9.739380
4631467	0.089417	2.047913	9.662766
4631486	-0.106918	2.421402	9.322784
4631505	-0.233810	2.885880	9.171951
4631524	-0.262543	3.149246	8.987610
4631543	-0.197891	3.175583	8.994781
4631562	-0.145218	3.192337	9.092941
4631581	-0.533081	3.221069	9.502350
4631600	-0.657578	3.302475	9.392227
4631619	-0.686310	3.529922	8.951691
4631638	-0.980789	3.908203	8.824799
4631657	-1.289642	4.351135	8.597351
4631676	-1.648773	4.762939	8.015564
4631695	-1.928894	5.067001	7.551086
4631714	-2.204239	5.383041	7.007599
4631733	-2.388580	5.591324	6.454544
4631752	-2.254517	5.576965	6.574249
4631771	-2.230576	5.581757	6.995621
4631790	-2.426895	5.742172	7.407425
4631809	-2.388580	5.703857	7.618118
4631828	-2.118042	5.557816	7.673187
4631847	-2.235352	5.485992	7.649246
4631866	-2.697433	5.818787	7.551086
4631885	-2.673492	6.094116	7.019562
4631904	-2.481964	6.237762	6.495239
4631923	-2.481964	6.486755	5.927811
4631942	-2.857849	6.850677	5.159271
4631961	-2.915314	7.324738	4.390732
4631980	-2.876999	7.480362	3.770630
4631999	-2.814758	7.406128	3.672470
4632018	-3.001495	7.298401	4.271027
4632037	-2.932068	7.018280	5.300537
4632056	-2.960800	6.979965	5.896683
4632075	-2.838699	7.001511	5.793732
4632094	-2.903336	7.130798	5.626144
4632113	-2.960800	7.164322	5.290955
4632132	-3.135574	7.355850	3.478546
4632151	-3.269653	7.322342	4.086670
4632170	-3.394150	7.082916	5.573471
4632189	-3.386963	7.030243	6.337219
4632208	-3.216980	7.075729	5.702759
4632227	-3.090088	7.216995	4.828873
4632246	-2.920105	7.353470	4.259048
4632265	-2.924881	7.319946	4.326096
4632284	-2.872208	6.915329	4.929428
4632303	-2.675888	6.575348	5.669235
4632322	-2.637589	6.625626	6.102585
4632341	-2.469986	6.479584	6.346802
4632360	-2.134796	6.326355	6.816055
4632379	-1.782852	6.115662	6.940567
4632398	-1.869049	5.940887	7.053085
4632417	-1.821167	5.634430	7.290115
4632436	-1.586533	5.339935	7.749802
4632455	-1.390198	5.141220	8.204697
4632474	-1.402176	5.004745	8.501587
4632493	-1.500336	4.925735	8.666779
4632512	-1.359085	5.019119	8.544678
4632531	-1.406967	5.016724	8.221451
4632550	-1.457245	5.086151	8.089783
4632569	-1.526672	5.193893	7.938950
4632588	-1.639206	5.282486	7.682770
4632607	-1.653564	5.313599	7.634872
4632626	-1.593704	5.280090	7.891052
4632645	-1.560196	5.220230	8.082596
4632664	-1.579346	5.239380	8.307648
4632683	-1.557800	5.229813	8.319626
4632702	-1.550613	5.241776	8.099350
4632721	-1.632019	5.339935	7.654037
4632740	-1.648773	5.392609	7.352356
4632759	-1.643997	5.418945	7.316452
4632778	-1.725388	5.402191	7.448135
4632797	-1.730179	5.426132	7.541504
4632816	-1.703842	5.416550	7.709106
4632835	-1.727783	5.383041	7.788101
4632854	-1.878616	5.423737	7.742615
4632873	-1.890594	5.634430	7.618118
4632892	-1.881012	5.770889	7.405029
4632911	-1.928894	5.823563	7.266174
4632930	-1.991150	5.881027	7.168015
4632949	-2.031845	5.957642	7.002808
4632968	-2.110855	6.079742	6.813675
4632987	-2.091705	6.103683	6.631714
4633006	-2.055786	6.058197	6.555099
4633025	-2.106064	6.039047	6.638885
4633044	-2.089310	6.015106	6.863953
4633063	-2.156342	6.110870	6.902252
4633082	-2.201843	6.165939	6.794510
4633101	-2.343094	6.194672	6.430588
4633120	-2.915314	6.228195	6.490448
4633139	-3.128387	5.883423	6.919006
4633158	-2.833908	5.866669	7.084213
4633177	-2.079727	6.484375	7.005203
4633196	-2.024673	6.702240	6.559875
4633215	-1.112473	6.917725	5.731491
4633234	-1.325562	6.273682	6.361160
4633252	-1.756516	6.039047	7.314056
4633272	-2.505905	5.517105	8.082596
4633291	-1.102905	6.300018	7.452927
4633310	-0.650391	6.695053	6.883102
4633329	-1.371048	6.426910	7.337997
4633348	-1.394989	6.426910	6.497635
4633367	-1.691879	6.132416	6.856766
4633386	-2.513092	5.809204	7.237442
4633405	-1.122055	5.600906	8.111328
4633424	0.156448	4.746170	9.667557
4633443	-0.092545	4.150024	9.770508
4633462	0.005615	3.616119	10.321167
4633481	0.257004	3.359940	10.402573
4633500	0.467697	3.304871	9.914154
4633519	0.802887	3.156433	8.769730
4633538	0.620926	3.350357	8.661987
4633557	0.419815	3.515564	8.322021
4633576	0.563461	3.587387	7.498413
4633595	1.248199	3.575409	8.092178
4633614	1.147644	3.489227	8.037109
4633633	0.963303	3.520340	7.778534
4633652	1.370316	3.635269	7.862335
4633671	1.406219	3.563446	8.278915
4633690	0.987244	3.340775	8.333984
4633709	1.054276	3.154037	8.791275
4633728	1.296097	2.972076	8.884659
4633747	1.197922	2.861938	8.851135
4633766	1.027939	2.787720	8.808044
4633785	0.771759	2.869125	8.705093
4633804	0.503616	2.885880	8.877472
4633823	0.596985	3.091782	8.501587
4633842	0.877106	3.280930	8.288498
4633861	0.795700	2.993622	8.760147
4633880	0.371933	3.029541	9.143219
4633899	0.316864	2.888275	9.847122
4633918	0.381500	2.974472	9.823181
4633937	0.529953	3.187546	9.447296
4633956	0.675995	3.328812	9.085770
4633975	0.477280	3.393448	8.922958
4633994	0.146866	3.249802	9.133652
4634013	0.060684	3.036713	9.392227
4634032	0.177994	2.996017	9.365891
4634051	0.381500	2.996017	9.174347
4634070	0.527557	2.984039	8.903809
4634089	0.601776	3.003204	8.925354
4634108	0.553894	2.974472	9.011551
4634127	0.508392	2.967285	9.073792
4634146	0.367142	2.909821	8.894226
4634165	0.189972	2.837997	8.937317
4634184	0.166031	2.926590	9.059433
4634203	0.213913	2.921799	9.262939
4634222	0.245041	2.974472	9.310822
4634241	0.276154	3.158829	9.169556
4634260	0.098984	3.197128	9.262939
4634279	0.017593	3.266556	9.356308
4634298	0.134903	3.350357	9.258148
4634317	0.187576	3.091782	9.447296
4634336	0.019974	2.919403	9.492783
4634355	0.029556	3.185150	9.052246
4634374	0.233063	3.000809	9.004364
4634393	0.369537	2.878693	8.870285
4634412	0.470093	2.735046	9.069000
4634431	0.295319	2.627304	9.193497
4634450	0.098984	2.656036	9.069000
4634469	0.106171	2.687164	9.018723
4634488	0.182785	2.751801	9.114502
4634507	0.240250	2.782928	9.215057
4634526	0.302490	2.828415	9.145615
4634545	0.412628	3.051086	8.757767
4634564	0.585007	3.211487	8.705093
4634583	0.431778	3.247406	8.820007
4634602	0.166031	3.089386	9.138443
4634621	0.003220	3.019958	9.248566
4634640	0.055893	2.952927	9.315613
4634659	0.134903	2.833206	9.456863
4634678	0.075043	2.792511	9.418564
4634697	0.103775	2.782928	9.385040
4634716	0.257004	2.806870	9.258148
4634735	0.228271	2.900253	9.104919
4634754	0.197159	2.964890	9.073792
4634773	0.383896	2.972076	9.064224
4634792	0.517975	2.964890	8.994781
4634811	0.489243	3.096573	8.786484
4634830	0.381500	3.259384	8.729034
4634849	0.139694	3.151642	9.018723
4634868	-0.126068	2.912216	9.353912
4634887	-0.018326	2.802078	9.432922
4634906	0.204330	2.821243	9.279694
4634925	0.345596	2.878693	9.193497
4634944	0.319260	2.976868	9.234207
4634963	0.137299	3.022354	9.306030
4634982	-0.063812	3.065445	9.428131
4635001	-0.090149	3.103760	9.459259
4635020	-0.008743	3.022354	9.394623
4635039	0.106171	2.861938	9.241394
4635058	0.249817	2.770966	9.176743
4635077	0.508392	2.869125	8.791275
4635096	0.675995	2.902649	8.587769
4635115	0.606567	2.984039	8.475250
4635134	0.458115	3.046295	8.738602
4635153	0.321655	3.096573	8.942108
4635171	0.235458	3.137268	9.057037
4635191	0.134903	3.055878	9.171951
4635209	0.199539	2.984039	9.387436
4635229	0.273773	3.041504	9.487991
4635248	0.240250	3.082214	9.375458
4635267	0.170822	3.003204	9.325180
4635286	0.295319	2.866730	9.253357
4635305	0.491638	2.768570	9.200684
4635324	0.515579	2.890671	9.069000
4635343	0.453339	3.101364	8.951691
4635362	0.477280	3.189941	9.006760
4635381	0.527557	3.335999	8.836761
4635400	0.539520	3.510773	8.645233
4635419	0.336014	3.345566	8.963654
4635438	0.290527	2.924194	9.143219
4635457	0.498825	2.794907	9.023514
4635476	0.656845	2.806870	8.800858
4635495	0.723877	2.852371	8.851135
4635514	0.441360	2.988831	9.133652
4635533	0.163635	3.079819	9.385040
4635552	0.029556	3.098969	9.521515
4635570	0.120544	3.108536	9.564606
4635589	0.324051	3.161209	9.279694
4635608	0.467697	3.051086	9.171951
4635628	0.415024	2.974472	9.078583
4635647	0.532333	2.917007	9.016327
4635666	0.711899	2.895462	8.908600
4635685	0.733459	2.881088	8.791275
4635704	0.762177	2.914612	8.671570
4635723	0.644867	3.012772	8.518341
4635742	0.505997	3.075027	8.688324
4635761	0.415024	3.072632	8.870285
4635780	0.340805	3.043900	9.088165
4635799	0.271378	3.003204	9.334763
4635818	0.295319	2.991226	9.538269
4635837	0.338409	2.926590	9.543060
4635856	0.470093	2.881088	9.454468
4635875	0.529953	3.010376	9.210266
4635894	0.558670	3.113327	8.944504
4635913	0.596985	3.235443	8.843948
4635932	0.661621	3.415009	8.743393
4635951	0.501221	3.268951	8.863098
4635970	0.297714	2.912216	9.112106
4635989	0.249817	2.885880	9.236603
4636008	0.474884	2.950531	9.387436
4636027	0.532333	2.881088	9.423340
4636046	0.407837	2.747025	9.332367
4636065	0.513184	2.756592	9.229416
4636084	0.664017	2.905029	8.942108
4636103	0.714294	3.228256	8.530304
4636122	0.687958	3.412613	8.697906
4636141	0.654449	3.400635	9.124069
4636160	0.640076	3.505981	9.102524
4636179	0.510788	3.620895	8.870285
4636198	0.443756	3.297684	9.037888
4636217	0.503616	2.902649	9.016327
4636236	0.709503	2.869125	8.707474
4636255	0.934570	2.782928	8.740997
4636274	0.762177	2.814056	8.827194
4636293	0.446152	2.945740	9.188721
4636312	0.345596	3.144455	9.332367
4636331	0.283340	2.871521	9.674744
4636350	0.225876	2.548294	9.744171
4636369	0.484451	2.632095	9.191116
4636388	0.834015	2.921799	8.745789
4636407	0.848373	3.077423	8.638046
4636426	0.623322	3.115723	8.685928
4636445	0.565857	3.197128	8.894226
4636464	0.594589	3.388672	9.241394
4636483	0.422211	3.522736	9.284485
4636502	0.340805	3.393448	9.145615
4636521	0.472488	3.335999	8.958878
4636540	0.570648	3.233047	8.997177
4636559	0.630508	3.051086	8.989990
4636578	0.690353	2.857147	8.906204
4636597	0.714294	2.830811	8.721848
4636616	0.616135	3.082214	8.472855
4636635	0.592194	3.216278	8.884659
4636654	0.594589	3.007980	9.533478
4636673	0.345596	2.818848	9.861481
4636692	0.125320	2.790115	9.804031
4636711	0.036743	3.067841	9.361099
4636730	0.175598	3.343170	9.033096
4636749	0.259399	3.367111	8.855927
4636768	0.297714	3.539505	8.357925
4636787	0.505997	2.991226	9.049850
4636806	0.510788	3.113327	8.544678
4636825	0.793304	3.108536	8.717056
4636844	0.853165	3.168396	8.781708
4636863	0.922592	3.307266	8.891830
4636882	0.934570	3.484436	9.143219
4636901	0.738235	3.379089	9.399399
4636920	0.556274	3.072632	9.842331
4636939	0.800491	2.991226	9.696289
4636958	1.463684	2.861938	9.224625
4636977	2.153214	2.830811	8.709869
4636996	1.851547	2.797302	8.037109
4637015	0.762177	2.289734	8.582977
4637034	1.073425	2.351974	9.279694
4637053	2.450089	2.318451	9.159988
4637072	3.280884	2.340012	9.033096
4637091	1.992798	1.935379	9.684311
4637110	-0.315201	3.608932	8.970840
4637128	-0.542664	2.639282	7.065063
4637148	0.422211	2.390289	8.585373
4637167	-0.020721	2.000031	10.237381
4637186	-0.559418	1.801315	9.993164
4637205	0.180389	1.609772	10.136826
4637224	0.802887	1.640900	9.832748
4637243	0.515579	2.165222	9.092941
4637262	-0.099731	2.105377	8.781708
4637281	-0.205078	1.604980	9.191116
4637300	0.182785	1.559494	9.389832
4637319	0.477280	1.310501	10.036270
4637338	0.477280	1.087830	10.261322
4637357	0.386292	1.011215	10.127243
4637376	0.501221	0.994461	10.151184
4637395	0.517975	1.193176	10.266113
4637414	0.438965	1.576248	9.981201
4637433	0.194763	1.990448	9.143219
4637452	-0.145218	2.112549	8.726639
4637471	-0.528290	2.134109	9.186325
4637490	-0.707855	2.179596	9.895004
4637509	-0.501953	2.478867	9.926132
4637528	-0.173950	2.644073	9.741776
4637547	0.278549	2.249023	10.203857
4637566	0.735840	2.035934	10.711426
4637585	0.407837	2.395065	10.431305
4637604	-0.193100	2.809265	9.246170
4637623	-0.214645	2.945740	8.511154
4637642	-0.020721	3.189941	8.293289
4637661	-0.176346	3.142059	8.690720
4637680	-0.600113	3.166000	9.411377
4637699	-1.651169	3.877075	9.578964
4637718	-1.136414	4.085373	9.059433
4637737	-0.506744	4.078201	8.652420
4637756	-0.971222	4.358322	7.950912
4637775	-2.453232	4.935318	6.856766
4637794	-3.968765	6.024673	5.999634
4637813	-3.992706	6.505920	5.087448
4637832	-2.568146	5.811600	4.692398
4637851	-2.582520	5.450073	5.566284
4637870	-3.346268	5.718216	5.951752
4637889	-3.774826	5.852295	5.925415
4637908	-3.908905	5.878632	6.174423
4637927	-3.224167	5.632034	6.229477
4637946	-2.886581	5.105301	6.533539
4637965	-2.527451	4.377472	7.266174
4637984	-2.417313	3.845963	8.015564
4638003	-2.163528	3.601746	8.650024
4638022	-1.730179	3.453308	9.085770
4638041	-1.861862	3.374298	9.392227
4638060	-2.311966	3.426971	9.183929
4638079	-2.869827	3.398239	8.858322
4638098	-2.865036	3.237823	8.863098
4638117	-2.412521	2.895462	8.843948
4638136	-1.732574	2.280151	9.349121
4638155	-1.014313	1.717514	10.041046
4638174	-0.743774	1.066284	10.199066
4638193	-0.485199	0.762222	10.510315
4638212	-0.322388	0.683212	10.618057
4638231	-0.181137	0.826874	10.613266
4638250	-0.679123	1.341629	10.172729
4638269	-1.239365	1.679199	9.238998
4638288	-1.392593	1.710327	9.241394
4638307	-1.256134	1.808487	9.607697
4638326	-1.141205	1.681595	10.117661
4638345	-1.399780	1.530762	9.595734
4638364	-1.342316	1.765396	9.171951
4638383	-1.083740	1.815674	8.812820
4638402	-1.215424	1.772583	8.846344
4638421	-1.335144	1.683990	9.535873
4638440	-1.497940	1.614563	9.468842
4638459	-1.505127	1.537949	9.294067
4638478	-1.670319	1.525970	9.693893
4638497	-1.734970	1.593018	10.158371
4638516	-1.294434	1.401474	10.704239
4638535	-0.932907	1.145294	11.094498
4638554	-0.619278	0.869965	10.998734
4638573	-0.217041	0.544357	10.625244
4638592	0.005615	0.379150	10.309204
4638611	0.017593	0.446198	9.873459
4638630	-0.176346	0.549149	9.430527
4638649	-0.418152	0.676041	9.229416
4638668	-0.640823	0.654480	9.191116
4638687	-0.765320	0.539566	9.183929
4638706	-0.578568	0.362396	9.387436
4638725	-0.135635	0.242691	9.310822
4638744	0.168427	0.450974	9.080978
4638763	0.525162	0.807709	8.724243
4638782	0.807678	1.020798	8.685928
4638801	0.788513	1.078262	8.820007
4638820	0.762177	1.226700	9.071396
4638839	0.709503	1.363174	9.272507
4638858	0.680786	1.423019	9.478409
4638877	0.640076	1.327255	9.430527
4638896	0.551498	1.231491	9.495178
4638915	0.477280	1.250641	9.727417
4638934	0.201935	1.312897	10.033875
4638953	-0.233810	1.363174	10.390610
4638972	-0.590546	1.485275	10.438492
4638991	-0.758133	1.604980	10.395386
4639010	-0.662369	1.547531	10.155975
4639029	-0.485199	1.344009	9.875854
4639048	-0.370270	1.276978	9.899796
4639067	-0.197891	1.415848	9.729813
4639085	0.039139	1.190781	9.473633
4639105	0.537125	1.025589	9.265335
4639124	0.987244	1.130936	9.037888
4639143	1.312851	1.054321	9.234207
4639162	1.528320	0.836441	9.811203
4639181	1.432556	0.735886	10.096115
4639200	1.104553	0.867569	9.938095
4639219	0.649658	0.891510	9.646011
4639238	0.122925	1.008835	9.578964
4639257	-0.422943	1.217117	9.459259
4639276	-0.729401	1.241058	9.332367
4639295	-0.858688	1.073471	9.318008
4639314	-0.686310	0.956161	9.569397
4639333	-0.322388	0.905884	9.578964
4639352	-0.092545	1.083054	9.468842
4639371	-0.147614	1.396683	9.085770
4639390	-0.363098	1.446960	9.128860
4639409	-0.219437	1.482880	9.815994
4639428	0.087021	1.207550	10.029083
4639447	0.257004	1.236282	9.988373
4639466	0.132507	1.363174	9.830368
4639485	-0.054245	1.475693	9.703476
4639504	-0.181137	1.434998	9.557419
4639523	-0.300842	1.269791	9.514328
4639542	-0.494766	1.195572	9.394623
4639561	-0.442093	1.166840	9.394623
4639580	-0.092545	1.102203	9.404190
4639599	0.089417	1.006439	9.344345
4639618	0.295319	0.910660	9.622070
4639637	0.470093	0.841232	10.132034
4639656	0.503616	0.652100	10.364273
4639675	0.462906	0.510834	10.345108
4639694	0.417419	0.518021	10.179916
4639713	0.393478	0.537170	10.021896
4639732	0.280945	0.580261	10.017105
4639751	0.273773	0.723923	10.048233
4639770	0.324051	0.759827	9.978806
4639789	0.374329	0.743073	9.777695
4639808	0.280945	0.745468	9.638824
4639827	0.130112	0.767014	9.521515
4639846	0.063080	0.719131	9.495178
4639865	0.115753	0.767014	9.487991
4639884	0.089417	0.776596	9.358704
4639903	0.041534	0.810104	9.363495
4639922	-0.073395	0.826874	9.272507
4639941	-0.094940	0.793350	9.392227
4639960	0.075043	0.755035	9.495178
4639979	0.261795	0.716736	9.610092
4639998	0.235458	0.652100	9.815994
4640017	0.158844	0.563507	9.945282
4640036	0.130112	0.522812	9.921341
4640055	0.182785	0.546753	9.995560
4640074	0.257004	0.558716	10.057816
4640093	0.218704	0.608994	9.995560
4640112	0.158844	0.546753	10.041046
4640131	0.127716	0.518021	10.069778
4640150	0.213913	0.498871	10.110489
4640188	0.228271	0.678421	9.839935
4640207	0.199539	0.877151	9.971619
4640169	0.223480	0.577866	9.835144
4640226	0.098984	0.908279	9.169556
4640245	0.199539	0.968124	9.064224
4640264	0.453339	0.728714	9.631638
