# Supplementary material for: iSignDB: A database for smartphone signature biometrics
Source: Data Brief. 2020 Nov 28;33:106597. doi: 10.1016/j.dib.2020.106597 (PMC7725742; doi:10.1016/j.dib.2020.106597)
Supplement: Supplementary file 3 [file mmc3.zip › u022/genuine/Sensor Data/u022_s3_g05_AngVel.csv]

timestamp	x	y	z
4627563	-0.067719	0.026962	-0.021469
4627641	-0.010193	-0.041763	-0.028931
4627720	0.016449	-0.017792	0.000366
4627798	0.010056	-0.003952	-0.004959
4627877	-0.005920	0.010437	0.000381
4627956	-0.015518	-0.017792	0.023285
4628035	-0.025101	-0.018860	0.118622
4628113	-0.060257	0.046127	0.096252
4628191	0.005264	0.075424	0.160172
4628270	0.141617	0.027481	0.095184
4628348	-0.057602	0.020569	0.001434
4628426	-0.016052	-0.004471	-0.032120
4628505	0.271591	-0.134979	-0.120544
4628584	0.483566	-0.065735	-0.375671
4628663	0.075043	-0.265472	-0.189774
4628741	0.071304	0.064240	-0.021469
4628820	0.048401	0.134552	0.014755
4628898	-0.040024	-0.001282	0.047241
4628977	-0.074631	0.062637	0.101044
4629055	-0.077835	0.086609	0.011566
4629133	-0.057068	0.011505	0.017944
4629212	-0.045883	-0.013535	0.013168
4629291	-0.121506	-0.026321	0.063232
4629370	-0.133759	0.040802	0.163895
4629448	-0.123642	0.075424	0.031799
4629527	-0.043747	0.045059	0.001968
4629605	0.198608	0.158508	-0.007080
4629683	0.021240	0.129211	0.035522
4629762	-0.026169	-0.006088	0.035522
4629840	-0.099670	-0.091843	0.030212
4629919	0.005798	0.073822	0.091995
4629997	0.100601	0.122818	0.212891
4630076	0.184219	0.089264	0.067490
4630155	-0.166779	-0.006073	0.018494
4630233	-0.092743	-0.054550	-0.031052
4630311	0.018585	-0.026321	-0.017212
4630390	0.011658	-0.008209	-0.025726
4630468	0.026566	0.002975	-0.010284
4630547	0.179428	-0.019928	-0.040115
4630625	0.564529	0.094589	-0.092850
4630704	0.869186	0.267700	-0.148773
4630782	0.992233	0.616577	-0.014542
4630861	1.286255	0.882355	-0.131195
4630939	1.206345	0.939362	0.012100
4631017	0.747223	0.970245	0.360977
4631096	0.861206	1.289291	0.599060
4631174	1.050827	1.358002	0.752457
4631253	0.170914	0.308716	0.259232
4631331	0.004730	0.294327	0.057907
4631410	-0.244019	-0.041763	-0.093369
4631488	-0.289291	-0.608490	-0.154099
4631566	-0.990768	-1.316360	-0.155701
4631645	-1.093567	-1.091583	-0.133850
4631723	-0.874115	-0.558411	-0.112549
4631802	0.034561	-0.032715	-0.066208
4631881	-0.017654	0.026428	-0.000153
4631960	0.258804	0.182480	0.025406
4632038	0.244415	0.201660	0.004105
4632116	0.310989	0.220825	0.006775
4632195	0.401550	0.240005	0.042450
4632273	0.235367	0.138809	0.077606
4632352	0.088882	0.189407	0.125549
4632431	-0.052795	-0.185043	0.694397
4632510	-0.705276	0.152115	1.338882
4632588	-0.354797	1.877319	2.397751
4632667	-0.980652	1.470917	2.402542
4632746	-1.479187	-0.043365	1.990295
4632825	-0.292480	0.275162	1.676041
4632903	-0.566788	0.245331	1.082153
4632982	-0.626968	0.387009	0.517563
4633061	-0.004868	0.363571	0.390793
4633139	-0.070908	0.188873	0.038727
4633218	-0.008591	0.080750	-0.074722
4633297	-0.040009	0.079147	0.064301
4633375	-0.001129	0.040802	0.047775
4633454	-0.010727	0.106842	0.049911
4633533	0.030304	0.089264	-0.019867
4633611	-0.122574	0.015244	-0.045441
4633690	0.032959	-0.034836	0.119690
4633769	-0.060257	0.006714	0.008896
4633847	0.058533	-0.036972	-0.026260
4633926	-0.028290	0.089264	-0.035324
4634004	-0.020309	0.008850	0.011032
4634083	0.021240	-0.057205	0.004105
4634162	0.008987	0.026428	-0.004425
4634240	0.029770	0.030685	-0.004425
4634318	-0.044281	-0.010345	-0.004959
4634397	0.051605	-0.161072	0.046722
4634475	0.052139	-0.018860	-0.037445
4634553	-0.055466	0.043472	-0.066208
4634632	0.093674	-0.066803	0.068024
4634711	0.029770	-0.087036	-0.029449
4634789	0.002609	0.020035	0.057907
4634868	0.001541	0.043991	-0.014008
4634947	-0.090622	-0.074265	0.007843
4635025	0.001007	-0.111542	0.032867
4635104	0.026566	0.052521	-0.022537
4635183	-0.034164	0.056778	-0.067276
4635261	0.044144	-0.071060	0.034988
4635340	0.011124	0.017899	0.019547
4635419	-0.015518	-0.058273	0.000900
4635498	-0.001129	-0.042297	-0.043839
4635576	0.019104	0.012039	0.097839
4635655	0.097412	0.001923	0.016891
4635733	-0.027237	-0.011932	0.029678
4635813	0.008469	0.014694	-0.088043
4635892	-0.024033	0.033340	-0.096039
4635970	0.084091	0.031754	0.043518
4636049	-0.233902	0.097794	-0.121078
4636128	0.075043	-0.080124	-0.076324
4636206	0.118179	-0.152023	-0.075790
4636285	-0.158264	0.110580	-0.181259
4636364	-0.373444	-0.505157	-0.836929
4636442	-0.500214	-0.922211	-1.764236
4636521	0.048401	-0.321396	-2.577042
4636600	-0.502350	-0.463608	-2.162643
4636678	-0.546555	-1.091583	-2.430573
4636756	-0.887970	-0.587189	-2.087555
4636835	0.375977	-0.249496	-1.929886
4636913	0.235901	-0.390640	-1.492599
4636992	0.620987	0.060516	-0.880600
4637071	1.214874	0.757721	-0.710693
4637149	1.521133	1.281830	-0.327194
4637228	1.423126	1.424042	-0.339447
4637306	-0.238159	0.524963	0.059494
4637384	-1.385452	-0.836990	-0.103485
4637463	-1.827530	-0.900375	0.133011
4637542	-1.258148	-0.609558	0.286407
4637621	-1.053619	-0.438049	0.528214
4637699	-0.117783	0.155853	0.001434
4637777	0.021774	0.153717	-0.048630
4637855	-0.244553	-0.035370	-0.181793
4637934	-0.511398	-0.381058	-0.387390
4638012	-0.157196	-0.639389	-0.287247
4638091	0.183701	-0.499298	-0.386856
4638169	-0.058121	-0.352814	-0.163147
4638248	0.076111	0.045593	-0.182327
4638327	-0.008057	0.017899	-0.270218
4638406	-0.077835	-0.006073	-0.164749
4638484	0.059601	0.060516	0.089859
4638562	0.102737	-0.166412	0.284271
4638641	-0.049606	-0.115265	0.161224
4638720	0.106476	0.193130	-0.018265
4638798	0.121918	0.319901	0.104233
4638876	0.024979	0.109512	-0.105621
4638954	-0.132172	-0.228195	-0.145569
4639033	-0.154541	-0.366669	-0.043839
4639111	-0.397949	-0.063065	0.161774
4639190	-0.104996	-0.108353	-0.011353
4639269	0.076645	-0.019394	-0.061417
4639347	0.091019	0.048798	-0.055023
4639426	-0.083694	0.040802	-0.049164
4639504	-0.191818	0.000854	0.041916
4639582	-0.072510	0.005646	0.070145
4639661	0.114990	0.052521	0.074951
4639740	0.283829	0.136673	0.106903
