# Supplementary material for: iSignDB: A database for smartphone signature biometrics
Source: Data Brief. 2020 Nov 28;33:106597. doi: 10.1016/j.dib.2020.106597 (PMC7725742; doi:10.1016/j.dib.2020.106597)
Supplement: Supplementary file 3 [file mmc3.zip › u022/genuine/Sensor Data/u022_s3_g05_MagField.csv]

timestamp	x	y	z
4627560	-0.788879	-30.171204	-19.805908
4627660	-1.243591	-29.266357	-21.463013
4627759	-0.785828	-29.713440	-19.033813
4627859	0.434875	-29.251099	-20.698547
4627959	-0.486755	-30.928040	-19.822693
4628058	-1.557922	-31.394958	-20.750427
4628157	0.267029	-32.441711	-19.856262
4628257	-2.613831	-29.426575	-20.095825
4628357	-2.014160	-31.097412	-21.505737
4628456	-2.612305	-28.971863	-20.542908
4628555	-1.856995	-30.484009	-19.815063
4628655	-0.779724	-28.649902	-19.009399
4628754	-1.557922	-32.150269	-18.479919
4628854	-0.032043	-31.681824	-18.315125
4628954	-1.101685	-31.996155	-19.390869
4629054	-1.103210	-32.452393	-19.096375
4629153	-0.030518	-31.227112	-19.372559
4629253	-0.027466	-30.468750	-19.812012
4629353	-1.399231	-30.480957	-20.118713
4629453	-1.553345	-31.086731	-18.455505
4629552	-0.799561	-32.449341	-19.400024
4629652	-0.938416	-30.018616	-18.888855
4629751	0.277710	-30.464172	-19.049072
4629851	-1.849365	-28.964233	-19.779968
4629950	-0.947571	-31.388855	-20.291138
4630049	-0.796509	-31.991577	-18.627930
4630150	-2.006531	-30.027771	-19.194031
4630249	-2.761841	-28.817749	-18.862915
4630349	-3.384399	-31.256104	-19.833374
4630449	-1.091003	-29.719543	-20.558167
4630549	-0.639343	-31.079102	-18.453979
4630648	0.268555	-33.041382	-15.753174
4630748	1.937866	-35.903931	-10.479736
4630848	2.085876	-37.567139	-6.858826
4630947	3.915405	-38.906860	-0.787354
4631047	1.940918	-38.456726	4.100037
4631146	-2.638245	-40.916443	8.615112
4631245	-1.869202	-39.089966	7.131958
4631344	-3.395081	-39.859009	8.638000
4631443	-2.171326	-38.638306	6.379700
4631543	-1.406860	-37.120056	2.450562
4631643	-1.412964	-37.132263	-3.192139
4631743	-2.944946	-38.665771	-3.532410
4631842	-1.266479	-38.197327	-4.130554
4631942	-1.411438	-36.827087	-2.423096
4632042	-1.411438	-36.827087	-2.423096
4632141	0.717163	-38.323975	-0.320435
4632241	-0.958252	-38.488770	0.285339
4632341	-1.109314	-38.337708	0.898743
4632440	-2.641296	-40.171814	1.617432
4632540	-7.662964	-37.788391	-0.772095
4632640	-16.799927	-35.893250	-3.176880
4632739	-23.027039	-30.184937	-9.915161
4632839	-29.550171	-22.953796	-14.025879
4632939	-31.808472	-17.350769	-14.358521
4633038	-32.717896	-15.390015	-17.822266
4633138	-30.729675	-14.004517	-17.636108
4633238	-33.775330	-13.275146	-19.451904
4633338	-31.950378	-13.867188	-19.158936
4633437	-33.468628	-12.666321	-20.352173
4633537	-31.181335	-12.342834	-20.343018
4633637	-30.111694	-11.875916	-19.111633
4633737	-31.646729	-13.868713	-21.141052
4633836	-33.471680	-13.424683	-19.607544
4633936	-32.554626	-12.959290	-18.681335
4634036	-32.711792	-13.421631	-21.437073
4634136	-30.885315	-13.861084	-20.683289
4634235	-31.193542	-14.625549	-21.463013
4634335	-30.122375	-13.854980	-21.139526
4634435	-31.188965	-14.164734	-19.165039
4634534	-31.492615	-13.562012	-20.524597
4634633	-32.254028	-13.565063	-19.458008
4634733	-32.563782	-14.784241	-19.790649
4634832	-31.950378	-13.867188	-19.158936
4634931	-32.560730	-14.326477	-18.711853
4635031	-32.562256	-14.329529	-20.237732
4635130	-32.249451	-13.256836	-17.163086
4635229	-32.713318	-13.874817	-19.921875
4635329	-33.010864	-12.509155	-20.196533
4635429	-32.403564	-13.412476	-18.081665
4635528	-32.409668	-14.630127	-18.872070
4635627	-32.708740	-13.417053	-18.844604
4635727	-32.247925	-12.954712	-17.613220
4635826	-31.794739	-13.560486	-18.695068
4635925	-32.406616	-13.870239	-19.158936
4636025	-31.034851	-13.557434	-20.217896
4636124	-32.708740	-13.415527	-18.081665
4636223	-31.492615	-14.315796	-17.948914
4636323	-32.261658	-15.539551	-18.281555
4636422	-29.090881	-22.041321	-15.682983
4636522	-29.090881	-22.041321	-15.682983
4636622	-22.257996	-26.850891	-17.309570
4636721	-15.724182	-31.050110	-16.485596
4636821	-7.945251	-29.316711	-18.420410
4636921	-3.840637	-31.861877	-16.340637
4637020	-0.489807	-32.440186	-15.740967
4637120	4.832458	-35.728455	-11.389160
4637220	8.798218	-37.348938	-2.272034
4637320	8.956909	-36.732483	1.248169
4637419	8.337402	-36.904907	-6.379700
4637519	7.884216	-34.945679	-12.130737
4637618	3.474426	-31.349182	-19.219971
4637718	2.870178	-30.139160	-19.039917
4637818	4.998779	-31.033325	-19.210815
4637918	4.237366	-31.039429	-19.515991
4638018	4.853821	-28.913879	-22.364807
4638118	5.305481	-29.974365	-22.845459
4638217	4.859924	-27.546692	-23.095703
4638317	4.403687	-26.794434	-24.909973
4638417	4.246521	-28.460693	-21.745300
4638516	5.308533	-29.518127	-22.531128
4638616	2.873230	-28.929138	-21.910095
4638715	4.397583	-28.613281	-22.663879
4638815	5.299377	-31.340027	-22.267151
4638915	5.311584	-29.512024	-19.938660
4639015	4.867554	-26.327515	-21.543884
4639115	3.483582	-28.771973	-22.210693
4639215	3.936768	-28.775024	-25.106812
4639314	3.642273	-27.101135	-23.086548
4639414	3.640747	-27.557373	-23.097229
4639513	5.010986	-27.699280	-23.556519
4639613	3.332520	-28.320313	-23.115540
4639713	4.855347	-28.610229	-22.662354
