# Supplementary material for: iSignDB: A database for smartphone signature biometrics
Source: Data Brief. 2020 Nov 28;33:106597. doi: 10.1016/j.dib.2020.106597 (PMC7725742; doi:10.1016/j.dib.2020.106597)
Supplement: Supplementary file 3 [file mmc3.zip › u022/genuine/Sensor Data/u022_s3_g05_Orient.csv]

timestamp	x	y	z
4627568	176.228142	-7.949998	-1.118288
4627646	176.608598	-7.897577	-1.350798
4627725	176.692759	-8.036677	-1.399420
4627803	176.862503	-8.087169	-1.377455
4627882	177.250622	-8.066628	-1.393999
4627961	177.173864	-8.011108	-1.526418
4628040	176.737579	-7.947304	-1.558534
4628118	176.325049	-7.764702	-1.327550
4628196	176.054696	-7.738843	-1.196927
4628275	175.642085	-8.335415	-1.178558
4628353	175.648396	-8.058939	-1.133036
4628431	175.905375	-7.992674	-1.178032
4628510	176.392818	-9.130240	-1.724530
4628589	178.158559	-11.185907	-1.821890
4628668	179.095825	-11.362295	-2.884127
4628746	179.139428	-11.780452	-2.521589
4628825	179.021034	-12.072372	-1.904632
4628903	178.847178	-11.934658	-1.903616
4628982	178.362344	-11.647034	-1.673425
4629060	178.374270	-11.349463	-1.347582
4629138	178.341403	-11.105864	-1.344873
4629217	178.457052	-10.914364	-1.417819
4629296	178.328480	-10.400070	-1.564079
4629375	177.562584	-9.829485	-1.486770
4629453	177.473368	-9.244004	-1.224707
4629532	177.524417	-9.031481	-1.083718
4629610	177.693314	-9.901483	-0.404644
4629688	177.571244	-9.992852	0.118339
4629766	177.429217	-9.874300	0.032537
4629845	177.366229	-9.452161	-0.367000
4629924	176.904440	-9.487559	-0.102554
4630002	175.978595	-9.941282	0.276044
4630081	175.771134	-10.741642	0.604242
4630160	175.681714	-10.015269	0.551458
4630238	175.804315	-9.633663	0.326725
4630316	175.810517	-9.735842	0.220636
4630395	175.826964	-9.795537	0.201864
4630473	175.933064	-9.910112	0.213656
4630552	176.127725	-10.694568	0.148914
4630630	176.776729	-13.151329	0.617506
4630709	177.717602	-17.012401	1.985796
4630787	178.324478	-21.326847	4.762168
4630866	179.809880	-26.848449	9.173439
4630944	-178.861180	-31.909903	13.698851
4631022	-179.463862	-35.660646	17.648990
4631101	179.194480	-40.185288	22.438973
4631179	177.832800	-46.094515	27.663408
4631258	177.049281	-47.464221	28.403169
4631336	176.716187	-47.647041	29.471235
4631415	176.672774	-46.542801	29.082532
4631493	176.893744	-45.198469	26.481639
4631571	175.471726	-41.059962	19.739522
4631650	174.334186	-36.329790	14.252794
4631729	173.822796	-32.631065	11.649686
4631807	174.203551	-32.679689	11.660817
4631886	174.251499	-32.613832	11.762691
4631965	174.420000	-33.766024	12.646755
4632043	174.839169	-34.823948	13.667818
4632121	175.236617	-36.155302	14.843138
4632200	175.835324	-37.876534	16.073131
4632278	175.884789	-38.963501	16.627522
4632357	175.515234	-39.545354	17.139624
4632436	171.488210	-40.168281	13.891469
4632515	163.137566	-38.368612	9.348951
4632593	149.235344	-38.590323	9.358187
4632672	134.798906	-35.882634	7.379581
4632751	123.346140	-30.098697	1.147870
4632830	114.889355	-28.914523	-1.552843
4632908	109.486245	-26.085635	-3.025720
4632987	106.895035	-23.121433	-2.430821
4633066	104.957024	-23.029021	-1.680986
4633144	104.576610	-22.588180	-1.033000
4633223	104.998715	-22.463493	-0.610003
4633302	104.464362	-22.197089	-0.457775
4633380	104.111044	-22.112172	-0.423757
4633459	103.659903	-21.961602	-0.088983
4633538	103.824107	-21.996597	0.284633
4633616	103.615711	-21.365173	0.395166
4633695	102.694599	-21.441026	0.004996
4633774	102.455925	-21.101837	-0.000578
4633852	102.424663	-21.251393	-0.161981
4633931	102.646002	-21.049591	0.271002
4634009	102.406467	-20.888648	0.258676
4634088	102.178066	-20.886867	-0.034864
4634167	102.266838	-20.831070	0.062362
4634245	102.174562	-20.919614	0.142112
4634323	102.174111	-20.629557	0.077720
4634402	101.890378	-20.784419	-0.716380
4634480	102.108220	-20.940853	-0.721317
4634558	102.275621	-20.637915	-0.480130
4634637	102.002031	-20.968969	-0.933853
4634716	102.052370	-21.015790	-1.299471
4634794	101.725409	-21.004758	-1.352022
4634873	101.755789	-20.931239	-1.183908
4634952	101.771690	-20.450365	-1.575216
4635030	101.573567	-20.393780	-2.114227
4635109	101.710792	-20.458834	-1.895194
4635188	102.006840	-20.259577	-1.586287
4635266	101.757613	-20.383501	-1.987431
4635345	101.388400	-20.402873	-1.965270
4635424	101.382007	-20.249626	-2.254857
4635503	101.649286	-20.171724	-2.394616
4635582	101.178365	-20.261340	-2.544951
4635660	101.024358	-20.638344	-2.615475
4635739	100.834172	-20.453886	-2.757805
4635818	101.265525	-20.485955	-2.591360
4635897	101.680309	-20.373930	-2.331358
4635975	101.386440	-20.726865	-2.288012
4636054	101.899647	-19.658726	-1.691670
4636133	102.270881	-19.973440	-1.989099
4636211	102.610704	-20.459309	-2.520723
4636290	103.486669	-19.781667	-1.761220
4636369	107.551335	-18.279483	-2.752933
4636447	116.425724	-16.519827	-4.518171
4636526	128.632857	-17.473922	-2.606216
4636605	138.658345	-15.567828	-1.906147
4636683	149.978578	-13.548479	-3.884267
4636761	159.900903	-10.257412	-4.378242
4636840	168.623055	-12.555221	-3.777287
4636918	175.465210	-14.043623	-3.811014
4636997	179.412486	-16.987690	-2.458714
4637076	-177.151775	-22.275511	2.008042
4637154	-174.614988	-28.790149	8.667227
4637233	-171.208322	-34.396624	16.552926
4637311	-171.733304	-33.403044	18.385961
4637389	-173.009648	-27.630632	14.141120
4637468	-175.322691	-19.658196	9.199575
4637547	-177.536356	-14.337942	6.024961
4637626	179.854945	-9.861933	3.637696
4637704	179.835179	-9.235566	4.304854
4637782	-179.810413	-9.223545	4.989003
4637860	-178.923075	-8.099296	5.011818
4637939	-177.285264	-5.772952	3.591614
4638017	-176.134432	-5.139654	0.995106
4638096	-174.255174	-5.899275	-1.047411
4638174	-173.405717	-5.589208	-2.444872
4638253	-172.490581	-5.892079	-2.045764
4638332	-171.212557	-5.923242	-1.903131
4638411	-170.307038	-5.628986	-1.918772
4638489	-170.662399	-5.933110	-1.721210
4638567	-171.974669	-6.399436	-2.461174
4638646	-172.720458	-6.168104	-3.016667
4638725	-172.575221	-6.613101	-2.262262
4638802	-172.837527	-7.100623	-1.033593
4638881	-172.283066	-7.204122	-0.387947
4638959	-171.537742	-6.640473	-1.271352
4639038	-171.237173	-5.994963	-2.838923
4639116	-171.916667	-4.251485	-3.104519
4639195	-171.807125	-3.782977	-3.559432
4639274	-171.482636	-4.139095	-3.584487
4639352	-171.206123	-4.546277	-3.308882
4639431	-170.938885	-4.189523	-3.048619
4639509	-171.131646	-3.348112	-2.984920
4639588	-171.339612	-3.046509	-2.908763
4639666	-171.712281	-3.542408	-2.650621
4639745	-172.133936	-4.810617	-2.054477
