# Supplementary material for: iSignDB: A database for smartphone signature biometrics
Source: Data Brief. 2020 Nov 28;33:106597. doi: 10.1016/j.dib.2020.106597 (PMC7725742; doi:10.1016/j.dib.2020.106597)
Supplement: Supplementary file 3 [file mmc3.zip › u022/genuine/Sensor Data/u022_s3_g06_Acc.csv]

timestamp	x	y	z
2090573	0.362350	1.351196	9.191116
2090592	0.431778	1.262619	9.552628
2090611	0.458115	1.284164	9.902191
2090630	0.470093	1.279373	9.947678
2090649	0.453339	1.334442	9.732193
2090668	0.513184	1.322464	9.665161
2090687	0.491638	1.276978	9.677139
2090706	0.484451	1.281769	9.660370
2090725	0.443756	1.291351	9.574188
2090744	0.374329	1.255432	9.583755
2090763	0.357559	1.233887	9.617279
2090782	0.422211	1.267395	9.590942
2090801	0.364746	1.284164	9.559814
2090820	0.347992	1.336838	9.557419
2090839	0.324051	1.389511	9.389832
2090858	0.359955	1.298523	9.437714
2090877	0.412628	1.231491	9.650803
2090896	0.443756	1.262619	9.564606
2090915	0.460510	1.265015	9.540665
2090934	0.549103	1.171631	9.629242
2090953	0.563461	1.073471	9.672348
2090972	0.429382	1.030380	9.837540
2090991	0.364746	1.068680	9.720230
2091010	0.312073	1.090225	9.574188
2091029	0.336014	1.095016	9.535873
2091048	0.292923	1.090225	9.540665
2091067	0.218704	1.080658	9.677139
2091086	0.189972	1.106995	9.859085
2091105	0.182785	1.152481	9.887817
2091124	0.175598	1.243454	9.911758
2091143	0.151657	1.403870	10.033875
2091162	0.010406	1.298523	9.282089
2091181	-0.063812	1.336838	8.738602
2091200	0.254608	1.207550	9.296448
2091219	0.290527	1.171631	9.880646
2091238	0.259399	1.339233	9.974014
2091257	0.388687	1.372742	9.909363
2091276	0.484451	1.300919	9.978806
2091295	0.441360	1.303314	9.957260
2091314	0.419815	1.351196	9.780090
2091333	0.405441	1.363174	9.538269
2091352	0.374329	1.370346	9.361099
2091371	0.395874	1.413452	9.270111
2091390	0.479660	1.365570	9.420959
2091409	0.549103	1.308105	9.588547
2091428	0.539520	1.360779	9.794449
2091447	0.604172	1.372742	9.760925
2091466	0.723877	1.363174	9.708252
2091485	0.793304	1.327255	9.681915
2091504	0.728668	1.415848	9.567001
2091523	0.644867	1.454147	9.406586
2091542	0.594589	1.458939	9.380249
2091561	0.702332	1.463730	9.435318
2091580	0.807678	1.463730	9.459259
2091599	0.793304	1.461334	9.408981
2091618	0.735840	1.511612	9.389832
2091637	0.642471	1.583435	9.408981
2091656	0.534729	1.614563	9.497574
2091675	0.417419	1.648087	9.593338
2091694	0.434174	1.683990	9.674744
2091713	0.558670	1.597809	9.650803
2091732	0.666412	1.518799	9.626862
2091751	0.743027	1.499634	9.650803
2091770	0.692749	1.619354	9.528687
2091789	0.613739	1.693573	9.329971
2091808	0.644867	1.681595	9.351517
2091827	0.776550	1.633713	9.502350
2091846	0.867523	1.523575	9.590942
2091865	0.834015	1.616959	9.648407
2091883	0.764572	1.767792	9.528687
2091903	0.683182	1.844406	9.437714
2091922	0.532333	1.961716	9.588547
2091941	0.415024	2.131714	9.538269
2091960	0.201935	2.330429	9.298843
2091979	-0.015930	2.435776	9.148010
2091998	-0.161972	2.569855	9.148010
2092017	-0.195496	2.665619	9.102524
2092035	-0.130859	2.612946	9.152802
2092055	0.158844	2.378311	9.215057
2092074	0.395874	2.268173	9.334763
2092093	0.441360	2.251419	9.274902
2092112	0.412628	2.217896	9.157593
2092131	0.295319	2.193954	9.092941
2092150	0.187576	2.203537	9.088165
2092169	0.118149	2.270569	9.148010
2092188	0.149261	2.280151	9.128860
2092207	0.245041	2.222687	9.155197
2092226	0.254608	2.131714	9.286880
2092245	0.221100	2.009598	9.456863
2092264	0.283340	1.885101	9.729813
2092283	0.415024	1.758209	9.820786
2092302	0.513184	1.734268	9.825577
2092321	0.517975	1.729477	9.650803
2092340	0.307281	1.784546	9.595734
2092359	0.177994	1.928207	9.442505
2092378	0.235458	2.031158	9.205475
2092397	0.328827	1.899475	9.143219
2092416	0.352768	1.743851	9.452072
2092435	0.326431	1.774979	9.751358
2092454	0.166031	1.990448	9.756134
2092473	0.094208	2.086212	9.449677
2092492	0.225876	1.913834	9.322784
2092511	0.283340	1.789337	9.514328
2092530	0.280945	1.818069	9.602905
2092549	0.300095	1.923416	9.576584
2092568	0.019974	2.122131	9.550247
2092587	-0.420547	2.294510	9.559814
2092606	-0.506744	2.368729	9.595734
2092625	-0.308029	2.229874	9.487991
2092644	-0.171555	2.172409	9.334763
2092663	-0.109314	2.136490	9.219833
2092682	0.000824	2.150864	9.234207
2092701	-0.020721	2.253815	9.222229
2092720	-0.070999	2.378311	9.128860
2092739	-0.078186	2.373520	9.136047
2092758	0.087021	2.124527	9.382645
2092777	0.106171	2.035934	9.533478
2092796	0.079834	2.150864	9.657974
2092815	-0.035080	2.251419	9.698685
2092834	-0.240982	2.308884	9.540665
2092853	-0.233810	2.282547	9.241394
2092872	0.017593	2.270569	9.126465
2092891	-0.123672	2.275360	9.224625
2092910	-0.260147	2.344788	9.138443
2092929	-0.286484	2.423798	9.162384
2092948	-0.032684	2.277756	9.332367
2092967	0.000824	2.126923	9.547852
2092986	-0.126068	2.134109	9.610092
2093005	-0.147614	2.213104	9.526291
2093024	-0.082977	2.208328	9.471237
2093043	-0.087753	2.186783	9.468842
2093062	-0.147614	2.246628	9.380249
2093081	-0.068604	2.241837	9.195892
2093100	0.036743	2.193954	9.100128
2093119	0.130112	2.114944	9.193497
2093138	0.079834	2.035934	9.327576
2093157	0.065475	2.009598	9.397018
2093176	0.046310	2.014389	9.279694
2093195	0.089417	2.002426	9.131256
2093214	0.168427	1.856369	9.198288
2093233	0.271378	1.683990	9.404190
2093252	0.300095	1.588226	9.629242
2093271	0.350388	1.528366	9.768112
2093290	0.355164	1.454147	9.902191
2093309	0.391083	1.367966	10.055420
2093328	0.450943	1.348801	10.055420
2093347	0.498825	1.415848	9.897400
2093366	0.522766	1.521194	9.499954
2093385	0.436569	1.530762	9.284485
2093404	0.424606	1.475693	9.418564
2093423	0.429382	1.446960	9.634033
2093442	0.467697	1.473297	9.641220
2093461	0.436569	1.523575	9.605301
2093480	0.379105	1.487671	9.634033
2093499	0.374329	1.497238	9.619675
2093518	0.362350	1.530762	9.605301
2093537	0.350388	1.557098	9.643616
2093556	0.297714	1.600189	9.636429
2093575	0.343201	1.633713	9.617279
2093594	0.364746	1.557098	9.440109
2093613	0.376709	1.478088	9.356308
2093632	0.391083	1.344009	9.471237
2093651	0.333618	1.339233	9.617279
2093670	0.278549	1.437393	9.636429
2093689	0.340805	1.578644	9.485596
2093708	0.326431	1.583435	9.476013
2093727	0.324051	1.511612	9.581360
2093746	0.316864	1.494858	9.523911
2093765	0.225876	1.583435	9.629242
2093784	0.094208	1.719910	9.377853
2093803	0.139694	1.741455	9.250961
2093822	0.252213	1.502029	9.744171
2093841	0.247437	1.458939	10.038651
2093860	0.201935	1.511612	9.753754
2093879	0.010406	1.547531	9.696289
2093898	-0.044662	1.597809	9.806427
2093917	0.031952	1.624146	9.777695
2093936	-0.001572	1.652863	9.725021
2093955	0.067871	1.604980	9.701080
2093974	0.242645	1.657654	9.713043
2093993	0.553894	1.703140	9.598129
2094012	0.687958	1.662445	9.574188
2094031	0.585007	1.640900	9.543060
2094049	0.577835	1.724701	9.456863
2094068	0.573044	1.808487	9.344345
2094088	0.563461	1.916229	9.270111
2094107	0.496429	1.985657	9.291672
2094126	0.625717	1.959320	9.296448
2094145	0.699936	1.954544	9.248566
2094164	0.690353	1.971298	9.250961
2094183	0.728668	2.019180	9.258148
2094202	0.822037	1.980881	9.555023
2094221	0.836411	1.923416	9.499954
2094240	0.819641	2.026367	9.334763
2094259	0.841187	2.100586	9.332367
2094278	0.759796	2.098190	9.277298
2094297	0.697540	2.095795	9.329971
2094316	0.745422	2.095795	9.382645
2094335	0.786118	2.098190	9.454468
2094354	0.766968	2.107773	9.552628
2094373	0.690353	2.158051	9.533478
2094392	0.702332	2.213104	9.418564
2094411	0.671204	2.253815	9.377853
2094430	0.637680	2.265778	9.272507
2094449	0.534729	2.253815	9.399399
2094468	0.314468	2.210724	9.629242
2094487	0.302490	2.239441	10.005142
2094506	0.034348	2.617737	10.263718
2094525	0.333618	2.876312	9.782471
2094544	0.664017	3.063049	9.523911
2094563	0.355164	3.130096	9.236603
2094582	0.436569	3.218674	9.061829
2094601	0.805283	2.833206	8.951691
2094620	0.951324	2.524353	9.109711
2094639	0.565857	2.478867	9.236603
2094658	0.429382	2.849976	9.186325
2094677	0.582611	3.072632	8.798462
2094696	0.434174	3.403030	8.582977
2094715	0.314468	3.678360	8.537491
2094734	0.005615	3.678360	8.310043
2094753	-0.152405	3.867508	8.178360
2094772	-0.245773	3.987213	8.183151
2094791	-0.494766	4.032700	8.254974
2094810	-0.557022	4.135651	8.211884
2094829	-0.549835	4.348740	8.175964
2094848	-0.614487	4.456482	8.185547
2094867	-0.736588	4.425354	8.331589
2094886	-0.758133	4.339157	8.549469
2094905	-0.741379	4.276917	8.769730
2094924	-0.727005	4.197906	8.867889
2094943	-0.576172	4.243393	8.827194
2094962	-0.413376	4.339157	8.638046
2094981	-0.535477	4.408600	8.408203
2095000	-0.573776	4.420563	8.427353
2095019	-0.511536	4.494781	8.405807
2095038	-0.686310	4.712662	7.318848
2095057	-0.731796	5.107697	6.260605
2095076	-0.470825	4.636047	7.577423
2095095	-0.688705	4.200302	9.301239
2095114	-0.861084	4.147629	9.787262
2095133	-0.870667	4.293671	9.198288
2095152	-0.784470	4.444504	8.436935
2095171	-0.525894	4.533096	7.931763
2095190	-0.264923	4.561829	8.027527
2095209	-0.008743	4.489990	8.319626
2095228	0.010406	4.281708	8.496796
2095247	-0.025513	4.104538	8.678757
2095266	-0.015930	4.025528	8.820007
2095285	-0.025513	3.934540	8.810425
2095304	0.063080	3.977646	8.717056
2095323	0.043930	4.061432	8.587769
2095342	-0.006363	4.094955	8.444122
2095361	0.010406	4.140442	8.393845
2095380	0.015198	4.173965	8.412994
2095399	0.027161	4.181152	8.405807
2095418	0.072647	4.183533	8.405807
2095437	-0.003967	4.195511	8.446518
2095456	-0.159592	4.236206	8.523132
2095475	-0.171555	4.281708	8.633255
2095494	-0.138031	4.312820	8.575806
2095513	-0.190704	4.353531	8.503967
2095532	-0.157196	4.420563	8.422577
2095551	-0.070999	4.449295	8.456085
2095570	-0.090149	4.406204	8.460876
2095589	-0.138031	4.300858	8.501587
2095608	-0.169159	4.209869	8.628479
2095627	-0.195496	4.173965	8.724243
2095646	-0.154800	4.190720	8.714661
2095665	-0.066208	4.238602	8.626083
2095684	-0.087753	4.315216	8.496796
2095703	-0.161972	4.339157	8.542282
2095722	-0.279297	4.348740	8.630859
2095741	-0.262543	4.415771	8.257370
2095760	-0.233810	4.595337	7.642059
2095779	-0.221832	4.434937	8.379471
2095798	-0.705460	4.396622	8.906204
2095817	-1.062195	4.444504	8.956482
2095836	-0.832352	4.506760	8.724243
2095855	-0.413376	4.475632	8.310043
2095874	-0.070999	4.382263	8.140060
2095893	-0.394211	4.059036	8.314835
2095912	-0.904175	3.623291	8.501587
2095931	-0.442093	3.400635	8.978027
2095950	0.127716	3.218674	9.557419
2095969	0.477280	3.144455	9.614883
2095988	0.771759	3.240219	9.521515
2096007	1.123703	3.290497	9.210266
2096026	1.126099	3.350357	8.791275
2096045	1.197922	3.395844	8.585373
2096064	1.387070	3.415009	8.817612
2096083	1.387070	3.675964	8.482422
2096102	1.090195	3.455704	9.121674
2096121	0.592194	3.173187	9.006760
2096140	0.628113	3.166000	9.061829
2096159	0.879501	3.290497	8.961273
2096178	0.824432	3.379089	8.760147
2096197	0.788513	3.443726	8.477631
2096216	0.948929	3.345566	8.515945
2096235	0.992020	3.374298	8.484818
2096254	1.011185	3.546677	8.417786
2096273	1.020752	3.637665	8.635651
2096292	1.011185	3.573013	8.791275
2096311	0.845978	3.525131	8.729034
2096330	0.721481	3.520340	8.791275
2096349	0.728668	3.527527	8.910995
2096368	0.671204	3.596954	8.836761
2096387	0.790909	3.556259	8.697906
2096406	0.932175	3.525131	8.678757
2096425	0.936966	3.599350	8.685928
2096444	0.826828	3.601746	8.721848
2096463	0.755005	3.671173	8.779312
2096482	0.606567	3.702301	8.961273
2096501	0.419815	3.594559	8.997177
2096520	0.491638	3.594559	8.939713
2096539	0.642471	3.640060	9.016327
2096558	0.611343	3.577805	9.021118
2096577	0.608948	3.393448	8.999573
2096596	0.798096	3.352753	8.997177
2096615	0.845978	3.422180	8.932541
2096634	0.793304	3.410217	8.896622
2096653	0.810074	3.324020	8.831985
2096672	0.721481	3.199524	8.820007
2096691	0.692749	3.163605	8.846344
2096710	0.697540	3.278534	8.748184
2096729	0.632889	3.379089	8.791275
2096748	0.668808	3.448517	8.858322
2096767	0.673599	3.486832	9.004364
2096786	0.570648	3.529922	9.021118
2096805	0.582611	3.592178	8.944504
2096824	0.678391	3.568237	9.025909
2096843	0.589798	3.417389	9.219833
2096862	0.556274	3.371902	9.294067
2096881	0.608948	3.501190	8.982819
2096900	0.642471	3.458099	8.800858
2096919	0.731064	3.371902	8.786484
2096938	0.740631	3.292892	8.896622
2096957	0.769363	3.350357	8.954086
2096976	0.774155	3.388672	8.872681
2096995	0.699936	3.362335	8.760147
2097014	0.750214	3.335999	8.908600
2097033	0.819641	3.386276	8.932541
2097052	0.915405	3.426971	8.808044
2097071	0.848373	3.441330	8.748184
2097090	0.759796	3.395844	8.788879
2097109	0.714294	3.352753	8.887039
2097128	0.695145	3.355148	9.025909
2097147	0.800491	3.362335	8.853531
2097166	0.946533	3.393448	8.623688
2097185	0.960907	3.520340	8.515945
2097204	0.755005	3.484436	8.762543
2097223	0.687958	3.467667	8.848740
2097242	0.836411	3.503586	8.851135
2097261	0.649658	3.412613	8.982819
2097280	0.575439	3.343170	9.171951
2097299	0.711899	3.431763	9.121674
2097318	0.750214	3.395844	9.061829
2097337	0.733459	3.405426	8.918167
2097356	0.802887	3.513168	8.887039
2097375	0.867523	3.522736	8.860703
2097394	0.855560	3.424576	8.863098
2097413	0.805283	3.347961	8.882263
2097432	0.855560	3.460495	8.774521
2097451	0.898651	3.680756	8.571014
2097470	0.699936	3.604141	8.714661
2097489	0.671204	3.407822	8.937317
2097508	0.766968	3.477249	8.855927
2097527	0.910629	3.458099	8.956482
2097546	0.810074	3.438950	9.025909
2097565	0.716690	3.438950	9.066605
2097584	0.747818	3.513168	9.071396
2097603	0.726273	3.544281	9.069000
2097622	0.642471	3.551468	9.013931
2097641	0.695145	3.381485	9.018723
2097660	0.898651	3.280930	9.011551
2097679	1.020752	3.240219	8.891830
2097698	1.020752	3.292892	8.638046
2097716	1.023148	3.324020	8.348358
2097736	1.090195	3.350357	8.345963
2097755	1.042297	3.482040	8.412994
2097774	0.946533	3.642456	8.527908
2097793	0.862732	3.707092	8.707474
2097812	0.788513	3.594559	9.028305
2097831	0.678391	3.575409	9.167175
2097850	0.728668	3.532318	9.274902
2097869	0.843582	3.568237	9.133652
2097888	0.910629	3.635269	8.884659
2097907	0.841187	3.611328	8.772125
2097926	0.999207	3.479645	8.846344
2097945	1.111740	3.448517	8.793671
2097964	1.008789	3.486832	8.597351
2097983	0.946533	3.661606	8.432144
2098002	1.025543	3.884262	8.326797
2098021	1.083008	4.126083	8.341171
2098040	0.908234	4.078201	8.525528
2098059	0.599380	3.628082	9.004364
2098078	0.683182	3.403030	9.112106
2098097	0.941742	3.448517	8.798462
2098116	1.154831	3.405426	8.642838
2098135	1.193146	3.494003	8.779312
2098154	0.881897	3.625687	8.853531
2098173	0.620926	3.604141	8.963654
2098192	0.606567	3.584991	9.200684
2098210	0.702332	3.630478	9.181534
2098230	0.826828	3.520340	9.064224
2098249	0.989639	3.417389	8.839157
2098268	1.106949	3.407822	8.673965
2098287	1.138077	3.403030	8.635651
2098306	1.145248	3.410217	8.590164
2098325	1.190750	3.577805	8.386658
2098344	1.173981	3.740616	8.283707
2098363	0.946533	3.695129	8.453690
2098382	0.786118	3.501190	8.659592
2098401	0.822037	3.441330	8.901413
2098420	0.886688	3.477249	9.176743
2098439	0.838791	3.345566	9.399399
2098458	0.881897	3.211487	9.380249
2098477	0.948929	3.501190	8.910995
2098496	0.972870	3.771744	8.537491
2098515	1.083008	3.766953	8.518341
2098534	1.042297	3.764557	8.537491
2098553	0.850769	3.752579	8.587769
2098572	0.728668	3.604141	8.824799
2098591	0.750214	3.474854	8.956482
2098610	0.970474	3.496399	9.092941
2098629	0.956116	3.415009	9.222229
2098648	0.860352	3.292892	9.131256
2098667	0.953720	3.316833	8.915771
2098686	1.020752	3.441330	8.633255
2098705	1.003998	3.608932	8.412994
2098724	1.083008	3.699905	8.465668
2098743	1.073425	3.788498	8.427353
2098762	1.047089	3.936935	8.518341
2098781	0.951324	3.984818	8.690720
2098800	0.709503	3.649628	9.045059
2098819	0.699936	3.376694	8.956482
2098838	1.020752	3.424576	8.762543
2098857	1.164413	3.431763	8.678757
2098876	1.056671	3.592178	8.602142
2098895	0.845978	3.685547	8.820007
2098914	0.668808	3.556259	9.310822
2098933	0.594589	3.321625	9.610092
2098952	0.668808	3.070236	9.397018
2098971	0.968079	3.103760	8.870285
2098990	1.147644	3.561050	8.401016
2099009	1.147644	3.654419	8.369904
2099028	0.881897	3.529922	8.609314
2099047	0.769363	3.561050	8.752975
2099066	0.884293	3.754974	8.726639
2099085	0.917801	3.977646	8.585373
2099104	0.939362	4.085373	8.523132
2099123	0.922592	3.687943	8.700302
2099142	0.735840	3.522736	8.836761
2099161	0.659225	3.505981	9.119278
2099180	0.786118	3.537109	9.092941
2099199	0.877106	3.386276	8.913376
2099218	1.056671	3.326416	8.724243
2099237	1.118912	3.407822	8.432144
2099256	0.944138	3.692734	8.233429
2099275	0.984848	3.625687	8.757767
2099294	0.766968	3.455704	9.205475
2099313	0.592194	3.295288	9.538269
2099332	0.491638	3.259384	9.370682
2099351	0.494034	3.477249	8.963654
2099370	0.647263	3.747787	8.654816
2099389	0.745422	3.704697	8.535095
2099408	0.731064	3.620895	8.415390
2099427	0.838791	3.692734	8.621292
2099446	0.826828	3.565842	8.731430
2099465	0.901047	3.321625	8.815216
2099484	0.924988	3.522736	8.640442
2099503	0.929779	3.584991	8.831985
2099522	0.872314	3.558655	8.863098
2099541	0.941742	3.484436	9.090561
2099560	1.097366	3.484436	9.361099
2099579	1.284119	3.565842	9.267731
2099598	1.353546	3.618515	8.604538
2099617	1.394257	3.374298	8.307648
2099636	1.140472	3.065445	8.582977
2099655	0.977661	2.914612	8.980423
2099673	1.008789	2.797302	9.310822
2099693	1.092590	2.790115	9.200684
2099712	1.557053	2.840393	8.556641
2099731	1.669586	2.732651	7.689941
2099750	1.176376	2.361557	7.618118
2099769	1.121307	2.181992	8.417786
2099788	1.762955	2.014389	9.133652
2099807	1.731842	1.743851	9.016327
2099826	0.582611	1.423019	8.829590
2099845	-0.284088	1.581039	9.045059
2099864	-0.990372	1.808487	8.987610
2099883	0.146866	0.324081	11.226181
2099902	0.225876	0.453369	12.109634
2099921	0.594589	0.654480	11.664322
2099940	1.018356	0.695190	11.391388
2099959	0.757401	0.632935	10.625244
2099978	0.182785	0.551529	10.187103
2099997	0.053497	0.886719	10.019501
2100016	0.359955	1.291351	9.689102
2100035	0.446152	1.537949	9.399399
2100054	0.168427	1.707932	9.126465
2100073	-0.145218	1.834824	9.174347
2100092	-0.351120	2.050308	9.298843
2100111	-0.118881	2.057495	9.401794
2100130	0.774155	1.727081	9.516724
2100149	1.063858	1.602585	9.650803
2100168	0.683182	1.650467	9.562210
2100187	0.247437	1.875534	9.370682
2100206	0.321655	2.033554	9.236603
2100225	0.441360	2.062271	9.207870
2100244	0.400665	1.990448	9.334763
2100263	0.359955	1.961716	9.459259
2100282	0.340805	2.071854	9.538269
2100301	0.122925	2.217896	9.408981
2100320	0.053497	2.165222	9.277298
2100339	0.233063	2.009598	9.236603
2100358	0.307281	1.978485	9.255753
2100377	0.254608	2.162827	9.394623
2100396	0.307281	2.579422	9.665161
2100415	0.168427	2.634491	9.109711
2100434	0.075043	2.517181	8.355530
2100453	0.285736	2.308884	8.623688
2100472	0.254608	2.083832	9.045059
2100491	0.010406	2.071854	8.664383
2100510	0.024765	2.148468	8.824799
2100529	0.173203	2.011993	8.808044
2100548	0.491638	1.894684	9.059433
2100567	0.699936	1.901871	9.631638
2100586	0.848373	1.710327	9.691498
2100605	0.867523	1.554703	9.583755
2100624	0.762177	1.576248	9.487991
2100643	0.558670	1.569077	9.607697
2100662	0.503616	1.449356	9.806427
2100681	0.625717	1.442184	9.868668
2100700	0.644867	1.545135	9.397018
2100719	0.575439	1.552307	9.021118
2100738	0.300095	1.238678	9.394623
2100757	0.094208	0.905884	10.340332
2100776	0.386292	0.812500	10.783249
2100795	0.757401	0.877151	10.517502
2100814	0.956116	0.829269	10.287659
2100833	0.972870	0.925034	9.784866
2100852	0.668808	1.035172	9.291672
2100871	0.359955	1.095016	9.440109
2100890	0.252213	1.114166	9.796844
2100909	0.345596	1.205154	10.045837
2100928	0.319260	1.403870	9.969223
2100947	0.235458	1.490067	9.684311
2100966	0.142090	1.370346	9.729813
2100985	0.228271	1.279373	10.019501
2101004	0.242645	1.327255	9.988373
2101023	0.228271	1.329651	9.780090
2101042	0.292923	1.312897	9.717834
2101061	0.482056	1.267395	9.732193
2101080	0.644867	1.300919	9.662766
2101099	0.539520	1.377533	9.543060
2101118	0.336014	1.461334	9.514328
2101137	0.240250	1.514008	9.504745
2101156	0.216309	1.604980	9.521515
2101175	0.259399	1.576248	9.440109
2101194	0.364746	1.458939	9.578964
2101213	0.362350	1.511612	9.866272
2101232	0.333618	1.715118	9.988373
2101251	0.268982	1.882706	9.732193
2101270	0.352768	1.796524	9.550247
2101289	0.338409	1.746246	9.507141
2101308	0.230667	1.724701	9.499954
2101327	0.201935	1.839615	9.564606
2101346	-0.054245	2.162827	9.380249
2101365	-0.190704	2.296906	8.999573
2101384	-0.437317	2.541122	8.535095
2101403	-1.234589	2.799698	8.003586
2101422	-1.191483	2.890671	8.547073
2101441	-0.449280	2.526749	9.291672
2101460	-0.003967	2.256210	9.605301
2101479	-0.087753	2.419006	9.339554
2101498	-0.276901	2.615341	8.954086
2101517	-0.384644	2.581818	8.834381
2101536	-0.305634	2.397461	8.980423
2101555	-0.147614	2.249023	9.057037
2101574	0.027161	1.976089	8.887039
2101593	0.122925	1.858765	8.815216
2101612	-0.250565	2.000031	8.827194
2101631	-0.099731	1.897079	9.064224
2101650	-0.109314	1.645691	9.468842
2101669	-0.152405	1.288956	9.962036
2101688	0.029556	1.130936	10.100906
2101707	0.290527	1.116562	10.045837
2101726	0.529953	1.061508	10.062607
2101745	0.465302	0.946579	10.256531
2101764	0.453339	0.989670	10.359482
2101783	0.453339	1.044739	10.311600
2101802	0.347992	0.996857	10.239777
2101821	0.180389	0.960938	9.959656
2101840	0.156448	1.159668	9.576584
2101859	0.127716	1.231491	9.452072
2101878	0.082230	1.121353	9.770508
2101897	0.146866	1.044739	10.151184
2101916	0.235458	1.133331	10.220612
2101935	0.106171	1.260223	9.916550
2101954	0.008011	1.224304	9.792053
2101973	0.036743	1.123749	9.691498
2101992	0.065475	1.135727	9.557419
2102011	0.015198	1.090225	9.569397
