# Supplementary material for: iSignDB: A database for smartphone signature biometrics
Source: Data Brief. 2020 Nov 28;33:106597. doi: 10.1016/j.dib.2020.106597 (PMC7725742; doi:10.1016/j.dib.2020.106597)
Supplement: Supplementary file 3 [file mmc3.zip › u022/genuine/Sensor Data/u022_s3_g06_AngVel.csv]

timestamp	x	y	z
2090054	-0.085831	-0.044952	-0.006012
2090132	0.001007	0.008850	0.017960
2090210	0.010056	0.032272	0.002502
2090289	-0.060257	-0.048157	0.004639
2090368	-0.161453	0.009369	-0.014542
2090446	-0.000595	0.169159	0.081329
2090525	0.088898	0.170761	0.082397
2090603	0.232697	0.152130	-0.016678
2090681	-0.111923	-0.244690	-0.105087
2090760	0.078766	-0.251083	-0.099762
2090838	0.025513	-0.218063	-0.101898
2090917	0.156006	-0.068924	-0.180725
2090996	0.077698	-0.064133	-0.200958
2091075	-0.008591	-0.074783	-0.233459
2091153	0.037750	-0.038040	-0.154099
2091231	0.150681	0.004578	-0.178070
2091309	0.190094	0.080750	-0.166870
2091387	0.356796	0.283676	-0.109344
2091466	0.091019	0.025879	-0.085388
2091544	-0.024567	-0.031647	0.005173
2091622	-0.125763	0.007782	0.012619
2091701	-0.298874	-0.005554	0.081345
2091779	-0.014984	0.058380	0.050446
2091857	0.000473	0.078613	0.028076
2091936	0.057999	0.156387	0.047775
2092014	0.106461	0.228287	0.028076
2092093	0.206070	0.101517	-0.011887
2092171	0.070251	0.045059	0.041397
2092250	-0.058655	-0.020996	0.008896
2092328	0.072372	0.039734	-0.012955
2092406	-0.035751	-0.002350	-0.008148
2092485	-0.076233	-0.082779	-0.039047
2092564	-0.094345	-0.150421	-0.052902
2092643	-0.277573	-0.236710	-0.054489
2092722	-0.408066	-0.257477	-0.019348
2092801	-0.188080	-0.097168	0.013168
2092879	0.035095	0.026947	-0.000687
2092958	-0.014984	0.019501	0.026474
2093036	0.046280	0.081818	0.064285
2093115	0.103271	0.208054	0.097839
2093194	-0.032028	-0.012466	0.012100
2093272	0.037231	-0.050293	0.014221
2093351	-0.083160	0.016296	0.036057
2093430	0.064926	-0.047089	0.183075
2093508	0.277969	0.000320	0.557510
2093587	0.255600	-0.059341	0.392929
2093666	0.128311	-0.135513	0.242722
2093745	0.086761	-0.018860	0.209702
2093824	0.088898	-0.024185	0.140991
2093902	0.154404	0.018967	0.185730
2093980	0.225769	0.131348	0.433411
2094059	0.795685	0.818451	1.334091
2094137	0.794632	1.180634	1.385757
2094216	0.527237	0.765717	0.669357
2094295	0.364258	0.340134	0.256042
2094373	0.248138	0.334808	0.146851
2094451	0.141083	0.132950	0.092529
2094530	0.354675	0.139862	0.160172
2094608	-0.060257	0.049316	0.196915
2094687	-0.026703	0.061050	0.305038
2094765	-0.106598	-0.042831	0.449921
2094844	-0.193939	-0.132843	0.237396
2094922	-0.036285	-0.124313	-0.018280
2095000	-0.027771	-0.040176	-0.072601
2095079	0.026581	-0.002884	-0.032120
2095157	-0.021378	0.007782	0.027542
2095236	0.122452	0.075958	0.126068
2095315	0.043091	0.034409	0.185730
2095394	-0.099136	0.132416	0.623016
2095472	-0.218445	0.492477	1.550873
2095550	-0.249344	1.217377	2.610275
2095629	0.040955	0.858917	1.914124
2095708	-0.260529	0.275696	0.802521
2095786	0.133636	-0.112076	0.367355
2095865	0.064926	0.010437	0.133011
2095943	0.023911	0.010437	-0.016678
2096021	0.039886	0.035477	0.007843
2096100	-0.043747	0.078613	0.001968
2096178	-0.116180	0.006714	0.019547
2096256	0.026566	-0.026321	0.063766
2096335	0.013260	0.000854	-0.107758
2096413	-0.173706	-0.024185	-0.135452
2096491	0.066528	-0.038040	0.060562
2096570	-0.033096	-0.054550	0.051514
2096648	0.018051	-0.043365	0.012634
2096726	0.004196	0.009384	0.006241
2096805	0.065994	0.008301	0.007309
2096884	-0.073563	0.057846	-0.051819
2096963	0.034561	-0.019394	0.044586
2097041	0.053726	-0.018860	0.060028
2097120	-0.001129	0.019501	-0.000153
2097199	0.014328	0.005646	0.014221
2097277	-0.044815	-0.087036	0.080276
2097356	0.111267	-0.089706	0.024872
2097434	-0.012848	0.054642	-0.113617
2097513	0.071854	-0.046021	0.012085
2097592	0.093689	-0.089172	0.015289
2097671	-0.022980	0.036530	-0.022003
2097750	0.010590	0.049850	0.029678
2097828	-0.097534	0.024292	-0.015610
2097906	-0.107132	-0.121658	0.012619
2097985	0.047882	-0.007141	0.014221
2098062	-0.015518	0.100449	-0.065140
2098142	0.015915	-0.038040	0.002518
2098219	0.022842	0.031219	0.022751
2098299	-0.009125	-0.000748	0.039261
2098377	0.056396	-0.058273	-0.008682
2098455	-0.055466	0.091934	-0.008682
2098533	0.107529	0.065842	0.013153
2098612	-0.107132	-0.034836	-0.015076
2098690	0.043076	-0.049759	-0.007614
2098769	-0.007004	0.021088	-0.093903
2098847	-0.014984	0.065826	0.013168
2098926	0.046280	0.015762	-0.010284
2099005	-0.274902	0.057312	-0.121597
2099083	0.090485	-0.047089	-0.051300
2099162	0.035629	0.036530	-0.052368
2099240	-0.046936	0.076492	-0.292572
2099318	-0.502884	-0.162140	-1.092590
2099397	-0.453873	-0.925934	-2.109390
2099475	-1.071182	-1.230591	-2.738953
2099553	-1.400894	-0.905685	-2.982910
2099631	-0.805939	-0.417801	-2.174377
2099710	0.415390	-0.375183	-1.588470
2099789	0.215652	-0.145096	-0.918961
2099868	0.085159	0.189407	-0.126404
2099947	0.103271	0.114304	-0.149307
2100025	0.076111	0.215500	-0.066208
2100104	0.168777	0.150528	0.058426
2100182	0.026031	0.173965	-0.202026
2100261	-0.324448	-0.251099	-0.375671
2100340	-0.448547	-0.602097	-0.812958
2100418	-0.553467	-0.563202	-0.749039
2100496	-0.468246	-0.074783	-0.335190
2100574	0.154938	0.293274	-0.113617
2100653	0.104340	0.173416	-0.118942
2100731	0.084091	-0.032715	-0.120544
2100809	0.156540	-0.024719	-0.029449
2100888	0.220444	0.066895	-0.003357
2100967	0.195953	0.177689	0.077072
2101045	0.443619	0.362503	0.035004
2101123	0.603943	0.363037	-0.161545
2101202	-0.171036	-0.054016	-0.136520
2101281	-0.307922	-0.295837	-0.124268
2101359	-0.466125	-0.204742	-0.062485
2101438	-0.669586	-0.221802	-0.123199
2101516	-0.332428	-0.120071	-0.143982
2101595	0.088882	0.023224	-0.208954
2101673	-0.051208	0.116440	-0.038513
2101752	0.122437	0.137207	0.061096
2101831	0.277969	0.222427	0.115433
