# Supplementary material for: iSignDB: A database for smartphone signature biometrics
Source: Data Brief. 2020 Nov 28;33:106597. doi: 10.1016/j.dib.2020.106597 (PMC7725742; doi:10.1016/j.dib.2020.106597)
Supplement: Supplementary file 3 [file mmc3.zip › u022/genuine/Sensor Data/u022_s3_g06_MagField.csv]

timestamp	x	y	z
2090030	-2.317810	-31.097412	-20.744324
2090130	-2.621460	-30.947876	-20.588684
2090230	-3.381348	-30.497742	-20.578003
2090330	-3.080750	-31.105042	-21.507263
2090429	-2.610779	-28.366089	-21.597290
2090529	-1.856995	-30.485535	-20.576477
2090629	-2.621460	-30.946350	-19.825745
2090728	-2.014160	-31.399536	-20.750427
2090828	-2.311707	-29.580688	-22.233582
2090927	-3.378296	-29.437256	-21.621704
2091027	-3.082275	-31.408691	-21.055603
2091127	-1.856995	-30.485535	-20.576477
2091227	-1.095581	-30.479431	-20.576477
2091327	-1.251221	-31.390381	-19.529724
2091426	-1.557922	-32.148743	-17.716980
2091526	2.558899	-31.961060	-17.251587
2091626	0.115967	-32.891846	-16.665649
2091725	1.951599	-31.358337	-16.934204
2091825	1.036072	-31.217957	-19.065857
2091925	0.274658	-31.675720	-17.247009
2092024	1.643372	-32.121277	-17.713928
2092123	0.726318	-33.038330	-16.058350
2092223	0.874329	-33.645630	-16.377258
2092322	0.418091	-33.346558	-16.979980
2092422	3.166199	-32.563782	-16.960144
2092522	0.727844	-32.432556	-17.263794
2092621	1.951599	-31.359863	-18.153381
2092721	0.886536	-30.308533	-19.960022
2092820	0.126648	-30.314636	-19.198608
2092920	0.122070	-31.074524	-19.520569
2093019	2.102661	-30.908203	-20.582581
2093119	-0.033569	-31.683350	-19.383240
2093218	1.191711	-30.308533	-20.722961
2093318	-0.027466	-30.467224	-19.050598
2093417	-0.791931	-30.931091	-20.127869
2093516	-1.556396	-31.391907	-19.529724
2093616	-3.990173	-30.953979	-18.301392
2093716	-5.371094	-32.638550	-18.493652
2093815	-3.538513	-31.863403	-18.475342
2093914	-3.538513	-31.863403	-18.475342
2094014	-6.890869	-32.192993	-17.417908
2094113	-6.591797	-33.404541	-16.377258
2094212	-11.463928	-33.436584	-12.570190
2094312	-12.681580	-33.143616	-12.413025
2094412	-13.441467	-32.844543	-11.643982
2094512	-13.439941	-32.839966	-10.119629
2094611	-15.127563	-35.284424	-8.956909
2094711	-16.656494	-36.059570	-10.499573
2094811	-15.881348	-33.468628	-9.983826
2094910	-19.685364	-31.982422	-10.714722
2095010	-17.245483	-31.809998	-10.556030
2095109	-17.098999	-32.722473	-11.796570
2095209	-17.556763	-33.180237	-10.893250
2095309	-16.339111	-33.474731	-11.051941
2095408	-17.857361	-32.270813	-10.720825
2095508	-21.505737	-30.477905	-10.377502
2095608	-29.098511	-23.863220	-14.656067
2095707	-29.522705	-16.578674	-17.694092
2095807	-31.651306	-15.682983	-16.607666
2095907	-32.263184	-16.294861	-16.470337
2096006	-33.180237	-16.458130	-18.151855
2096106	-32.562256	-15.083313	-16.899109
2096206	-34.237671	-14.942932	-15.983582
2096306	-34.082031	-14.033508	-17.639160
2096406	-32.411194	-14.933777	-18.572998
2096505	-31.503296	-16.593933	-16.932678
2096605	-33.932495	-14.639282	-17.044067
2096704	-32.414246	-15.690613	-17.828369
2096804	-32.418823	-16.754150	-17.089844
2096904	-33.786011	-15.553284	-18.740845
2097004	-33.172607	-15.390015	-16.297913
2097103	-32.255554	-14.775085	-16.130066
2097203	-33.782959	-15.093994	-17.205811
2097302	-34.841919	-13.583374	-17.172241
2097402	-32.710266	-14.170837	-16.574097
2097501	-34.997559	-14.192200	-17.034912
2097601	-33.938599	-16.004944	-16.006470
2097701	-33.174133	-15.693665	-15.542603
2097801	-33.480835	-15.699768	-17.372131
2097900	-33.018494	-15.084839	-16.137695
2098000	-33.319092	-14.024353	-16.113281
2098100	-32.411194	-14.933777	-18.572998
2098200	-33.473206	-14.633179	-15.975952
2098299	-33.473206	-14.633179	-15.975952
2098399	-34.086609	-14.793396	-17.657471
2098498	-33.175659	-15.997314	-16.006470
2098598	-31.800842	-15.077209	-17.662048
2098698	-32.260132	-15.534973	-16.452026
2098797	-33.781433	-15.092468	-16.444397
2098897	-32.267761	-16.603088	-18.305969
2098997	-33.175659	-15.997314	-15.548706
2099096	-33.477783	-15.393066	-16.297913
2099196	-32.719421	-15.994263	-16.310120
2099296	-31.803894	-15.835571	-16.915894
2099395	-29.832458	-17.492676	-17.410278
2099495	-25.881958	-20.343018	-15.489197
2099594	-18.899536	-26.060486	-16.526794
2099694	-13.121033	-27.693176	-20.523071
2099793	-8.564758	-30.995178	-19.374084
2099893	-4.753113	-31.263733	-17.547607
2099992	-6.280518	-32.035828	-17.260742
2100092	-3.697205	-33.534241	-17.292786
2100191	-4.011536	-35.362244	-18.096924
2100291	-2.778625	-32.612610	-16.661072
2100391	-1.405334	-31.695557	-19.841003
2100490	-0.634766	-29.563904	-21.012878
2100590	-1.092529	-29.417419	-21.923828
2100689	0.134277	-27.738953	-23.257446
2100788	0.436401	-28.494263	-22.207642
2100888	2.716064	-29.992676	-21.018982
2100988	2.560425	-30.905151	-20.887756
2101088	2.406311	-31.359863	-19.525146
2101188	5.912781	-31.932068	-16.790771
2101288	4.841614	-32.400513	-18.327332
2101387	2.867126	-30.445862	-20.571899
2101487	4.243469	-29.222107	-22.219849
2101586	4.244995	-28.465271	-23.574829
2101686	4.249573	-28.002930	-20.973206
2101786	5.914307	-30.119324	-22.390747
2101885	5.158997	-29.360962	-19.783020
