# Supplementary material for: iSignDB: A database for smartphone signature biometrics
Source: Data Brief. 2020 Nov 28;33:106597. doi: 10.1016/j.dib.2020.106597 (PMC7725742; doi:10.1016/j.dib.2020.106597)
Supplement: Supplementary file 3 [file mmc3.zip › u022/genuine/Sensor Data/u022_s3_g06_Orient.csv]

timestamp	x	y	z
2090055	174.980321	-7.730772	-2.335425
2090133	175.047585	-7.708984	-2.379198
2090211	175.077761	-7.727286	-2.319708
2090290	175.020579	-7.505379	-2.479738
2090369	175.117075	-6.941603	-2.384685
2090447	174.912894	-6.824634	-1.782683
2090526	174.717018	-7.179859	-1.068315
2090604	174.829156	-8.131234	-0.426082
2090682	175.292762	-7.638246	-1.425880
2090761	175.792895	-7.989517	-2.491836
2090839	176.251023	-8.101382	-3.350120
2090918	176.972906	-8.823804	-3.502210
2090997	177.892618	-9.211027	-3.681744
2091076	178.930848	-9.220508	-3.869449
2091154	179.609250	-9.444794	-3.902243
2091232	-179.547286	-10.145241	-3.758239
2091310	-178.821579	-10.996823	-3.320831
2091388	-178.322060	-12.514809	-2.064549
2091467	-178.051270	-12.935353	-1.876085
2091545	-177.961344	-12.913946	-1.950944
2091623	-178.064480	-12.451793	-1.855430
2091702	-178.294630	-11.143382	-1.928975
2091780	-178.510833	-11.047184	-1.729129
2091858	-178.555447	-11.025503	-1.429363
2091937	-178.759588	-11.283957	-0.795704
2092015	-178.766746	-11.751642	0.158138
2092094	-178.720697	-12.701857	0.664040
2092172	-178.925234	-13.028851	0.852226
2092251	-178.944454	-12.765345	0.724923
2092329	-178.885250	-13.083635	0.892030
2092407	-178.525094	-12.956363	0.895381
2092486	-178.382138	-12.619824	0.557173
2092565	-178.147958	-12.214130	-0.056503
2092644	-177.749184	-11.022586	-1.042247
2092723	-177.617512	-9.253745	-2.140541
2092802	-177.676293	-8.495315	-2.532290
2092880	-177.697275	-8.659905	-2.399197
2092959	-177.819918	-8.587535	-2.339872
2093037	-177.980687	-8.785000	-2.027309
2093116	-178.450495	-9.242226	-1.179787
2093195	-178.343711	-9.009945	-1.381950
2093273	-178.411358	-9.076786	-1.695241
2093352	-178.576894	-8.705350	-1.629068
2093431	-179.568460	-8.976410	-1.947634
2093509	177.715402	-10.120553	-2.326314
2093588	175.866211	-11.170207	-2.954573
2093667	174.635793	-11.648681	-3.791616
2093746	173.532813	-11.972703	-4.073928
2093825	172.922522	-12.320045	-4.341524
2093903	172.097326	-12.942003	-4.458298
2093981	170.014419	-13.778218	-4.353937
2094060	163.495823	-16.959460	-2.352145
2094138	157.037100	-20.384638	0.731922
2094217	153.965428	-22.727065	2.858642
2094296	152.853773	-24.362498	3.787082
2094374	152.154635	-25.552498	4.980641
2094452	151.769563	-26.230735	5.345887
2094531	151.111938	-27.874053	5.667516
2094609	150.056305	-27.675302	5.359090
2094688	148.380546	-27.721144	4.908229
2094766	146.043720	-27.407898	3.628367
2094845	144.808029	-26.624511	2.476414
2094923	144.748374	-26.422945	1.901895
2095001	145.089255	-26.281350	1.831642
2095080	145.268753	-26.388882	1.842995
2095158	145.083504	-26.323086	1.791918
2095237	144.445196	-26.907315	1.834787
2095316	143.660325	-27.100992	1.547494
2095395	140.419878	-26.741569	0.731479
2095473	132.559546	-25.801292	-0.388530
2095551	119.631433	-24.635082	-0.311031
2095630	110.117601	-24.681309	-0.341200
2095709	105.977830	-23.399405	-0.860970
2095787	104.194174	-23.881154	-2.193774
2095866	103.486696	-24.092845	-2.510212
2095944	103.588978	-24.149655	-2.511864
2096022	103.516250	-24.271058	-2.453025
2096101	103.442238	-24.027251	-2.181125
2096179	103.296154	-23.463940	-2.220437
2096257	102.695446	-23.504875	-2.523115
2096336	103.274243	-23.505302	-2.365750
2096414	103.778591	-22.710698	-2.246629
2096492	103.582339	-22.959720	-2.577825
2096571	103.262632	-22.747366	-2.946945
2096649	103.229778	-22.770509	-3.210287
2096727	103.159667	-22.743307	-3.232024
2096806	103.232189	-22.988911	-3.266578
2096885	103.359470	-22.622623	-2.936689
2096964	103.162282	-22.719508	-3.145049
2097042	102.982164	-22.637320	-3.651602
2097121	102.982553	-22.473631	-3.821175
2097200	102.851147	-22.391148	-4.039249
2097278	102.301098	-21.965260	-4.650992
2097357	102.370766	-22.148859	-5.109714
2097435	102.983680	-21.880636	-4.720390
2097514	102.674709	-22.183925	-4.961068
2097593	102.615717	-22.580245	-5.431934
2097672	102.739931	-22.468974	-5.249057
2097751	102.528653	-22.549366	-5.105292
2097829	102.653085	-22.097255	-4.983823
2097907	102.614071	-21.602801	-5.557625
2097986	102.370561	-21.822128	-5.673976
2098064	102.597487	-21.767692	-5.109026
2098143	102.587385	-21.824712	-5.293294
2098221	102.384891	-21.925163	-5.227081
2098300	102.126252	-21.875945	-5.327661
2098378	102.153641	-22.119556	-5.581660
2098456	102.195872	-21.866871	-5.172562
2098534	102.090619	-22.330677	-4.946759
2098613	102.177540	-21.849995	-5.086866
2098691	102.297861	-22.006656	-5.317672
2098770	102.688383	-22.051230	-5.068312
2098848	102.596586	-22.017253	-4.816859
2098927	102.722131	-22.210898	-4.742774
2099006	103.478220	-21.034068	-4.280305
2099084	103.671473	-21.469969	-4.465168
2099163	103.917722	-21.662647	-4.244447
2099241	105.349323	-21.529192	-3.448745
2099319	110.702593	-19.541680	-2.393945
2099398	120.810310	-17.984773	-3.442578
2099476	133.961812	-14.218704	-5.383606
2099554	148.497451	-9.505256	-6.587069
2099632	158.767351	-6.936829	-6.884627
2099711	165.624274	-9.503925	-7.495684
2099790	169.674371	-10.916691	-7.274535
2099869	170.150285	-11.263857	-6.191034
2099948	170.849000	-11.782132	-5.444918
2100026	171.091362	-12.138589	-4.367129
2100105	170.869736	-12.874031	-3.696526
2100183	171.903034	-13.078173	-2.667925
2100262	173.686861	-11.767948	-3.363531
2100341	177.598360	-10.106234	-5.255622
2100419	-178.657654	-8.042538	-7.151604
2100497	-176.842723	-6.207407	-7.169756
2100575	-176.450834	-6.918205	-5.714499
2100654	-175.928352	-7.409860	-4.821778
2100732	-175.444829	-7.796656	-4.854939
2100810	-175.414366	-8.498750	-4.863641
2100889	-175.367935	-9.450519	-4.520935
2100968	-175.693830	-10.279843	-3.736770
2101046	-175.966082	-12.219568	-2.142336
2101124	-175.178725	-14.840698	-0.375697
2101202	-174.306305	-14.041618	-0.437557
2101282	-173.623436	-12.739415	-1.508083
2101360	-173.267460	-10.741975	-2.270848
2101439	-172.467905	-7.811653	-3.070606
2101517	-171.756404	-6.336227	-3.483304
2101596	-170.731507	-6.770540	-3.240669
2101674	-170.485073	-6.540240	-2.660153
2101753	-170.660923	-7.071177	-2.037891
2101832	-171.236094	-8.270785	-1.094549
