# Supplementary material for: iSignDB: A database for smartphone signature biometrics
Source: Data Brief. 2020 Nov 28;33:106597. doi: 10.1016/j.dib.2020.106597 (PMC7725742; doi:10.1016/j.dib.2020.106597)
Supplement: Supplementary file 3 [file mmc3.zip › u022/genuine/Sensor Data/u022_s3_g06_Pos.csv]

timestamp	lat	long	alt	speed	course	hacc
2090030	28.562920	77.280630	205.918000	0.000000	0.000000	65.000000
