# Supplementary material for: iSignDB: A database for smartphone signature biometrics
Source: Data Brief. 2020 Nov 28;33:106597. doi: 10.1016/j.dib.2020.106597 (PMC7725742; doi:10.1016/j.dib.2020.106597)
Supplement: Supplementary file 3 [file mmc3.zip › u022/genuine/Sensor Data/u022_s3_g07_Acc.csv]

timestamp	x	y	z
4985045	0.230667	1.767792	8.879868
4985064	0.177994	1.786942	8.544678
4985083	0.438965	1.569077	9.408981
4985102	0.515579	1.449356	10.158371
4985121	0.443756	1.535553	9.897400
4985140	0.446152	1.688782	9.559814
4985159	0.489243	1.729477	9.533478
4985178	0.474884	1.638504	9.655579
4985197	0.527557	1.540344	9.825577
4985216	0.510788	1.573853	9.545456
4985235	0.477280	1.631317	9.181534
4985254	0.563461	1.619354	9.186325
4985273	0.525162	1.564285	9.306030
4985292	0.556274	1.581039	9.416168
4985311	0.604172	1.628922	9.459259
4985330	0.565857	1.612167	9.497574
4985349	0.553894	1.614563	9.526291
4985368	0.604172	1.669632	9.490387
4985386	0.613739	1.645691	9.442505
4985406	0.561066	1.602585	9.545456
4985425	0.570648	1.578644	9.679520
4985444	0.604172	1.588226	9.581360
4985463	0.608948	1.624146	9.389832
4985482	0.551498	1.595413	9.346725
4985501	0.577835	1.583435	9.440109
4985520	0.608948	1.593018	9.543060
4985539	0.561066	1.628922	9.567001
4985558	0.546707	1.628922	9.617279
4985577	0.625717	1.545135	9.705856
4985596	0.752609	1.415848	9.634033
4985615	0.771759	1.461334	9.511932
4985634	0.719086	1.597809	9.298843
4985653	0.611343	1.700760	9.186325
4985672	0.553894	1.487671	9.332367
4985691	0.695145	1.693573	9.763321
4985710	0.359955	2.067062	11.269272
4985729	0.611343	1.468521	9.301239
4985748	0.429382	1.918625	7.053085
4985767	1.003998	1.420624	9.150406
4985786	1.109344	1.186005	9.674744
4985805	0.752609	1.468521	9.923737
4985824	0.908234	1.569077	9.844727
4985843	0.922592	1.578644	9.691498
4985862	0.786118	1.420624	9.705856
4985881	0.721481	1.238678	9.770508
4985900	0.644867	1.358383	9.842331
4985919	0.577835	1.446960	9.837540
4985938	0.771759	1.492462	9.827972
4985957	0.644867	1.449356	9.569397
4985976	0.553894	1.777374	9.215057
4985995	0.391083	1.815674	8.942108
4986014	0.417419	1.715118	9.128860
4986033	0.513184	1.707932	9.662766
4986052	0.687958	1.628922	9.622070
4986071	0.915405	1.552307	9.708252
4986090	1.094971	1.537949	9.926132
4986109	1.027939	1.631317	9.971619
4986128	1.008789	1.638504	9.902191
4986147	0.853165	1.739059	9.705856
4986166	0.683182	1.861160	9.440109
4986185	0.647263	2.019180	9.162384
4986204	0.664017	2.131714	9.059433
4986223	0.553894	2.148468	9.100128
4986242	0.395874	2.170013	9.145615
4986261	0.427002	2.263397	9.265335
4986280	0.398270	2.268173	9.358704
4986299	0.290527	2.256210	9.380249
4986318	0.343201	2.289734	9.430527
4986337	0.534729	2.301697	9.291672
4986356	0.580231	2.301697	9.212662
4986375	0.446152	2.332825	9.229416
4986393	0.455719	2.344788	9.296448
4986413	0.525162	2.344788	9.370682
4986432	0.508392	2.299301	9.468842
4986451	0.546707	2.275360	9.480804
4986470	0.635284	2.275360	9.291672
4986489	0.640076	2.237061	9.174347
4986508	0.606567	2.229874	9.171951
4986527	0.661621	2.237061	9.253357
4986546	0.783737	2.153259	9.387436
4986565	0.781342	2.136490	9.401794
4986584	0.766968	2.198746	9.332367
4986603	0.757401	2.237061	9.270111
4986621	0.702332	2.201141	9.229416
4986641	0.683182	2.181992	9.229416
4986660	0.620926	2.203537	9.294067
4986679	0.594589	2.237061	9.329971
4986698	0.644867	2.189163	9.382645
4986717	0.723877	2.124527	9.526291
4986736	0.829224	2.047913	9.650803
4986755	0.874710	2.064667	9.590942
4986774	0.793304	2.167618	9.456863
4986793	0.649658	2.340012	9.325180
4986812	0.503616	2.349579	9.179138
4986831	0.431778	2.340012	9.073792
4986850	0.333618	2.368729	8.999573
4986869	0.039139	2.466904	9.215057
4986888	-0.300842	2.605759	9.435318
4986907	-0.360703	2.629700	9.346725
4986926	-0.018326	2.375916	9.088165
4986945	0.316864	2.167618	9.035492
4986964	0.527557	2.105377	9.167175
4986983	0.470093	2.196350	9.387436
4987002	0.340805	2.292114	9.583755
4987021	0.230667	2.402252	9.708252
4987040	0.130112	2.464508	9.648407
4987059	0.192368	2.399857	9.581360
4987078	0.312073	2.284943	9.574188
4987097	0.422211	2.167618	9.521515
4987116	0.474884	2.138885	9.468842
4987135	0.505997	2.114944	9.258148
4987154	0.505997	2.155655	9.176743
4987173	0.472488	2.210724	9.164780
4987192	0.491638	2.258606	9.159988
4987211	0.553894	2.246628	9.255753
4987230	0.558670	2.213104	9.303635
4987249	0.577835	2.222687	9.229416
4987268	0.585007	2.191559	9.193497
4987287	0.510788	2.162827	9.413773
4987306	0.429382	2.170013	9.492783
4987325	0.508392	2.131714	9.562210
4987344	0.587402	2.074249	9.535873
4987363	0.654449	2.141281	9.526291
4987382	0.568253	1.964111	9.540665
4987401	0.659225	2.045517	9.411377
4987420	0.620926	2.023972	9.389832
4987439	0.628113	2.083832	9.382645
4987458	0.628113	2.002426	9.368286
4987477	0.697540	2.000031	9.329971
4987496	0.656845	2.028763	9.358704
4987515	0.580231	2.091003	9.425735
4987534	0.585007	2.091003	9.373062
4987553	0.654449	2.064667	9.375458
4987572	0.675995	2.019180	9.353912
4987591	0.625717	2.014389	9.246170
4987610	0.632889	2.007217	9.219833
4987629	0.695145	1.956940	9.325180
4987648	0.699936	1.935379	9.306030
4987667	0.666412	1.873138	9.313217
4987686	0.695145	1.827652	9.468842
4987705	0.793304	1.834824	9.538269
4987724	0.714294	1.803711	9.495178
4987743	0.608948	1.758209	9.459259
4987762	0.525162	1.729477	9.590942
4987781	0.470093	1.743851	9.732193
4987800	0.544312	1.803711	9.648407
4987819	0.563461	1.897079	9.478409
4987838	0.505997	1.937775	9.279694
4987857	0.525162	1.870743	9.404190
4987876	0.403046	1.961716	9.509537
4987895	0.245041	2.059875	9.327576
4987914	0.316864	1.992844	9.341949
4987933	0.460510	1.820465	9.442505
4987952	0.429382	1.796524	9.452072
4987971	0.405441	1.794128	9.452072
4987990	0.431778	1.794128	9.523911
4988009	0.347992	1.810883	9.464050
4988028	0.285736	1.801315	9.430527
4988047	0.304886	1.774979	9.519119
4988066	0.359955	1.851593	9.684311
4988085	0.405441	1.921021	9.521515
4988104	0.427002	1.995239	9.437714
4988123	0.307281	2.023972	9.442505
4988142	0.237854	1.964111	9.490387
4988161	0.288132	1.877930	9.452072
4988180	0.594589	1.662445	9.406586
4988199	0.699936	1.542740	9.454468
4988218	0.611343	1.528366	9.411377
4988237	0.403046	1.588226	9.665161
4988256	0.185181	1.643295	10.064987
4988275	0.156448	1.734268	9.933319
4988294	0.091812	1.772583	9.595734
4988313	0.091812	1.767792	9.490387
4988332	0.364746	1.695969	9.267731
4988351	0.357559	1.760605	9.124069
4988370	0.300095	1.770187	9.140839
4988389	0.283340	1.832428	9.468842
4988407	0.218704	1.818069	9.440109
4988426	0.288132	1.712723	9.734589
4988446	0.367142	1.655258	9.657974
4988465	0.427002	1.688782	9.562210
4988484	0.491638	1.770187	9.648407
4988503	0.546707	1.765396	9.856705
4988522	0.556274	1.753418	9.892609
4988541	0.515579	1.751038	9.641220
4988560	0.470093	1.748642	9.353912
4988578	0.374329	1.765396	9.195892
4988598	0.386292	1.748642	9.272507
4988617	0.434174	1.734268	9.466446
4988636	0.522766	1.743851	9.543060
4988655	0.580231	1.741455	9.528687
4988674	0.585007	1.736664	9.516724
4988693	0.537125	1.784546	9.499954
4988712	0.510788	1.794128	9.511932
4988731	0.503616	1.770187	9.545456
4988750	0.541916	1.760605	9.495178
4988769	0.587402	1.791733	9.389832
4988788	0.568253	1.784546	9.490387
4988807	0.558670	1.753418	9.593338
4988826	0.558670	1.765396	9.555023
4988845	0.503616	1.758209	9.490387
4988864	0.395874	1.743851	9.607697
4988883	0.405441	1.760605	9.607697
4988902	0.484451	1.777374	9.468842
4988921	0.630508	1.679199	9.459259
4988940	0.692749	1.686386	9.665161
4988959	0.649658	1.782150	9.705856
4988978	0.738235	1.863556	9.703476
4988997	0.807678	1.925812	9.598129
4989016	0.814850	1.961716	9.567001
4989035	0.719086	1.784546	10.091324
4989054	0.829224	2.004822	10.677902
4989073	0.513184	2.435776	10.529465
4989092	-0.027908	2.890671	9.547852
4989111	-0.308029	3.256989	8.920563
4989130	-0.442093	3.477249	8.647629
4989149	-0.794052	3.891449	8.618896
4989168	-0.949677	4.054260	8.918167
4989187	-1.624832	4.727020	8.535095
4989206	-2.065369	4.992783	8.039505
4989225	-2.783630	5.689499	7.620514
4989244	-2.565750	5.974396	6.911835
4989263	-1.548218	5.469223	7.017181
4989282	-1.608078	5.327972	7.258987
4989301	-1.799606	5.236984	7.407425
4989320	-2.577728	5.830750	7.136887
4989339	-2.690262	6.498734	6.002029
4989358	-2.434082	6.685486	4.541565
4989377	-2.575333	6.975174	4.069916
4989396	-2.201843	6.862656	4.567902
4989415	-2.515472	7.142776	5.120972
4989434	-2.649551	7.250519	5.774582
4989453	-2.438858	7.039825	6.203140
4989472	-2.503510	6.831528	6.253418
4989491	-2.702225	6.872223	6.183990
4989510	-2.565750	6.915329	5.899078
4989529	-2.616043	7.080521	4.491287
4989548	-2.560974	7.487534	2.851257
4989567	-2.582520	7.202621	4.776199
4989586	-3.015869	6.877014	5.887115
4989605	-3.001495	6.788437	6.004425
4989624	-2.781235	7.013489	5.451370
4989643	-2.395767	7.161926	4.867188
4989662	-2.340698	7.264877	4.460175
4989681	-2.472382	7.214600	4.848022
4989700	-2.563370	7.080521	5.508835
4989719	-2.687866	7.080521	5.860779
4989738	-2.158737	6.754913	6.047516
4989757	-2.390976	6.613647	6.593399
4989776	-2.268875	6.534653	7.168015
4989795	-2.101288	6.568161	7.110550
4989814	-1.806793	6.446060	6.899857
4989833	-1.608078	6.259308	6.806488
4989852	-1.387817	6.091721	6.983658
4989871	-1.189087	5.684708	7.273361
4989890	-1.323166	5.476410	7.522354
4989909	-1.260910	5.373459	7.548691
4989928	-0.990372	5.404587	7.685150
4989947	-0.796448	5.435715	7.687546
4989966	-0.703064	5.301636	7.606155
4989985	-0.786865	5.110092	7.934158
4990004	-0.789261	5.052628	8.757767
4990023	-0.853897	5.143616	9.071396
4990042	-0.980789	5.299240	8.582977
4990061	-1.014313	5.478806	7.996399
4990080	-0.976013	5.643997	7.828812
4990099	-1.165146	5.713440	7.627701
4990118	-1.466812	5.751740	7.421799
4990137	-1.473999	5.821167	7.464890
4990156	-1.256134	5.775681	7.572632
4990175	-1.165146	5.562607	7.680374
4990194	-1.394989	5.646393	7.503204
4990213	-1.622437	5.950455	7.304474
4990232	-1.672714	6.247345	7.024353
4990251	-1.639206	6.280853	6.526367
4990270	-1.679901	6.266495	6.260605
4990289	-1.780457	6.355087	6.387497
4990308	-1.933685	6.520279	6.389893
4990327	-1.888199	6.472397	5.827255
4990346	-1.957626	6.477188	6.358765
4990365	-2.185074	6.187485	6.622131
4990384	-2.438858	6.091721	6.399475
4990403	-2.012695	6.309586	6.088226
4990422	-1.514709	6.613647	6.356369
4990441	-1.227402	6.448456	6.435379
4990460	-1.476395	5.919342	7.565445
4990479	-1.272888	5.478806	7.610931
4990498	-1.763702	4.731812	8.118515
4990517	-1.770889	4.966446	8.310043
4990536	-1.828339	5.181915	8.022736
4990555	-1.919327	4.772507	8.269348
4990574	-1.385422	4.851517	8.484818
4990593	-1.514709	4.947296	8.231033
4990612	-2.161133	4.777298	6.409042
4990631	-1.502731	4.923355	7.603760
4990650	-1.361481	4.063828	8.824799
4990669	-0.968826	3.391052	9.258148
4990688	0.309677	2.907425	11.025070
4990707	0.515579	2.608154	11.774460
4990726	0.307281	2.409439	11.357864
4990745	0.467697	2.536331	10.223007
4990764	0.695145	2.840393	9.583755
4990783	0.702332	3.012772	8.597351
4990802	0.673599	3.072632	8.350739
4990821	1.284119	3.201920	7.955704
4990840	1.296097	3.271347	7.898239
4990859	0.793304	3.312057	8.154419
4990878	0.867523	3.209106	8.642838
4990897	0.829224	3.266556	8.681152
4990916	0.867523	3.436554	8.456085
4990935	1.068634	3.529922	8.204697
4990954	1.068634	3.436554	8.487213
4990973	0.824432	3.321625	8.673965
4990992	0.680786	3.268951	8.796066
4991011	0.678391	3.058258	9.152802
4991030	0.486847	3.053482	9.215057
4991049	0.072647	3.168396	9.033096
4991068	0.027161	3.182770	9.119278
4991087	0.149261	3.158829	9.133652
4991106	0.197159	3.046295	9.164780
4991125	0.115753	2.881088	9.373062
4991144	0.110962	2.804474	9.540665
4991163	0.204330	2.797302	9.531082
4991182	0.292923	2.833206	9.432922
4991201	0.393478	2.871521	9.310822
4991220	0.520370	2.871521	9.231812
4991239	0.580231	2.967285	8.925354
4991258	0.740631	3.271347	8.116119
4991277	0.879501	3.441330	7.903030
4991296	0.702332	3.307266	8.384262
4991315	0.515579	3.180374	8.762543
4991334	0.453339	3.086990	8.985214
4991353	0.201935	2.960098	9.234207
4991372	0.276154	2.909821	9.294067
4991391	0.503616	3.031921	9.021118
4991410	0.498825	3.043900	8.879868
4991429	0.343201	2.902649	9.073792
4991448	0.300095	2.797302	9.167175
4991467	0.137299	2.670410	9.298843
4991486	-0.121277	2.629700	9.389832
4991505	-0.056641	2.663223	9.564606
4991524	0.024765	2.790115	9.425735
4991543	-0.061417	2.921799	9.267731
4991562	-0.097336	2.933762	9.351517
4991581	-0.068604	2.890671	9.437714
4991600	-0.049454	2.763779	9.483200
4991619	-0.238586	2.579422	9.657974
4991638	-0.240982	2.407043	9.880646
4991657	-0.015930	2.598572	9.499954
4991676	0.158844	2.660828	9.090561
4991695	0.137299	2.624908	9.016327
4991714	-0.035080	2.483658	9.306030
4991733	-0.099731	2.292114	9.600525
4991752	-0.152405	2.198746	9.533478
4991771	-0.202682	2.241837	9.353912
4991790	-0.152405	2.426193	9.277298
4991809	0.051102	2.538727	9.246170
4991828	0.213913	2.526749	9.028305
4991847	0.537125	2.672806	8.762543
4991866	0.415024	2.883484	8.515945
4991885	-0.020721	2.871521	8.975632
4991904	-0.154800	2.780533	9.473633
4991923	-0.202682	2.696747	9.578964
4991942	-0.319992	2.636887	9.598129
4991961	-0.375061	2.526749	9.600525
4991980	-0.250565	2.383102	9.696289
4991999	-0.020721	2.397461	9.578964
4992018	0.070251	2.459717	9.356308
4992037	-0.006363	2.584213	9.205475
4992056	0.070251	2.744629	9.124069
4992075	0.024765	2.785324	9.124069
4992094	-0.102127	2.864334	9.092941
4992113	-0.123672	3.012772	8.982819
4992132	-0.276901	2.900253	9.150406
4992151	-0.233810	2.632095	9.205475
4992170	0.063080	2.498016	9.224625
4992189	0.120544	2.454926	9.272507
4992208	-0.020721	2.541122	9.435318
4992227	-0.121277	2.782928	9.574188
4992246	-0.267319	2.854752	9.535873
4992265	-0.377457	2.732651	9.655579
4992284	-0.336761	2.620132	9.595734
4992303	-0.185928	2.529144	9.397018
4992322	0.017593	2.426193	9.274902
4992341	0.170822	2.483658	9.150406
4992360	0.110962	2.533936	8.999573
4992379	0.259399	2.620132	8.882263
4992398	0.137299	2.790115	8.685928
4992417	-0.044662	2.864334	9.009155
4992435	-0.032684	2.967285	9.138443
4992454	0.010406	2.964890	9.217453
4992473	-0.015930	2.756592	9.404190
4992493	-0.020721	2.567459	9.540665
4992512	0.012802	2.605759	9.452072
4992531	0.051102	2.718292	9.361099
4992550	0.043930	2.730255	9.262939
4992569	0.091812	2.735046	9.234207
4992588	0.065475	2.699127	9.270111
4992607	0.168427	2.670410	9.358704
4992626	0.242645	2.744629	9.174347
4992645	0.182785	2.928986	9.009155
4992664	0.122925	3.103760	8.841553
4992683	0.137299	3.266556	8.724243
4992702	0.144485	3.312057	8.803253
4992721	0.027161	3.015167	9.306030
4992740	-0.011139	2.605759	9.329971
4992759	0.156448	2.505203	9.021118
4992778	0.328827	2.519577	9.047455
4992797	0.283340	2.708710	9.057037
4992816	0.053497	2.797302	9.301239
4992835	-0.128464	2.814056	9.614883
4992854	-0.217041	2.797302	9.844727
4992873	-0.322388	2.811661	9.717834
4992892	-0.157196	2.696747	9.595734
4992911	0.096588	2.488449	9.543060
4992930	0.247437	2.433380	9.255753
4992949	0.230667	2.469284	9.119278
4992968	0.302490	2.488449	9.083374
4992987	0.585007	2.495621	8.937317
4993006	0.398270	2.713501	8.508759
4993025	0.230667	2.905029	8.666779
4993044	0.276154	2.964890	9.001968
4993063	0.142090	2.849976	9.301239
4993082	-0.035080	2.641678	9.464050
4993101	-0.066208	2.471680	9.705856
4993120	-0.104523	2.577026	9.820786
4993139	-0.094940	2.701523	9.701080
4993158	0.115753	2.869125	9.363495
4993177	0.295319	2.869125	9.387436
4993196	0.288132	2.787720	9.543060
4993215	0.230667	2.821243	9.250961
4993234	0.197159	2.826035	8.836761
4993253	0.237854	2.766174	8.702698
4993272	0.319260	2.821243	8.949295
4993291	0.350388	2.739838	9.373062
4993310	0.252213	2.483658	9.720230
4993329	0.118149	2.359161	9.720230
4993348	0.216309	2.533936	9.399399
4993367	0.268982	2.713501	9.057037
4993386	0.218704	2.766174	9.018723
4993405	0.221100	2.816452	9.191116
4993424	0.209122	2.785324	9.449677
4993443	0.213913	2.826035	9.526291
4993462	0.395874	3.012772	9.258148
4993481	0.580231	3.343170	8.721848
4993500	0.570648	3.503586	8.525528
4993519	0.453339	3.070236	9.059433
4993538	0.388687	2.718292	9.057037
4993557	0.613739	2.512390	9.078583
4993576	0.675995	2.478867	8.949295
4993595	0.539520	2.670410	9.061829
4993614	0.486847	2.936157	9.327576
4993633	0.379105	2.857147	9.631638
4993652	0.252213	2.586609	9.760925
4993671	0.283340	2.383102	9.638824
4993690	0.505997	2.268173	9.437714
4993709	0.575439	2.378311	9.198288
4993728	0.755005	2.605759	9.035492
4993747	0.759796	2.440567	9.090561
4993766	0.623322	2.354370	8.946899
4993785	0.872314	2.545898	8.757767
4993804	1.061462	2.861938	8.456085
4993823	0.960907	2.964890	8.542282
4993842	0.790909	3.053482	8.966049
4993861	0.601776	2.969681	9.294067
4993880	0.541916	2.577026	9.387436
4993899	0.498825	2.512390	9.164780
4993918	0.608948	2.684769	8.978027
4993937	0.747818	2.818848	8.815216
4993956	0.649658	2.823639	8.985214
4993975	0.549103	2.742233	9.286880
4993994	0.565857	2.665619	9.456863
4994013	0.419815	2.744629	9.411377
4994032	0.429382	2.713501	9.727417
4994051	0.477280	2.663223	9.775299
4994070	0.374329	2.509995	9.602905
4994089	0.312073	2.531540	9.241394
4994108	0.393478	2.715897	8.973236
4994127	0.522766	2.857147	8.805649
4994146	0.438965	2.914612	8.786484
4994165	0.376709	2.902649	9.136047
4994184	0.391083	2.964890	9.394623
4994203	0.264191	3.103760	8.860703
4994222	0.467697	2.919403	9.112106
4994241	0.395874	2.785324	8.657196
4994260	0.546707	2.804474	8.808044
4994279	0.573044	2.696747	9.037888
4994298	0.575439	2.646469	9.227020
4994317	0.594589	2.739838	9.478409
4994336	0.434174	2.883484	9.660370
4994355	0.484451	2.993622	9.667557
4994374	0.903442	2.998413	9.394623
4994393	1.286514	2.943344	9.018723
4994412	1.791687	2.878693	8.298065
4994431	2.495590	2.744629	7.833603
4994450	2.610504	2.332825	7.965271
4994469	2.227432	1.894684	8.171173
4994488	1.784500	1.458939	8.034714
4994507	1.181168	0.561111	8.008377
4994526	1.051880	0.439011	8.714661
4994545	1.279327	-0.078140	9.368286
4994564	1.042297	-0.609650	9.990768
4994583	-0.542664	-1.533813	9.507141
4994602	-1.459641	-2.031815	9.914154
4994621	-1.538651	-1.792389	11.317154
4994640	-0.521103	-1.593674	13.031403
4994659	0.968079	-1.189056	13.989090
4994678	1.035126	-1.052582	12.873398
4994697	-0.439713	-0.568954	10.069778
4994716	-0.178741	0.005661	8.913376
4994735	0.924988	0.640121	10.426514
4994754	1.681549	0.812500	10.622849
4994773	1.442139	0.644913	10.124847
4994792	0.046310	0.381546	9.404190
4994811	-0.525894	0.802933	9.148010
4994830	-0.310425	1.379929	8.884659
4994849	-0.054245	1.128540	9.148010
4994868	0.393478	0.496475	9.595734
4994887	0.534729	0.628143	9.318008
4994906	0.517975	1.197968	9.231812
4994925	0.565857	1.516403	9.224625
4994944	0.503616	1.420624	8.056259
4994963	0.675995	1.387115	8.535095
4994982	0.774155	1.209946	9.054642
4995001	1.032730	1.140503	9.631638
4995020	1.332001	1.186005	9.763321
4995039	1.341583	1.332047	9.820786
4995058	0.843582	1.300919	9.602905
4995077	0.642471	1.209946	9.641220
4995096	0.604172	1.087830	10.036270
4995115	0.407837	0.915451	10.402573
4995134	0.134903	0.874756	10.064987
4995153	0.398270	1.032776	9.667557
4995172	0.577835	1.288956	9.282089
4995191	0.565857	1.490067	8.989990
4995210	0.640076	1.344009	8.858322
4995229	0.410233	1.231491	9.246170
4995248	0.218704	1.408661	9.423340
4995267	0.242645	1.652863	9.550247
4995286	0.108566	1.736664	9.607697
4995305	0.089417	1.645691	9.741776
4995324	0.075043	1.564285	9.945282
4995343	0.070251	1.540344	10.021896
4995362	0.197159	1.521194	9.969223
4995381	0.364746	1.504425	9.832748
4995400	0.381500	1.482880	9.705856
4995419	0.345596	1.456543	9.820786
4995438	0.393478	1.391907	9.849518
4995457	0.484451	1.339233	9.768112
4995476	0.496429	1.346405	9.641220
4995495	0.474884	1.394302	9.540665
4995514	0.386292	1.468521	9.490387
4995533	0.225876	1.509216	9.420959
4995552	0.216309	1.521194	9.516724
4995571	0.235458	1.602585	9.624466
4995590	0.192368	1.674423	9.617279
4995609	0.139694	1.705536	9.526291
4995628	0.118149	1.751038	9.583755
4995647	0.103775	1.648087	9.708252
4995666	0.206726	1.571472	9.674744
4995685	0.376709	1.674423	9.516724
4995704	0.362350	1.712723	9.255753
4995723	0.230667	1.767792	9.224625
4995742	0.053497	1.786942	9.339554
4995761	-0.111694	1.753418	9.356308
4995780	-0.176346	1.741455	9.389832
4995799	-0.140427	1.600189	9.569397
4995818	-0.030304	1.616959	9.722626
4995837	0.055893	1.727081	9.947678
4995856	0.067871	1.741455	10.000351
4995875	0.075043	1.827652	9.835144
4995894	-0.061417	2.038330	9.605301
4995913	-0.171555	2.126923	9.607697
4995932	-0.116486	2.249023	9.569397
4995951	-0.126068	2.342392	9.461655
4995970	-0.284088	2.481262	9.270111
4995989	-0.571381	2.624908	8.563828
4996008	-0.772507	2.368729	8.341171
4996027	-0.324783	2.177200	9.212662
4996046	0.077438	2.055099	9.746567
4996065	0.407837	2.052704	9.629242
4996084	0.376709	2.205933	9.370682
4996103	0.182785	2.361557	9.001968
4996122	0.077438	2.354370	8.889435
4996141	0.051102	2.244232	9.191116
4996160	0.015198	2.076645	9.344345
4996179	-0.039871	1.980881	9.399399
4996198	-0.087753	1.954544	9.320404
4996217	-0.116486	1.906647	9.227020
4996236	-0.190704	1.853989	9.440109
4996255	-0.324783	1.774979	9.681915
4996274	-0.305634	1.839615	9.780090
4996293	-0.135635	1.820465	9.705856
4996312	-0.047058	1.753418	9.430527
4996331	-0.025513	1.748642	9.238998
4996350	-0.018326	1.674423	9.222229
4996368	0.010406	1.664841	9.318008
4996388	0.024765	1.628922	9.547852
4996407	0.012802	1.497238	9.796844
4996426	-0.001572	1.370346	10.076965
4996445	-0.013535	1.344009	10.218216
4996464	-0.056641	1.403870	10.108093
4996483	-0.157196	1.485275	9.945282
4996502	-0.080582	1.547531	9.839935
4996521	-0.006363	1.602585	9.653198
4996540	-0.049454	1.588226	9.526291
4996559	-0.126068	1.581039	9.519119
4996578	-0.152405	1.528366	9.521515
4996597	-0.195496	1.523575	9.526291
4996616	-0.128464	1.523575	9.514328
4996635	-0.157196	1.461334	9.547852
4996654	-0.221832	1.427811	9.576584
4996673	-0.171555	1.530762	9.564606
4996692	-0.140427	1.516403	9.476013
4996711	-0.157196	1.516403	9.660370
4996730	-0.240982	1.624146	9.531082
