# Supplementary material for: iSignDB: A database for smartphone signature biometrics
Source: Data Brief. 2020 Nov 28;33:106597. doi: 10.1016/j.dib.2020.106597 (PMC7725742; doi:10.1016/j.dib.2020.106597)
Supplement: Supplementary file 3 [file mmc3.zip › u022/genuine/Sensor Data/u022_s3_g07_AngVel.csv]

timestamp	x	y	z
4984405	-0.068237	-0.128586	-0.032654
4984484	0.049469	-0.126984	-0.028931
4984563	-0.009659	-0.077454	-0.035324
4984642	-0.021378	-0.013535	-0.019333
4984720	-0.014450	-0.023651	-0.015076
4984799	-0.055466	-0.039108	0.000381
4984877	-0.032562	-0.006073	-0.003357
4984955	-0.022964	-0.074249	0.068558
4985034	0.204468	-0.109940	-0.188721
4985112	-0.274918	0.224030	0.020615
4985190	0.031357	0.088730	-0.002289
4985268	0.246017	-0.019394	-0.000687
4985347	-0.054398	-0.263870	-0.160492
4985426	0.243881	-0.056671	-0.214813
4985505	0.335495	0.048248	-0.224411
4985583	0.055328	0.035477	-0.118942
4985662	0.011124	-0.025787	-0.099228
4985740	0.005264	-0.028442	-0.019867
4985819	0.004196	-0.035385	-0.017746
4985897	-0.017654	0.005112	-0.016144
4985976	-0.026169	0.022690	-0.015610
4986054	0.043610	-0.005539	-0.042252
4986133	0.139496	0.165970	-0.133850
4986212	-0.019775	0.170761	-0.080597
4986290	-0.094879	0.026428	0.051514
4986369	-0.081039	-0.039642	0.055771
4986447	-0.002731	-0.046555	0.017944
4986526	-0.035751	-0.108337	-0.028397
4986605	-0.078369	-0.020462	0.007309
4986683	-0.086884	-0.066803	0.014755
4986761	-0.022430	-0.059875	-0.007614
4986840	-0.016052	-0.011932	-0.013474
4986919	-0.051743	-0.042297	-0.014008
4986997	-0.128433	-0.028992	-0.012955
4987075	-0.112976	0.054657	-0.010818
4987153	-0.001663	0.071167	-0.025726
4987232	0.010056	0.136673	-0.002823
4987310	-0.020844	0.112167	0.047256
4987389	0.004196	0.089798	0.016891
4987468	-0.066116	-0.053482	0.037659
4987546	-0.067184	0.016296	0.134598
4987625	-0.009659	0.048782	0.006775
4987703	0.114456	0.009369	0.003571
4987782	-0.081024	0.006180	0.046188
4987861	-0.095413	-0.079575	0.076538
4987940	0.102737	0.018433	0.084000
4988018	0.012726	-0.010880	0.096786
4988097	0.054794	0.014160	0.046722
4988176	0.035629	-0.017258	0.046722
4988254	0.080368	-0.004486	-0.007629
4988333	0.186356	-0.048157	-0.090714
4988410	0.517654	0.153717	-0.171143
4988490	1.524338	1.157196	-0.091248
4988569	1.643646	1.800613	0.551117
4988647	1.424194	1.463989	0.774292
4988725	1.389572	1.689301	0.808380
4988804	0.511261	0.951065	0.688004
4988882	0.151749	0.514847	0.282669
4988961	0.144806	0.532944	0.089859
4989039	-0.130569	-0.326187	-0.145035
4989118	-0.608871	-1.125137	-0.295776
4989196	-0.743088	-1.361099	-0.228668
4989274	-0.718048	-1.111832	-0.233994
4989353	-0.583298	-0.709686	-0.184982
4989432	-0.307388	-0.350159	-0.257950
4989511	0.444687	0.266098	-0.094437
4989589	0.432434	0.405121	0.007828
4989667	0.550674	0.500992	0.095184
4989746	0.125641	0.277283	0.131943
4989824	-0.306870	-0.095566	0.326874
4989903	-1.170792	0.083405	1.029953
4989981	-1.159073	1.351074	1.658463
4990060	-0.709000	1.437897	2.228912
4990138	-1.647491	-0.652161	1.783096
4990217	-0.008591	-0.268661	1.453934
4990295	-0.238693	0.293793	0.866974
4990374	-0.088486	0.222427	0.317825
4990452	-0.195007	0.356644	0.256042
4990531	-0.125244	0.351852	0.258698
4990609	0.069183	-0.092361	0.109039
4990688	0.256668	-0.181854	0.175613
4990766	-0.112457	-0.006607	-0.060349
4990845	-0.208862	0.219223	0.005173
4990923	-0.119919	0.246933	0.074951
4991002	-0.160400	0.215500	0.026474
4991080	-0.192886	0.110580	0.047775
4991158	0.103271	0.024292	0.197449
4991237	-0.055466	0.023224	0.096786
4991315	0.093155	-0.030579	0.073883
4991395	-0.030426	0.151581	-0.006561
4991473	0.025513	-0.000748	0.041916
4991552	0.055862	-0.036438	0.020615
4991631	0.006332	0.018433	0.026474
4991709	0.000473	0.047195	0.027542
4991787	-0.024033	-0.072662	0.054703
4991865	0.084625	-0.096100	0.031799
4991944	0.049469	0.017899	-0.033188
4992023	0.028168	-0.008209	-0.003891
4992101	0.057999	-0.041763	0.030731
4992180	0.033493	-0.002884	-0.022537
4992259	-0.020844	0.093002	0.060562
4992338	-0.053864	0.065826	-0.003891
4992416	-0.118317	-0.085449	0.055771
4992495	0.010056	-0.127518	0.001450
4992573	-0.010712	0.064240	-0.052902
4992652	-0.051743	0.020569	-0.062485
4992730	-0.025635	-0.112610	0.039261
4992809	0.019653	-0.066803	0.001434
4992887	0.070786	-0.079056	0.009430
4992966	-0.013916	-0.103012	-0.035843
4993044	0.034561	-0.081711	0.032867
4993122	0.004730	-0.002884	0.009430
4993200	-0.020844	-0.116867	0.107971
4993279	0.013260	-0.201019	0.021683
4993357	0.023376	-0.097687	-0.129593
4993436	-0.122574	0.065308	-0.221741
4993515	0.036682	0.098328	-0.106689
4993593	-0.175308	-0.001282	-0.148773
4993672	0.088348	-0.084366	-0.107224
4993750	-0.054398	0.006180	-0.161545
4993829	0.099014	0.111649	-0.040634
4993907	-0.185425	0.079681	-0.290985
4993986	-0.599808	-0.484390	-1.197525
4994065	-1.503159	-1.059097	-2.915787
4994143	-2.067215	-0.112076	-3.270523
4994222	-0.784637	-0.442307	-1.899002
4994301	1.229263	-0.017792	-1.014832
4994379	0.582642	-0.027390	-0.898178
4994458	0.347748	0.177155	-0.181259
4994536	0.225250	0.128143	-0.157822
4994614	-0.359070	-0.085968	-0.743713
4994693	-0.067719	-0.497696	-1.414307
4994772	0.198074	-0.251083	-0.885406
4994850	-0.033630	0.087143	-0.624405
4994929	-0.047470	-0.080124	-0.439575
4995007	-0.026169	0.042389	-0.138657
4995085	0.048935	0.197922	-0.073669
4995164	0.073441	0.061569	-0.166870
4995243	0.069717	0.015762	-0.078461
4995321	0.147476	0.130814	-0.027863
4995400	0.044678	0.018433	-0.085388
4995479	0.187958	0.157974	0.067490
4995557	0.386093	0.180344	0.004105
4995636	0.109131	0.013641	-0.046509
4995715	-0.174774	-0.184509	-0.020401
4995794	-0.206726	-0.014603	-0.049164
4995872	-0.201935	-0.026855	-0.081116
4995951	-0.174774	-0.027924	-0.012939
4996030	-0.272247	-0.012466	-0.028931
4996108	-0.079971	0.023758	-0.011353
4996186	0.039352	0.036011	0.010498
4996264	0.006866	0.059448	0.064285
4996343	0.032959	0.029083	0.084000
