# Supplementary material for: iSignDB: A database for smartphone signature biometrics
Source: Data Brief. 2020 Nov 28;33:106597. doi: 10.1016/j.dib.2020.106597 (PMC7725742; doi:10.1016/j.dib.2020.106597)
Supplement: Supplementary file 3 [file mmc3.zip › u022/genuine/Sensor Data/u022_s3_g07_MagField.csv]

timestamp	x	y	z
4984380	1.033020	-31.674194	-19.381714
4984480	-0.637817	-30.776978	-19.514465
4984580	1.493835	-30.911255	-19.821167
4984679	0.277710	-30.464172	-19.049072
4984779	0.881958	-31.071472	-20.739746
4984879	0.427246	-30.769348	-19.970703
4984979	-0.341797	-32.145691	-21.070862
4985079	2.415466	-29.234314	-20.697021
4985178	0.881958	-31.372070	-19.526672
4985278	-0.033569	-31.233215	-21.965027
4985377	1.492310	-31.216431	-20.132446
4985477	1.791382	-32.427979	-19.398499
4985576	4.377747	-33.770752	-18.054199
4985676	2.871704	-30.438232	-17.216492
4985776	3.320313	-31.654358	-18.615723
4985876	3.477478	-31.040955	-16.925049
4985976	3.474426	-31.799316	-16.333008
4986076	3.930664	-31.797791	-17.399597
4986176	3.166199	-32.110596	-18.170166
4986275	4.383850	-32.405090	-18.632507
4986374	4.692078	-32.095337	-16.947937
4986474	3.472900	-32.106018	-17.407227
4986573	4.081726	-31.948853	-17.555237
4986673	3.468323	-32.563782	-18.179321
4986773	3.468323	-32.563782	-18.179321
4986873	3.320313	-31.654358	-19.073486
4986972	3.317261	-32.414246	-18.634033
4987071	5.154419	-30.424500	-19.807434
4987171	6.674194	-31.172180	-20.127869
4987271	3.170776	-31.047058	-18.907166
4987370	4.385376	-31.648254	-20.140076
4987470	2.861023	-31.661987	-20.599365
4987569	2.416992	-29.232788	-20.239258
4987669	3.472900	-31.048584	-20.736694
4987768	5.296326	-32.550049	-18.940735
4987868	3.628540	-30.891418	-19.056702
4987967	4.388428	-31.192017	-19.824219
4988067	2.717590	-29.991150	-20.256042
4988166	3.930664	-31.347656	-19.981384
4988266	4.232788	-31.800842	-19.992065
4988366	1.646423	-31.362915	-18.458557
4988466	4.684448	-33.613586	-16.372681
4988565	6.507874	-37.677002	-4.570007
4988665	3.916931	-38.902283	0.737000
4988765	0.109863	-39.230347	4.690552
4988865	-0.047302	-40.594482	7.099915
4988964	-1.419067	-40.606689	6.793213
4989064	-1.103210	-38.626099	7.905579
4989163	-0.804138	-39.085388	4.998779
4989263	-0.047302	-39.089966	0.119019
4989363	2.081299	-39.379883	-2.172852
4989463	1.477051	-38.322449	-2.911377
4989562	3.309631	-37.847900	-0.917053
4989662	2.696228	-39.216614	1.034546
4989761	1.937866	-38.914490	3.327942
4989861	-2.326965	-37.438965	-0.759888
4989961	-4.470825	-38.380432	-6.578064
4990060	-14.207458	-34.364319	-9.086609
4990160	-21.502686	-28.965759	-14.002991
4990259	-25.149536	-27.018738	-13.351440
4990358	-25.442505	-23.988342	-16.333008
4990458	-25.599670	-24.900818	-16.201782
4990558	-26.203918	-23.692322	-17.089844
4990658	-25.898743	-23.988342	-14.808655
4990757	-27.418518	-22.940063	-15.548706
4990857	-26.049805	-23.083496	-17.228699
4990956	-26.045227	-21.568298	-19.786072
4991056	-25.277710	-20.802307	-19.309998
4991156	-25.277710	-20.802307	-19.309998
4991256	-26.651001	-20.663452	-20.376587
4991356	-26.036072	-20.046997	-18.684387
4991456	-25.129700	-21.710205	-18.110657
4991556	-26.052856	-23.088074	-19.821167
4991655	-25.587463	-21.563721	-19.328308
4991755	-26.042175	-20.809937	-20.530701
4991854	-26.649475	-20.661926	-19.613647
4991954	-25.581360	-20.800781	-17.938232
4992054	-27.105713	-20.512390	-19.000244
4992154	-28.633118	-21.586609	-17.959595
4992254	-27.714539	-20.668030	-18.089294
4992353	-26.794434	-19.293213	-18.972778
4992453	-25.886536	-20.654297	-18.850708
4992553	-28.329468	-21.282959	-19.323730
4992653	-26.655579	-21.726990	-19.943237
4992752	-27.410889	-20.666504	-18.852234
4992852	-26.802063	-21.266174	-17.187500
4992951	-26.190186	-20.353699	-19.148254
4993051	-27.554321	-19.297791	-17.448425
4993151	-27.706909	-19.146729	-17.292786
4993250	-29.092407	-22.348022	-16.757202
4993349	-28.622437	-19.758606	-15.629578
4993449	-27.708435	-19.602966	-17.761230
4993548	-28.791809	-22.953796	-17.074585
4993648	-26.646423	-20.355225	-18.386841
4993748	-27.418518	-22.488403	-17.825317
4993848	-26.805115	-22.024536	-16.442871
4993947	-26.200867	-22.932434	-17.073059
4994047	-22.100830	-25.787354	-18.200684
4994146	-11.427307	-23.278809	-23.928833
4994246	-6.556702	-24.003601	-26.838684
4994346	-3.987122	-28.990173	-23.442078
4994445	-1.393127	-29.415894	-19.332886
4994545	-1.399231	-30.178833	-20.874023
4994644	1.956177	-29.241943	-22.528076
4994744	4.095459	-28.311157	-22.352600
4994844	6.840515	-27.981567	-20.970154
4994943	8.366394	-27.667236	-21.723938
4995043	7.913208	-26.759338	-22.312927
4995143	11.100769	-29.164124	-22.212219
4995243	10.499573	-27.799988	-21.572876
4995343	10.038757	-28.865051	-20.071411
4995442	9.580994	-29.171753	-19.468689
4995542	10.041809	-28.556824	-17.930603
4995642	10.041809	-28.556824	-17.930603
4995742	10.639954	-30.680847	-18.893433
4995841	8.976746	-27.809143	-20.048523
4995940	10.498047	-28.254700	-20.820618
4996041	11.259460	-28.250122	-21.582031
4996140	10.354614	-26.130676	-21.687317
4996240	11.412048	-27.946472	-22.184753
4996339	11.408997	-28.706360	-22.201538
