# Supplementary material for: iSignDB: A database for smartphone signature biometrics
Source: Data Brief. 2020 Nov 28;33:106597. doi: 10.1016/j.dib.2020.106597 (PMC7725742; doi:10.1016/j.dib.2020.106597)
Supplement: Supplementary file 3 [file mmc3.zip › u022/genuine/Sensor Data/u022_s3_g07_Orient.csv]

timestamp	x	y	z
4984405	-177.789660	-9.411970	-2.716795
4984484	-177.704010	-9.629323	-3.225255
4984563	-177.647702	-9.603006	-3.520124
4984642	-177.350219	-9.527115	-3.535862
4984720	-177.251742	-9.490480	-3.624120
4984799	-177.128266	-9.254599	-3.776612
4984877	-177.118417	-9.132810	-3.777869
4984955	-177.371912	-9.046574	-4.160291
4985034	-176.677869	-10.096889	-4.409057
4985112	-176.414620	-9.107388	-3.463483
4985190	-176.314831	-9.197113	-3.193834
4985268	-176.282033	-10.193046	-3.410398
4985347	-175.611076	-10.023899	-4.402166
4985426	-174.610030	-11.102653	-4.557262
4985505	-173.657382	-12.519052	-4.230909
4985583	-173.124177	-12.800138	-3.939910
4985662	-172.531234	-12.870693	-3.941846
4985740	-172.439013	-12.936008	-3.977694
4985819	-172.308611	-13.005445	-4.075353
4985897	-172.134783	-12.939644	-4.058652
4985976	-172.033669	-12.839288	-3.966272
4986054	-171.745284	-13.052515	-3.952452
4986133	-170.871607	-13.607379	-3.294568
4986212	-170.313417	-13.455206	-2.766489
4986290	-170.490879	-13.088705	-2.608590
4986369	-170.755672	-12.744441	-2.797418
4986447	-170.796011	-12.761517	-2.975628
4986526	-170.666374	-12.626756	-3.422653
4986605	-170.589466	-12.304202	-3.515212
4986683	-170.633329	-11.952404	-3.814425
4986761	-170.597307	-11.869825	-4.052940
4986840	-170.530986	-11.813201	-4.088827
4986919	-170.432522	-11.602075	-4.254384
4986997	-170.337896	-11.064806	-4.350398
4987075	-170.250607	-10.560762	-4.084530
4987153	-169.849497	-10.563285	-3.748578
4987232	-169.409455	-10.619874	-3.127876
4987310	-169.742509	-10.541615	-2.649041
4987389	-169.775813	-10.561256	-2.253964
4987468	-169.941199	-10.266773	-2.515683
4987546	-170.699514	-9.977535	-2.536296
4987625	-170.829465	-9.929123	-2.340797
4987703	-170.897043	-10.437050	-2.273220
4987782	-170.916618	-10.063113	-2.249424
4987861	-171.245301	-9.627917	-2.670361
4987940	-171.607943	-10.074135	-2.660190
4988018	-171.880426	-10.121718	-2.784884
4988097	-172.099102	-10.361675	-2.774216
4988176	-172.161844	-10.513208	-2.903536
4988254	-172.139659	-10.869876	-2.930806
4988333	-171.624240	-11.517543	-3.031991
4988410	-171.142588	-13.316523	-2.293095
4988490	-170.566353	-20.011940	2.906457
4988569	-172.334716	-27.618645	10.187772
4988647	-174.517139	-34.441475	15.337268
4988725	-176.337617	-41.421979	21.683011
4988804	-179.063026	-44.780448	24.086660
4988882	179.836244	-46.014165	25.487484
4988961	179.718232	-46.835741	27.734000
4989039	-179.685461	-46.156926	26.623137
4989118	-179.389454	-43.209317	21.654602
4989196	-179.456609	-39.894985	15.578929
4989274	-179.106685	-36.616897	10.869846
4989353	-178.541527	-33.918917	7.948171
4989432	-177.376379	-32.471351	7.031477
4989511	-176.553136	-34.339732	8.611439
4989589	-176.108313	-36.273902	10.608195
4989667	-175.955017	-38.775076	12.888973
4989746	-176.539995	-39.424914	13.700196
4989824	-178.741201	-38.543741	11.938792
4989903	174.166764	-34.363829	8.448507
4989981	164.278358	-30.420700	9.445675
4990060	152.167257	-29.133065	10.057769
4990138	142.013075	-22.947580	2.902717
4990217	134.693147	-22.820654	-1.107114
4990295	130.346510	-21.489913	-1.434449
4990374	128.567588	-21.064918	-1.123958
4990452	127.332129	-20.207700	-0.089588
4990531	125.977853	-19.701962	0.908328
4990609	125.348451	-19.993579	0.261240
4990688	124.518802	-21.043946	-0.869223
4990766	124.681825	-20.514538	-0.873058
4990845	124.551915	-19.556776	0.042836
4990923	124.221033	-18.983645	0.957672
4991002	123.891845	-18.245604	1.782734
4991080	123.469015	-17.359107	2.156777
4991158	122.598877	-17.795967	1.956967
4991237	122.040591	-17.504426	1.887971
4991315	121.585126	-17.856594	1.604892
4991395	121.510254	-17.655781	2.227293
4991473	121.321276	-17.752278	2.118973
4991552	121.292576	-17.921018	1.895006
4991631	121.179659	-17.941587	1.904331
4991709	120.983072	-17.884984	2.030360
4991787	120.512268	-17.725328	1.585334
4991865	120.185962	-18.044306	1.114437
4991944	120.303769	-18.223730	1.195745
4992023	120.359927	-18.307169	1.116586
4992101	119.993638	-18.513286	0.847031
4992180	119.903588	-18.672393	0.821526
4992259	119.608169	-18.593771	1.095041
4992338	119.122310	-18.297742	1.337283
4992416	118.875713	-17.724942	0.866526
4992495	118.855578	-17.728292	0.303610
4992573	119.018778	-17.613624	0.607748
4992652	119.328801	-17.332462	0.763923
4992730	119.170094	-17.178498	0.189307
4992809	119.041823	-17.266032	-0.152172
4992887	119.039911	-17.576476	-0.550694
4992966	119.154972	-17.456150	-0.978434
4993044	119.006607	-17.593838	-1.400067
4993122	118.737293	-17.598698	-1.430013
4993200	118.016038	-17.454900	-2.131143
4993279	118.055394	-17.437306	-3.085376
4993357	118.596208	-17.501306	-3.349832
4993436	119.493668	-17.012220	-2.802388
4993515	120.006082	-17.182874	-2.250123
4993593	120.759876	-16.417572	-2.085919
4993672	121.186271	-16.820891	-2.350735
4993750	121.930242	-16.640583	-2.108595
4993829	122.093484	-17.119866	-1.574250
4993907	123.456175	-16.320891	-0.876711
4993986	129.092228	-13.812013	-1.714570
4994065	142.898745	-7.896348	-4.009951
4994143	158.698721	0.140444	-3.707291
4994222	167.388935	3.087119	-5.792547
4994301	171.366974	-2.659272	-5.768642
4994379	175.312269	-5.614013	-5.573406
4994458	176.091115	-7.218984	-4.589726
4994536	176.674686	-8.221957	-3.829473
4994614	-179.412745	-6.863689	-3.758658
4994693	-172.945185	-7.057295	-5.268187
4994772	-168.817660	-8.313843	-5.894203
4994850	-165.757517	-8.376813	-5.011154
4994929	-163.770383	-8.346162	-5.019281
4995007	-162.992219	-8.307373	-4.628751
4995085	-162.536509	-8.547150	-3.652070
4995164	-161.533414	-8.917124	-3.232658
4995243	-161.210619	-9.236745	-3.083971
4995321	-160.775181	-9.908584	-2.438509
4995400	-160.401993	-10.129807	-2.268348
4995479	-160.584072	-10.952740	-1.613117
4995557	-160.430939	-12.668753	-0.781493
4995636	-160.252002	-13.208947	-0.592875
4995715	-160.071603	-12.480420	-1.307626
4995794	-159.701953	-11.593723	-1.323110
4995872	-159.264780	-10.730113	-1.329401
4995951	-159.100309	-9.958641	-1.374682
4996030	-158.802212	-8.777870	-1.339202
4996108	-158.771668	-8.409384	-1.181377
4996186	-158.598673	-8.574088	-0.989831
4996264	-158.623958	-8.618427	-0.729947
4996343	-158.916809	-8.766391	-0.615716
