# Supplementary material for: iSignDB: A database for smartphone signature biometrics
Source: Data Brief. 2020 Nov 28;33:106597. doi: 10.1016/j.dib.2020.106597 (PMC7725742; doi:10.1016/j.dib.2020.106597)
Supplement: Supplementary file 3 [file mmc3.zip › u022/genuine/Sensor Data/u022_s3_g07_Pos.csv]

timestamp	lat	long	alt	speed	course	hacc
4988739	28.562990	77.280550	171.793000	0.000000	0.000000	42.880000
4989739	28.562990	77.280560	171.739000	0.000000	0.000000	36.448000
4990739	28.562990	77.280550	171.659000	0.000000	0.000000	32.160000
4991739	28.562990	77.280550	171.525000	0.000000	0.000000	26.800000
4992739	28.562990	77.280550	171.398000	0.000000	0.000000	23.584000
4993739	28.562990	77.280550	171.224000	0.000000	0.000000	20.368000
4994739	28.562990	77.280550	170.896000	0.000000	0.000000	13.936000
4995739	28.562990	77.280550	170.878000	0.000000	0.000000	13.936000
4996739	28.562990	77.280550	170.847000	0.000000	0.000000	12.864000
