# Supplementary material for: iSignDB: A database for smartphone signature biometrics
Source: Data Brief. 2020 Nov 28;33:106597. doi: 10.1016/j.dib.2020.106597 (PMC7725742; doi:10.1016/j.dib.2020.106597)
Supplement: Supplementary file 3 [file mmc3.zip › u022/genuine/Sensor Data/u022_s3_g08_Acc.csv]

timestamp	x	y	z
7849064	0.417419	1.698364	9.638824
7849083	0.328827	1.779755	9.420959
7849102	0.182785	1.722305	8.752975
7849121	0.290527	1.600189	9.320404
7849140	0.692749	1.329651	10.036270
7849159	0.723877	1.375137	10.038651
7849178	0.582611	1.547531	9.509537
7849197	0.505997	1.643295	9.454468
7849216	0.498825	1.729477	9.528687
7849235	0.453339	1.681595	9.540665
7849254	0.391083	1.619354	9.528687
7849273	0.374329	1.631317	9.511932
7849292	0.474884	1.631317	9.456863
7849311	0.575439	1.674423	9.318008
7849330	0.580231	1.662445	9.279694
7849349	0.541916	1.604980	9.483200
7849368	0.549103	1.564285	9.641220
7849387	0.611343	1.559494	9.636429
7849406	0.711899	1.533157	9.595734
7849425	0.769363	1.540344	9.643616
7849444	0.781342	1.540344	9.662766
7849463	0.716690	1.566681	9.600525
7849482	0.683182	1.648087	9.507141
7849501	0.606567	1.664841	9.468842
7849520	0.455719	1.614563	9.447296
7849539	0.450943	1.631317	9.382645
7849558	0.455719	1.626526	9.329971
7849577	0.309677	1.638504	9.461655
7849596	0.257004	1.667236	9.662766
7849615	0.379105	1.645691	9.669952
7849634	0.403046	1.652863	9.552628
7849653	0.113358	1.664841	9.600525
7849672	0.142090	1.669632	9.681915
7849691	0.503616	1.624146	9.648407
7849710	0.735840	1.514008	9.784866
7849729	0.606567	1.451752	9.847122
7849748	0.577835	1.657654	10.036270
7849767	0.620926	1.391907	10.395386
7849786	0.264191	1.679199	8.116119
7849805	0.446152	1.892288	7.575027
7849824	0.881897	1.612167	8.472855
7849842	0.783737	1.351196	9.895004
7849862	0.556274	1.423019	10.443283
7849881	0.489243	1.621750	10.045837
7849900	0.620926	1.810883	9.428131
7849919	0.666412	1.803711	9.315613
7849938	0.477280	1.643295	9.557419
7849957	0.376709	1.578644	10.026688
7849976	0.419815	1.430206	10.148788
7849995	0.549103	1.344009	9.921341
7850014	1.106949	1.265015	9.657974
7850033	0.697540	1.597809	9.356308
7850052	0.479660	1.717514	8.954086
7850071	0.228271	1.868347	9.040268
7850090	0.211517	1.901871	9.061829
7850109	0.427002	1.827652	9.365891
7850127	0.774155	1.676804	9.729813
7850147	0.831619	1.585831	9.861481
7850166	0.841187	1.487671	10.100906
7850185	0.848373	1.480484	10.103302
7850204	0.635284	1.676804	9.770508
7850223	0.532333	1.897079	9.346725
7850242	0.455719	1.978485	9.234207
7850261	0.376709	2.002426	9.310822
7850280	0.288132	1.992844	9.440109
7850299	0.379105	2.028763	9.538269
7850318	0.556274	2.136490	9.499954
7850337	0.592194	2.210724	9.370682
7850356	0.522766	2.239441	9.351517
7850375	0.494034	2.237061	9.322784
7850394	0.427002	2.301697	9.255753
7850413	0.340805	2.371124	9.095337
7850432	0.297714	2.445343	8.973236
7850451	0.338409	2.486053	8.985214
7850470	0.333618	2.476471	9.102524
7850489	0.381500	2.378311	9.215057
7850508	0.558670	2.313675	9.229416
7850527	0.661621	2.253815	9.207870
7850546	0.647263	2.246628	9.308426
7850565	0.539520	2.299301	9.432922
7850584	0.438965	2.330429	9.471237
7850603	0.453339	2.294510	9.519119
7850622	0.522766	2.234665	9.538269
7850641	0.544312	2.184387	9.502350
7850660	0.541916	2.191559	9.397018
7850679	0.494034	2.205933	9.277298
7850698	0.537125	2.249023	9.219833
7850717	0.563461	2.215500	9.243790
7850736	0.525162	2.193954	9.318008
7850755	0.422211	2.275360	9.272507
7850774	0.422211	2.249023	9.205475
7850793	0.505997	2.129318	9.318008
7850812	0.570648	2.038330	9.504745
7850831	0.573044	2.011993	9.499954
7850849	0.278549	2.143677	9.392227
7850869	-0.075790	2.337616	9.188721
7850888	-0.154800	2.409439	8.973236
7850907	0.120544	2.275360	9.164780
7850926	0.163635	2.150864	9.528687
7850945	0.094208	2.189163	9.598129
7850964	0.290527	2.170013	9.476013
7850983	0.424606	2.033554	9.478409
7851002	0.505997	1.897079	9.581360
7851021	0.714294	1.777374	9.535873
7851040	0.848373	1.707932	9.495178
7851059	0.884293	1.691177	9.459259
7851078	0.843582	1.688782	9.545456
7851097	0.711899	1.760605	9.540665
7851116	0.620926	1.770187	9.461655
7851135	0.647263	1.758209	9.483200
7851154	0.723877	1.779755	9.526291
7851173	0.762177	1.782150	10.086548
7851192	0.573044	1.774979	9.806427
7851211	0.515579	1.937775	9.097733
7851230	0.529953	1.988052	8.729034
7851249	0.520370	1.875534	8.922958
7851268	0.460510	1.753418	9.452072
7851287	0.357559	1.760605	9.736984
7851306	0.216309	1.873138	9.736984
7851325	0.125320	1.930603	9.478409
7851344	0.120544	1.947357	9.289276
7851363	0.201935	1.853989	9.315613
7851382	0.197159	1.774979	9.480804
7851401	0.079834	1.796524	9.543060
7851420	0.051102	1.956940	9.672348
7851439	0.029556	1.988052	9.662766
7851458	0.022369	1.885101	9.624466
7851477	0.340805	1.925812	9.385040
7851496	0.616135	1.703140	9.339554
7851515	0.762177	1.272186	9.581360
7851534	0.953720	1.047134	10.036270
7851553	0.786118	1.087830	9.887817
7851572	0.216309	1.427811	9.614883
7851591	-0.082977	1.669632	9.619675
7851610	-0.114090	1.763000	9.677139
7851629	0.072647	1.705536	9.567001
7851648	0.347992	1.554703	9.495178
7851667	0.438965	1.497238	9.617279
7851686	0.357559	1.566681	9.641220
7851705	0.058289	1.712723	9.148010
7851724	-0.147614	1.875534	8.906204
7851743	0.077438	1.686386	9.744171
7851762	0.297714	1.566681	10.009933
7851781	0.268982	1.655258	9.473633
7851800	0.166031	1.712723	9.349121
7851819	0.182785	1.676804	9.605301
7851838	0.247437	1.621750	9.792053
7851857	0.237854	1.612167	9.756134
7851876	0.276154	1.597809	9.684311
7851895	0.333618	1.576248	9.528687
7851914	0.307281	1.602585	9.401794
7851933	0.307281	1.593018	9.387436
7851952	0.278549	1.597809	9.387436
7851971	0.228271	1.585831	9.478409
7851990	0.264191	1.621750	9.605301
7852009	0.424606	1.655258	9.634033
7852028	0.417419	1.631317	9.636429
7852047	0.288132	1.597809	9.672348
7852066	0.268982	1.628922	9.562210
7852084	0.345596	1.660049	9.456863
7852104	0.288132	1.638504	9.598129
7852123	0.209122	1.628922	9.576584
7852142	0.113358	1.609772	9.432922
7852161	0.230667	1.585831	9.454468
7852180	0.470093	1.557098	9.653198
7852199	0.489243	1.554703	9.815994
7852218	0.326431	1.528366	9.720230
7852237	0.084625	1.485275	9.526291
7852256	0.036743	1.478088	9.543060
7852275	0.225876	1.466125	9.815994
7852294	0.798096	1.418243	10.081757
7852313	0.632889	1.315292	10.208649
7852332	0.134903	1.332047	10.275681
7852351	0.474884	1.566681	9.947678
7852370	0.654449	1.808487	9.887817
7852389	0.453339	1.731873	9.993164
7852408	0.623322	1.616959	10.234985
7852427	0.661621	1.631317	10.462433
7852446	0.939362	1.729477	10.206253
7852465	1.166809	2.035934	9.780090
7852484	1.008789	2.411835	9.112106
7852503	0.774155	2.536331	8.638046
7852522	0.474884	2.878693	8.348358
7852541	0.060684	3.357544	8.084991
7852560	-0.078186	3.848358	7.773743
7852579	-0.236206	4.489990	7.507980
7852598	-0.506744	4.846741	7.280533
7852617	-0.736588	5.069397	7.144073
7852636	-0.875458	5.153198	7.163223
7852655	-0.901794	5.114883	7.361938
7852674	-1.055023	5.011932	7.687546
7852693	-1.244156	4.834763	8.199905
7852712	-1.378235	4.578583	8.489609
7852731	-1.471603	4.489990	8.633255
7852750	-1.253738	4.353531	8.920563
7852769	-1.095718	4.375076	8.997177
7852788	-1.074173	4.401413	8.602142
7852807	-1.143600	4.394226	8.171173
7852826	-1.232193	4.458878	8.223846
7852845	-1.191483	4.406204	8.305252
7852864	-1.004730	4.413376	8.343567
7852883	-0.837143	4.322403	8.539886
7852902	-0.973618	4.260147	8.666779
7852921	-1.162750	4.355927	7.479248
7852940	-1.148392	4.418167	7.393066
7852959	-1.284866	4.032700	8.865494
7852978	-1.399780	4.073410	9.701080
7852997	-1.244156	4.315216	9.358704
7853016	-1.287247	4.492386	8.683533
7853035	-1.464432	4.573792	8.010773
7853054	-1.411758	4.616898	7.663605
7853073	-1.251343	4.509155	7.721069
7853092	-1.301620	4.293671	7.838379
7853111	-1.588928	4.068619	7.934158
7853130	-0.877838	3.747787	8.333984
7853149	-0.456467	3.716675	9.217453
7853168	-0.260147	3.391052	9.787262
7853187	-0.377457	3.209106	10.127243
7853206	-0.343933	3.091782	9.921341
7853225	0.276154	3.240219	9.765717
7853244	0.709503	3.417389	9.435318
7853263	0.525162	3.362335	8.872681
7853282	0.434174	3.350357	8.499191
7853301	0.503616	3.381485	8.417786
7853320	0.561066	3.362335	8.525528
7853339	0.668808	3.290497	8.714661
7853358	0.486847	3.213882	8.793671
7853377	0.276154	3.180374	8.755371
7853396	0.513184	3.276138	8.901413
7853415	0.589798	3.386276	8.858322
7853434	0.620926	3.362335	8.681152
7853453	0.592194	3.295288	8.879868
7853472	0.400665	3.197128	9.320404
7853491	0.367142	3.206711	9.540665
7853510	0.573044	3.292892	9.478409
7853529	0.757401	3.386276	9.282089
7853548	0.716690	3.359940	8.973236
7853567	0.652054	3.242615	8.865494
7853586	0.656845	3.192337	8.901413
7853605	0.709503	3.189941	8.963654
7853624	0.798096	3.304871	8.855927
7853643	0.845978	3.367111	8.681152
7853662	0.731064	3.367111	8.626083
7853681	0.611343	3.417389	8.719452
7853700	0.599380	3.462891	8.729034
7853719	0.601776	3.544281	8.726639
7853738	0.460510	3.632874	8.752975
7853757	0.180389	3.692734	8.820007
7853776	0.137299	3.707092	8.973236
7853795	0.383896	3.786102	9.085770
7853814	0.501221	3.860321	9.052246
7853833	0.582611	3.826797	8.781708
7853852	0.812454	3.857925	7.998795
7853871	0.606567	3.620895	8.446518
7853890	0.115753	3.489227	8.997177
7853909	0.185181	3.577805	8.968445
7853928	0.474884	3.601746	9.006760
7853947	0.494034	3.580200	9.057037
7853966	0.350388	3.529922	9.066605
7853985	0.376709	3.577805	9.174347
7854004	0.630508	3.675964	9.102524
7854023	0.723877	3.723846	8.939713
7854041	0.731064	3.699905	8.740997
7854061	0.994415	3.654419	8.736206
7854080	1.092590	3.613724	8.848740
7854099	0.927383	3.565842	8.894226
7854118	0.802887	3.532318	8.681152
7854137	0.975266	3.482040	8.587769
7854156	1.047089	3.525131	8.635651
7854175	0.946533	3.549072	8.580582
7854194	0.992020	3.496399	8.820007
7854213	1.001602	3.496399	8.614105
7854232	1.037521	3.443726	8.793671
7854251	0.901047	3.479645	8.745789
7854270	0.862732	3.405426	8.805649
7854289	0.766968	3.302475	8.942108
7854308	0.743027	3.307266	8.997177
7854327	0.771759	3.276138	8.901413
7854346	0.659225	3.333603	8.992386
7854365	0.637680	3.345566	8.879868
7854384	0.716690	3.350357	8.932541
7854403	0.671204	3.266556	8.985214
7854422	0.680786	3.144455	9.136047
7854441	0.702332	3.199524	9.080978
7854460	0.675995	3.316833	8.891830
7854479	0.570648	3.283325	9.023514
7854498	0.474884	3.256989	9.035492
7854517	0.664017	3.424576	8.532700
7854536	1.054276	3.436554	8.511154
7854555	1.173981	3.529922	8.448914
7854574	0.992020	3.498795	8.480026
7854593	0.776550	3.529922	8.630859
7854612	0.726273	3.616119	8.918167
7854631	0.697540	3.642456	8.968445
7854650	0.486847	3.620895	8.877472
7854669	0.352768	3.580200	8.958878
7854688	0.462906	3.484436	9.258148
7854707	0.537125	3.455704	9.109711
7854726	0.628113	3.381485	9.011551
7854745	0.671204	3.319229	8.987610
7854764	0.762177	3.213882	8.956482
7854783	0.747818	2.976868	8.973236
7854802	0.642471	3.015167	8.908600
7854821	0.671204	3.182770	8.855927
7854840	0.522766	3.292892	8.853531
7854859	0.333618	3.391052	8.894226
7854878	0.261795	3.458099	9.013931
7854897	0.343201	3.551468	9.138443
7854916	0.458115	3.623291	9.047455
7854935	0.503616	3.422180	9.210266
7854954	0.338409	3.271347	9.289276
7854973	0.151657	3.424576	9.102524
7854992	0.333618	3.505981	8.870285
7855011	0.539520	3.520340	8.721848
7855030	0.618530	3.364716	8.863098
7855049	0.625717	3.245010	9.109711
7855068	0.376709	3.151642	9.140839
7855087	0.336014	3.151642	9.030701
7855106	0.517975	3.264160	8.875076
7855125	0.594589	3.283325	8.803253
7855144	0.635284	3.352753	8.798462
7855163	0.776550	3.482040	8.401016
7855182	1.047089	3.584991	8.436935
7855201	0.867523	3.740616	8.453690
7855220	0.505997	3.723846	8.717056
7855239	0.340805	3.582596	9.097733
7855258	0.331223	3.508377	9.121674
7855277	0.403046	3.407822	9.059433
7855296	0.505997	3.259384	9.179138
7855315	0.565857	3.180374	9.270111
7855334	0.568253	3.163605	9.238998
7855353	0.474884	3.223465	9.064224
7855372	0.517975	3.295288	9.004364
7855391	0.606567	3.345566	8.889435
7855410	0.582611	3.532318	8.621292
7855429	0.470093	3.695129	8.566223
7855448	0.405441	3.738220	8.760147
7855467	0.283340	3.515564	9.179138
7855486	0.367142	3.309662	9.198288
7855505	0.632889	3.245010	8.863098
7855524	0.805283	3.156433	8.820007
7855543	0.692749	3.221069	8.841553
7855562	0.472488	3.321625	9.071396
7855581	0.307281	3.383881	9.356308
7855600	0.268982	3.395844	9.394623
7855619	0.352768	3.376694	9.253357
7855638	0.498825	3.347961	9.076187
7855657	0.465302	3.319229	9.018723
7855676	0.520370	3.312057	8.999573
7855695	0.642471	3.338394	8.841553
7855714	0.831619	3.374298	8.465668
7855733	0.951324	3.496399	8.391449
7855752	0.707123	3.587387	8.444122
7855771	0.510788	3.484436	8.685928
7855790	0.491638	3.424576	8.927750
7855809	0.534729	3.347961	9.033096
7855828	0.407837	3.292892	9.064224
7855847	0.391083	3.216278	9.243790
7855866	0.563461	3.209106	9.222229
7855885	0.640076	3.254593	9.025909
7855904	0.539520	3.321625	8.958878
7855923	0.503616	3.357544	9.037888
7855942	0.465302	3.321625	9.162384
7855961	0.508392	3.355148	9.109711
7855980	0.441360	3.441330	8.958878
7855998	0.501221	3.525131	8.891830
7856018	0.714294	3.608932	8.822403
7856037	0.762177	3.845963	8.477631
7856056	0.623322	4.023132	8.271744
7856075	0.381500	3.867508	8.707474
7856094	0.352768	3.448517	9.274902
7856113	0.525162	3.221069	8.989990
7856132	0.798096	3.101364	8.724243
7856151	0.857956	3.079819	8.736206
7856170	0.697540	3.268951	8.867889
7856189	0.539520	3.479645	9.090561
7856208	0.383896	3.503586	9.365891
7856227	0.149261	3.460495	9.526291
7856246	0.137299	3.570618	9.401794
7856265	0.340805	3.606537	9.035492
7856284	0.604172	3.529922	9.009155
7856303	0.644867	3.450912	8.762543
7856322	0.697540	3.340775	8.700302
7856341	0.802887	3.256989	8.762543
7856360	1.030334	3.175583	8.695511
7856379	1.023148	3.283325	8.310043
7856398	0.740631	3.383881	8.137665
7856417	0.510788	3.484436	8.302856
7856436	0.553894	3.515564	8.767334
7856455	0.565857	3.393448	9.215057
7856474	0.278549	3.288101	9.337158
7856493	0.122925	3.268951	9.368286
7856512	0.333618	3.364716	9.298843
7856531	0.580231	3.462891	9.188721
7856550	0.525162	3.604141	8.975632
7856569	0.450943	3.599350	8.913376
7856588	0.477280	3.553864	8.867889
7856607	0.403046	3.656815	8.721848
7856626	0.326431	3.625687	8.793671
7856645	0.450943	3.429367	8.803253
7856664	0.642471	3.369507	8.724243
7856683	0.783737	3.223465	9.112106
7856702	0.649658	3.029541	9.356308
7856721	0.312073	2.900253	9.262939
7856740	0.197159	3.027145	9.191116
7856759	0.292923	3.261780	8.997177
7856778	0.359955	3.403030	8.831985
7856797	0.525162	3.594559	8.724243
7856816	0.699936	3.824417	8.774521
7856835	0.728668	4.087769	8.688324
7856853	0.817245	4.384659	8.381866
7856872	0.656845	4.327194	8.295685
7856892	0.357559	3.798080	8.676361
7856911	0.352768	3.515564	8.635651
7856930	0.750214	3.438950	8.721848
7856949	0.795700	3.343170	8.721848
7856968	0.549103	3.446121	8.803253
7856987	0.324051	3.525131	9.088165
7857006	0.158844	3.522736	9.406586
7857025	-0.023117	3.374298	9.526291
7857044	0.170822	3.139664	9.504745
7857063	0.434174	3.048691	9.210266
7857082	0.573044	3.192337	8.954086
7857101	0.652054	3.326416	8.903809
7857120	0.594589	3.345566	8.834381
7857139	0.544312	3.429367	8.611710
7857158	0.453339	3.640060	8.527908
7857177	0.460510	3.915390	8.626083
7857196	0.563461	4.205093	8.587769
7857215	0.474884	4.001587	8.745789
7857234	0.158844	3.738220	8.855927
7857253	0.154053	3.546677	9.157593
7857272	0.314468	3.347961	9.023514
7857291	0.565857	3.328812	8.683533
7857310	0.829224	3.474854	8.460876
7857329	0.762177	3.623291	8.410599
7857348	0.391083	3.807648	8.726639
7857367	0.204330	3.647232	9.461655
7857386	0.060684	3.434158	9.832748
7857405	0.034348	3.297684	9.784866
7857424	0.273773	3.381485	9.258148
7857443	0.539520	3.611328	8.606918
7857462	0.596985	3.788498	8.125687
7857481	0.424606	3.850739	8.152023
7857500	0.240250	3.857925	8.712265
7857519	0.235458	4.051865	8.221451
7857538	0.683182	3.687943	8.729034
7857557	0.482056	3.383881	8.264557
7857576	0.647263	3.690338	8.307648
7857595	0.929779	3.874695	8.602142
7857614	0.692749	4.008759	8.743393
7857633	0.276154	4.068619	9.260544
7857652	0.108566	4.006363	9.799240
7857671	0.398270	3.865112	9.871063
7857690	0.733459	3.680756	9.449677
7857709	0.932175	3.403030	9.375458
7857728	1.130890	3.221069	8.949295
7857747	1.037521	3.089386	8.266953
7857766	0.515579	2.864334	8.161606
7857785	-0.044662	2.646469	8.810425
7857804	-0.085358	2.593796	9.121674
7857823	0.522766	2.639282	8.968445
7857842	1.264969	2.775757	8.566223
7857861	1.791687	2.837997	8.362717
7857880	1.643250	2.730255	8.412994
7857899	1.257782	2.524353	8.855927
7857918	0.822037	5.201080	11.664322
7857937	-0.616882	2.902649	8.544678
7857956	-0.092545	3.491623	7.342789
7857975	0.905838	2.656036	8.372299
7857994	1.080612	1.193176	9.052246
7858013	0.055893	0.664063	9.392227
7858032	-0.877838	0.446198	10.105698
7858051	-1.672714	0.735886	10.239777
7858070	-1.584137	0.996857	10.299622
7858089	-1.629623	1.293732	10.376236
7858108	-1.196274	1.830032	10.208649
7858127	-0.738983	2.091003	9.887817
7858146	-0.513931	2.332825	9.576584
7858165	-0.518707	2.419006	9.619675
7858184	-0.308029	2.122131	9.844727
7858203	0.046310	1.995239	9.954865
7858222	-0.082977	2.131714	9.571793
7858241	-0.461258	2.363953	9.411377
7858260	-0.566605	2.486053	9.392227
7858279	-0.468430	2.395065	9.483200
7858298	-0.286484	2.126923	9.447296
7858317	-0.360703	2.141281	9.310822
7858336	-0.494766	2.419006	9.049850
7858355	-0.305634	2.639282	9.011551
7858374	-0.118881	2.574631	9.339554
7858393	-0.298447	2.416626	9.401794
7858412	-0.478012	2.411835	9.291672
7858431	-0.399002	2.519577	9.267731
7858450	-0.303238	2.505203	9.301239
7858469	-0.166763	2.440567	9.430527
7858488	-0.219437	2.478867	9.327576
7858507	-0.401398	2.335220	9.349121
7858526	-0.427734	2.234665	9.399399
7858545	-0.322388	2.296906	9.246170
7858564	-0.262543	2.426193	9.040268
7858583	-0.264923	2.478867	9.040268
7858602	-0.331970	2.397461	9.169556
7858621	-0.401398	2.330429	9.373062
7858640	-0.375061	2.340012	9.370682
7858659	-0.310425	2.378311	9.358704
7858678	-0.219437	2.476471	9.284485
7858697	-0.209869	2.464508	9.318008
7858716	-0.145218	2.294510	9.423340
7858735	-0.013535	2.184387	9.341949
7858754	0.199539	2.277756	9.373062
7858773	0.283340	2.294510	9.236603
7858792	0.122925	2.069458	9.282089
7858811	0.264191	1.885101	9.487991
7858830	0.759796	1.806091	9.796844
7858849	0.855560	1.715118	9.729813
7858868	0.077438	1.731873	9.380249
7858887	-0.324783	1.660049	9.437714
7858906	-0.248169	1.844406	9.437714
7858925	-0.099731	2.191559	9.306030
7858944	0.087021	2.227478	9.234207
7858963	0.043930	2.344788	9.353912
7858982	0.292923	2.378311	9.248566
7859001	0.537125	2.359161	9.121674
7859020	0.343201	2.227478	9.193497
7859039	0.075043	2.213104	9.502350
7859058	0.235458	2.284943	9.619675
7859077	0.283340	2.397461	9.420959
7859096	0.063080	2.469284	9.325180
7859115	-0.178741	2.466904	9.258148
7859134	-0.284088	2.517181	9.329971
7859153	-0.298447	2.668015	9.387436
7859172	-0.181137	2.706314	9.363495
7859191	-0.114090	2.660828	9.452072
7859210	-0.090149	2.701523	9.435318
7859229	-0.166763	2.826035	9.133652
7859248	-0.470825	2.873917	8.671570
7859267	-0.547440	2.675186	8.767334
7859286	-0.269714	2.521957	9.169556
7859305	-0.068604	2.462112	9.397018
7859324	0.010406	2.469284	9.533478
7859343	0.005615	2.452530	9.698685
7859362	0.017593	2.373520	9.720230
7859381	0.221100	2.299301	9.483200
7859400	0.019974	2.368729	9.370682
7859419	-0.116486	2.447739	9.267731
7859438	-0.135635	2.349579	9.179138
7859457	-0.166763	2.172409	9.179138
7859476	0.070251	2.074249	9.279694
7859495	0.118149	1.983261	9.574188
7859514	-0.068604	1.822861	9.717834
7859533	-0.181137	1.657654	9.839935
7859552	-0.169159	1.719910	9.966827
7859571	-0.078186	1.810883	9.765717
7859590	-0.051849	1.844406	9.466446
7859609	-0.190704	1.825256	9.246170
7859628	-0.231415	1.712723	9.291672
7859647	-0.111694	1.667236	9.349121
7859666	-0.092545	1.669632	9.466446
7859685	-0.056641	1.664841	9.619675
7859704	0.000824	1.683990	9.784866
7859723	0.067871	1.858765	9.859085
7859742	0.031952	1.921021	9.739380
7859761	-0.030304	1.808487	9.780090
7859780	-0.106918	1.638504	9.909363
7859799	-0.205078	1.616959	9.952469
7859818	-0.138031	1.786942	10.110489
7859837	-0.001572	1.921021	9.665161
