# Supplementary material for: iSignDB: A database for smartphone signature biometrics
Source: Data Brief. 2020 Nov 28;33:106597. doi: 10.1016/j.dib.2020.106597 (PMC7725742; doi:10.1016/j.dib.2020.106597)
Supplement: Supplementary file 3 [file mmc3.zip › u022/genuine/Sensor Data/u022_s3_g08_AngVel.csv]

timestamp	x	y	z
7848840	-0.131104	-0.009811	-0.004959
7848918	-0.004333	-0.112076	-0.034775
7848996	0.020187	-0.052948	0.011566
7849075	-0.034698	-0.020996	0.006775
7849153	-0.002731	-0.036972	-0.031586
7849231	0.026581	0.045059	-0.025726
7849309	-0.029358	0.013107	0.011566
7849388	0.000473	0.012039	0.184662
7849466	0.242813	0.185150	0.152176
7849545	-0.139084	0.146255	-0.023605
7849624	-0.091675	-0.242569	-0.032120
7849703	-0.066650	-0.060410	-0.006027
7849781	0.260406	0.085541	-0.137589
7849858	-0.021912	-0.033234	-0.104034
7849938	0.261993	0.020569	-0.167938
7850017	0.149612	-0.122192	-0.313889
7850096	0.132568	-0.221802	-0.274994
7850174	0.080902	-0.074783	-0.165817
7850252	-0.021912	0.061050	0.041916
7850330	-0.026169	0.097794	0.045120
7850408	-0.008057	0.016830	0.044052
7850487	-0.020844	0.093002	0.109558
7850566	-0.033096	0.245865	0.161758
7850645	-0.033096	0.168625	0.108505
7850723	-0.266922	-0.175461	0.038727
7850802	-0.245087	-0.295837	0.013153
7850880	-0.024567	-0.040161	-0.060349
7850958	0.137360	0.188873	-0.045441
7851037	-0.083694	0.100998	0.010498
7851115	-0.033615	0.079681	0.028076
7851193	-0.153473	-0.080109	0.093048
7851272	-0.092743	0.189407	0.299179
7851351	0.042007	0.189407	0.066956
7851429	0.108063	0.065308	0.094650
7851507	-0.001129	0.023224	0.037125
7851586	-0.087952	-0.049225	0.034470
7851664	0.002060	-0.058807	0.058426
7851743	0.012192	-0.002350	0.050980
7851822	0.002060	-0.033783	0.118088
7851901	0.013260	-0.040161	0.190521
7851979	-0.032028	-0.005554	0.339661
7852057	0.039886	0.090332	0.551651
7852136	0.323776	0.141464	0.762573
7852215	0.746155	0.447205	0.927155
7852294	1.645767	0.781158	0.642731
7852373	1.364014	0.746002	0.036606
7852452	0.207672	0.281555	-0.197769
7852530	-0.338821	0.108444	-0.070465
7852609	0.075043	0.316162	0.179871
7852687	-0.005920	0.213898	0.241119
7852766	-0.141220	0.036011	0.173477
7852845	0.172516	0.178223	0.462173
7852923	-0.521515	0.223495	1.102921
7853002	-1.041901	0.075958	1.626495
7853081	0.005798	0.026947	1.237686
7853159	-0.076767	-0.063614	0.631546
7853238	-0.124176	-0.026855	0.472824
7853317	-0.048538	0.147324	0.445129
7853395	0.238556	0.141998	0.310898
7853474	0.195953	0.025345	0.109573
7853553	0.086761	0.044525	-0.052368
7853632	0.044144	0.021088	0.018478
7853710	0.119247	0.016296	0.157501
7853789	-0.046402	0.007248	0.275742
7853867	0.114990	0.045593	0.671494
7853946	0.024429	0.200058	0.881348
7854024	0.090485	0.465302	0.888275
7854103	-0.004333	0.509521	0.775360
7854181	-0.135361	0.414703	0.530884
7854260	-0.010727	0.240005	0.349777
7854339	0.129364	0.089798	0.243790
7854417	0.206604	-0.057220	0.152710
7854495	-0.087418	0.101517	-0.064606
7854574	-0.186493	0.098328	-0.051300
7854652	0.083557	0.039200	0.113831
7854731	-0.006989	0.068497	-0.057693
7854810	-0.106064	0.026947	-0.077927
7854889	0.191147	-0.011398	0.143661
7854967	-0.028824	-0.047089	0.041916
7855046	0.054794	-0.110474	-0.017731
7855125	-0.028839	0.109512	-0.031586
7855204	-0.058121	0.052521	0.033401
7855282	0.052139	-0.021530	0.032867
7855361	-0.069839	0.021088	-0.022003
7855440	0.052673	0.029617	0.027008
7855518	-0.076233	-0.001282	-0.007080
7855597	0.035629	-0.145630	0.040314
7855676	0.037750	0.046127	0.017426
7855754	-0.077301	0.072220	-0.055023
7855833	0.058533	0.013641	0.001984
7855911	0.018585	-0.069992	-0.044907
7855990	0.002609	0.007782	0.024338
7856067	0.106995	0.094055	0.088791
7856146	-0.120438	0.034943	-0.057693
7856225	-0.037354	-0.131256	0.068558
7856303	0.079834	-0.042831	0.057373
7856382	-0.066650	0.144135	-0.114151
7856461	0.000473	0.057846	-0.065674
7856539	-0.007004	-0.016205	0.033936
7856618	0.057465	0.012573	0.042450
7856697	0.068649	-0.015137	-0.035324
7856775	-0.059189	-0.066269	-0.157822
7856853	0.038818	0.077026	0.060028
7856932	0.070786	0.119095	0.096252
7857010	0.039352	-0.035904	0.101578
7857090	0.018585	-0.069992	-0.032120
7857168	-0.056000	0.018433	-0.145569
7857247	0.135223	0.073288	0.017426
7857326	-0.104462	0.047195	-0.089111
7857404	0.029770	-0.125397	-0.044907
7857483	-0.026169	-0.090775	-0.100296
7857562	0.167191	0.147858	-0.042236
7857640	-0.428299	0.043991	-0.401245
7857718	-0.277573	-0.413010	-0.926941
7857797	-0.502350	-0.464142	-1.288605
7857876	-0.535889	-0.931793	-1.889938
7857955	0.013779	-0.734192	-2.471039
7858033	-0.951874	-0.097687	-2.250000
7858112	-0.143890	-0.203690	-0.841721
7858190	0.110733	0.120163	-0.043839
7858269	0.243881	0.082352	-0.074203
7858347	0.148010	-0.001282	-0.129593
7858426	0.008987	-0.193573	-0.269150
7858505	-0.035751	-0.205276	-0.263290
7858583	0.007935	-0.022583	-0.108292
7858662	-0.140152	0.010437	-0.067276
7858740	-0.146545	-0.108353	-0.160477
7858818	-0.111389	-0.177048	-0.405502
7858897	0.197006	-0.433777	-1.069687
7858976	0.073975	-0.623932	-0.920547
7859054	-0.091675	-0.462555	-0.842789
7859133	0.052139	0.068497	-0.532257
7859212	0.073441	0.246933	-0.101898
7859290	0.066513	0.252258	-0.157288
7859369	-0.321243	-0.224457	-0.219070
7859446	-0.153473	-0.151489	-0.248901
7859526	-0.195007	-0.128586	-0.176468
7859605	-0.179565	-0.061478	-0.097626
7859683	-0.047470	0.063171	-0.076859
7859761	-0.158264	0.062103	0.007828
7859840	-0.035217	0.109512	0.137268
7859919	0.157593	0.119629	0.056305
