# Supplementary material for: iSignDB: A database for smartphone signature biometrics
Source: Data Brief. 2020 Nov 28;33:106597. doi: 10.1016/j.dib.2020.106597 (PMC7725742; doi:10.1016/j.dib.2020.106597)
Supplement: Supplementary file 3 [file mmc3.zip › u022/genuine/Sensor Data/u022_s3_g08_MagField.csv]

timestamp	x	y	z
7848841	6.384277	-28.288269	-20.062256
7848940	7.432556	-31.623840	-20.899963
7849040	5.160522	-28.607178	-22.662354
7849140	7.284546	-30.715942	-21.794128
7849240	5.613708	-29.364014	-22.679138
7849340	5.769348	-29.205322	-20.693970
7849439	6.681824	-29.351807	-21.153259
7849539	5.917358	-30.114746	-20.103455
7849638	5.926514	-28.292847	-20.520020
7849737	6.370544	-30.870056	-19.816589
7849838	6.692505	-27.523804	-19.740295
7849937	7.293701	-29.492188	-18.106079
7850037	5.914307	-30.874634	-20.121765
7850137	8.970642	-29.327393	-19.015503
7850237	8.958435	-31.608582	-19.372559
7850337	8.345032	-32.522583	-18.479919
7850436	7.287598	-30.709839	-18.896484
7850536	7.589722	-31.013489	-20.275879
7850635	7.287598	-30.709839	-19.201660
7850735	6.834412	-29.501343	-21.003723
7850834	6.834412	-29.501343	-21.003723
7850934	7.434082	-31.170654	-21.955872
7851034	8.808899	-31.001282	-19.511414
7851134	8.351135	-30.706787	-22.250366
7851233	7.902527	-29.338074	-19.779968
7851332	8.966064	-29.637146	-21.920776
7851431	6.381226	-28.895569	-20.075989
7851531	8.357239	-29.940796	-19.488525
7851631	7.597351	-29.492188	-19.477844
7851730	7.594299	-29.948425	-19.946289
7851829	6.373596	-30.113220	-21.171570
7851929	5.769348	-28.752136	-21.749878
7852028	5.607605	-30.880737	-21.188354
7852128	3.170776	-30.746460	-19.967651
7852228	1.033020	-31.675720	-19.839478
7852327	-0.506592	-37.139893	-10.205078
7852426	1.017761	-37.878418	-6.561279
7852526	0.108337	-36.671448	-7.144165
7852625	0.099182	-38.496399	-7.490540
7852725	0.866699	-37.425232	-7.160950
7852824	-1.116943	-37.898254	-7.630920
7852923	-4.464722	-36.563110	-9.127808
7853024	-10.696411	-32.215881	-13.000488
7853124	-15.574646	-32.257080	-13.310242
7853223	-17.098999	-32.272339	-14.379883
7853323	-18.614197	-30.461121	-14.035034
7853423	-18.768311	-31.066895	-12.370300
7853523	-19.068909	-30.308533	-12.353516
7853622	-17.240906	-30.598450	-12.359619
7853722	-19.529724	-31.375122	-11.311340
7853821	-19.978333	-29.403687	-11.724854
7853920	-24.694824	-28.074646	-11.241150
7854020	-26.670837	-26.576233	-13.343811
7854119	-25.897217	-23.686218	-15.106201
7854219	-26.962280	-23.239136	-15.097046
7854318	-29.389954	-21.281433	-14.140320
7854417	-27.111816	-22.784424	-15.393066
7854517	-27.565002	-22.026062	-14.155579
7854616	-28.784180	-21.736145	-15.827942
7854716	-27.575684	-23.852539	-15.722656
7854816	-27.111816	-22.782898	-14.935303
7854915	-28.323364	-21.574402	-13.383484
7855015	-29.241943	-21.739197	-15.827942
7855114	-27.410889	-21.420288	-16.276550
7855214	-27.410889	-21.420288	-16.276550
7855314	-28.491211	-24.014282	-16.336060
7855414	-28.015137	-19.908142	-17.309570
7855514	-27.104187	-20.809937	-16.110229
7855613	-29.544067	-21.437073	-15.516663
7855713	-27.403259	-20.352173	-13.964844
7855813	-29.090881	-22.344971	-15.383911
7855913	-28.488159	-23.707581	-15.109253
7856013	-27.561951	-21.269226	-15.663147
7856112	-28.634644	-22.341919	-15.689087
7856211	-28.483582	-22.494507	-16.302490
7856311	-28.475952	-21.426392	-14.448547
7856411	-27.566528	-22.331238	-14.620972
7856511	-27.410889	-21.722412	-14.758301
7856611	-28.782654	-21.733093	-14.454651
7856709	-26.953125	-21.415710	-15.513611
7856809	-28.326416	-21.578979	-15.365601
7856909	-27.108765	-22.023010	-14.918518
7857009	-29.084778	-20.825195	-15.655518
7857109	-29.399109	-23.106384	-14.639282
7857209	-27.415466	-22.482300	-15.080261
7857308	-26.962280	-22.937012	-16.310120
7857408	-26.655579	-22.932434	-15.548706
7857507	-27.569580	-22.789001	-15.393066
7857607	-26.660156	-23.995972	-15.115356
7857707	-25.904846	-25.205994	-15.599060
7857807	-22.106934	-27.304077	-16.406250
7857906	-15.722656	-30.593872	-16.474915
7858006	-7.649231	-31.437683	-16.334534
7858106	-4.307556	-32.936096	-20.024109
7858206	-3.999329	-32.777405	-18.038940
7858305	-2.021790	-33.670044	-16.685486
7858405	-1.414490	-33.819580	-18.060303
7858504	-1.112366	-34.274292	-18.374634
7858604	-3.393555	-33.531189	-17.597961
7858704	-3.379822	-30.496216	-19.358826
7858803	-0.947571	-31.840515	-18.167114
7858903	2.409363	-31.355286	-17.695618
7859002	1.950073	-31.813049	-16.639709
7859102	6.518555	-32.536316	-17.413330
7859202	7.888794	-32.676697	-17.568970
7859302	6.364441	-32.690430	-18.026733
7859401	8.201599	-31.153870	-17.228699
7859501	8.813477	-30.241394	-19.189453
7859601	8.813477	-30.241394	-19.189453
7859701	8.816528	-29.483032	-19.934082
7859801	8.358765	-29.486084	-19.935608
7859901	8.052063	-29.945374	-20.251465
