# Supplementary material for: iSignDB: A database for smartphone signature biometrics
Source: Data Brief. 2020 Nov 28;33:106597. doi: 10.1016/j.dib.2020.106597 (PMC7725742; doi:10.1016/j.dib.2020.106597)
Supplement: Supplementary file 3 [file mmc3.zip › u022/genuine/Sensor Data/u022_s3_g08_Orient.csv]

timestamp	x	y	z
7848840	-163.947517	-9.333804	-2.410823
7848918	-163.719115	-9.335782	-2.959229
7848996	-163.717886	-9.421148	-3.222253
7849075	-163.866593	-9.365365	-3.253722
7849153	-163.696016	-9.346403	-3.437287
7849231	-163.448968	-9.447140	-3.273588
7849309	-163.530001	-9.332565	-3.282470
7849388	-164.518015	-9.306777	-3.278259
7849466	-165.305837	-10.304441	-2.543399
7849545	-165.019788	-9.697096	-1.946734
7849624	-164.811058	-9.280958	-3.080569
7849703	-164.705395	-8.994457	-3.387313
7849781	-164.158092	-10.130941	-2.906605
7849858	-163.580927	-10.067088	-2.994911
7849938	-162.861503	-11.231155	-2.805892
7850017	-161.442313	-11.951739	-3.057540
7850096	-160.349810	-12.641373	-3.763728
7850174	-159.539231	-13.052766	-3.894827
7850252	-159.717144	-13.031875	-3.593177
7850330	-159.897761	-12.946007	-3.206901
7850408	-160.129455	-12.943230	-3.187768
7850487	-160.684093	-12.850608	-2.889632
7850566	-161.464005	-12.670291	-1.977860
7850645	-161.920235	-12.513573	-1.384889
7850723	-162.181708	-11.395398	-2.132104
7850802	-162.204767	-10.324441	-3.469175
7850880	-161.917762	-10.273559	-3.591372
7850958	-161.704196	-10.884379	-2.768794
7851037	-161.679334	-10.519708	-2.307669
7851115	-161.794955	-10.383784	-1.971488
7851193	-162.186339	-9.722444	-2.351667
7851272	-163.492326	-9.290240	-1.728855
7851351	-163.767377	-9.502426	-0.959338
7851429	-164.111810	-9.928202	-0.779805
7851507	-164.266951	-9.911716	-0.728746
7851586	-164.333464	-9.529278	-0.972401
7851664	-164.551374	-9.532041	-1.289191
7851743	-164.672104	-9.582462	-1.348008
7851822	-165.212823	-9.578829	-1.593766
7851901	-166.088139	-9.612135	-1.915216
7851979	-167.595603	-9.454238	-2.178092
7852057	-170.142512	-9.538452	-2.084600
7852136	-173.688582	-10.812650	-2.096750
7852215	-177.978406	-13.921520	-1.064522
7852294	179.135549	-21.069192	1.427958
7852373	179.373403	-27.061653	4.715601
7852452	-179.448167	-27.724382	6.272153
7852530	-179.343952	-26.344005	6.798965
7852609	179.797995	-26.834876	7.872015
7852687	178.520600	-27.007738	8.298961
7852766	177.594590	-26.526447	8.004276
7852845	175.326025	-27.532472	7.829300
7852923	169.436011	-25.792734	6.252425
7853002	160.891608	-21.847615	3.315535
7853081	154.714249	-22.009639	1.220405
7853159	151.398629	-21.613796	-0.174876
7853238	148.917699	-21.010447	-1.183552
7853317	146.797772	-20.715873	-1.330447
7853395	145.135892	-21.708358	-1.289649
7853474	144.539726	-22.518942	-1.461106
7853553	144.703500	-22.874570	-1.250556
7853632	144.654322	-23.026536	-1.278906
7853710	143.853838	-23.521923	-1.536696
7853789	142.436355	-23.228824	-2.050754
7853867	138.993721	-23.557358	-3.147249
7853946	134.356077	-23.391578	-4.013504
7854024	129.661825	-23.488361	-3.720259
7854103	125.870155	-23.232970	-3.010321
7854181	123.160960	-22.487115	-2.239901
7854260	121.384196	-22.331341	-1.874237
7854339	120.217613	-22.816518	-2.000079
7854417	119.253546	-23.661512	-2.634746
7854495	119.608975	-23.250118	-2.110266
7854574	119.831120	-22.407293	-1.635896
7854652	119.155669	-22.720363	-1.719358
7854731	119.528529	-22.613438	-1.374715
7854810	119.972013	-22.072740	-1.183240
7854889	119.262193	-22.875195	-1.535275
7854967	119.021948	-22.692134	-1.844210
7855046	119.023286	-22.861936	-2.335232
7855125	119.184110	-22.734099	-1.858401
7855204	118.917500	-22.470431	-1.763336
7855282	118.700369	-22.640385	-1.945154
7855361	118.881655	-22.275685	-1.847297
7855440	118.781621	-22.454010	-1.810757
7855518	118.270640	-22.054647	-1.835071
7855597	118.303849	-21.880690	-2.667758
7855676	118.209100	-21.746848	-2.603168
7855754	118.359843	-21.421678	-2.232145
7855833	118.307851	-21.635510	-2.203710
7855911	118.559353	-21.675867	-2.459972
7855990	118.560842	-21.649343	-2.485020
7856067	118.026010	-22.059984	-2.276771
7856146	118.299983	-21.483149	-2.059992
7856225	117.936576	-21.287287	-2.750994
7856303	117.651211	-21.614420	-3.099627
7856382	118.203349	-21.324438	-2.304482
7856461	118.550528	-21.346710	-1.989425
7856539	118.400974	-21.280796	-2.126325
7856618	118.208240	-21.499154	-2.151922
7856697	118.352261	-21.739640	-2.189133
7856775	119.065879	-21.521754	-2.230966
7856853	118.603503	-21.705363	-2.026947
7856932	118.091949	-22.071555	-1.721244
7857010	117.616732	-22.195560	-2.078335
7857090	117.690170	-22.244920	-2.335235
7857168	118.470997	-21.952342	-2.007537
7857247	118.397204	-22.536120	-1.739201
7857326	118.854949	-22.060369	-1.386216
7857404	119.141749	-22.171130	-1.871078
7857483	119.615272	-22.099028	-2.112028
7857562	119.766711	-22.873035	-1.407728
7857640	121.762383	-21.033764	-0.548015
7857718	126.307806	-19.896409	-0.907447
7857797	132.707775	-17.757510	-1.093229
7857876	141.725660	-15.644273	-2.833615
7857955	153.523337	-16.410192	-3.002474
7858033	164.515433	-12.666106	-0.758140
7858112	168.609736	-11.868744	-0.744529
7858190	168.731641	-12.347565	-0.017196
7858269	169.121098	-13.394497	0.562924
7858347	169.935189	-14.029238	0.726814
7858426	171.380648	-14.081643	0.201662
7858505	172.574783	-13.947459	-0.370150
7858583	173.224266	-13.991052	-0.294731
7858662	173.511107	-13.388188	-0.117877
7858740	174.189905	-12.774443	-0.378737
7858818	175.995124	-12.604224	-0.461105
7858897	-179.041525	-13.540952	-1.326286
7858976	-174.627624	-13.987885	-3.100973
7859054	-170.696495	-13.826816	-4.174695
7859133	-168.059851	-14.225211	-3.201645
7859212	-167.620997	-14.569729	-1.934783
7859290	-166.694346	-14.907788	-0.564659
7859369	-165.676279	-13.539884	-1.244923
7859446	-164.412817	-12.963639	-1.576910
7859526	-163.445307	-12.136923	-1.918848
7859605	-162.987534	-11.389889	-2.040297
7859683	-162.568993	-11.164044	-1.623669
7859761	-162.526400	-10.444469	-1.291615
7859840	-163.119247	-10.273762	-0.883216
7859919	-163.397441	-10.966352	-0.378732
