# Supplementary material for: iSignDB: A database for smartphone signature biometrics
Source: Data Brief. 2020 Nov 28;33:106597. doi: 10.1016/j.dib.2020.106597 (PMC7725742; doi:10.1016/j.dib.2020.106597)
Supplement: Supplementary file 3 [file mmc3.zip › u022/genuine/Sensor Data/u022_s3_g08_Pos.csv]

timestamp	lat	long	alt	speed	course	hacc
7853406	28.562990	77.280550	165.652000	0.000000	0.000000	36.448000
7854406	28.562990	77.280550	165.968000	0.000000	0.000000	26.800000
7855406	28.562990	77.280550	166.202000	0.000000	0.000000	22.512000
7856406	28.562990	77.280550	166.567000	0.000000	0.000000	18.224000
7857406	28.562990	77.280550	166.909000	0.000000	0.000000	16.080000
7858406	28.562990	77.280550	167.274000	0.000000	0.000000	13.936000
7859406	28.562990	77.280550	167.645000	0.000000	0.000000	11.792000
7860406	28.562990	77.280550	167.700000	0.000000	0.000000	10.720000
