# Supplementary material for: iSignDB: A database for smartphone signature biometrics
Source: Data Brief. 2020 Nov 28;33:106597. doi: 10.1016/j.dib.2020.106597 (PMC7725742; doi:10.1016/j.dib.2020.106597)
Supplement: Supplementary file 3 [file mmc3.zip › u022/genuine/Sensor Data/u022_s3_g09_Acc.csv]

timestamp	x	y	z
8014391	0.438965	1.937775	9.581360
8014410	0.482056	2.079041	9.341949
8014429	0.580231	2.088608	9.289276
8014448	0.601776	2.014389	9.408981
8014467	0.577835	1.932983	9.519119
8014486	0.489243	1.904266	9.519119
8014505	0.450943	1.916229	9.418564
8014524	0.489243	1.904266	9.418564
8014543	0.556274	1.880325	9.413773
8014562	0.637680	1.909042	9.389832
8014581	0.625717	1.983261	9.375458
8014600	0.611343	2.031158	9.389832
8014619	0.544312	2.043121	9.351517
8014638	0.479660	2.055099	9.210266
8014657	0.472488	2.071854	9.157593
8014676	0.441360	2.086212	9.210266
8014695	0.292923	2.062271	9.250961
8014714	0.336014	1.997635	9.339554
8014732	0.400665	1.885101	9.485596
8014752	0.379105	1.870743	9.555023
8014771	0.400665	1.858765	9.459259
8014790	0.450943	1.849197	9.502350
8014809	0.544312	1.834824	9.564606
8014828	0.496429	1.810883	9.646011
8014847	0.367142	1.825256	9.650803
8014866	0.395874	1.858765	9.736984
8014885	0.470093	1.801315	9.693893
8014904	0.556274	1.779755	9.480804
8014923	0.446152	1.789337	9.298843
8014942	0.347992	1.801315	9.296448
8014961	0.290527	1.755814	9.265335
8014980	0.407837	1.683990	9.397018
8014999	0.367142	1.597809	9.353912
8015018	0.209122	1.662445	9.454468
8015037	0.252213	1.664841	9.725021
8015056	0.300095	1.700760	10.136826
8015075	0.312073	1.741455	10.677902
8015094	0.094208	1.590622	9.322784
8015113	0.438965	1.830032	8.875076
8015132	0.565857	1.712723	9.308426
8015151	0.340805	1.724701	9.602905
8015170	0.422211	1.935379	9.669952
8015189	0.410233	1.983261	9.593338
8015208	0.479660	1.846802	9.607697
8015227	0.472488	1.760605	9.631638
8015246	0.438965	1.827652	9.902191
8015265	0.417419	1.808487	9.741776
8015284	0.709503	1.707932	9.681915
8015303	1.037521	1.583435	9.734589
8015322	0.877106	1.672028	9.552628
8015341	0.699936	1.827652	9.282089
8015360	0.568253	2.000031	9.100128
8015379	0.647263	2.098190	9.076187
8015398	0.570648	2.347183	9.033096
8015417	0.517975	2.586609	8.882263
8015436	0.570648	2.703918	8.745789
8015455	0.453339	2.778137	8.848740
8015474	0.297714	2.780533	9.023514
8015493	-0.133255	2.871521	9.136047
8015512	-0.334366	2.993622	9.217453
8015531	-0.248169	2.984039	9.377853
8015550	-0.114090	2.823639	9.650803
8015569	0.036743	2.708710	9.732193
8015588	0.144485	2.694351	9.499954
8015607	0.012802	2.699127	9.325180
8015626	-0.114090	2.720688	9.397018
8015645	-0.121277	2.725464	9.365891
8015664	-0.070999	2.732651	9.212662
8015683	-0.018326	2.727859	9.069000
8015702	0.053497	2.646469	8.932541
8015721	-0.006363	2.572235	8.987610
8015740	-0.087753	2.608154	9.066605
8015759	-0.061417	2.737442	9.025909
8015778	-0.051849	2.782928	9.076187
8015797	-0.018326	2.730255	9.241394
8015816	-0.059021	2.703918	9.365891
8015835	-0.023117	2.684769	9.277298
8015854	0.048706	2.639282	9.243790
8015873	-0.039871	2.622513	9.397018
8015892	-0.183533	2.658432	9.329971
8015911	-0.092545	2.651245	9.174347
8015930	0.022369	2.612946	9.176743
8015949	0.079834	2.569855	9.176743
8015968	0.118149	2.442963	9.188721
8015987	0.242645	2.299301	9.382645
8016006	0.376709	2.203537	9.519119
8016025	0.498825	2.143677	9.449677
8016044	0.505997	2.136490	9.318008
8016063	0.309677	2.141281	9.329971
8016082	0.120544	2.162827	9.533478
8016101	0.051102	2.249023	9.794449
8016120	0.005615	2.342392	9.689102
8016139	-0.030304	2.385498	9.397018
8016158	0.058289	2.385498	9.150406
8016177	0.192368	2.486053	9.049850
8016196	0.053497	2.569855	9.025909
8016215	-0.111694	2.462112	9.148010
8016234	0.024765	2.342392	9.171951
8016253	0.132507	2.275360	9.210266
8016272	0.228271	2.196350	9.303635
8016291	0.154053	2.215500	9.581360
8016310	0.118149	2.337616	9.895004
8016329	0.151657	2.366348	9.502350
8016348	0.027161	2.433380	8.963654
8016367	-0.166763	2.478867	8.855927
8016386	-0.195496	2.509995	8.918167
8016405	-0.236206	2.435776	9.301239
8016424	-0.217041	2.344788	9.689102
8016443	-0.250565	2.419006	9.717834
8016462	-0.183533	2.450134	9.480804
8016481	-0.154800	2.502808	9.181534
8016500	-0.135635	2.524353	9.088165
8016519	-0.068604	2.481262	9.291672
8016538	0.003220	2.402252	9.380249
8016557	-0.037476	2.385498	9.310822
8016576	-0.078186	2.399857	9.274902
8016595	-0.025513	2.404648	9.301239
8016614	-0.006363	2.407043	9.329971
8016633	0.022369	2.366348	9.329971
8016651	0.003220	2.359161	9.260544
8016671	0.003220	2.419006	9.361099
8016690	-0.006363	2.404648	9.461655
8016709	-0.082977	2.342392	9.576584
8016728	-0.118881	2.378311	9.562210
8016747	-0.059021	2.371124	9.454468
8016766	-0.054245	2.304092	9.401794
8016785	-0.102127	2.244232	9.430527
8016804	-0.044662	2.239441	9.583755
8016823	-0.020721	2.136490	9.796844
8016842	0.005615	2.160446	9.636429
8016861	-0.169159	2.284943	9.452072
8016880	-0.240982	2.452530	9.250961
8016899	-0.274506	2.459717	9.119278
8016918	-0.269714	2.356766	9.136047
8016937	-0.140427	2.299301	9.212662
8016956	-0.037476	2.256210	9.389832
8016975	0.015198	2.284943	9.576584
8016994	-0.006363	2.306488	9.648407
8017013	-0.049454	2.337616	9.669952
8017032	-0.171555	2.469284	9.559814
8017051	-0.454071	2.720688	9.116882
8017070	-0.686310	2.835602	8.606918
8017089	-0.602509	2.766174	8.690720
8017108	-0.281693	2.519577	9.416168
8017127	-0.109314	2.533936	9.509537
8017146	-0.147614	2.622513	9.413773
8017165	-0.116486	2.672806	9.389832
8017184	-0.023117	2.699127	9.377853
8017203	-0.075790	2.701523	9.373062
8017222	-0.138031	2.632095	9.339554
8017241	-0.037476	2.605759	9.258148
8017260	0.041534	2.548294	9.243790
8017279	-0.070999	2.598572	9.167175
8017298	-0.025513	2.622513	9.090561
8017317	-0.042267	2.663223	9.064224
8017336	0.012802	2.687164	9.076187
8017355	0.029556	2.627304	9.186325
8017374	0.110962	2.562668	9.253357
8017393	0.154053	2.526749	9.286880
8017412	0.182785	2.483658	9.279694
8017431	0.261795	2.450134	9.298843
8017450	0.309677	2.409439	9.329971
8017469	0.321655	2.359161	9.361099
8017488	0.257004	2.385498	9.495178
8017507	0.199539	2.373520	9.631638
8017526	0.031952	2.325638	9.679520
8017545	0.043930	2.366348	9.741776
8017564	0.398270	2.402252	9.605301
8017583	0.826828	2.565063	9.480804
8017602	0.750214	2.756592	9.648407
8017621	0.386292	3.022354	9.964432
8017640	0.115753	2.861938	9.385040
8017659	-0.114090	2.893066	9.660370
8017678	0.185181	2.943344	9.662766
8017697	0.517975	2.823639	9.456863
8017716	0.812454	2.830811	9.181534
8017735	1.123703	2.306488	9.344345
8017754	0.920197	2.313675	9.495178
8017773	0.865128	2.644073	9.559814
8017792	0.980057	2.859543	9.327576
8017811	0.697540	3.053482	8.875076
8017830	0.357559	3.438950	8.616501
8017849	0.084625	3.601746	8.460876
8017868	-0.221832	3.910599	8.202301
8017887	-0.382248	4.130875	8.051468
8017906	-0.427734	4.238602	8.209488
8017925	-0.394211	4.291275	8.314835
8017944	-0.609695	4.355927	8.288498
8017963	-0.645615	4.470840	8.202301
8017982	-0.501953	4.592941	8.178360
8018001	-0.250565	4.640839	8.108932
8018020	-0.104523	4.679138	8.168793
8018039	-0.066208	4.758148	8.101746
8018058	-0.082977	4.727020	8.082596
8018077	-0.212250	4.667175	8.037109
8018096	-0.478012	4.679138	7.874298
8018115	-0.679123	4.717453	8.005981
8018134	-0.738983	4.971237	6.947739
8018153	-0.458862	5.019119	7.139282
8018171	-0.197891	4.569000	8.791275
8018190	-0.528290	4.351135	9.567001
8018210	-0.647995	4.454086	9.258148
8018229	-0.655182	4.667175	8.592560
8018248	-0.528290	4.815613	7.912613
8018267	-0.164368	4.846741	7.759384
8018286	0.039139	4.657593	8.005981
8018305	-0.138031	4.391830	8.386658
8018324	-0.296051	4.188324	8.501587
8018343	-0.173950	4.164383	8.544678
8018362	0.285736	4.267334	8.669174
8018381	0.436569	4.331985	8.650024
8018400	0.242645	4.343948	8.523132
8018419	-0.044662	4.394226	8.247787
8018438	0.036743	4.463669	8.190338
8018457	0.860352	4.509155	8.590164
8018476	1.238632	4.566605	8.822403
8018495	1.097366	4.521118	8.472855
8018514	0.766968	4.473236	8.084991
8018533	0.604172	4.420563	7.946121
8018552	0.869919	4.449295	8.147232
8018571	1.008789	4.442108	8.266953
8018590	0.977661	4.264938	8.240616
8018608	0.972870	4.109314	8.317230
8018628	1.150040	4.032700	8.618896
8018647	1.341583	3.905807	8.774521
8018666	1.401428	3.764557	8.793671
8018685	1.346375	3.647232	8.748184
8018704	1.114136	3.666397	8.760147
8018723	1.023148	3.757370	8.774521
8018742	1.118912	3.802856	8.736206
8018761	1.056671	3.795685	8.664383
8018780	0.975266	3.833984	8.611710
8018799	0.999207	3.862717	8.499191
8018818	0.913025	3.874695	8.621292
8018837	0.927383	3.877075	8.762543
8018856	0.896255	3.833984	8.752975
8018875	0.968079	3.884262	8.803253
8018894	1.059067	4.030304	8.805649
8018913	0.939362	4.128479	8.755371
8018932	0.953720	4.209869	8.585373
8018951	1.159622	4.396622	8.412994
8018970	1.226654	4.621674	7.919785
8018989	1.020752	4.961655	6.689163
8019008	1.173981	4.736603	7.709106
8019027	0.802887	4.521118	9.145615
8019046	0.187576	4.482819	8.860703
8019065	0.204330	4.557037	8.484818
8019084	0.726273	4.626465	8.322021
8019103	1.439743	4.650406	8.240616
8019122	1.569031	4.489990	8.259766
8019141	1.336792	4.240997	8.379471
8019160	1.681549	4.006363	8.673965
8019179	1.777328	3.893845	8.944504
8019198	1.554657	3.879471	8.896622
8019217	1.324814	3.814835	8.381866
8019236	1.557053	3.549072	8.903809
8019255	1.592972	3.685547	8.465668
8019274	1.724655	3.699905	8.831985
8019293	1.609726	3.843567	8.757767
8019312	1.595367	3.769348	8.520737
8019331	1.456497	3.707092	8.472855
8019350	1.346375	3.637665	8.367508
8019369	1.274536	3.527527	8.604538
8019388	1.365524	3.400635	8.609314
8019407	1.411011	3.201920	8.745789
8019426	1.504379	3.003204	8.968445
8019445	1.660004	3.048691	8.774521
8019464	1.827606	3.213882	8.721848
8019483	1.727051	3.247406	8.539886
8019502	1.796478	3.379089	8.233429
8019521	1.959290	3.568237	8.317230
8019540	1.782120	3.549072	8.544678
8019559	1.770142	3.582596	8.645233
8019578	1.837173	3.515564	8.922958
8019597	1.841965	3.508377	8.614105
8019616	2.055054	3.661606	8.233429
8019635	2.047867	3.790894	8.130478
8019654	1.746201	3.637665	8.506363
8019673	1.485229	3.479645	8.891830
8019692	1.372711	3.517944	8.963654
8019711	1.403824	3.604141	8.927750
8019730	1.461288	3.740616	8.812820
8019749	1.616913	3.759766	8.762543
8019768	1.782120	3.721466	8.731430
8019787	1.669586	3.573013	8.863098
8019806	1.542694	3.458099	8.865494
8019825	1.636063	3.235443	8.817612
8019844	1.652832	2.986435	8.748184
8019863	1.535507	3.086990	8.635651
8019882	1.612122	3.161209	8.697906
8019901	1.468475	3.273743	8.712265
8019920	1.279327	3.415009	8.815216
8019939	1.190750	3.654419	8.793671
8019958	1.387070	3.805252	8.776917
8019977	1.382278	3.800461	8.913376
8019996	1.229050	3.659210	9.301239
8020015	1.260178	3.594559	9.138443
8020034	1.427765	3.695129	8.779312
8020053	1.561844	3.630478	8.542282
8020072	1.537903	3.563446	8.571014
8020091	1.363129	3.407822	8.891830
8020110	1.312851	3.247406	9.023514
8020129	1.384674	3.122910	9.023514
8020148	1.525940	3.125305	8.899017
8020167	1.628891	3.221069	8.604538
8020186	1.715073	3.374298	8.372299
8020205	1.640854	3.438950	8.393845
8020224	1.681549	3.407822	8.463272
8020243	1.877884	3.446121	8.391449
8020262	1.966461	3.608932	8.317230
8020281	1.664795	3.635269	8.489609
8020300	1.214691	3.503586	8.920563
8020319	1.061462	3.546677	9.126465
8020338	1.188354	3.608932	9.174347
8020357	1.387070	3.640060	9.037888
8020376	1.521149	3.620895	8.877472
8020395	1.619308	3.556259	8.733810
8020414	1.569031	3.434158	8.815216
8020433	1.461288	3.302475	8.834381
8020452	1.542694	3.290497	8.846344
8020471	1.636063	3.297684	8.750580
8020490	1.583389	3.436554	8.592560
8020509	1.624100	3.573013	8.372299
8020528	1.604935	3.668793	8.314835
8020547	1.422989	3.527527	8.776917
8020565	1.535507	3.352753	8.978027
8020585	1.827606	3.350357	8.755371
8020604	1.928162	3.347961	8.590164
8020623	1.736618	3.362335	8.776917
8020642	1.365524	3.563446	9.066605
8020661	1.238632	3.664001	9.282089
8020680	1.209900	3.632874	9.152802
8020699	1.389465	3.580200	8.980423
8020718	1.592972	3.520340	8.791275
8020737	1.695923	3.443726	8.614105
8020756	1.612122	3.381485	8.568619
8020775	1.667191	3.278534	8.697906
8020794	1.870697	3.290497	8.360321
8020813	2.122086	3.460495	7.948517
8020832	1.913788	3.654419	7.847961
8020851	1.525940	3.604141	8.372299
8020870	1.324814	3.613724	8.956482
8020889	1.166809	3.596954	9.298843
8020908	1.090195	3.589783	9.279694
8020927	1.396652	3.661606	9.061829
8020946	1.638458	3.728638	8.834381
8020965	1.679169	3.649628	8.781708
8020984	1.487625	3.596954	8.875076
8021003	1.327209	3.525131	8.786484
8021022	1.501999	3.338394	8.767334
8021041	1.784500	3.256989	8.846344
8021060	1.820419	3.213882	8.769730
8021079	1.616913	3.338394	8.489609
8021098	1.580994	3.838776	8.032318
8021117	1.954498	4.523514	7.563049
8021136	1.909012	4.664780	7.740219
8021155	1.530716	4.020737	8.700302
8021174	1.372711	3.510773	8.932541
8021193	1.542694	3.441330	8.834381
8021212	1.614517	3.527527	8.757767
8021231	1.396652	3.630478	8.774521
8021250	1.224258	3.642456	8.999573
8021269	1.219482	3.604141	9.215057
8021288	1.353546	3.611328	9.215057
8021307	1.427765	3.776520	8.820007
8021326	1.475662	3.867508	8.506363
8021345	1.631271	3.786102	8.585373
8021364	1.624100	3.618515	8.549469
8021383	1.636063	3.465286	8.391449
8021402	1.712677	3.364716	8.362717
8021421	1.676773	3.247406	8.539886
8021440	1.841965	3.161209	8.513550
8021459	1.892242	3.520340	8.046677
8021478	1.746201	3.805252	7.986832
8021497	1.585785	3.869904	8.286102
8021516	1.406219	3.972855	8.729034
8021535	1.260178	3.743011	9.186325
8021554	1.094971	3.563446	9.219833
8021573	1.197922	3.747787	9.076187
8021592	1.521149	3.917786	8.843948
8021611	1.652832	3.802856	8.712265
8021630	1.494812	3.537109	8.865494
8021649	1.391861	3.362335	8.997177
8021668	1.379883	3.417389	8.748184
8021687	1.461288	3.721466	8.276520
8021706	1.588181	3.948914	8.065842
8021725	1.521149	3.757370	8.288498
8021744	1.413406	3.513168	8.700302
8021763	1.516357	3.458099	8.963654
8021782	1.468475	3.422180	8.999573
8021801	1.308060	3.434158	8.963654
8021820	1.181168	3.331207	9.090561
8021839	1.267365	3.292892	9.174347
8021858	1.511566	3.343170	8.872681
8021877	1.578613	3.563446	8.489609
8021896	1.480438	3.798080	8.585373
8021915	1.425385	4.013550	8.836761
8021934	1.525940	4.406204	8.609314
8021953	1.420593	4.430145	8.333984
8021972	1.264969	3.788498	8.525528
8021991	1.468475	3.522736	8.448914
8022010	1.786896	3.474854	8.391449
8022029	1.681549	3.479645	8.302856
8022048	1.456497	3.565842	8.537491
8022067	1.169205	3.620895	9.114502
8022086	0.913025	3.553864	9.471237
8022105	0.867523	3.316833	9.547852
8022124	1.018356	2.938553	9.387436
8022143	1.432556	2.864334	8.846344
8022162	1.705505	3.177979	8.525528
8022181	1.576218	3.292892	8.458481
8022199	1.339188	3.266556	8.444122
8022218	1.360733	3.371902	8.630859
8022237	1.353546	3.754974	8.597351
8022256	1.394257	4.197906	8.441727
8022276	1.382278	4.111710	8.422577
8022295	1.322433	3.805252	8.834381
8022314	1.250595	3.623291	9.150406
8022333	1.279327	3.503586	8.966049
8022352	1.501999	3.422180	8.748184
8022371	1.612122	3.223465	8.676361
8022390	1.569031	3.170792	8.501587
8022409	1.487625	3.331207	8.513550
8022428	1.485229	3.285721	9.085770
8022447	1.250595	3.264160	9.392227
8022466	1.001602	3.194733	9.397018
8022484	1.015976	3.343170	9.088165
8022504	1.083008	3.687943	8.623688
8022522	1.121307	4.075806	8.264557
8022542	1.027939	4.324799	8.307648
8022561	1.099762	4.461273	7.912613
8022580	1.461288	3.807648	8.822403
8022599	1.351151	3.675964	8.736206
8022618	1.513962	3.687943	8.628479
8022637	1.609726	3.642456	8.571014
8022656	1.569031	3.666397	8.712265
8022675	1.667191	3.829193	9.131256
8022694	1.784500	3.893845	9.262939
8022713	1.851547	3.659210	9.181534
8022732	2.050262	3.386276	8.817612
8022751	2.670364	3.233047	8.341171
8022770	2.462067	3.012772	8.020340
8022789	1.844360	2.699127	8.233429
8022808	2.028717	2.481262	8.058655
8022827	2.193909	2.229874	8.082596
8022846	1.999985	2.170013	8.108932
8022865	1.648041	2.069458	8.130478
8022884	0.869919	1.798920	9.365891
8022903	-0.458862	4.169174	12.085693
8022922	-2.716599	2.179596	8.436935
8022941	-2.618423	2.629700	8.022736
8022960	-0.358307	2.059875	10.110489
8022979	1.059067	1.293732	10.881409
8022998	1.262573	0.960938	12.207809
8023017	0.539520	1.205154	11.281250
8023036	0.245041	2.167618	9.586151
8023055	0.173203	2.998413	8.903809
8023074	0.505997	3.343170	9.033096
8023093	1.059067	3.515564	9.650803
8023112	0.908234	3.048691	8.219070
8023131	0.709503	2.924194	7.685150
8023150	0.790909	3.192337	8.080200
8023169	1.638458	2.957703	8.338776
8023188	2.627274	2.909821	8.922958
8023207	3.242569	2.780533	9.121674
8023226	3.130051	2.452530	8.606918
8023245	1.796478	1.561890	8.858322
8023264	0.393478	1.135727	9.895004
8023283	-0.123672	1.257828	10.400177
8023302	-0.049454	1.238678	10.385818
8023321	-0.030304	1.693573	9.696289
8023340	-0.329575	2.162827	9.095337
8023359	-0.564209	2.076645	9.080978
8023378	-0.710251	2.165222	9.353912
8023397	-0.410980	2.292114	9.327576
8023416	-0.367874	2.220291	9.116882
8023435	-0.219437	2.205933	9.030701
8023454	-0.226624	2.241837	8.949295
8023473	-0.466049	2.057495	9.550247
8023492	-0.602509	1.913834	10.244553
8023511	-0.420547	1.956940	10.795227
8023530	-0.171555	2.222687	10.232590
8023549	-0.123672	2.435776	9.806427
8023568	-0.106918	2.423798	9.332367
8023587	0.108566	2.292114	9.013931
8023606	0.472488	2.098190	9.289276
8023625	0.774155	1.971298	9.595734
8023644	0.652054	2.076645	9.459259
8023663	0.304886	2.165222	9.329971
8023682	0.101379	2.198746	9.325180
8023701	0.098984	2.244232	9.466446
8023720	0.197159	2.272964	9.478409
8023739	0.206726	2.330429	9.406586
8023758	0.072647	2.313675	9.416168
8023777	0.017593	2.208328	9.547852
8023796	0.084625	2.141281	9.622070
8023815	0.113358	2.208328	9.578964
8023834	0.036743	2.265778	9.464050
8023853	-0.001572	2.349579	9.442505
8023872	0.015198	2.423798	9.401794
8023891	-0.121277	2.450134	9.344345
8023910	-0.233810	2.328033	9.351517
8023929	-0.212250	2.251419	9.514328
8023948	-0.130859	2.304092	9.655579
8023967	-0.085358	2.414230	9.502350
8023986	-0.154800	2.517181	9.188721
8024005	-0.262543	2.591400	9.121674
8024024	-0.396606	2.720688	9.088165
8024043	-0.482803	2.814056	8.537491
8024062	-0.525894	2.742233	8.116119
8024081	-0.422943	2.706314	8.389053
8024100	-0.178741	2.548294	9.112106
8024119	-0.073395	2.387894	9.416168
8024138	-0.068604	2.464508	9.502350
8024157	-0.181137	2.622513	9.397018
8024176	-0.305634	2.612946	9.296448
8024195	-0.310425	2.397461	9.282089
8024214	-0.238586	2.263397	9.176743
8024233	-0.104523	2.074249	9.133652
8024252	0.094208	1.923416	9.483200
8024271	0.113358	1.746246	9.638824
8024290	0.177994	1.597809	9.964432
8024309	0.285736	1.521194	10.215836
8024328	0.314468	1.528366	10.064987
8024347	0.321655	1.571472	9.789658
8024366	0.319260	1.564285	9.710648
8024385	0.295319	1.514008	9.897400
8024404	0.314468	1.456543	9.875854
8024423	0.350388	1.451752	9.780090
8024441	0.347992	1.439789	9.650803
8024461	0.245041	1.387115	9.665161
8024480	0.144485	1.387115	9.753754
8024499	0.168427	1.408661	9.897400
8024518	0.259399	1.490067	9.859085
8024537	0.295319	1.542740	9.598129
8024556	0.197159	1.475693	9.466446
8024575	0.087021	1.478088	9.598129
8024594	0.115753	1.490067	9.612488
8024613	0.221100	1.497238	9.487991
8024632	0.257004	1.497238	9.423340
8024651	0.137299	1.499634	9.586151
8024670	0.096588	1.518799	9.772903
8024689	0.115753	1.593018	9.760925
8024708	0.158844	1.705536	9.657974
8024727	0.053497	1.741455	9.495178
8024746	-0.049454	1.755814	9.595734
8024765	0.139694	1.842010	9.895004
8024784	-0.190704	1.906647	8.650024
8024803	-0.425339	2.055099	8.247787
8024822	-0.104523	1.842010	8.757767
