# Supplementary material for: iSignDB: A database for smartphone signature biometrics
Source: Data Brief. 2020 Nov 28;33:106597. doi: 10.1016/j.dib.2020.106597 (PMC7725742; doi:10.1016/j.dib.2020.106597)
Supplement: Supplementary file 3 [file mmc3.zip › u022/genuine/Sensor Data/u022_s3_g09_AngVel.csv]

timestamp	x	y	z
8014189	-0.097015	-0.042297	-0.025192
8014268	0.039886	-0.076920	-0.005493
8014347	0.067581	-0.015137	-0.031586
8014425	0.051605	0.002457	-0.122131
8014504	-0.028824	0.021622	-0.149307
8014583	-0.151871	-0.014603	-0.063553
8014661	-0.118317	-0.012466	-0.025726
8014739	-0.053329	0.053055	-0.001221
8014818	-0.138550	0.106842	0.058426
8014896	0.033493	0.038666	0.071213
8014975	0.097412	-0.001816	-0.042252
8015053	0.055862	-0.191437	-0.177536
8015131	0.269455	-0.032181	-0.127457
8015210	0.471313	-0.018860	-0.390579
8015289	0.192749	-0.115799	-0.470474
8015368	0.038818	0.065308	-0.329330
8015446	0.019638	0.091400	-0.077393
8015525	0.044144	0.077545	-0.032120
8015604	-0.017105	0.074356	0.044052
8015682	-0.130554	0.024292	0.109558
8015761	-0.122574	-0.022583	0.119156
8015840	-0.217377	-0.041229	0.172424
8015918	-0.032028	0.065308	0.044052
8015997	0.053741	0.031204	-0.026794
8016076	0.047882	0.002457	-0.060883
8016154	-0.064514	-0.018326	-0.047577
8016233	0.170914	0.268768	0.022217
8016312	-0.101807	0.085007	0.060562
8016390	-0.007523	-0.065735	-0.034790
8016469	-0.062927	-0.116333	-0.024139
8016548	-0.061859	-0.043365	-0.009750
8016626	-0.040558	-0.006622	0.030731
8016705	0.016983	0.049850	0.075470
8016783	0.119247	0.142532	0.106369
8016862	0.037231	0.101517	0.115967
8016941	0.253479	0.178223	0.135132
8017019	-0.005386	0.026947	0.089859
8017098	-0.010727	-0.123260	0.112228
8017177	0.043610	-0.087570	0.152176
8017255	-0.043747	-0.065735	0.213440
8017333	-0.068787	-0.062531	0.281601
8017412	-0.039474	-0.098221	0.272552
8017490	0.197006	-0.107285	0.677353
8017569	0.389832	0.164368	0.717834
8017648	0.638031	0.783829	1.035278
8017726	0.567184	0.942017	0.898926
8017805	0.551224	0.570770	0.623550
8017884	0.418579	0.351852	0.404648
8017963	0.477707	0.333221	0.356705
8018041	0.289688	0.176086	0.125549
8018120	-0.226974	0.032806	0.239532
8018198	0.279572	0.040802	0.430206
8018278	-0.297806	0.054657	0.743393
8018356	-0.215775	0.049316	0.882950
8018435	-0.218979	-0.129654	0.749268
8018513	-0.190750	-0.054550	0.509033
8018591	-0.244019	0.016830	0.463760
8018670	0.085693	0.244797	0.246460
8018748	0.158661	0.081284	0.079742
8018827	0.104340	-0.009811	0.076538
8018905	0.353607	-0.037506	0.138855
8018984	0.144287	0.039200	0.282135
8019062	0.138962	0.214966	0.926620
8019140	-0.208328	0.606461	1.300003
8019219	-0.001663	0.681015	1.134354
8019297	-0.108200	0.405655	0.746063
8019376	-0.254135	0.179276	0.500519
8019455	0.269440	-0.089706	0.381744
8019533	0.031357	-0.093430	0.054169
8019612	0.065994	0.036530	0.019547
8019691	-0.172104	0.153717	-0.089111
8019770	-0.060791	0.071167	0.057907
8019848	0.140015	0.063705	0.122345
8019927	-0.186493	0.012573	-0.213745
8020005	-0.053329	-0.000214	-0.041718
8020084	0.071320	-0.017792	0.169220
8020162	0.053741	-0.083847	0.095184
8020240	0.036697	-0.030045	-0.010818
8020318	-0.046936	0.143066	-0.078461
8020397	-0.020309	-0.019394	0.039261
8020475	0.089951	-0.032715	0.133530
8020554	-0.000595	-0.012466	0.013153
8020632	-0.052795	0.054108	-0.053955
8020710	-0.033096	-0.027924	-0.009216
8020789	0.106476	-0.099823	0.073883
8020867	0.081955	0.089264	-0.067810
8020945	-0.109787	0.054642	-0.124268
8021024	0.092621	-0.057205	0.054169
8021103	0.227905	-0.100891	0.033936
8021182	-0.132156	0.043991	-0.108292
8021260	0.001007	0.151581	0.016891
8021339	-0.062927	-0.068924	0.035004
8021417	-0.008057	-0.101425	0.117020
8021495	0.092087	0.031204	0.030731
8021574	-0.131622	0.161713	-0.171677
8021653	0.027634	0.031219	0.052048
8021732	0.026031	-0.012466	0.063232
8021810	-0.076233	0.085541	-0.023071
8021888	-0.016586	0.014709	-0.041183
8021966	-0.025101	-0.057205	-0.124268
8022045	0.046814	0.048248	0.046707
8022124	-0.067719	0.086609	0.016891
8022201	-0.003799	-0.072662	0.090393
8022281	-0.070908	-0.057205	-0.115753
8022360	-0.066116	0.038666	-0.129059
8022439	0.145874	0.079681	0.098373
8022518	-0.147614	0.026947	-0.142914
8022596	0.090485	-0.071594	-0.196701
8022674	-0.066650	0.004578	-0.073669
8022753	0.029770	0.170227	-0.195648
8022832	-0.481567	-0.454559	-1.204987
8022910	-0.712738	-0.964294	-2.295273
8022988	-0.884766	-0.864685	-2.805542
8023067	-0.556671	-0.282516	-1.164505
8023146	0.127777	0.234680	-0.117340
8023224	0.488358	-0.057739	-0.223328
8023303	-0.626450	-0.450821	-1.028671
8023381	-0.567856	-0.476395	-2.801285
8023460	0.066513	-0.622330	-2.325638
8023539	-0.410187	-0.765610	-1.581024
8023617	-0.476776	-0.384247	-0.885391
8023696	0.298752	0.268234	-0.118942
8023774	0.060120	0.284744	0.074417
8023853	-0.004333	0.196854	0.087189
8023931	0.013794	0.197388	0.116486
8024009	0.151733	0.232010	0.131409
8024088	0.139481	0.162247	0.054169
8024167	0.279037	0.139343	0.016357
8024245	-0.290344	-0.223389	-0.114685
8024323	-0.400604	-0.352295	-0.101364
8024402	-0.535370	-0.320343	0.028610
8024481	-0.246674	-0.034317	0.027008
8024559	-0.058655	0.029083	-0.003891
8024638	-0.036285	0.007782	-0.036377
8024716	0.064926	0.090332	0.053101
8024795	0.097412	0.135605	0.102646
8024874	0.115524	0.192062	0.085602
8024953	0.216187	0.196869	0.060562
