# Supplementary material for: iSignDB: A database for smartphone signature biometrics
Source: Data Brief. 2020 Nov 28;33:106597. doi: 10.1016/j.dib.2020.106597 (PMC7725742; doi:10.1016/j.dib.2020.106597)
Supplement: Supplementary file 3 [file mmc3.zip › u022/genuine/Sensor Data/u022_s3_g09_MagField.csv]

timestamp	x	y	z
8014160	1.945496	-32.575989	-18.180847
8014260	1.794434	-31.970215	-18.624878
8014360	1.646423	-31.060791	-18.910217
8014460	2.870178	-30.439758	-17.979431
8014560	3.933716	-30.737305	-18.899536
8014660	5.299377	-31.793213	-20.751953
8014759	5.003357	-30.271912	-18.431091
8014859	4.087830	-30.130005	-20.106506
8014958	4.229736	-32.559204	-19.245911
8015058	4.396057	-29.669189	-19.027710
8015158	4.849243	-30.880737	-18.292236
8015258	6.513977	-33.296204	-17.735291
8015358	6.671143	-32.685852	-16.807556
8015457	10.484314	-31.593323	-18.304443
8015557	7.586670	-31.770325	-18.920898
8015656	8.802795	-32.818604	-16.656494
8015756	8.197021	-32.366943	-16.035461
8015856	6.378174	-30.105591	-17.510986
8015956	7.432556	-32.377625	-18.019104
8016056	8.355713	-30.699158	-18.133545
8016156	7.893372	-31.614685	-18.002319
8016255	8.348083	-32.066345	-18.164063
8016355	8.192444	-32.675171	-18.025208
8016454	8.190918	-32.981873	-19.099426
8016554	6.373596	-30.867004	-18.290710
8016653	7.589722	-31.314087	-18.452454
8016753	7.585144	-32.527161	-17.716980
8016853	8.041382	-32.827759	-17.419434
8016953	7.441711	-30.854797	-16.764832
8017052	7.275391	-33.592224	-16.979980
8017153	7.281494	-32.527161	-16.345215
8017251	4.992676	-32.850647	-16.659546
8017350	3.468323	-32.864380	-16.966248
8017450	3.468323	-32.865906	-17.729187
8017550	-1.101685	-33.049011	-14.230347
8017650	-1.568604	-35.180664	-14.126587
8017749	-6.147766	-37.492371	-10.827637
8017849	-5.517578	-33.834839	-8.763123
8017948	-4.772949	-37.623596	-6.864929
8018048	-4.772949	-37.623596	-6.864929
8018148	-6.903076	-37.034607	-7.159424
8018248	-10.412598	-37.973022	-5.810547
8018347	-12.539673	-36.325073	-8.215332
8018447	-16.494751	-34.385681	-10.157776
8018546	-18.777466	-33.644104	-9.837341
8018646	-19.686890	-32.739258	-9.207153
8018745	-19.223022	-31.518555	-8.416748
8018845	-20.289612	-31.378174	-9.786987
8018945	-20.597839	-32.589722	-6.765747
8019044	-21.817017	-32.147217	-8.280945
8019143	-25.613403	-29.444885	-9.138489
8019243	-29.106140	-26.136780	-11.354065
8019343	-29.853821	-23.104858	-12.351990
8019443	-32.438660	-21.307373	-14.601135
8019542	-30.606079	-21.286011	-11.244202
8019642	-32.431030	-20.843506	-10.778809
8019741	-31.065369	-21.142578	-13.986206
8019841	-30.903625	-19.317627	-14.097595
8019940	-32.281494	-20.695496	-12.910461
8020040	-31.529236	-22.514343	-14.018250
8020140	-31.817627	-19.172668	-13.636780
8020240	-32.736206	-20.545959	-12.297058
8020339	-31.973267	-20.085144	-13.352966
8020439	-30.911255	-20.535278	-14.582825
8020539	-32.582092	-19.937134	-12.893677
8020638	-30.598450	-19.316101	-14.097595
8020737	-32.580566	-19.934082	-11.062622
8020837	-31.666565	-19.778442	-12.736511
8020937	-31.211853	-20.080566	-13.809204
8021036	-30.596924	-19.009399	-13.327026
8021136	-31.213379	-20.532227	-12.295532
8021235	-31.063843	-21.141052	-12.919617
8021335	-31.820679	-20.382690	-11.073303
8021435	-31.976318	-20.541382	-13.058472
8021535	-31.512451	-19.622803	-11.817932
8021634	-31.213379	-20.533752	-12.753296
8021734	-31.056213	-19.621277	-12.884521
8021834	-31.062317	-20.684814	-12.908936
8021933	-31.819153	-19.628906	-13.647461
8022033	-31.208801	-19.320679	-13.792419
8022132	-29.985046	-18.850708	-12.408447
8022231	-30.143738	-20.068359	-12.741089
8022330	-30.766296	-22.506714	-13.255310
8022430	-30.302429	-21.136475	-13.986206
8022530	-30.302429	-21.136475	-13.986206
8022629	-31.820679	-19.630432	-14.410400
8022729	-30.752563	-19.921875	-12.432861
8022828	-30.914307	-21.595764	-13.386536
8022928	-26.205444	-24.746704	-12.995911
8023028	-18.771362	-31.373596	-14.207458
8023126	-13.438416	-31.030273	-16.482544
8023227	-13.899231	-31.793213	-16.043091
8023327	-11.773682	-34.201050	-13.046265
8023427	-3.701782	-33.842468	-19.435120
8023526	3.460693	-34.385681	-17.459106
8023625	7.440186	-30.406189	-19.804382
8023724	9.117126	-30.693054	-18.437195
8023824	9.274292	-29.629517	-19.023132
8023924	8.505249	-31.153870	-18.295288
8024024	9.729004	-30.381775	-17.208862
8024123	8.801270	-33.274841	-16.665649
8024223	10.325623	-33.262634	-16.969299
8024322	8.798218	-33.279419	-18.952942
8024422	9.118652	-29.936218	-19.944763
8024521	7.437134	-30.863953	-20.881653
8024621	9.570313	-30.694580	-21.485901
8024721	7.899475	-29.646301	-21.617126
8024821	8.963013	-30.393982	-20.565796
8024921	7.443237	-30.099487	-18.577576
