# Supplementary material for: iSignDB: A database for smartphone signature biometrics
Source: Data Brief. 2020 Nov 28;33:106597. doi: 10.1016/j.dib.2020.106597 (PMC7725742; doi:10.1016/j.dib.2020.106597)
Supplement: Supplementary file 3 [file mmc3.zip › u022/genuine/Sensor Data/u022_s3_g09_Orient.csv]

timestamp	x	y	z
8014189	-172.249024	-11.032567	-2.782001
8014268	-172.204164	-11.311069	-3.151155
8014347	-172.200448	-11.670551	-3.209797
8014425	-171.763603	-11.864469	-3.131176
8014504	-171.029521	-11.841904	-2.915784
8014583	-170.664502	-11.300936	-2.938660
8014661	-170.244350	-10.910207	-2.839777
8014739	-170.219898	-10.679928	-2.603860
8014818	-170.246877	-10.095179	-2.194451
8014896	-170.546354	-10.203668	-2.059978
8014975	-170.369589	-10.620565	-2.039944
8015053	-169.590660	-10.858883	-2.711092
8015131	-169.032565	-12.028782	-2.745136
8015210	-167.242564	-13.997833	-2.561027
8015289	-164.978452	-14.946590	-2.601284
8015368	-163.396088	-15.154088	-1.999877
8015446	-162.867445	-15.373508	-1.417586
8015525	-162.743423	-15.615044	-0.969697
8015604	-162.964666	-15.575253	-0.646482
8015682	-163.435102	-15.048326	-0.624651
8015761	-163.981190	-14.549602	-0.814202
8015840	-164.784789	-13.656267	-1.125082
8015918	-164.979476	-13.554414	-0.883619
8015997	-164.786141	-13.761597	-0.757364
8016076	-164.488017	-13.936613	-0.724082
8016154	-164.110294	-13.657253	-0.744754
8016233	-164.205206	-14.441817	0.433742
8016312	-164.424715	-14.010389	0.723837
8016390	-164.252717	-13.989173	0.493150
8016469	-164.119856	-13.738167	0.006398
8016548	-164.074955	-13.500764	-0.160238
8016626	-164.275953	-13.351495	-0.215851
8016705	-164.601603	-13.414480	-0.056946
8016783	-165.097611	-13.926364	0.469212
8016862	-165.569113	-14.109012	0.809461
8016941	-166.095598	-15.239762	1.443501
8017019	-166.512089	-15.198878	1.434784
8017098	-167.038287	-15.189272	0.780838
8017177	-167.780455	-15.414972	0.253929
8017255	-168.761229	-15.237601	-0.297741
8017333	-170.076041	-14.921955	-0.922892
8017412	-171.503236	-14.729872	-1.672787
8017490	-174.754338	-15.457022	-2.950739
8017569	-178.446601	-16.991161	-3.168196
8017648	176.527591	-19.569629	-1.250920
8017726	172.267056	-22.000222	1.375489
8017805	169.162885	-24.609353	2.745069
8017884	167.231117	-26.562922	3.447763
8017963	165.700703	-28.821824	4.167962
8018041	165.185297	-30.175045	4.621686
8018120	164.020709	-29.260107	4.038736
8018198	161.930944	-30.635731	3.167172
8018278	157.916733	-29.423253	1.460030
8018356	153.315480	-28.503300	-0.449857
8018435	149.371579	-27.425602	-2.833958
8018513	146.840311	-26.472203	-4.265464
8018591	144.492843	-25.277832	-5.180451
8018670	143.195872	-25.551833	-4.691236
8018748	142.788766	-26.157466	-4.597762
8018827	142.400934	-26.509984	-4.898093
8018905	141.501056	-27.944218	-5.484014
8018984	139.954305	-28.500718	-6.031352
8019062	135.107808	-28.666232	-7.342809
8019140	128.523997	-26.986672	-7.613062
8019219	122.882357	-26.240591	-7.157110
8019297	119.210311	-25.290877	-7.001189
8019376	116.805456	-23.854009	-7.242139
8019455	114.617801	-24.734196	-8.506063
8019533	114.401502	-24.742280	-9.050729
8019612	114.285751	-24.951038	-9.029883
8019691	114.799115	-24.190252	-8.159485
8019770	114.494796	-23.840225	-8.000350
8019848	113.670289	-24.335249	-8.057755
8019927	114.914941	-23.529872	-7.592900
8020005	115.105435	-23.223594	-7.569021
8020084	114.243103	-23.406751	-8.002544
8020162	113.601830	-23.543476	-8.599277
8020240	113.569367	-23.679072	-8.801876
8020318	114.001397	-23.489920	-8.082410
8020397	113.749629	-23.324741	-8.235438
8020475	113.016920	-23.565254	-8.705300
8020554	113.004032	-23.482412	-8.820565
8020632	112.959526	-23.248413	-8.500211
8020710	113.065961	-23.051533	-8.643592
8020789	112.560500	-23.424289	-9.280019
8020867	112.726016	-23.802099	-8.857664
8020945	113.318767	-23.348911	-8.333831
8021024	113.028443	-23.672503	-8.714180
8021103	112.645925	-24.580917	-9.329453
8021182	113.220829	-24.096817	-8.950860
8021260	113.094238	-24.119092	-8.395153
8021339	112.998540	-23.770872	-8.780257
8021417	112.443471	-23.614614	-9.441562
8021495	112.215575	-23.954448	-9.431723
8021574	113.101171	-23.482892	-8.398487
8021653	112.826782	-23.542627	-8.369787
8021732	112.461312	-23.585891	-8.555752
8021810	112.639108	-23.239278	-8.141238
8021888	112.870256	-23.172493	-8.032751
8021966	113.352884	-23.088893	-8.071562
8022045	112.849881	-23.311538	-7.992200
8022124	112.771498	-23.046373	-7.659855
8022201	112.259671	-22.942510	-8.182999
8022281	112.988630	-22.607470	-8.209320
8022360	113.860442	-22.419269	-7.810211
8022439	113.302190	-23.025416	-7.707320
8022518	114.139646	-22.377242	-7.314126
8022596	115.102498	-22.815200	-7.326862
8022674	115.290875	-22.619901	-7.153109
8022753	116.138173	-22.853705	-6.115235
8022832	122.185964	-21.252856	-6.053284
8022910	133.552642	-19.232395	-6.651900
8022988	147.122070	-16.703528	-6.512264
8023067	152.707730	-14.813712	-5.960935
8023146	153.336394	-15.238750	-4.721240
8023224	154.176549	-17.581901	-4.731946
8023303	159.215876	-15.277904	-5.294923
8023381	172.639015	-13.881285	-4.409511
8023460	-176.504751	-14.807778	-4.518409
8023539	-169.041950	-13.451096	-6.004567
8023617	-164.577602	-11.799223	-6.547423
8023696	-164.238483	-13.218276	-5.125277
8023774	-164.448306	-13.466727	-3.827816
8023853	-164.638937	-13.405953	-3.013117
8023931	-165.185639	-13.425916	-2.248684
8024009	-165.689133	-14.074601	-1.332295
8024088	-165.737983	-14.681309	-0.647562
8024167	-165.611569	-15.896714	-0.011629
8024245	-164.679727	-14.654548	-0.791814
8024323	-164.198499	-12.963220	-2.144831
8024402	-164.153789	-10.652219	-3.480546
8024481	-164.067933	-9.605955	-3.540909
8024559	-164.003893	-9.330454	-3.357168
8024638	-163.662957	-9.156719	-3.255484
8024716	-163.953760	-9.414451	-2.846867
8024795	-164.372641	-9.801239	-2.287866
8024874	-164.651573	-10.275092	-1.477214
8024953	-164.872762	-11.210629	-0.636042
