# Supplementary material for: iSignDB: A database for smartphone signature biometrics
Source: Data Brief. 2020 Nov 28;33:106597. doi: 10.1016/j.dib.2020.106597 (PMC7725742; doi:10.1016/j.dib.2020.106597)
Supplement: Supplementary file 3 [file mmc3.zip › u022/genuine/Sensor Data/u022_s3_g09_Pos.csv]

timestamp	lat	long	alt	speed	course	hacc
8018813	28.562990	77.280550	165.537000	0.000000	0.000000	43.952000
8019813	28.562990	77.280550	165.721000	0.000000	0.000000	35.376000
8020813	28.562990	77.280550	166.002000	0.000000	0.000000	27.872000
8021813	28.562990	77.280550	166.296000	0.000000	0.000000	24.656000
8022813	28.562990	77.280550	166.503000	0.000000	0.000000	23.584000
8023813	28.562990	77.280550	166.973000	0.000000	0.000000	19.296000
8024813	28.562990	77.280550	167.016000	0.000000	0.000000	20.368000
