# Supplementary material for: iSignDB: A database for smartphone signature biometrics
Source: Data Brief. 2020 Nov 28;33:106597. doi: 10.1016/j.dib.2020.106597 (PMC7725742; doi:10.1016/j.dib.2020.106597)
Supplement: Supplementary file 3 [file mmc3.zip › u022/skilled forgery/Sensor Data/u022_s1_f01_Acc.csv]

timestamp	x	y	z
5796606	-0.160017	4.019142	9.342522
5796706	-0.271535	3.672762	9.207503
5796806	-0.326172	3.730842	9.087902
5796906	-0.119302	3.543431	8.914263
5797006	-0.218396	3.776796	9.032367
5797106	-0.221240	3.335065	8.997789
5797205	0.136067	3.267405	9.032367
5797305	-0.474962	3.233875	9.541309
5797405	0.011975	3.527864	9.050779
5797505	-0.224383	3.577560	9.230256
5797604	-0.084874	3.357817	8.898545
5797705	-0.712518	4.173471	8.406069
5797805	-0.322579	3.889661	8.863219
5797905	-0.525557	3.654051	8.626411
5798005	-0.797092	3.774251	8.898545
5798105	-0.724643	4.007317	8.130493
5798205	-0.511187	4.210594	8.453221
5798305	-1.572929	4.033812	9.928553
5798404	0.004191	1.789080	9.305549
5798504	-0.750839	2.211351	9.115744
5798604	-0.981509	3.185526	8.188123
5798704	-0.880619	2.252666	10.270592
5798862	-1.239872	2.465224	9.436227
5798962	-0.760119	2.316732	8.888067
5799062	-0.988095	2.359843	9.187445
5799162	-0.737666	2.343078	8.738229
5799262	-0.515229	2.305506	9.214987
5799362	-1.164878	2.557731	9.582174
5799462	-1.252446	2.603985	8.879385
5799561	-1.380878	2.558929	9.066796
5799661	-1.136137	2.573748	9.713900
5799761	-0.964893	2.580334	8.900940
5799861	-1.036894	2.148482	9.600585
5799961	-1.738634	2.660118	9.537716
5800061	-1.408271	2.819237	8.927884
5800161	-1.358874	2.928810	9.349258
5800261	-1.055605	2.276765	9.670340
5800361	-1.223556	2.572550	9.055120
5800461	-1.480272	2.575844	9.438622
5800561	-1.526526	2.350562	8.823701
5800661	-1.213077	2.351310	9.118288
5800760	-1.337768	2.553690	9.031619
5800860	-1.280138	2.533482	9.396859
5800960	-1.400338	2.659370	9.170829
5801060	-1.473536	2.746489	9.179810
5801160	-1.525478	2.420616	9.283844
5801260	-1.599274	2.568808	9.397458
5801360	-1.653611	2.448009	8.938213
5801460	-1.557361	2.558480	9.025481
5801560	-1.500031	2.552492	9.345666
5801660	-1.530867	2.189048	9.322015
5801760	-1.608705	2.646796	9.108858
5801860	-1.427731	2.513573	8.966205
5801959	-1.386267	2.427053	9.474697
5802059	-1.704056	2.310146	9.771231
5802159	-1.683699	2.796036	9.256750
5802259	-1.673969	2.934049	9.158854
5802359	-1.262175	2.593058	8.833580
5802459	-1.512605	2.759362	9.027876
5802559	-1.407373	2.732119	9.308842
5802659	-1.392854	2.733765	9.181906
5802759	-1.439107	2.716551	9.103469
5802859	-1.573228	2.986440	8.688532
5802959	-1.312620	2.539769	9.080866
5803059	-1.499133	2.639461	8.905132
5803158	-1.515598	2.727927	9.552086
5803258	-1.521436	2.534230	9.465566
5803358	-1.578318	2.647395	9.198073
5803458	-1.308130	2.953957	9.298963
5803558	-1.298400	2.576742	9.232651
5803658	-1.139131	2.648742	9.505383
5803758	-1.541944	3.284769	8.926837
5803858	-1.475482	2.817291	9.108259
5803958	-1.282533	2.468816	9.388776
5804058	-1.282683	2.601590	9.251212
5804158	-1.312471	2.589016	9.155860
5804257	-1.536255	2.524800	9.036858
5804357	-1.301992	2.601440	9.002579
5804457	-1.569187	2.483935	9.497749
5804557	-1.425037	2.698139	9.200917
5804657	-1.490900	2.744393	9.264235
5804757	-1.338067	2.299518	9.434730
5804857	-1.438808	2.301913	9.451795
5804957	-1.725462	2.714156	9.427246
5805057	-1.466650	2.848576	9.066945
5805157	-1.539249	2.821333	9.045240
5805257	-1.500779	2.893184	9.035660
5805357	-1.380280	2.948419	9.215436
5805456	-1.323099	2.664759	9.136700
5805556	-0.945584	3.009192	9.572444
5805656	-0.341739	4.850364	8.770711
5805756	-0.767753	4.737199	8.566087
5805856	-1.897754	5.460645	9.869127
5805956	-1.691782	4.969965	8.305030
5806056	-1.238075	5.051396	9.141041
5806156	0.566422	1.394051	10.122400
5806256	-0.254471	3.269501	10.246343
5806356	-0.358205	3.487298	9.314680
5806456	-0.252225	4.001030	9.145382
5806556	-0.717907	4.296216	9.726474
5806655	0.177980	2.860701	9.400003
5806755	0.645308	2.323468	9.300011
5806862	0.082179	3.284320	8.917556
5806962	-1.012944	3.811823	9.414672
5807062	-0.009580	3.049459	8.695717
5807162	-0.176034	3.384312	8.582253
5807262	-0.443079	3.481460	9.357641
5807362	-0.384251	3.386707	9.054371
5807462	-0.486788	3.229684	9.489966
5807562	-0.270488	3.326682	9.016650
5807662	-0.430355	3.172652	9.621542
5807762	-0.600102	3.130740	9.382339
5807861	-0.635878	3.714376	8.795260
5807961	-0.306413	3.356320	8.591384
5808061	-0.909958	3.885021	9.031020
5808220	-0.223036	3.903882	7.088809
5808320	-1.344205	4.486321	7.251969
5808420	-0.996328	3.746559	8.608449
5808520	-0.852926	3.421734	9.191935
5808620	-0.891546	3.744463	9.275761
