# Supplementary material for: iSignDB: A database for smartphone signature biometrics
Source: Data Brief. 2020 Nov 28;33:106597. doi: 10.1016/j.dib.2020.106597 (PMC7725742; doi:10.1016/j.dib.2020.106597)
Supplement: Supplementary file 3 [file mmc3.zip › u022/skilled forgery/Sensor Data/u022_s1_f01_AngVel.csv]

timestamp	x	y	z
5796600	-0.337404	-0.101858	-0.026262
5796700	0.002132	0.024520	-0.040545
5796800	-0.091153	-0.099509	0.018484
5796900	0.149952	0.050385	0.000190
5797000	-0.096821	-0.081406	-0.029059
5797100	-0.066430	-0.101395	0.003341
5797200	-0.044840	-0.002986	0.019545
5797299	-0.163054	-0.067812	-0.129511
5797399	0.098081	0.035642	-0.002585
5797499	0.361478	0.267384	0.245049
5797598	0.086621	-0.078024	-0.057207
5797698	0.181321	0.366939	-0.122128
5797798	0.016559	0.015498	-0.020771
5797898	-0.014501	-0.009528	0.069890
5797998	0.023320	0.077346	-0.031346
5798098	-0.012233	0.278267	0.025448
5798198	0.048059	-0.079875	0.145182
5798298	-0.612253	-0.217625	0.271587
5798398	-0.222883	0.345619	-0.449827
5798497	-0.366016	-0.374711	-0.745327
5798597	-0.386146	-0.053090	-0.208056
5798697	-0.111879	0.052236	0.090963
5798858	-0.142969	-0.196974	-0.074400
5798958	-0.199815	-0.245519	0.009789
5799058	-0.088713	0.087369	0.151209
5799158	-0.030495	0.345138	0.175755
5799258	0.016452	0.223289	0.001304
5799358	0.032191	0.076861	-0.139947
5799458	0.001658	-0.001867	-0.100396
5799558	-0.085926	-0.015186	0.042542
5799657	-0.036047	-0.032128	-0.016142
5799757	0.022132	0.013183	0.005077
5799857	-0.016849	-0.017396	-0.141970
5799957	-0.007305	-0.175001	-0.107918
5800057	0.018858	0.111074	0.107500
5800157	-0.200502	0.067161	0.169346
5800257	-0.106492	-0.074440	0.063960
5800357	0.007964	0.068416	-0.082660
5800457	-0.051915	0.007139	0.038800
5800557	0.094860	0.082759	0.073914
5800657	0.092737	0.172602	0.037717
5800756	-0.040934	0.037340	0.089516
5800856	-0.062736	0.011735	0.029651
5800956	0.030293	0.056449	0.013402
5801056	0.037969	0.028452	0.045130
5801156	-0.050595	0.124081	0.051380
5801256	0.064661	0.040802	0.038967
5801356	0.146814	0.106088	0.013681
5801456	0.097987	0.192724	0.020431
5801556	0.102560	0.064508	0.110751
5801656	-0.016856	-0.130329	-0.024456
5801756	0.081282	-0.083785	-0.124830
5801856	0.099465	0.001802	-0.037656
5801955	-0.074303	0.015595	-0.015584
5802055	0.015861	-0.060930	-0.084494
5802155	0.072996	-0.053686	-0.108180
5802255	0.044052	0.046720	0.039768
5802354	-0.019433	0.043975	-0.029205
5802455	-0.042516	0.056802	0.083131
5802555	-0.115054	-0.064161	0.061877
5802655	0.023731	-0.039290	-0.022899
5802755	-0.011399	0.027815	-0.007643
5802855	0.066393	0.129703	-0.032504
5802955	0.123541	0.006513	-0.006482
5803055	-0.008041	0.041027	-0.055296
5803154	-0.086867	-0.082149	0.001796
5803254	-0.053886	-0.091783	-0.037486
5803354	0.095998	-0.009527	-0.024079
5803454	-0.060384	0.030583	0.010600
5803554	-0.180477	0.051758	0.038398
5803654	0.066962	-0.057471	-0.135235
5803754	-0.061298	0.035527	0.105271
5803854	-0.070846	0.120303	0.185373
5803954	-0.036310	0.068729	0.190549
5804054	-0.055881	-0.057294	-0.074494
5804154	0.030979	-0.075432	-0.035989
5804254	-0.006899	-0.021877	-0.042254
5804353	-0.035612	0.069063	0.018301
5804453	-0.026863	-0.031415	0.057995
5804553	-0.011784	-0.052381	-0.026871
5804653	-0.074436	0.003155	0.016141
5804753	0.008077	0.003167	0.026785
5804853	0.093800	-0.011113	-0.145535
5804953	0.086478	-0.042232	-0.117785
5805053	-0.061147	0.078957	0.112562
5805153	-0.001001	0.056756	0.039406
5805253	0.265047	0.202639	0.016331
5805353	-0.116080	0.017010	0.075098
5805453	-0.065977	-0.139914	0.016851
5805552	0.241549	-0.281761	0.205390
5805652	0.206090	-0.343902	0.445150
5805752	0.468998	0.734907	0.464292
5805852	0.618860	0.701297	0.222716
5805952	-1.078844	-0.442056	0.215672
5806052	-0.476940	-0.302753	1.116702
5806152	0.165765	0.301638	-0.070632
5806252	0.132043	-0.088584	0.022113
5806352	0.171740	-0.061668	-0.128306
5806452	-0.145273	-0.022617	-0.018490
5806551	-0.514547	-0.127819	0.124043
5806651	-0.382897	-0.446037	-0.090850
5806751	0.177581	0.026468	-0.389179
5806853	0.053406	0.164118	-0.452319
5806953	0.331461	0.198474	-0.038855
5807053	-0.101839	-0.187406	-0.049448
5807153	0.206980	0.279177	0.001995
5807253	-0.010219	-0.037340	0.011155
5807353	0.008489	0.038609	-0.036758
5807453	-0.296333	-0.185104	-0.013304
5807553	-0.051299	0.060807	-0.026705
5807653	0.008495	-0.025676	0.017007
5807753	-0.076499	-0.057799	-0.013104
5807853	-0.156143	0.040420	0.249273
5807952	0.233962	0.545060	0.556533
5808052	-0.092745	0.356102	0.305021
5808217	0.988676	0.924868	0.381940
5808317	-0.391369	-0.089445	0.165788
5808417	-0.025652	0.040076	0.021268
5808517	-0.029275	-0.072751	0.007263
5808617	-0.382920	-0.278671	-0.063038
