# Supplementary material for: iSignDB: A database for smartphone signature biometrics
Source: Data Brief. 2020 Nov 28;33:106597. doi: 10.1016/j.dib.2020.106597 (PMC7725742; doi:10.1016/j.dib.2020.106597)
Supplement: Supplementary file 3 [file mmc3.zip › u022/skilled forgery/Sensor Data/u022_s1_f01_MagField.csv]

timestamp	x	y	z
5796658	-8.283234	11.236279	-39.375336
5796758	-8.912430	11.005123	-39.507294
5796858	-8.794189	11.463078	-39.021576
5796958	-8.932053	11.495319	-39.040405
5797057	-9.097153	11.890926	-38.830963
5797157	-9.564636	12.119846	-38.752197
5797257	-9.445267	12.411125	-38.333435
5797357	-9.726532	12.213249	-38.427185
5797457	-10.085983	11.785198	-38.581238
5808070	-3.811295	11.799149	-39.475555
5808170	-2.724625	12.095596	-39.376648
5808270	-0.469254	10.371029	-40.340424
5808370	-2.019211	12.368988	-39.681549
5808470	-2.023315	11.956440	-39.654846
5808570	-2.188110	11.886005	-39.853485
