# Supplementary material for: iSignDB: A database for smartphone signature biometrics
Source: Data Brief. 2020 Nov 28;33:106597. doi: 10.1016/j.dib.2020.106597 (PMC7725742; doi:10.1016/j.dib.2020.106597)
Supplement: Supplementary file 3 [file mmc3.zip › u022/skilled forgery/Sensor Data/u022_s1_f01_Orient.csv]

timestamp	x	y	z
5796658	21.728941	-22.224516	2.609656
5796758	22.044996	-22.167150	2.436646
5796858	21.948759	-21.764914	2.013076
5796958	21.885282	-21.789695	2.032555
5797057	21.905899	-21.076675	1.458131
5797157	21.790771	-20.707137	0.949431
5797257	21.581559	-20.255939	1.042211
5797357	21.985667	-20.424188	0.801901
5797457	22.736176	-21.252165	0.983677
5808070	15.821164	-21.839171	4.792513
5808170	14.742633	-20.824563	5.736717
5808270	13.457578	-23.158177	7.586997
5808370	13.051289	-21.536207	5.874400
5808470	13.146038	-21.336020	5.593831
5808570	13.039854	-21.983638	5.260497
