# Supplementary material for: iSignDB: A database for smartphone signature biometrics
Source: Data Brief. 2020 Nov 28;33:106597. doi: 10.1016/j.dib.2020.106597 (PMC7725742; doi:10.1016/j.dib.2020.106597)
Supplement: Supplementary file 3 [file mmc3.zip › u022/skilled forgery/Sensor Data/u022_s1_f01_Pos.csv]

timestamp	lat	long	alt	speed	course	hacc
5802736	28.563010	77.280710	189.241000	0.000000	0.000000	65.000000
5808261	28.563080	77.280560	185.032000	0.566000	0.000000	64.000000
